# Supplementary material for: Changes in RNA Splicing: A New Paradigm of Transcriptional Responses to Probiotic Action in the Mammalian Brain
Source: Microorganisms. 2025 Jan 14;13(1):165. doi: 10.3390/microorganisms13010165 (PMC11767420; doi:10.3390/microorganisms13010165)
Supplement: Supplementary file 1 [file microorganisms-13-00165-s001.zip]

Archive with 5 entries (5 files):
- Table S1. Summary of alternative splicing events..xlsx
- Table S2. Distribution of differentially spliced genes..xlsx
- Table S3. The enriched GO terms and KEGG pathways..xlsx
- Table S4. The composition and function of MCODE modules..xlsx
- Table S5. Summary of differentially expressed genes..xlsx
