# Supplementary material for: Changes in RNA Splicing: A New Paradigm of Transcriptional Responses to Probiotic Action in the Mammalian Brain
Source: Microorganisms. 2025 Jan 14;13(1):165. doi: 10.3390/microorganisms13010165 (PMC11767420; doi:10.3390/microorganisms13010165)
Supplement: Supplementary file 1 [file microorganisms-13-00165-s001.zip › Table S1. Summary of alternative splicing events..xlsx]

## Sheet: A3SS
BLA
GeneID	chr	strand	longExonStart_0base	longExonEnd	shortES	shortEE	flankingES	flankingEE	IJC_SAMPLE_1	SJC_SAMPLE_1	IJC_SAMPLE_2	SJC_SAMPLE_2	IncFormLen	SkipFormLen	PValue	FDR	IncLevel1	IncLevel2	IncLevelDifference
Sez6l	chr12	+	44215856	44215971	44215859	44215971	44213773	44213806	1,0,0,0,0	5,2,3,1,7	9,8,5,2,3	10,22,23,7,17	152	149	9.51988e-08	4.99794e-05	0.164,0.0,0.0,0.0,0.0	0.469,0.263,0.176,0.219,0.147	-0.222
Dync1i1	chr4	+	33898756	33898892	33898807	33898892	33896083	33896198	0,0,0,1,2	6,11,5,3,11	0,5,4,0,3	5,2,7,1,5	200	149	3.26131e-05	0.00856095	0.0,0.0,0.0,0.199,0.119	0.0,0.651,0.299,0.0,0.309	-0.188
Psmd7	chr19	-	35495730	35495840	35495730	35495822	35497439	35497520	0,0,1,1,3	18,32,33,26,30	1,7,6,0,6	26,68,78,20,60	167	149	0.00230577	0.322167	0.0,0.0,0.026,0.033,0.082	0.033,0.084,0.064,0.0,0.082	-0.024
Ndrg4	chr19	-	9356696	9356848	9356696	9356800	9356944	9357001	0,1,1,2,6	138,136,127,121,162	0,10,9,1,10	108,176,201,129,161	197	149	0.00245461	0.322167	0.0,0.006,0.006,0.012,0.027	0.0,0.041,0.033,0.006,0.045	-0.015
Celf4	chr18	-	16814059	16814188	16814059	16814185	16847113	16847192	2,1,0,0,5	1,1,2,3,0	1,2,1,1,2	0,2,0,2,0	152	149	0.00358437	0.342828	0.662,0.495,0.0,0.0,1.0	1.0,0.495,1.0,0.329,1.0	-0.333
Aak1	chr4	+	119412288	119412521	119412291	119412521	119407285	119407528	1,2,2,1,0	0,0,1,0,4	1,4,3,0,1	1,2,2,2,2	152	149	0.00423377	0.342828	1.0,1.0,0.662,1.0,0.0	0.495,0.662,0.595,0.0,0.329	0.316
Pcbp2	chr7	+	133621790	133621846	133621793	133621846	133620822	133620861	32,20,12,20,40	7,6,5,8,13	24,72,75,21,59	13,42,35,19,33	152	149	0.00457104	0.342828	0.818,0.766,0.702,0.71,0.751	0.644,0.627,0.677,0.52,0.637	0.128
Map2k2	chr7	-	8593669	8593737	8593669	8593734	8595267	8595481	0,0,0,2,2	4,8,7,4,7	0,4,2,3,2	10,11,9,7,11	152	149	0.00648575	0.401504	0.0,0.0,0.0,0.329,0.219	0.0,0.263,0.179,0.296,0.151	-0.068
Phf20l1	chr7	+	98354288	98354417	98354291	98354417	98353545	98353759	1,2,0,1,3	2,4,1,3,1	1,0,2,0,0	2,4,3,2,1	152	149	0.00745308	0.401504	0.329,0.329,0.0,0.246,0.746	0.329,0.0,0.395,0.0,0.0	0.185
Guk1	chr10	-	43972867	43973051	43972867	43973006	43973602	43973699	1,6,8,2,2	40,65,37,62,61	0,5,4,0,0	52,88,89,40,57	194	149	0.0076477	0.401504	0.019,0.066,0.142,0.024,0.025	0.0,0.042,0.033,0.0,0.0	0.04
Acbd5	chr17	+	85234958	85235161	85234961	85235161	85230450	85230679	3,5,3,2,3	2,2,0,1,1	1,2,2,1,2	4,4,3,0,1	152	149	0.0120278	0.574053	0.595,0.71,1.0,0.662,0.746	0.197,0.329,0.395,1.0,0.662	0.226
Zfand6	chr1	-	138593758	138593867	138593758	138593864	138594097	138594268	8,7,4,7,15	0,0,1,0,4	4,12,31,5,13	2,1,5,1,4	152	149	0.0142939	0.625357	1.0,1.0,0.797,1.0,0.786	0.662,0.922,0.859,0.831,0.761	0.11
Trappc13	chr2	-	35270881	35271032	35270881	35271029	35273787	35273888	5,11,13,4,10	4,3,6,2,5	6,7,10,9,7	5,16,5,9,9	152	149	0.0172916	0.667976	0.551,0.782,0.68,0.662,0.662	0.541,0.3,0.662,0.495,0.433	0.181
Psip1	chr5	-	97854612	97854734	97854612	97854731	97856111	97856337	0,1,0,0,4	1,1,1,2,9	1,5,5,0,3	1,13,9,4,21	152	149	0.0178127	0.667976	0.0,0.495,0.0,0.0,0.303	0.495,0.274,0.353,0.0,0.123	-0.089
Sema6d	chr3	+	111933612	111933713	111933651	111933713	111933182	111933260	1,0,0,1,0	0,1,1,1,5	0,4,3,3,0	5,11,13,4,16	188	149	0.0276851	0.923577	1.0,0.0,0.0,0.442,0.0	0.0,0.224,0.155,0.373,0.0	0.138
Hipk3	chr3	-	90804910	90805038	90804910	90805035	90805256	90805378	13,19,13,18,13	3,0,1,1,0	28,44,53,52,33	3,7,1,1,4	152	149	0.0291544	0.923577	0.809,1.0,0.927,0.946,1.0	0.901,0.86,0.981,0.981,0.89	0.014
Myl6	chr7	-	912142	912424	912142	912316	912552	912696	0,4,4,7,21	222,306,246,243,491	6,36,39,8,35	302,1065,1171,280,879	257	149	0.0317246	0.923577	0.0,0.008,0.009,0.016,0.024	0.011,0.019,0.019,0.016,0.023	-0.006
Rab26	chr10	-	13554074	13554178	13554074	13554151	13554250	13554307	3,6,3,4,1	10,8,10,5,10	0,5,5,2,0	6,22,20,13,13	176	149	0.0369102	0.923577	0.203,0.388,0.203,0.404,0.078	0.0,0.161,0.175,0.115,0.0	0.165
Pycr3	chr7	-	107587652	107587776	107587652	107587773	107596321	107596405	5,1,4,9,68	0,0,0,0,1	6,114,109,8,59	0,2,5,0,5	152	149	0.0371716	0.923577	1.0,1.0,1.0,1.0,0.985	1.0,0.982,0.955,1.0,0.92	0.026
Ssbp2	chr2	+	22899924	22900016	22899948	22900016	22895704	22895775	0,5,1,2,8	5,10,8,10,9	3,4,5,5,12	5,8,12,2,8	173	149	0.0382765	0.923577	0.0,0.301,0.097,0.147,0.434	0.341,0.301,0.264,0.683,0.564	-0.235
U2af1l4	chr1	+	85816852	85816983	85816916	85816983	85816526	85816614	0,0,0,0,3	11,6,8,6,70	1,4,4,2,2	4,83,96,11,38	213	149	0.0385983	0.923577	0.0,0.0,0.0,0.0,0.029	0.149,0.033,0.028,0.113,0.036	-0.066
Nomo1	chr1	+	96555231	96555372	96555279	96555372	96553454	96553574	2,0,0,0,0	1,3,5,7,7	1,3,5,0,1	7,13,37,9,17	197	149	0.0387023	0.923577	0.602,0.0,0.0,0.0,0.0	0.098,0.149,0.093,0.0,0.043	0.044
Krtcap2	chr2	+	174655115	174655270	174655118	174655270	174654703	174654846	2,2,2,1,25	2,4,0,4,3	0,14,14,3,6	2,1,6,0,0	152	149	0.0413418	0.931432	0.495,0.329,1.0,0.197,0.891	0.0,0.932,0.696,1.0,1.0	-0.143
Usp9x	chrX	-	9649283	9649432	9649283	9649417	9651036	9651173	14,9,12,11,18	2,4,3,4,2	16,20,17,12,18	8,8,9,3,8	164	149	0.0438791	0.931432	0.864,0.672,0.784,0.714,0.891	0.645,0.694,0.632,0.784,0.672	0.1
Mtch2	chr3	+	76836376	76836466	76836403	76836466	76836203	76836230	0,0,0,0,2	9,8,4,13,18	0,5,4,0,0	20,17,28,11,22	176	149	0.0458581	0.931432	0.0,0.0,0.0,0.0,0.086	0.0,0.199,0.108,0.0,0.0	-0.044
Snap91	chr8	-	87752805	87752955	87752805	87752940	87754540	87754675	0,2,2,4,9	6,11,11,9,19	7,20,24,3,8	9,29,41,12,26	164	149	0.0461281	0.931432	0.0,0.142,0.142,0.288,0.301	0.414,0.385,0.347,0.185,0.218	-0.135
Bud31	chr12	-	9467970	9468226	9467970	9468090	9469248	9469385	7,5,3,2,6	5,5,6,4,12	8,19,19,9,16	6,14,17,4,14	285	149	0.0494634	0.961787	0.423,0.343,0.207,0.207,0.207	0.411,0.415,0.369,0.541,0.374	-0.145
CGC
GeneID	chr	strand	longExonStart_0base	longExonEnd	shortES	shortEE	flankingES	flankingEE	IJC_SAMPLE_1	SJC_SAMPLE_1	IJC_SAMPLE_2	SJC_SAMPLE_2	IncFormLen	SkipFormLen	PValue	FDR	IncLevel1	IncLevel2	IncLevelDifference
Zfyve21	chr6	+	130889742	130889885	130889745	130889885	130887475	130887567	2,1,1,1,1	1,2,2,6,2	1,1,1,1,2	0,1,1,0,0	152	149	9.11097e-08	3.8995e-05	0.662,0.329,0.329,0.14,0.329	1.0,0.495,0.495,1.0,1.0	-0.44
Celf1	chr3	+	76989478	76989592	76989481	76989592	76988478	76988607	1,0,0,1,0	4,3,4,1,4	2,2,2,2,2	2,1,3,1,2	152	149	5.03611e-07	0.000107773	0.197,0.0,0.0,0.495,0.0	0.495,0.662,0.395,0.662,0.495	-0.403
Scoc	chr19	+	24686261	24686345	24686264	24686345	24685868	24685940	23,7,19,26,13	7,0,5,2,3	19,15,17,16,8	1,0,1,0,0	152	149	1.44027e-06	0.000205479	0.763,1.0,0.788,0.927,0.809	0.949,1.0,0.943,1.0,1.0	-0.121
Ccl27	chr5	-	56942999	56945179	56942999	56943097	56945293	56945353	1,1,6,6,4	14,5,6,5,4	1,1,0,1,3	11,6,6,6,10	298	149	0.00118116	0.126384	0.034,0.091,0.333,0.375,0.333	0.043,0.077,0.0,0.077,0.13	0.168
Cstf2	chrX	+	97266727	97266869	97266805	97266869	97266266	97266353	2,5,2,1,1	4,2,2,0,2	0,2,1,1,0	2,4,0,1,2	227	149	0.00327669	0.280485	0.247,0.621,0.396,1.0,0.247	0.0,0.247,1.0,0.396,0.0	0.174
Pex5l	chr2	-	115755739	115755866	115755739	115755863	115756957	115757152	1,0,1,1,0	22,13,15,7,11	2,4,1,1,1	14,14,7,15,10	152	149	0.00426238	0.30405	0.043,0.0,0.061,0.123,0.0	0.123,0.219,0.123,0.061,0.089	-0.078
Celf4	chr18	-	16814059	16814188	16814059	16814185	16847113	16847192	10,1,1,3,5	8,0,8,3,8	2,1,1,1,0	1,0,1,0,2	152	149	0.00742808	0.454174	0.551,1.0,0.109,0.495,0.38	0.662,1.0,0.495,1.0,0.0	-0.124
Dnajb2	chr9	+	76738070	76738232	76738204	76738232	76737138	76737342	9,15,5,9,0	2,1,5,2,1	2,1,2,3,3	7,3,2,2,2	283	149	0.0113795	0.541291	0.703,0.888,0.345,0.703,0.0	0.131,0.149,0.345,0.441,0.441	0.226
Pcbp2	chr7	+	133621790	133621846	133621793	133621846	133620822	133620861	30,19,22,20,29	9,1,5,3,11	36,23,29,23,16	15,14,15,7,7	152	149	0.0122797	0.541291	0.766,0.949,0.812,0.867,0.721	0.702,0.617,0.655,0.763,0.691	0.137
Pcnp	chr11	+	44601095	44601170	44601098	44601170	44598633	44598848	28,16,23,13,16	2,7,0,0,1	13,16,16,14,4	1,2,0,0,0	152	149	0.012647	0.541291	0.932,0.691,1.0,1.0,0.94	0.927,0.887,1.0,1.0,1.0	-0.05
Epb41l3	chr9	+	109233904	109234125	109233958	109234125	109230645	109230821	7,8,5,4,7	0,1,0,4,1	3,5,4,3,5	2,0,2,4,2	203	149	0.0224229	0.872453	1.0,0.854,1.0,0.423,0.837	0.524,1.0,0.595,0.355,0.647	0.199
Srrm2	chr10	+	12847015	12847921	12847807	12847921	12846426	12846714	12,4,2,6,5	3,7,4,6,3	4,1,1,2,3	8,5,5,2,3	298	149	0.0252879	0.879098	0.667,0.222,0.2,0.333,0.455	0.2,0.091,0.091,0.333,0.333	0.166
Prrc2c	chr13	-	75053720	75053898	75053720	75053892	75055361	75055527	4,2,2,2,4	8,4,7,7,11	6,4,6,7,5	7,8,6,9,4	155	149	0.0284632	0.879098	0.325,0.325,0.215,0.215,0.259	0.452,0.325,0.49,0.428,0.546	-0.18
Map2k2	chr7	-	8593669	8593737	8593669	8593734	8595267	8595481	4,0,1,0,6	29,23,12,16,22	3,0,0,0,1	10,5,7,8,5	152	149	0.0287555	0.879098	0.119,0.0,0.076,0.0,0.211	0.227,0.0,0.0,0.0,0.164	0.003
Ppp3cb	chr15	+	3795476	3795561	3795479	3795561	3789528	3789606	31,10,9,28,14	12,2,10,7,8	15,14,10,11,9	12,12,8,8,10	152	149	0.0327305	0.933911	0.717,0.831,0.469,0.797,0.632	0.551,0.534,0.551,0.574,0.469	0.153
Zfand6	chr1	-	138593758	138593867	138593758	138593864	138594097	138594268	7,4,5,8,10	2,0,2,3,0	8,1,7,4,3	0,0,0,1,0	152	149	0.0367857	0.978411	0.774,1.0,0.71,0.723,1.0	1.0,1.0,1.0,0.797,1.0	-0.118
Rab26	chr10	-	13554074	13554178	13554074	13554151	13554250	13554307	3,2,1,1,2	16,6,6,6,7	0,1,3,0,0	6,6,2,5,3	176	149	0.0388621	0.978411	0.137,0.22,0.124,0.124,0.195	0.0,0.124,0.559,0.0,0.0	0.023
dorDG
GeneID	chr	strand	longExonStart_0base	longExonEnd	shortES	shortEE	flankingES	flankingEE	IJC_SAMPLE_1	SJC_SAMPLE_1	IJC_SAMPLE_2	SJC_SAMPLE_2	IncFormLen	SkipFormLen	PValue	FDR	IncLevel1	IncLevel2	IncLevelDifference
Sez6l	chr12	+	44215856	44215971	44215859	44215971	44213773	44213806	5,5,3,7,1	10,5,6,19,6	0,0,0,0,0	3,3,2,1,2	152	149	1.24972e-10	4.63645e-08	0.329,0.495,0.329,0.265,0.14	0.0,0.0,0.0,0.0,0.0	0.312
Picalm	chr1	+	144120763	144120895	144120778	144120895	144118874	144118982	0,0,1,0,0	3,2,3,7,3	6,4,13,2,3	12,8,5,10,0	164	149	9.53265e-09	1.76831e-06	0.0,0.0,0.232,0.0,0.0	0.312,0.312,0.703,0.154,1.0	-0.45
Nrxn3	chr6	+	109269799	109272044	109270423	109272044	109221957	109222036	4,3,2,4,2	1,0,0,0,0	13,6,12,9,12	16,1,4,1,3	298	149	4.22278e-08	5.22218e-06	0.667,1.0,1.0,1.0,1.0	0.289,0.75,0.6,0.818,0.667	0.309
Ssb	chr3	+	54625374	54625527	54625407	54625527	54625080	54625276	4,1,3,4,2	0,1,1,0,1	6,3,6,6,3	9,9,9,9,8	182	149	8.84035e-08	8.19943e-06	1.0,0.45,0.711,1.0,0.621	0.353,0.214,0.353,0.353,0.235	0.455
Ssb	chr3	+	54625371	54625527	54625407	54625527	54625080	54625276	10,2,5,3,4	0,1,1,0,1	22,12,13,15,10	9,9,9,9,8	185	149	3.18443e-07	2.36285e-05	1.0,0.617,0.801,1.0,0.763	0.663,0.518,0.538,0.573,0.502	0.277
Washc3	chr7	+	22638868	22638979	22638871	22638979	22635789	22635897	3,5,2,6,3	0,1,0,0,1	25,10,5,10,7	8,1,10,6,1	152	149	1.24127e-06	7.67516e-05	1.0,0.831,1.0,1.0,0.746	0.754,0.907,0.329,0.62,0.873	0.219
Cutc	chr1	+	242631563	242631697	242631581	242631697	242628991	242629027	1,1,1,2,2	0,0,0,0,2	18,17,17,24,12	15,8,7,16,9	167	149	1.91144e-06	0.000101306	1.0,1.0,1.0,1.0,0.472	0.517,0.655,0.684,0.572,0.543	0.3
Zfand6	chr1	-	138593758	138593867	138593758	138593864	138594097	138594268	7,9,5,4,2	0,0,0,0,0	55,51,37,37,33	10,4,4,0,2	152	149	1.14246e-05	0.000529815	1.0,1.0,1.0,1.0,1.0	0.844,0.926,0.901,1.0,0.942	0.077
Ppfia2	chr7	+	42148697	42148856	42148709	42148856	42141968	42142190	0,1,0,0,1	2,3,1,6,4	6,2,6,4,3	33,29,10,40,16	161	149	5.65357e-05	0.00233053	0.0,0.236,0.0,0.0,0.188	0.144,0.06,0.357,0.085,0.148	-0.074
Ccl27	chr5	-	56942999	56945179	56942999	56943097	56945293	56945353	2,2,3,3,2	4,0,3,2,4	2,1,4,0,0	19,12,14,24,13	298	149	0.000262737	0.00953797	0.2,1.0,0.333,0.429,0.2	0.05,0.04,0.125,0.0,0.0	0.389
Smarca4	chr8	+	20255634	20255743	20255637	20255743	20243014	20243268	4,8,2,2,4	1,0,2,0,0	29,10,16,19,6	10,4,3,3,0	152	149	0.000282797	0.00953797	0.797,1.0,0.495,1.0,1.0	0.74,0.71,0.839,0.861,1.0	0.028
Qk	chr1	+	50489692	50489992	50489716	50489992	50488541	50488629	2,7,2,3,3	0,1,0,0,2	19,28,29,36,17	4,6,7,4,5	173	149	0.00030877	0.00954613	1.0,0.858,1.0,1.0,0.564	0.804,0.801,0.781,0.886,0.745	0.081
Atp13a2	chr5	+	153311503	153311673	153311577	153311673	153311199	153311351	1,3,1,2,1	1,3,1,1,0	1,3,0,1,0	14,12,10,11,1	223	149	0.00111443	0.0318042	0.401,0.401,0.401,0.572,1.0	0.046,0.143,0.0,0.057,0.0	0.506
Azin1	chr7	-	69658747	69658863	69658747	69658860	69659504	69659667	5,6,3,4,5	0,0,0,0,0	10,4,2,6,3	2,0,0,4,2	152	149	0.00394454	0.10453	1.0,1.0,1.0,1.0,1.0	0.831,1.0,1.0,0.595,0.595	0.196
Prpf40a	chr3	-	37637004	37637108	37637004	37637096	37637276	37637391	2,0,1,0,1	2,2,1,2,0	11,12,5,8,10	25,15,13,11,8	161	149	0.00549655	0.131631	0.481,0.0,0.481,0.0,1.0	0.289,0.425,0.263,0.402,0.536	0.009
Septin4	chr10	+	72390217	72390317	72390270	72390317	72389917	72390080	18,6,9,16,6	1,0,3,0,0	87,68,72,81,65	8,2,7,5,5	202	149	0.00567683	0.131631	0.93,1.0,0.689,1.0,1.0	0.889,0.962,0.884,0.923,0.906	0.011
Scoc	chr19	+	24686261	24686345	24686264	24686345	24685868	24685940	24,25,13,29,31	0,2,3,1,2	113,64,71,65,52	14,7,16,3,4	152	149	0.00651983	0.142286	1.0,0.925,0.809,0.966,0.938	0.888,0.9,0.813,0.955,0.927	0.031
Mtfr1l	chr5	-	146740385	146740707	146740385	146740671	146741614	146741826	6,4,5,3,7	0,0,0,0,0	53,21,21,38,8	3,3,1,3,0	185	149	0.00823754	0.169785	1.0,1.0,1.0,1.0,1.0	0.934,0.849,0.944,0.911,1.0	0.072
Pcbp2	chr7	+	133621790	133621846	133621793	133621846	133620250	133620323	3,2,1,2,4	1,0,0,1,0	9,13,17,8,11	2,0,1,6,0	152	149	0.00960126	0.181841	0.746,1.0,1.0,0.662,1.0	0.815,1.0,0.943,0.567,1.0	0.017
Srsf10	chr5	+	148096554	148096608	148096557	148096608	148096062	148096225	1,0,3,4,3	1,2,0,0,1	32,9,15,32,18	14,8,8,15,7	152	149	0.00980274	0.181841	0.495,0.0,1.0,1.0,0.746	0.691,0.524,0.648,0.677,0.716	-0.003
Usp9x	chrX	-	9649283	9649432	9649283	9649417	9651036	9651173	8,4,4,9,7	4,1,2,7,0	9,11,8,6,5	7,0,0,0,0	164	149	0.0114519	0.202316	0.645,0.784,0.645,0.539,1.0	0.539,1.0,1.0,1.0,1.0	-0.185
Pcbp2	chr7	+	133616195	133616282	133616207	133616282	133615209	133615338	1,1,0,0,0	4,1,7,5,1	0,4,4,1,2	24,16,36,34,18	161	149	0.0143352	0.241744	0.188,0.481,0.0,0.0,0.0	0.0,0.188,0.093,0.026,0.093	0.054
Rbm39	chr3	-	144669272	144669323	144669272	144669305	144672881	144672959	5,3,1,2,3	5,6,5,5,4	74,49,54,55,28	73,38,36,58,22	167	149	0.020251	0.313682	0.472,0.308,0.151,0.263,0.401	0.475,0.535,0.572,0.458,0.532	-0.195
Rab26	chr10	-	13554074	13554178	13554074	13554151	13554250	13554307	0,0,3,0,0	1,3,3,1,2	4,2,2,1,1	28,10,10,9,1	176	149	0.0202921	0.313682	0.0,0.0,0.458,0.0,0.0	0.108,0.145,0.145,0.086,0.458	-0.097
Rbfox3	chr10	-	103727953	103728134	103727953	103727993	103728548	103728681	4,4,2,5,5	3,8,2,2,3	12,3,6,8,5	24,14,20,16,16	290	149	0.0215259	0.319444	0.407,0.204,0.339,0.562,0.461	0.204,0.099,0.134,0.204,0.138	0.239
Uchl5	chr13	+	55549338	55549452	55549341	55549452	55548174	55548277	1,4,4,6,1	1,1,0,3,2	38,27,32,49,20	46,9,37,42,24	152	149	0.0413565	0.590125	0.495,0.797,1.0,0.662,0.329	0.447,0.746,0.459,0.534,0.45	0.129
ILC
GeneID	chr	strand	longExonStart_0base	longExonEnd	shortES	shortEE	flankingES	flankingEE	IJC_SAMPLE_1	SJC_SAMPLE_1	IJC_SAMPLE_2	SJC_SAMPLE_2	IncFormLen	SkipFormLen	PValue	FDR	IncLevel1	IncLevel2	IncLevelDifference
Nudt4	chr7	-	30190820	30190908	30190820	30190905	30192220	30192265	0,0,1,0,0	9,3,1,2,1	4,3,4,8,2	2,2,2,1,5	152	149	1.60939e-10	5.27882e-08	0.0,0.0,0.495,0.0,0.0	0.662,0.595,0.662,0.887,0.282	-0.519
Phf20l1	chr7	+	98354288	98354417	98354291	98354417	98353545	98353759	1,2,4,1,3	3,1,6,4,1	1,0,0,0,0	3,1,2,2,2	152	149	9.18478e-08	1.5063e-05	0.246,0.662,0.395,0.197,0.746	0.246,0.0,0.0,0.0,0.0	0.4
Pcbp2	chr7	+	133621790	133621846	133621793	133621846	133620822	133620861	66,44,60,32,42	10,5,17,9,9	23,30,18,12,7	14,12,14,16,16	152	149	1.74406e-06	0.000190684	0.866,0.896,0.776,0.777,0.821	0.617,0.71,0.558,0.424,0.3	0.305
Naa50	chr11	-	56545133	56545270	56545133	56545267	56560543	56560842	19,12,10,9,18	4,1,3,4,7	0,0,1,0,2	1,2,1,1,1	152	149	4.65548e-06	0.000381749	0.823,0.922,0.766,0.688,0.716	0.0,0.0,0.495,0.0,0.662	0.552
Cutc	chr1	+	242631563	242631697	242631581	242631697	242628991	242629027	9,6,5,2,2	1,1,2,2,4	2,3,3,1,2	1,0,0,0,0	167	149	9.16966e-06	0.00060153	0.889,0.843,0.69,0.472,0.308	0.641,1.0,1.0,1.0,1.0	-0.288
Hnrnpc	chr15	-	24780422	24780583	24780422	24780580	24780792	24780906	11,22,12,16,16	20,18,27,19,19	6,7,19,5,6	4,3,5,2,2	152	149	6.90254e-05	0.00377339	0.35,0.545,0.303,0.452,0.452	0.595,0.696,0.788,0.71,0.746	-0.287
Camta1	chr5	-	161535864	161536388	161535864	161536049	161536752	161537068	3,2,1,2,2	2,1,0,0,0	1,4,7,7,2	1,1,5,2,2	298	149	0.000138752	0.00650151	0.429,0.5,1.0,1.0,1.0	0.333,0.667,0.412,0.636,0.333	0.31
Unc79	chr6	+	122132065	122132370	122132224	122132370	122125680	122125801	10,8,2,6,6	6,1,1,4,6	45,38,41,39,34	7,5,3,5,5	298	149	0.000940452	0.0385585	0.455,0.8,0.5,0.429,0.333	0.763,0.792,0.872,0.796,0.773	-0.296
Meis2	chr3	-	102747128	102747239	102747128	102747218	102748557	102748616	4,2,1,1,1	2,0,1,1,3	4,8,2,7,1	0,0,0,0,0	170	149	0.00110773	0.0403705	0.637,1.0,0.467,0.467,0.226	1.0,1.0,1.0,1.0,1.0	-0.441
Sez6	chr10	+	62867659	62868671	62867675	62868671	62867400	62867503	4,3,1,2,3	1,0,0,1,1	2,6,5,4,0	3,1,2,1,1	165	149	0.00150864	0.0494834	0.783,1.0,1.0,0.644,0.73	0.376,0.844,0.693,0.783,0.0	0.292
Uchl5	chr13	+	55549338	55549452	55549341	55549452	55548174	55548277	16,13,12,6,15	21,12,17,11,21	5,0,1,0,1	11,2,3,4,1	152	149	0.00342395	0.102096	0.428,0.515,0.409,0.348,0.412	0.308,0.0,0.246,0.0,0.495	0.213
Hnrnpc	chr15	-	24780422	24780604	24780422	24780583	24780792	24780906	71,64,66,55,59	11,22,11,16,16	23,13,15,10,11	6,7,17,5,6	170	149	0.00575962	0.15743	0.85,0.718,0.84,0.751,0.764	0.771,0.619,0.436,0.637,0.616	0.169
Srsf10	chr5	+	148096554	148096608	148096557	148096608	148096062	148096225	14,5,6,12,8	4,0,4,2,0	1,2,3,1,1	2,1,0,0,0	152	149	0.0135057	0.302519	0.774,1.0,0.595,0.855,1.0	0.329,0.662,1.0,1.0,1.0	0.047
Rab26	chr10	-	13554074	13554178	13554074	13554151	13554250	13554307	7,0,0,0,0	27,4,13,7,2	5,1,2,1,2	9,8,6,9,7	176	149	0.0143805	0.302519	0.18,0.0,0.0,0.0,0.0	0.32,0.096,0.22,0.086,0.195	-0.147
Serbp1	chr4	+	96407320	96407440	96407365	96407440	96406430	96406520	111,69,65,66,105	45,39,46,30,45	39,33,29,25,30	13,8,8,11,9	194	149	0.0147097	0.302519	0.655,0.576,0.52,0.628,0.642	0.697,0.76,0.736,0.636,0.719	-0.105
Smarca4	chr8	+	20255634	20255743	20255637	20255743	20243014	20243268	12,2,1,5,14	3,0,1,1,0	3,2,0,2,1	2,0,3,1,1	152	149	0.014757	0.302519	0.797,1.0,0.495,0.831,1.0	0.595,1.0,0.0,0.662,0.495	0.274
Mlip	chr8	-	78061310	78062852	78061310	78062777	78072695	78073088	26,29,14,24,41	66,52,55,49,76	8,9,7,4,9	8,11,3,9,7	224	149	0.0222306	0.402734	0.208,0.271,0.145,0.246,0.264	0.399,0.352,0.608,0.228,0.461	-0.183
Ppfia2	chr7	+	42148697	42148856	42148709	42148856	42141968	42142190	4,1,3,2,0	8,6,2,6,5	1,0,0,0,3	2,2,4,1,1	161	149	0.0222579	0.402734	0.316,0.134,0.581,0.236,0.0	0.316,0.0,0.0,0.0,0.735	0.043
Gjb6	chr15	-	31284418	31286029	31284418	31286026	31292054	31292222	4,2,7,7,5	1,1,2,2,1	2,0,1,2,4	0,1,0,1,0	152	149	0.0233291	0.402734	0.797,0.662,0.774,0.774,0.831	1.0,0.0,1.0,0.662,1.0	0.035
Anapc5	chr12	+	33767607	33767765	33767622	33767765	33766043	33766133	5,3,4,1,2	5,4,10,5,4	1,0,1,0,3	5,1,3,1,2	164	149	0.0268151	0.439767	0.476,0.405,0.267,0.154,0.312	0.154,0.0,0.232,0.0,0.577	0.13
Trappc13	chr2	-	35270881	35271032	35270881	35271029	35273787	35273888	41,34,24,23,38	32,18,28,30,35	3,3,6,3,5	2,1,4,0,2	152	149	0.0304208	0.475144	0.557,0.649,0.457,0.429,0.516	0.595,0.746,0.595,1.0,0.71	-0.208
Map2k2	chr7	-	8593669	8593737	8593669	8593734	8595267	8595481	1,1,0,1,1	3,11,8,10,1	2,0,3,1,1	9,5,6,3,3	152	149	0.0410766	0.612415	0.246,0.082,0.0,0.089,0.495	0.179,0.0,0.329,0.246,0.246	-0.018
Hnrnpc	chr15	-	24780422	24780604	24780422	24780580	24780792	24780906	71,64,67,55,59	20,18,27,19,19	23,13,17,10,11	4,3,5,2,2	173	149	0.0493559	0.703858	0.754,0.754,0.681,0.714,0.728	0.832,0.789,0.745,0.812,0.826	-0.075
LConly
GeneID	chr	strand	longExonStart_0base	longExonEnd	shortES	shortEE	flankingES	flankingEE	IJC_SAMPLE_1	SJC_SAMPLE_1	IJC_SAMPLE_2	SJC_SAMPLE_2	IncFormLen	SkipFormLen	PValue	FDR	IncLevel1	IncLevel2	IncLevelDifference
Cap1	chr5	-	135154774	135154899	135154774	135154896	135168195	135168249	2,5,4,6,44	0,0,0,0,32	3,6,1,3,4	1,1,0,0,0	152	149	5.83132e-05	0.0250164	1.0,1.0,1.0,1.0,0.574	0.746,0.855,1.0,1.0,1.0	-0.005
Pcnp	chr11	+	44601095	44601170	44601098	44601170	44598633	44598848	44,37,56,33,46	3,6,4,6,4	21,28,10,26,35	0,3,1,0,1	152	149	0.000402619	0.0863619	0.935,0.858,0.932,0.844,0.919	1.0,0.901,0.907,1.0,0.972	-0.058
Ccl27	chr5	-	56942999	56945179	56942999	56943097	56945293	56945353	0,3,3,1,12	4,2,8,5,26	0,1,0,2,1	6,13,4,1,4	298	149	0.000938142	0.134154	0.0,0.429,0.158,0.091,0.188	0.0,0.037,0.0,0.5,0.111	0.044
Epb41l3	chr9	+	109233904	109234125	109233958	109234125	109230645	109230821	13,3,3,2,5	2,3,3,4,2	1,1,0,8,4	3,8,7,10,2	203	149	0.00706035	0.690185	0.827,0.423,0.423,0.268,0.647	0.197,0.084,0.0,0.37,0.595	0.268
Pcbp2	chr7	+	133621790	133621846	133621793	133621846	133620822	133620861	15,33,26,26,45	3,13,10,6,16	40,30,21,19,35	22,20,20,17,11	152	149	0.00804412	0.690185	0.831,0.713,0.718,0.809,0.734	0.641,0.595,0.507,0.523,0.757	0.156
Ssbp2	chr2	+	22899924	22900016	22899948	22900016	22895704	22895775	5,17,15,3,8	13,7,13,4,10	3,2,1,3,3	6,8,3,8,4	173	149	0.017881	1	0.249,0.677,0.498,0.392,0.408	0.301,0.177,0.223,0.244,0.392	0.177
Pcbp2	chr7	+	133621790	133621846	133621793	133621846	133620250	133620323	8,8,2,2,6	0,0,0,0,1	7,9,9,10,8	0,2,4,2,0	152	149	0.0218961	1	1.0,1.0,1.0,1.0,0.855	1.0,0.815,0.688,0.831,1.0	0.104
Krtcap2	chr2	+	174655115	174655270	174655118	174655270	174654703	174654846	1,11,12,5,59	0,5,5,1,10	3,2,0,1,2	3,2,3,2,0	152	149	0.0288719	1	1.0,0.683,0.702,0.831,0.853	0.495,0.495,0.0,0.329,1.0	0.35
Prpf19	chr1	+	207545349	207545548	207545406	207545548	207544161	207544238	2,1,2,6,6	15,8,12,6,19	6,4,5,6,4	8,8,11,4,7	206	149	0.0313785	1	0.088,0.083,0.108,0.42,0.186	0.352,0.266,0.247,0.52,0.292	-0.158
Ppp3cb	chr15	+	3795476	3795561	3795479	3795561	3789528	3789606	5,9,13,7,14	2,2,3,7,10	7,3,5,3,2	9,3,5,3,2	152	149	0.0373495	1	0.71,0.815,0.809,0.495,0.578	0.433,0.495,0.495,0.495,0.495	0.199
U2af1l4	chr1	+	85816852	85816983	85816916	85816983	85816526	85816614	0,0,1,1,13	8,20,16,3,83	2,0,2,1,0	5,13,13,15,10	213	149	0.043384	1	0.0,0.0,0.042,0.189,0.099	0.219,0.0,0.097,0.045,0.0	-0.006
Fkbp2	chr1	-	204168890	204169123	204168890	204168997	204170305	204170420	127,238,227,169,335	1,1,4,1,10	128,124,113,116,140	1,0,0,1,3	275	149	0.0472876	1	0.986,0.992,0.969,0.989,0.948	0.986,1.0,1.0,0.984,0.962	-0.01
Snap91	chr8	-	87752805	87752955	87752805	87752940	87754540	87754675	15,7,7,7,24	1,2,3,3,16	15,9,9,6,11	4,9,6,11,9	164	149	0.04988	1	0.932,0.761,0.679,0.679,0.577	0.773,0.476,0.577,0.331,0.526	0.189
mPOA
GeneID	chr	strand	longExonStart_0base	longExonEnd	shortES	shortEE	flankingES	flankingEE	IJC_SAMPLE_1	SJC_SAMPLE_1	IJC_SAMPLE_2	SJC_SAMPLE_2	IncFormLen	SkipFormLen	PValue	FDR	IncLevel1	IncLevel2	IncLevelDifference
Psip1	chr5	-	97854612	97854734	97854612	97854731	97856111	97856337	0,0,0,0,0	1,2,1,3,5	1,3,0,7,0	1,4,15,7,3	152	149	0.000106964	0.026292	0.0,0.0,0.0,0.0,0.0	0.495,0.424,0.0,0.495,0.0	-0.283
Hnrnpc	chr15	-	24780422	24780583	24780422	24780580	24780792	24780906	3,3,1,2,3	7,5,6,6,7	6,6,7,11,4	4,3,5,5,3	152	149	0.000116594	0.026292	0.296,0.37,0.14,0.246,0.296	0.595,0.662,0.578,0.683,0.567	-0.347
Hnrnpc	chr15	-	24780422	24780604	24780422	24780583	24780792	24780906	13,31,21,21,18	2,3,1,2,3	18,14,31,25,15	6,6,7,10,4	170	149	0.000365446	0.0549387	0.851,0.901,0.948,0.902,0.84	0.724,0.672,0.795,0.687,0.767	0.159
Picalm	chr1	+	144120763	144120895	144120778	144120895	144118874	144118982	0,0,2,1,0	2,1,3,1,1	1,1,2,7,0	10,2,1,5,2	164	149	0.00212911	0.207218	0.0,0.0,0.377,0.476,0.0	0.083,0.312,0.645,0.56,0.0	-0.149
Fndc3a	chr15	-	47743374	47743695	47743374	47743644	47746551	47746789	0,0,1,1,0	1,1,7,9,8	0,5,0,2,3	4,5,25,14,5	200	149	0.00229732	0.207218	0.0,0.0,0.096,0.076,0.0	0.0,0.427,0.0,0.096,0.309	-0.132
U2af1l4	chr1	+	85816852	85816983	85816916	85816983	85816526	85816614	1,0,0,1,0	2,3,9,12,15	0,2,4,7,0	7,9,47,53,3	213	149	0.0034546	0.224303	0.259,0.0,0.0,0.055,0.0	0.0,0.135,0.056,0.085,0.0	0.008
Unc79	chr6	+	122132065	122132370	122132224	122132370	122125680	122125801	1,3,25,16,22	1,0,0,2,0	21,23,32,31,15	3,1,3,3,1	298	149	0.00361774	0.224303	0.333,1.0,1.0,0.8,1.0	0.778,0.92,0.842,0.838,0.882	-0.025
Srsf10	chr5	+	148096554	148096608	148096557	148096608	148096062	148096225	0,3,2,4,6	1,2,1,0,0	3,1,2,2,4	2,1,3,1,2	152	149	0.00421827	0.224303	0.0,0.595,0.662,1.0,1.0	0.595,0.495,0.395,0.662,0.662	0.09
Pcbp2	chr7	+	133621790	133621846	133621793	133621846	133620822	133620861	12,19,24,29,23	3,0,8,10,7	32,18,64,71,15	26,7,31,24,18	152	149	0.00513761	0.224303	0.797,1.0,0.746,0.74,0.763	0.547,0.716,0.669,0.744,0.45	0.184
Pcbp2	chr7	+	133621790	133621846	133621793	133621846	133620250	133620323	5,2,4,11,5	0,0,0,1,1	6,2,11,20,10	0,1,4,4,0	152	149	0.00545153	0.224303	1.0,1.0,1.0,0.915,0.831	1.0,0.662,0.729,0.831,1.0	0.105
Sez6l	chr12	+	44215859	44215971	44215862	44215971	44213773	44213806	3,2,15,8,8	2,0,1,0,0	22,21,30,17,9	0,2,6,4,0	152	149	0.00547081	0.224303	0.595,1.0,0.936,1.0,1.0	1.0,0.911,0.831,0.806,1.0	-0.003
Npdc1	chr3	+	8224668	8224860	8224719	8224860	8223525	8223672	2,1,1,3,1	12,9,13,21,12	1,0,0,0,0	13,3,9,4,5	200	149	0.00772159	0.290203	0.11,0.076,0.054,0.096,0.058	0.054,0.0,0.0,0.0,0.0	0.068
Sez6l	chr12	+	44215856	44215971	44215862	44215971	44213773	44213806	0,1,2,12,7	2,0,1,0,0	8,14,10,11,1	0,2,6,4,0	155	149	0.00894444	0.30811	0.0,1.0,0.658,1.0,1.0	1.0,0.871,0.616,0.726,1.0	-0.111
Usp48	chr5	+	149824781	149824910	149824784	149824910	149821536	149821716	2,1,3,2,0	2,0,0,3,2	1,4,1,1,1	0,0,0,2,0	152	149	0.00956438	0.30811	0.495,1.0,1.0,0.395,0.0	1.0,1.0,1.0,0.329,1.0	-0.288
Fubp1	chr2	+	241166683	241166736	241166686	241166736	241166232	241166272	1,0,8,4,1	2,2,2,1,7	0,3,2,0,1	5,3,7,9,6	152	149	0.014445	0.416726	0.329,0.0,0.797,0.797,0.123	0.0,0.495,0.219,0.0,0.14	0.238
Rsrc2	chr12	+	32846119	32848027	32847836	32848027	32845290	32845334	1,0,2,4,1	5,13,4,12,9	0,4,8,6,2	6,4,13,18,6	298	149	0.0147841	0.416726	0.091,0.0,0.2,0.143,0.053	0.0,0.333,0.235,0.143,0.143	-0.073
Rbfox3	chr10	-	103727953	103728134	103727953	103727993	103728548	103728681	3,2,3,3,4	0,3,4,0,1	1,0,5,7,1	1,2,7,9,0	290	149	0.0260635	0.69145	1.0,0.255,0.278,1.0,0.673	0.339,0.0,0.268,0.286,1.0	0.263
Myl6	chr7	-	912142	912424	912142	912316	912552	912696	0,1,2,6,3	171,226,211,217,239	6,6,14,19,4	225,154,581,575,176	257	149	0.0330855	0.828977	0.0,0.003,0.005,0.016,0.007	0.015,0.022,0.014,0.019,0.013	-0.01
NACShell
GeneID	chr	strand	longExonStart_0base	longExonEnd	shortES	shortEE	flankingES	flankingEE	IJC_SAMPLE_1	SJC_SAMPLE_1	IJC_SAMPLE_2	SJC_SAMPLE_2	IncFormLen	SkipFormLen	PValue	FDR	IncLevel1	IncLevel2	IncLevelDifference
Srrm2	chr10	+	12847015	12847921	12847807	12847921	12846426	12846714	0,1,0,0,0	3,0,4,4,1	1,5,4,3,1	2,6,4,8,1	298	149	9.08286e-05	0.0279396	0.0,1.0,0.0,0.0,0.0	0.2,0.294,0.333,0.158,0.333	-0.064
Mlip	chr8	-	78061310	78062852	78061310	78062777	78072695	78073088	0,0,1,2,1	4,2,3,2,1	5,1,1,3,1	0,2,0,3,1	224	149	0.000145626	0.0279396	0.0,0.0,0.181,0.399,0.399	1.0,0.25,1.0,0.399,0.399	-0.414
Pex5l	chr2	-	115755739	115755866	115755739	115755863	115756957	115757152	1,0,0,0,0	3,5,7,5,5	1,3,1,1,3	2,4,8,11,4	152	149	0.000226205	0.0279396	0.246,0.0,0.0,0.0,0.0	0.329,0.424,0.109,0.082,0.424	-0.224
Ccl27	chr5	-	56942999	56945179	56942999	56943097	56945293	56945353	3,1,2,5,1	4,6,6,6,1	2,1,0,1,0	3,4,6,17,7	298	149	0.000326061	0.0279396	0.273,0.077,0.143,0.294,0.333	0.25,0.111,0.0,0.029,0.0	0.146
Psip1	chr5	-	97854612	97854734	97854612	97854731	97856111	97856337	0,0,3,0,0	4,9,3,4,2	1,3,4,1,1	4,3,2,8,4	152	149	0.000351884	0.0279396	0.0,0.0,0.495,0.0,0.0	0.197,0.495,0.662,0.109,0.197	-0.233
Map2k2	chr7	-	8593669	8593737	8593669	8593734	8595267	8595481	2,2,1,3,3	4,17,8,10,13	1,0,1,0,1	9,6,4,6,8	152	149	0.000643183	0.0425573	0.329,0.103,0.109,0.227,0.184	0.098,0.0,0.197,0.0,0.109	0.11
Epb41l3	chr9	+	109233904	109234125	109233958	109234125	109230645	109230821	3,2,1,2,2	1,4,0,1,2	1,1,1,1,2	0,2,1,0,0	203	149	0.00112996	0.0640849	0.688,0.268,1.0,0.595,0.423	1.0,0.268,0.423,1.0,1.0	-0.143
Uchl5	chr13	+	55549338	55549452	55549341	55549452	55548174	55548277	2,6,4,8,4	1,4,3,4,2	2,1,1,6,0	4,3,5,8,1	152	149	0.00199592	0.0990473	0.662,0.595,0.567,0.662,0.662	0.329,0.246,0.164,0.424,0.0	0.397
Naca	chr7	+	480550	480751	480673	480751	480244	480330	1,1,3,2,2	64,84,72,77,79	5,1,1,18,2	83,50,56,165,67	272	149	0.00238739	0.105311	0.008,0.006,0.022,0.014,0.014	0.032,0.011,0.01,0.056,0.016	-0.012
Zc3h14	chr6	+	118041868	118042067	118041871	118042067	118041475	118041612	1,6,4,4,3	1,6,3,4,4	2,2,0,1,1	2,3,6,4,5	152	149	0.00302571	0.120121	0.495,0.495,0.567,0.495,0.424	0.495,0.395,0.0,0.197,0.164	0.245
Pcbp2	chr7	+	133616195	133616282	133616207	133616282	133615209	133615338	3,1,2,4,2	2,10,3,7,7	2,0,3,0,1	5,9,17,16,4	161	149	0.00517708	0.186845	0.581,0.085,0.382,0.346,0.209	0.27,0.0,0.14,0.0,0.188	0.201
Atp13a2	chr5	+	153311503	153311673	153311577	153311673	153311199	153311351	3,0,3,3,1	2,7,5,3,1	2,0,0,2,0	1,3,1,6,1	223	149	0.00702766	0.232498	0.501,0.0,0.286,0.401,0.401	0.572,0.0,0.0,0.182,0.0	0.167
Evl	chr6	+	127592354	127592415	127592357	127592415	127592017	127592084	0,0,2,4,2	5,12,9,11,6	1,0,0,1,1	14,18,20,24,7	152	149	0.0118727	0.362573	0.0,0.0,0.179,0.263,0.246	0.065,0.0,0.0,0.039,0.123	0.092
Pcbp2	chr7	+	133621790	133621846	133621793	133621846	133620822	133620861	23,14,24,29,16	1,7,5,16,4	21,24,18,49,7	12,14,15,19,8	152	149	0.0150206	0.42594	0.958,0.662,0.825,0.64,0.797	0.632,0.627,0.541,0.717,0.462	0.181
Picalm	chr1	+	144120763	144120895	144120778	144120895	144118874	144118982	1,0,1,0,3	1,2,2,7,1	1,1,2,2,1	2,0,1,5,0	164	149	0.0261761	0.655197	0.476,0.0,0.312,0.0,0.732	0.312,1.0,0.645,0.267,1.0	-0.341
Camta1	chr5	-	161535864	161536388	161535864	161536049	161536752	161537068	2,0,1,1,5	2,1,3,5,2	4,5,7,1,3	2,3,2,3,0	298	149	0.0264059	0.655197	0.333,0.0,0.143,0.091,0.556	0.5,0.455,0.636,0.143,1.0	-0.322
Ank3	chr20	-	18632679	18633358	18632679	18632770	18635851	18635995	0,0,0,1,0	3,8,10,5,2	0,2,1,2,3	6,4,2,11,2	298	149	0.039999	0.934095	0.0,0.0,0.0,0.091,0.0	0.0,0.2,0.2,0.083,0.429	-0.164
Serbp1	chr4	+	96407320	96407440	96407365	96407440	96406430	96406520	24,27,36,31,23	8,23,25,15,16	38,22,33,49,24	10,10,14,18,11	194	149	0.0440603	0.971775	0.697,0.474,0.525,0.613,0.525	0.745,0.628,0.644,0.676,0.626	-0.097
PLC
GeneID	chr	strand	longExonStart_0base	longExonEnd	shortES	shortEE	flankingES	flankingEE	IJC_SAMPLE_1	SJC_SAMPLE_1	IJC_SAMPLE_2	SJC_SAMPLE_2	IncFormLen	SkipFormLen	PValue	FDR	IncLevel1	IncLevel2	IncLevelDifference
Azin1	chr7	-	69658747	69658863	69658747	69658860	69659504	69659667	1,8,3,7,2	2,7,5,0,0	2,1,6,7,5	0,0,1,0,0	152	149	3.11001e-06	0.00140262	0.329,0.528,0.37,1.0,1.0	1.0,1.0,0.855,1.0,1.0	-0.326
Fam189b	chr2	+	174591654	174591830	174591657	174591830	174591099	174591207	6,2,2,4,3	0,5,5,1,1	1,2,1,2,1	0,0,0,1,1	152	149	4.79979e-05	0.0108235	1.0,0.282,0.282,0.797,0.746	1.0,1.0,1.0,0.662,0.495	-0.21
Kif5c	chr3	+	34104318	34104414	34104326	34104414	34103513	34103569	0,1,5,4,3	212,295,298,308,268	5,0,13,6,1	146,122,138,162,120	157	149	0.000420951	0.0523267	0.0,0.003,0.016,0.012,0.011	0.031,0.0,0.082,0.034,0.008	-0.023
Pcbp2	chr7	+	133616195	133616282	133616207	133616282	133615209	133615338	1,0,1,2,1	3,13,13,12,12	8,3,3,4,3	10,15,20,25,12	161	149	0.000464095	0.0523267	0.236,0.0,0.066,0.134,0.072	0.425,0.156,0.122,0.129,0.188	-0.102
Washc3	chr7	+	22638868	22638979	22638871	22638979	22635789	22635897	9,6,3,4,7	0,1,2,3,3	1,5,1,7,3	0,3,0,0,0	152	149	0.00215789	0.185284	1.0,0.855,0.595,0.567,0.696	1.0,0.62,1.0,1.0,1.0	-0.181
Rab26	chr10	-	13554074	13554178	13554074	13554151	13554250	13554307	2,0,2,6,3	12,14,16,17,13	0,0,1,2,1	11,10,8,8,8	176	149	0.00246498	0.185284	0.124,0.0,0.096,0.23,0.163	0.0,0.0,0.096,0.175,0.096	0.049
Eif4g3	chr5	+	150332155	150332264	150332158	150332264	150317216	150317339	1,1,3,2,2	2,2,1,1,1	4,0,2,4,2	0,1,0,1,1	152	149	0.00334928	0.215789	0.329,0.329,0.746,0.662,0.662	1.0,0.0,1.0,0.797,0.662	-0.146
Alkbh6	chr1	+	85566884	85567367	85567250	85567367	85566490	85566551	0,1,2,0,2	3,8,7,3,4	2,1,1,5,2	4,3,1,4,0	298	149	0.0055755	0.28941	0.0,0.059,0.125,0.0,0.2	0.2,0.143,0.333,0.385,1.0	-0.335
Rsrc2	chr12	+	32846119	32848027	32847836	32848027	32845290	32845334	0,1,1,3,0	3,12,16,14,11	2,2,5,3,1	7,10,10,15,11	298	149	0.00577537	0.28941	0.0,0.04,0.03,0.097,0.0	0.125,0.091,0.2,0.091,0.043	-0.077
Zfyve21	chr6	+	130889742	130889885	130889745	130889885	130887475	130887567	0,4,4,3,1	3,4,0,0,1	3,1,2,1,2	0,1,1,1,0	152	149	0.00767271	0.32799	0.0,0.495,1.0,1.0,0.495	1.0,0.495,0.662,0.495,1.0	-0.132
ENSRNOG00000004060	chr6	+	119492026	119492189	119492045	119492189	119490445	119490476	4,22,9,11,12	6164,4191,4975,5203,5701	5,8,15,138,3	3112,2156,3544,2218,3212	168	149	0.00854842	0.32799	0.001,0.005,0.002,0.002,0.002	0.001,0.003,0.004,0.052,0.001	-0.01
Cuta	chr20	-	5023894	5024370	5023894	5024103	5024453	5024552	1,4,0,1,7	0,4,3,7,9	0,2,0,0,0	1,2,4,4,3	298	149	0.008727	0.32799	1.0,0.333,0.0,0.067,0.28	0.0,0.333,0.0,0.0,0.0	0.269
Eif4g3	chr5	+	150395070	150395188	150395127	150395188	150392250	150392344	3,1,1,3,1	3,1,2,1,3	1,1,3,1,1	0,2,3,0,0	206	149	0.0103648	0.359578	0.42,0.42,0.266,0.685,0.194	1.0,0.266,0.42,1.0,1.0	-0.34
Iqsec1	chr4	-	123168718	123172066	123168718	123170139	123173137	123173187	6,2,9,7,3	3,4,4,6,3	3,5,5,9,5	2,1,0,4,0	298	149	0.0125125	0.379865	0.5,0.2,0.529,0.368,0.333	0.429,0.714,1.0,0.529,1.0	-0.348
Pcbp2	chr7	+	133621790	133621846	133621793	133621846	133620822	133620861	13,33,19,26,34	4,15,13,18,9	22,30,34,40,18	16,21,38,28,18	152	149	0.0126341	0.379865	0.761,0.683,0.589,0.586,0.787	0.574,0.583,0.467,0.583,0.495	0.141
Pcbp2	chr7	+	133621790	133621846	133621793	133621846	133620250	133620323	4,9,8,3,5	0,0,0,0,0	8,5,11,9,3	2,0,0,5,1	152	149	0.0135568	0.382132	1.0,1.0,1.0,1.0,1.0	0.797,1.0,1.0,0.638,0.746	0.164
Naca	chr7	+	480550	480751	480673	480751	480244	480330	0,6,1,2,0	55,58,89,70,87	3,2,4,12,1	67,56,57,172,41	272	149	0.0159857	0.421271	0.0,0.054,0.006,0.015,0.0	0.024,0.019,0.037,0.037,0.013	-0.011
Qk	chr1	+	50489692	50489992	50489716	50489992	50488541	50488629	1,7,5,4,8	0,2,1,4,3	6,0,12,13,6	1,2,0,0,1	173	149	0.0168135	0.421271	1.0,0.751,0.812,0.463,0.697	0.838,0.0,1.0,1.0,0.838	0.009
Hnrnpc	chr15	-	24780422	24780604	24780422	24780583	24780792	24780906	20,26,21,31,17	9,21,6,10,12	18,21,23,29,9	4,3,9,7,3	170	149	0.0214631	0.490871	0.661,0.52,0.754,0.731,0.554	0.798,0.86,0.691,0.784,0.724	-0.127
Map2	chr9	+	67948463	67952207	67948475	67952207	67937457	67937535	25,58,47,66,40	7,15,11,6,14	58,34,30,48,27	4,10,3,6,2	161	149	0.0217681	0.490871	0.768,0.782,0.798,0.911,0.726	0.931,0.759,0.902,0.881,0.926	-0.083
Aak1	chr4	+	119412288	119412521	119412291	119412521	119407285	119407528	2,1,2,0,5	0,3,2,6,0	1,1,1,1,0	0,2,1,0,1	152	149	0.0234556	0.503736	1.0,0.246,0.495,0.0,1.0	1.0,0.329,0.495,1.0,0.0	-0.017
Celf4	chr18	-	16814059	16814188	16814059	16814185	16847113	16847192	4,4,6,7,9	9,5,5,10,18	2,1,3,2,3	1,0,3,3,0	152	149	0.0263994	0.541187	0.303,0.44,0.541,0.407,0.329	0.662,1.0,0.495,0.395,1.0	-0.306
Celf1	chr3	+	76989478	76989592	76989481	76989592	76988478	76988607	2,2,2,2,4	0,0,3,4,5	0,1,6,1,0	3,2,0,5,2	152	149	0.0282278	0.548914	1.0,1.0,0.395,0.329,0.44	0.0,0.329,1.0,0.164,0.0	0.334
Prpf19	chr1	+	207545349	207545548	207545406	207545548	207544161	207544238	1,3,3,2,8	9,4,5,6,6	1,1,0,2,2	8,3,1,7,2	206	149	0.0292105	0.548914	0.074,0.352,0.303,0.194,0.491	0.083,0.194,0.0,0.171,0.42	0.109
Hnrnpc	chr15	-	24780422	24780583	24780422	24780580	24780792	24780906	10,22,6,10,12	10,12,3,12,7	4,3,9,7,3	7,8,10,6,8	152	149	0.0338399	0.610472	0.495,0.642,0.662,0.45,0.627	0.359,0.269,0.469,0.534,0.269	0.195
Map2k2	chr7	-	8593669	8593737	8593669	8593734	8595267	8595481	3,1,3,2,10	19,14,34,36,51	1,0,3,2,0	15,9,19,7,17	152	149	0.0373649	0.648137	0.134,0.065,0.08,0.052,0.161	0.061,0.0,0.134,0.219,0.0	0.016
Rxrb	chr20	-	4818266	4818370	4818266	4818358	4818473	4818606	1,2,1,1,2	3,1,1,4,1	0,0,0,2,1	1,1,2,0,0	161	149	0.0445931	0.744869	0.236,0.649,0.481,0.188,0.649	0.0,0.0,0.0,1.0,1.0	0.041
Raphe
GeneID	chr	strand	longExonStart_0base	longExonEnd	shortES	shortEE	flankingES	flankingEE	IJC_SAMPLE_1	SJC_SAMPLE_1	IJC_SAMPLE_2	SJC_SAMPLE_2	IncFormLen	SkipFormLen	PValue	FDR	IncLevel1	IncLevel2	IncLevelDifference
Naca	chr7	+	480550	480751	480673	480751	480244	480330	0,0,0,6,0	110,93,80,103,125	33,6,27,5,4	316,92,313,65,70	272	149	3.87646e-10	1.72115e-07	0.0,0.0,0.0,0.031,0.0	0.054,0.034,0.045,0.04,0.03	-0.034
Hnrnpc	chr15	-	24780422	24780604	24780422	24780583	24780792	24780906	28,24,35,22,42	2,3,2,3,2	39,18,44,16,12	14,4,9,9,8	170	149	2.5494e-06	0.000565967	0.925,0.875,0.939,0.865,0.948	0.709,0.798,0.811,0.609,0.568	0.211
Fndc3a	chr15	-	47743374	47743695	47743374	47743644	47746551	47746789	0,0,0,1,0	7,1,3,1,7	2,2,8,0,2	3,4,17,3,5	200	149	5.00535e-06	0.000740792	0.0,0.0,0.0,0.427,0.0	0.332,0.271,0.26,0.0,0.23	-0.133
Hgs	chr10	+	105752884	105753095	105752887	105753095	105752473	105752533	0,1,1,0,1	2,2,3,4,2	1,3,2,2,0	1,1,2,0,1	152	149	8.94147e-06	0.000939949	0.0,0.329,0.246,0.0,0.329	0.495,0.746,0.495,1.0,0.0	-0.366
Ccl27	chr5	-	56942999	56945179	56942999	56943097	56945293	56945353	0,0,0,1,0	4,3,2,8,1	9,0,4,1,1	18,6,14,3,6	298	149	1.0585e-05	0.000939949	0.0,0.0,0.0,0.059,0.0	0.2,0.0,0.125,0.143,0.077	-0.097
Tra2b	chr11	+	78805877	78805951	78805880	78805951	78804959	78805011	12,9,11,9,8	1,0,0,0,0	17,3,33,7,9	5,1,5,0,1	152	149	4.16029e-05	0.00307861	0.922,1.0,1.0,1.0,1.0	0.769,0.746,0.866,1.0,0.898	0.129
Eif4g3	chr5	+	150395070	150395188	150395127	150395188	150392250	150392344	3,1,1,1,1	0,3,1,2,1	2,3,2,1,1	0,1,1,0,0	206	149	5.92731e-05	0.00375961	1.0,0.194,0.42,0.266,0.42	1.0,0.685,0.591,1.0,1.0	-0.395
Abi1	chr17	-	85111147	85111324	85111147	85111321	85114731	85114832	3,0,3,5,2	0,1,0,1,1	5,14,9,11,5	8,5,5,3,1	152	149	0.000291369	0.016171	1.0,0.0,1.0,0.831,0.662	0.38,0.733,0.638,0.782,0.831	0.026
Ndufa9	chr4	-	159683923	159684162	159683923	159684094	159687951	159688018	1,0,0,0,0	6,1,1,36,5	13,3,4,1,0	159,15,123,14,22	217	149	0.00202877	0.0941347	0.103,0.0,0.0,0.0,0.0	0.053,0.121,0.022,0.047,0.0	-0.028
Ywhae	chr10	+	60608873	60609098	60608898	60609098	60584716	60584844	0,0,0,0,0	101,65,43,87,90	4,2,14,1,0	222,45,190,36,51	174	149	0.00218885	0.0941347	0.0,0.0,0.0,0.0,0.0	0.015,0.037,0.059,0.023,0.0	-0.027
Pcbp2	chr7	+	133621790	133621846	133621793	133621846	133620822	133620861	27,24,25,33,26	9,4,3,17,1	99,36,91,25,36	48,19,38,32,12	152	149	0.00233217	0.0941347	0.746,0.855,0.891,0.656,0.962	0.669,0.65,0.701,0.434,0.746	0.182
Josd2	chr1	+	94961757	94961920	94961760	94961920	94961319	94961377	1,6,1,3,4	5,2,2,5,0	1,2,2,5,2	4,0,0,0,1	152	149	0.00334728	0.116968	0.164,0.746,0.329,0.37,1.0	0.197,1.0,1.0,1.0,0.662	-0.25
Itih3	chr16	-	6106422	6106617	6106422	6106536	6106964	6106991	175,147,117,102,136	1,3,3,0,2	130,81,99,42,61	6,4,4,3,0	230	149	0.00349171	0.116968	0.991,0.969,0.962,1.0,0.978	0.933,0.929,0.941,0.901,1.0	0.039
Mapk9	chr10	+	34207878	34210178	34207883	34210178	34206756	34206825	0,0,0,1,2	9,5,3,5,0	3,5,4,0,0	9,5,6,5,3	154	149	0.00368818	0.116968	0.0,0.0,0.0,0.162,1.0	0.244,0.492,0.392,0.0,0.0	0.007
Acbd5	chr17	+	85234958	85235161	85234961	85235161	85230450	85230679	4,5,0,5,0	5,3,1,4,2	3,0,9,4,5	3,2,1,0,0	152	149	0.00551885	0.158901	0.44,0.62,0.0,0.551,0.0	0.495,0.0,0.898,1.0,1.0	-0.356
Scoc	chr19	+	24686261	24686345	24686264	24686345	24685868	24685940	20,18,18,29,7	0,1,0,3,2	143,19,142,20,17	19,1,9,3,5	152	149	0.00572616	0.158901	1.0,0.946,1.0,0.905,0.774	0.881,0.949,0.939,0.867,0.769	0.044
Ssb	chr3	+	54625374	54625527	54625407	54625527	54625080	54625276	4,3,1,0,2	6,4,1,9,7	15,2,15,3,1	11,2,12,2,3	182	149	0.00726258	0.189682	0.353,0.38,0.45,0.0,0.19	0.527,0.45,0.506,0.551,0.214	-0.175
Afdn	chr1	+	53946953	53947069	53946956	53947069	53943976	53944172	0,0,0,3,3	1,2,6,3,5	12,4,15,2,0	12,0,11,2,7	152	149	0.00809342	0.199638	0.0,0.0,0.0,0.495,0.37	0.495,1.0,0.572,0.495,0.0	-0.339
Map2	chr9	+	67948463	67952207	67948475	67952207	67937457	67937535	25,18,23,33,6	10,7,2,12,3	54,21,42,8,13	10,4,4,1,1	161	149	0.0117926	0.275574	0.698,0.704,0.914,0.718,0.649	0.833,0.829,0.907,0.881,0.923	-0.138
AABR07035787.1	chr12	+	19405370	19405472	19405382	19405472	19405070	19405227	4,2,1,1,3	0,0,0,2,0	6,2,3,2,0	0,3,4,0,1	161	149	0.0200054	0.434907	1.0,1.0,1.0,0.316,1.0	1.0,0.382,0.41,1.0,0.0	0.305
Immt	chr4	+	103895979	103896105	103896012	103896105	103895022	103895131	4,0,0,0,2	20,12,8,16,24	3,2,4,2,2	25,14,26,8,14	182	149	0.021024	0.434907	0.141,0.0,0.0,0.0,0.064	0.089,0.105,0.112,0.17,0.105	-0.075
Rsrc2	chr12	+	32846119	32848027	32847836	32848027	32845290	32845334	0,1,4,1,2	5,9,3,22,4	6,5,9,3,1	20,5,18,5,9	298	149	0.0215494	0.434907	0.0,0.053,0.4,0.022,0.2	0.13,0.333,0.2,0.231,0.053	-0.054
Ndrg4	chr19	-	9356696	9356848	9356696	9356800	9356944	9357001	5,10,1,3,7	632,539,448,407,454	6,4,10,1,2	199,162,137,124,106	197	149	0.0262625	0.488114	0.006,0.014,0.002,0.006,0.012	0.022,0.018,0.052,0.006,0.014	-0.014
Psmd7	chr19	-	35495730	35495840	35495730	35495822	35497439	35497520	2,0,0,4,0	46,41,56,38,55	3,2,3,2,2	69,24,54,25,24	167	149	0.0263845	0.488114	0.037,0.0,0.0,0.086,0.0	0.037,0.069,0.047,0.067,0.069	-0.033
Fubp1	chr2	+	241166683	241166736	241166686	241166736	241166232	241166272	1,0,2,0,4	6,4,7,4,6	5,1,6,2,3	13,4,6,7,3	152	149	0.0275664	0.489579	0.14,0.0,0.219,0.0,0.395	0.274,0.197,0.495,0.219,0.495	-0.185
Ssb	chr3	+	54625371	54625527	54625407	54625527	54625080	54625276	8,6,4,1,10	6,4,1,9,7	37,8,30,5,6	11,2,12,2,3	185	149	0.0293507	0.501219	0.518,0.547,0.763,0.082,0.535	0.73,0.763,0.668,0.668,0.617	-0.2
Qk	chr1	+	50489692	50489992	50489716	50489992	50488541	50488629	7,19,5,15,10	1,3,1,8,0	44,21,42,18,20	17,15,11,11,4	173	149	0.0362081	0.595423	0.858,0.845,0.812,0.618,1.0	0.69,0.547,0.767,0.585,0.812	0.146
Cmtm5	chr15	+	28414446	28414710	28414617	28414710	28413985	28414138	15,13,16,11,15	102,57,58,56,52	13,11,15,9,10	40,34,46,23,25	298	149	0.0387948	0.615175	0.068,0.102,0.121,0.089,0.126	0.14,0.139,0.14,0.164,0.167	-0.049
Ank3	chr20	-	18632679	18633358	18632679	18632770	18635851	18635995	6,2,1,4,1	2,0,0,7,2	4,0,6,5,1	31,3,20,3,1	298	149	0.0485048	0.742625	0.6,1.0,1.0,0.222,0.2	0.061,0.0,0.13,0.455,0.333	0.409
venDG
GeneID	chr	strand	longExonStart_0base	longExonEnd	shortES	shortEE	flankingES	flankingEE	IJC_SAMPLE_1	SJC_SAMPLE_1	IJC_SAMPLE_2	SJC_SAMPLE_2	IncFormLen	SkipFormLen	PValue	FDR	IncLevel1	IncLevel2	IncLevelDifference
Cmtm5	chr15	+	28414446	28414710	28414617	28414710	28413985	28414138	3,1,15,5,3	12,12,10,11,8	1,3,0,0,0	7,10,16,12,12	298	149	8.59896e-07	0.000321601	0.111,0.04,0.429,0.185,0.158	0.067,0.13,0.0,0.0,0.0	0.145
Unc79	chr6	+	122132065	122132370	122132224	122132370	122125680	122125801	1,15,11,14,7	0,0,1,0,1	18,2,6,4,2	3,4,0,0,2	298	149	0.000258239	0.0482906	1.0,1.0,0.846,1.0,0.778	0.75,0.2,1.0,1.0,0.333	0.268
Washc3	chr7	+	22638868	22638979	22638871	22638979	22635789	22635897	3,2,5,7,6	0,0,0,1,0	4,4,4,3,3	2,2,4,0,0	152	149	0.00148717	0.185401	1.0,1.0,1.0,0.873,1.0	0.662,0.662,0.495,1.0,1.0	0.211
Snap91	chr8	-	87752805	87752955	87752805	87752940	87754540	87754675	4,0,1,3,3	13,22,7,17,12	4,10,13,6,4	22,20,24,18,13	164	149	0.00357624	0.334379	0.218,0.0,0.115,0.138,0.185	0.142,0.312,0.33,0.232,0.218	-0.116
Atp13a2	chr5	+	153311503	153311673	153311577	153311673	153311199	153311351	4,3,4,4,5	9,7,13,5,5	1,2,1,1,1	8,5,7,1,7	223	149	0.00536156	0.401045	0.229,0.223,0.171,0.348,0.401	0.077,0.211,0.087,0.401,0.087	0.102
Dbn1	chr17	+	9163838	9163944	9163841	9163944	9162865	9163548	12,5,5,9,10	14,17,10,7,6	0,6,7,4,1	14,20,12,8,8	152	149	0.00783205	0.488198	0.457,0.224,0.329,0.558,0.62	0.0,0.227,0.364,0.329,0.109	0.232
Phf20l1	chr7	+	98354288	98354417	98354291	98354417	98353545	98353759	2,0,2,0,0	2,1,0,2,4	3,4,0,3,1	2,4,3,1,4	152	149	0.0101699	0.543361	0.495,0.0,1.0,0.0,0.0	0.595,0.495,0.0,0.746,0.197	-0.108
Srrm2	chr10	+	12847015	12847921	12847807	12847921	12846426	12846714	2,0,5,1,1	2,2,4,6,4	1,1,1,1,0	6,1,4,3,4	298	149	0.0173154	0.809494	0.333,0.0,0.385,0.077,0.111	0.077,0.333,0.111,0.143,0.0	0.048
Hnrnpc	chr15	-	24780422	24780604	24780422	24780583	24780792	24780906	39,24,25,17,21	1,2,4,3,5	30,40,37,28,29	10,7,13,5,3	170	149	0.021201	0.881021	0.972,0.913,0.846,0.832,0.786	0.724,0.834,0.714,0.831,0.894	0.07
Prpf40a	chr3	-	37637004	37637108	37637004	37637096	37637276	37637391	2,1,0,2,1	0,0,1,4,3	0,1,1,0,0	3,1,1,1,3	161	149	0.0344892	1	1.0,1.0,0.0,0.316,0.236	0.0,0.481,0.481,0.0,0.0	0.318
Rab26	chr10	-	13554074	13554178	13554074	13554151	13554250	13554307	5,1,0,0,1	8,11,18,11,15	3,3,2,4,3	15,23,13,12,8	176	149	0.0399665	1	0.346,0.071,0.0,0.0,0.053	0.145,0.099,0.115,0.22,0.241	-0.07
Dnajb2	chr9	+	76738070	76738232	76738204	76738232	76737138	76737342	6,3,10,6,3	0,4,2,2,1	7,7,6,3,0	2,6,6,3,2	283	149	0.0446277	1	1.0,0.283,0.725,0.612,0.612	0.648,0.381,0.345,0.345,0.0	0.303
Zfyve21	chr6	+	130889742	130889885	130889745	130889885	130887475	130887567	2,2,2,2,4	0,0,5,0,4	3,4,1,0,0	0,0,1,1,1	152	149	0.0466861	1	1.0,1.0,0.282,1.0,0.495	1.0,1.0,0.495,0.0,0.0	0.256
Epb41l3	chr9	+	109233904	109234125	109233958	109234125	109230645	109230821	8,3,4,6,5	3,4,2,0,6	1,6,3,2,4	2,1,1,0,1	203	149	0.0483124	1	0.662,0.355,0.595,1.0,0.38	0.268,0.815,0.688,1.0,0.746	-0.105

## Sheet: A5SS
BLA
GeneID	chr	strand	longExonStart_0base	longExonEnd	shortES	shortEE	flankingES	flankingEE	IJC_SAMPLE_1	SJC_SAMPLE_1	IJC_SAMPLE_2	SJC_SAMPLE_2	IncFormLen	SkipFormLen	PValue	FDR	IncLevel1	IncLevel2	IncLevelDifference
Sltm	chr8	+	71230866	71233761	71230866	71230931	71234548	71234596	8,12,5,19,17	1,0,0,0,1	6,13,9,7,10	1,3,6,1,7	298	149	4.76114e-09	1.42834e-06	0.8,1.0,1.0,1.0,0.895	0.75,0.684,0.429,0.778,0.417	0.327
Zmynd11	chr17	+	60626400	60626637	60626400	60626469	60627232	60627505	10,8,10,4,6	0,1,0,1,0	14,14,22,4,15	2,4,5,2,1	298	149	1.36899e-06	0.000205348	1.0,0.8,1.0,0.667,1.0	0.778,0.636,0.688,0.5,0.882	0.197
Tfg	chr11	+	43907672	43910437	43907672	43907762	43911150	43911926	0,1,0,0,3	3,4,2,1,8	3,1,4,1,3	4,4,12,1,10	298	149	0.00369412	0.365735	0.0,0.111,0.0,0.0,0.158	0.273,0.111,0.143,0.333,0.13	-0.144
Cnot4	chr4	-	63755807	63755941	63755816	63755941	63747727	63747785	0,1,0,0,1	3,1,3,2,8	2,1,5,1,0	3,6,20,2,11	158	149	0.00487646	0.365735	0.0,0.485,0.0,0.0,0.105	0.386,0.136,0.191,0.32,0.0	-0.089
Pcbp2	chr7	+	133615209	133615350	133615209	133615338	133616207	133616282	0,0,0,0,4	11,6,4,5,19	0,5,5,1,2	15,33,36,12,30	161	149	0.0123865	0.743191	0.0,0.0,0.0,0.0,0.163	0.0,0.123,0.114,0.072,0.058	-0.041
Klc1	chr6	+	130851014	130855559	130851014	130851149	130857320	130857451	7,11,8,13,6	0,0,0,0,0	15,22,22,13,16	4,2,0,0,2	298	149	0.0153829	0.769146	1.0,1.0,1.0,1.0,1.0	0.652,0.846,1.0,1.0,0.8	0.14
Myt1l	chr6	+	46555463	46555573	46555463	46555567	46560940	46561084	0,0,0,3,4	11,12,5,3,14	2,6,6,2,7	9,17,37,7,16	155	149	0.0232461	0.996262	0.0,0.0,0.0,0.49,0.215	0.176,0.253,0.135,0.215,0.296	-0.074
CGC
GeneID	chr	strand	longExonStart_0base	longExonEnd	shortES	shortEE	flankingES	flankingEE	IJC_SAMPLE_1	SJC_SAMPLE_1	IJC_SAMPLE_2	SJC_SAMPLE_2	IncFormLen	SkipFormLen	PValue	FDR	IncLevel1	IncLevel2	IncLevelDifference
Vdac3	chr16	+	69439604	69440805	69439604	69439673	69444592	69444745	7,7,14,22,12	11,0,0,3,8	9,8,12,9,9	0,1,0,1,0	298	149	3.0289e-06	0.000666358	0.241,1.0,1.0,0.786,0.429	1.0,0.8,1.0,0.818,1.0	-0.232
Srsf7	chr6	+	14814796	14814907	14814796	14814898	14816107	14816161	5,7,4,5,5	4,1,0,2,2	4,2,3,1,2	0,0,1,1,0	158	149	0.000559222	0.0615144	0.541,0.868,1.0,0.702,0.702	1.0,1.0,0.739,0.485,1.0	-0.082
Adgrb1	chr7	+	106471794	106471849	106471794	106471834	106474119	106474817	2,0,0,0,0	3,5,3,5,4	0,3,1,4,0	5,1,3,0,4	164	149	0.00399691	0.293107	0.377,0.0,0.0,0.0,0.0	0.0,0.732,0.232,1.0,0.0	-0.317
Naa20	chr3	+	133329800	133329921	133329800	133329891	133330729	133330865	2,3,8,2,4	15,15,14,14,14	2,1,0,1,2	11,9,3,5,12	179	149	0.0157503	0.866268	0.1,0.143,0.322,0.106,0.192	0.131,0.085,0.0,0.143,0.122	0.076
Smarcb1	chr20	+	12745647	12745786	12745647	12745759	12747349	12747479	5,5,2,7,5	3,1,1,3,2	0,3,1,2,1	2,1,3,2,1	176	149	0.0229239	0.930058	0.585,0.809,0.629,0.664,0.679	0.0,0.717,0.22,0.458,0.458	0.303
Klc1	chr6	+	130851014	130855559	130851014	130851149	130857320	130857451	37,31,33,35,21	1,3,0,3,1	21,14,9,14,11	0,1,0,0,1	298	149	0.0253652	0.930058	0.949,0.838,1.0,0.854,0.913	1.0,0.875,1.0,1.0,0.846	-0.033
Myt1l	chr6	+	46555463	46555573	46555463	46555567	46560940	46561084	0,0,2,2,1	10,17,11,6,15	3,3,1,1,0	7,12,7,3,4	155	149	0.0336869	0.936312	0.0,0.0,0.149,0.243,0.06	0.292,0.194,0.121,0.243,0.0	-0.08
Mapre3	chr6	-	25516442	25516644	25516487	25516644	25515131	25515286	64,38,24,37,38	28,15,13,12,15	33,32,23,34,29	10,4,7,12,6	194	149	0.0340477	0.936312	0.637,0.661,0.586,0.703,0.661	0.717,0.86,0.716,0.685,0.788	-0.104
Nrcam	chr6	+	61668748	61668934	61668748	61668925	61670239	61670275	1,0,0,2,4	9,7,7,14,16	1,5,0,2,3	14,6,7,8,7	158	149	0.0399166	0.97574	0.095,0.0,0.0,0.119,0.191	0.063,0.44,0.0,0.191,0.288	-0.115
Klc1	chr6	+	130851014	130851176	130851014	130851149	130857320	130857451	38,31,30,36,21	1,3,0,3,1	21,16,9,13,11	0,1,0,0,1	176	149	0.0455985	1	0.97,0.897,1.0,0.91,0.947	1.0,0.931,1.0,1.0,0.903	-0.022
dorDG
GeneID	chr	strand	longExonStart_0base	longExonEnd	shortES	shortEE	flankingES	flankingEE	IJC_SAMPLE_1	SJC_SAMPLE_1	IJC_SAMPLE_2	SJC_SAMPLE_2	IncFormLen	SkipFormLen	PValue	FDR	IncLevel1	IncLevel2	IncLevelDifference
Klc1	chr6	+	130851014	130855559	130851014	130851149	130857320	130857451	6,3,7,7,6	0,0,0,0,0	18,14,15,17,9	3,2,1,4,1	298	149	1.63636e-06	0.000392726	1.0,1.0,1.0,1.0,1.0	0.75,0.778,0.882,0.68,0.818	0.218
Ints10	chr16	-	20918609	20921587	20921493	20921587	20916081	20916466	4,10,4,3,2	0,0,0,1,1	13,11,9,7,5	0,3,2,4,2	298	149	2.73858e-05	0.0032863	1.0,1.0,1.0,0.6,0.5	1.0,0.647,0.692,0.467,0.556	0.148
Spr	chr4	-	117674746	117675037	117674984	117675037	117671948	117672536	5,4,3,2,6	0,0,0,0,0	71,36,29,22,8	3,6,2,1,0	298	149	5.04102e-05	0.00403281	1.0,1.0,1.0,1.0,1.0	0.922,0.75,0.879,0.917,1.0	0.106
Chpt1	chr7	-	22890598	22890798	22890687	22890798	22888083	22888247	3,3,1,2,3	1,2,0,1,0	3,4,10,5,2	8,7,8,5,12	238	149	7.22146e-05	0.0040856	0.653,0.484,1.0,0.556,1.0	0.19,0.263,0.439,0.385,0.094	0.464
Samd12	chr7	-	85057233	85057363	85057263	85057363	84966891	84967032	2,4,4,1,9	0,0,1,0,0	108,94,48,66,110	10,4,6,8,1	179	149	8.51168e-05	0.0040856	1.0,1.0,0.769,1.0,1.0	0.9,0.951,0.869,0.873,0.989	0.037
Klc1	chr6	+	130851014	130851176	130851014	130851149	130857320	130857451	7,3,7,9,5	0,0,0,0,0	21,19,18,21,15	3,2,1,4,1	176	149	0.00013299	0.00531961	1.0,1.0,1.0,1.0,1.0	0.856,0.889,0.938,0.816,0.927	0.115
Arl2	chr1	-	203436990	203437231	203437068	203437231	203435617	203435698	0,0,0,1,0	2,1,3,4,5	4,4,1,6,2	14,30,27,38,15	227	149	0.000207669	0.00712007	0.0,0.0,0.0,0.141,0.0	0.158,0.08,0.024,0.094,0.08	-0.059
Pum2	chr6	+	31535110	31535245	31535110	31535239	31537604	31537742	1,0,0,1,0	29,19,16,20,19	5,3,0,7,1	74,59,62,46,50	155	149	0.00229973	0.0689919	0.032,0.0,0.0,0.046,0.0	0.061,0.047,0.0,0.128,0.019	-0.035
Mapre3	chr6	-	25516442	25516644	25516487	25516644	25515131	25515286	10,6,16,10,12	6,2,2,1,1	6,0,1,1,0	0,1,0,0,1	194	149	0.00516215	0.137657	0.561,0.697,0.86,0.885,0.902	1.0,0.0,1.0,1.0,0.0	0.181
Clip1	chr12	+	32964955	32965900	32964955	32965672	32972381	32972439	0,1,0,1,1	3,1,2,0,3	9,7,10,4,0	40,22,19,35,17	298	149	0.0092704	0.221559	0.0,0.333,0.0,1.0,0.143	0.101,0.137,0.208,0.054,0.0	0.195
Klc1	chr6	+	130851014	130851176	130851014	130851149	130855509	130855559	18,8,9,11,12	3,2,4,2,2	62,30,36,50,24	14,20,16,20,19	176	149	0.0101548	0.221559	0.836,0.772,0.656,0.823,0.836	0.789,0.559,0.656,0.679,0.517	0.145
Sltm	chr8	+	71230866	71233761	71230866	71230931	71234548	71234596	5,2,11,10,6	0,4,0,1,0	33,37,24,28,17	8,3,6,8,2	298	149	0.0123616	0.247231	1.0,0.2,1.0,0.833,1.0	0.673,0.86,0.667,0.636,0.81	0.077
ILC
GeneID	chr	strand	longExonStart_0base	longExonEnd	shortES	shortEE	flankingES	flankingEE	IJC_SAMPLE_1	SJC_SAMPLE_1	IJC_SAMPLE_2	SJC_SAMPLE_2	IncFormLen	SkipFormLen	PValue	FDR	IncLevel1	IncLevel2	IncLevelDifference
Taf1d	chr8	+	12146604	12147011	12146604	12146623	12147944	12148036	3,7,12,7,5	1,3,0,0,0	4,0,0,1,4	47,42,42,43,38	298	149	0	0	0.6,0.538,1.0,1.0,1.0	0.041,0.0,0.0,0.011,0.05	0.807
Add1	chr14	-	76124247	76124592	76124340	76124592	76121728	76121830	3,1,0,3,1	0,0,1,0,0	5,2,3,1,3	5,8,5,0,6	242	149	3.57243e-08	3.50098e-06	1.0,1.0,0.0,1.0,1.0	0.381,0.133,0.27,1.0,0.235	0.396
Mapre3	chr6	-	25516442	25516644	25516487	25516644	25515131	25515286	4,2,2,1,2	1,0,0,0,0	12,6,9,6,6	2,3,9,3,1	194	149	8.28938e-08	5.41573e-06	0.754,1.0,1.0,1.0,1.0	0.822,0.606,0.434,0.606,0.822	0.293
Srsf7	chr6	+	14814796	14814907	14814796	14814898	14816107	14816161	9,12,7,7,3	8,6,2,3,1	2,1,4,3,2	0,0,1,2,0	158	149	3.6184e-05	0.00177302	0.515,0.654,0.767,0.688,0.739	1.0,1.0,0.79,0.586,1.0	-0.203
Tfg	chr11	+	43907672	43910437	43907672	43907762	43911150	43911926	1,1,0,1,3	7,0,4,10,6	2,3,2,4,3	3,3,8,2,4	298	149	0.0121833	0.46209	0.067,1.0,0.0,0.048,0.2	0.25,0.333,0.111,0.5,0.273	-0.03
Ints10	chr16	-	20918609	20921587	20921493	20921587	20916081	20916466	6,1,5,4,6	1,0,0,0,8	5,6,3,4,1	0,0,0,0,0	298	149	0.0141456	0.46209	0.75,1.0,1.0,1.0,0.273	1.0,1.0,1.0,1.0,1.0	-0.195
Ccz1b	chr12	+	10621188	10622312	10621188	10621306	10622722	10622850	0,4,6,4,7	5,1,0,1,0	4,1,1,2,2	0,0,1,1,1	298	149	0.0282948	0.792255	0.0,0.667,1.0,0.667,1.0	1.0,1.0,0.333,0.5,0.5	0
LConly
GeneID	chr	strand	longExonStart_0base	longExonEnd	shortES	shortEE	flankingES	flankingEE	IJC_SAMPLE_1	SJC_SAMPLE_1	IJC_SAMPLE_2	SJC_SAMPLE_2	IncFormLen	SkipFormLen	PValue	FDR	IncLevel1	IncLevel2	IncLevelDifference
Mrps14	chr13	+	72429085	72429426	72429085	72429235	72430988	72431147	1,1,2,0,17	3,27,17,15,236	0,0,0,1,0	16,13,15,12,13	298	149	0.00653717	0.819719	0.143,0.018,0.056,0.0,0.035	0.0,0.0,0.0,0.04,0.0	0.042
Smim18	chr16	+	58438415	58438574	58438415	58438487	58438849	58439651	0,6,1,2,7	4,15,20,10,82	2,5,10,7,2	13,23,17,10,14	236	149	0.00691746	0.819719	0.0,0.202,0.031,0.112,0.051	0.089,0.121,0.271,0.306,0.083	-0.095
Srsf7	chr6	+	14814796	14814907	14814796	14814898	14816107	14816161	6,6,3,16,4	2,0,4,6,0	1,3,3,0,3	1,4,2,3,1	158	149	0.0321672	1	0.739,1.0,0.414,0.715,1.0	0.485,0.414,0.586,0.0,0.739	0.329
mPOA
GeneID	chr	strand	longExonStart_0base	longExonEnd	shortES	shortEE	flankingES	flankingEE	IJC_SAMPLE_1	SJC_SAMPLE_1	IJC_SAMPLE_2	SJC_SAMPLE_2	IncFormLen	SkipFormLen	PValue	FDR	IncLevel1	IncLevel2	IncLevelDifference
Zmynd11	chr17	+	60626400	60626637	60626400	60626469	60627232	60627505	3,3,8,3,11	0,0,0,0,0	4,2,4,6,4	2,1,0,3,3	298	149	9.27942e-07	0.000239409	1.0,1.0,1.0,1.0,1.0	0.5,0.5,1.0,0.5,0.4	0.42
Srsf7	chr6	+	14814796	14814907	14814796	14814898	14816107	14816161	2,1,3,4,4	1,4,2,2,2	0,4,7,2,3	1,1,0,2,0	158	149	0.00258913	0.333998	0.654,0.191,0.586,0.654,0.654	0.0,0.79,1.0,0.485,1.0	-0.107
Pum2	chr6	+	31535110	31535245	31535110	31535239	31537604	31537742	0,2,0,1,0	7,7,15,12,6	2,5,0,1,1	20,15,23,29,12	155	149	0.0339703	1	0.0,0.215,0.0,0.074,0.0	0.088,0.243,0.0,0.032,0.074	-0.03
Amdhd2	chr10	-	13189152	13189415	13189346	13189415	13188384	13188486	0,1,4,4,0	2,0,4,2,14	0,0,2,0,0	2,7,1,4,4	298	149	0.0366896	1	0.0,1.0,0.333,0.5,0.0	0.0,0.0,0.5,0.0,0.0	0.267
Arl2	chr1	-	203436990	203437231	203437068	203437231	203435617	203435698	4,3,3,4,3	9,13,15,18,24	2,1,1,0,1	5,1,7,6,2	227	149	0.04136	1	0.226,0.132,0.116,0.127,0.076	0.208,0.396,0.086,0.0,0.247	-0.052
NACShell
GeneID	chr	strand	longExonStart_0base	longExonEnd	shortES	shortEE	flankingES	flankingEE	IJC_SAMPLE_1	SJC_SAMPLE_1	IJC_SAMPLE_2	SJC_SAMPLE_2	IncFormLen	SkipFormLen	PValue	FDR	IncLevel1	IncLevel2	IncLevelDifference
Usp5	chr4	-	157623205	157623397	157623274	157623397	157622599	157622743	6,5,19,13,8	0,0,1,0,0	10,5,3,19,5	2,0,3,5,0	218	149	0.000175583	0.0379259	1.0,1.0,0.929,1.0,1.0	0.774,1.0,0.406,0.722,1.0	0.205
Naa20	chr3	+	133329800	133329921	133329800	133329891	133330729	133330865	2,2,3,0,1	6,13,7,11,8	0,1,1,0,0	7,6,7,29,6	179	149	0.0141792	1	0.217,0.114,0.263,0.0,0.094	0.0,0.122,0.106,0.0,0.0	0.092
Sltm	chr8	+	71230866	71233761	71230866	71230931	71234548	71234596	11,5,0,5,5	0,0,1,0,2	4,2,6,7,6	4,1,0,1,1	298	149	0.0189094	1	1.0,1.0,0.0,1.0,0.556	0.333,0.5,1.0,0.778,0.75	0.039
Klc1	chr6	+	130851014	130851176	130851014	130851149	130855509	130855559	18,17,39,43,27	12,10,17,14,8	28,14,19,17,15	6,4,4,8,1	176	149	0.0404299	1	0.559,0.59,0.66,0.722,0.741	0.798,0.748,0.801,0.643,0.927	-0.129
Nrcam	chr6	+	61668748	61668934	61668748	61668925	61670239	61670275	5,2,0,2,1	3,4,4,11,3	1,1,0,1,2	5,3,6,6,2	158	149	0.0467473	1	0.611,0.32,0.0,0.146,0.239	0.159,0.239,0.0,0.136,0.485	0.059
PLC
GeneID	chr	strand	longExonStart_0base	longExonEnd	shortES	shortEE	flankingES	flankingEE	IJC_SAMPLE_1	SJC_SAMPLE_1	IJC_SAMPLE_2	SJC_SAMPLE_2	IncFormLen	SkipFormLen	PValue	FDR	IncLevel1	IncLevel2	IncLevelDifference
Chpt1	chr7	-	22890598	22890798	22890687	22890798	22888083	22888247	6,4,7,3,2	1,0,1,0,1	1,0,4,5,0	3,3,0,2,2	238	149	2.3863e-07	5.96574e-05	0.79,1.0,0.814,1.0,0.556	0.173,0.0,1.0,0.61,0.0	0.475
U2surp	chr8	-	96056661	96056697	96056664	96056697	96056488	96056571	1,2,0,1,0	2,11,1,7,7	2,7,4,3,2	2,4,2,5,7	152	149	2.37523e-06	0.000296904	0.329,0.151,0.0,0.123,0.0	0.495,0.632,0.662,0.37,0.219	-0.355
Trak2	chr9	-	60368629	60368896	60368686	60368896	60368098	60368177	0,0,0,0,0	3,3,1,3,4	2,2,4,0,1	2,2,2,2,1	206	149	2.69834e-05	0.00224861	0.0,0.0,0.0,0.0,0.0	0.42,0.42,0.591,0.0,0.42	-0.37
Arl2	chr1	-	203436990	203437231	203437068	203437231	203435617	203435698	1,2,5,1,3	8,10,18,19,28	0,0,0,0,0	2,2,9,4,3	227	149	0.000448221	0.0280138	0.076,0.116,0.154,0.033,0.066	0.0,0.0,0.0,0.0,0.0	0.089
Naa20	chr3	+	133329800	133329921	133329800	133329891	133330729	133330865	0,1,4,7,3	6,8,17,21,13	0,0,0,6,0	17,10,26,27,7	179	149	0.000748014	0.0374007	0.0,0.094,0.164,0.217,0.161	0.0,0.0,0.0,0.156,0.0	0.096
Fibp	chr1	+	202770586	202770741	202770586	202770720	202771034	202771143	2,3,3,2,2	11,8,18,14,11	1,1,0,1,0	1,4,4,13,3	170	149	0.00161383	0.067243	0.137,0.247,0.127,0.111,0.137	0.467,0.18,0.0,0.063,0.0	0.01
Nbr1	chr10	+	86481930	86482041	86481930	86481997	86482276	86482393	1,4,1,4,2	1,9,6,8,2	0,0,2,5,0	6,7,5,22,6	193	149	0.00542919	0.1939	0.436,0.255,0.114,0.279,0.436	0.0,0.0,0.236,0.149,0.0	0.227
Fbxo44	chr5	-	158588676	158588803	158588705	158588803	158588489	158588585	15,17,20,19,13	1,3,3,0,2	10,5,7,5,5	0,1,0,0,0	178	149	0.00621383	0.194182	0.926,0.826,0.848,1.0,0.845	1.0,0.807,1.0,1.0,1.0	-0.072
Slc35b1	chr10	+	80329740	80329884	80329740	80329871	80330530	80330561	0,4,0,2,2	10,3,8,10,6	0,0,0,0,0	2,4,8,8,6	162	149	0.0103433	0.287315	0.0,0.551,0.0,0.155,0.235	0.0,0.0,0.0,0.0,0.0	0.188
Add1	chr14	-	76124247	76124592	76124340	76124592	76121728	76121830	3,1,2,6,2	3,6,6,19,5	7,6,3,4,3	6,3,4,8,1	242	149	0.0142668	0.342883	0.381,0.093,0.17,0.163,0.198	0.418,0.552,0.316,0.235,0.649	-0.233
Smim18	chr16	+	58438415	58438574	58438415	58438487	58438849	58439651	0,2,1,3,3	3,14,14,13,10	0,0,0,0,1	11,10,8,33,8	236	149	0.0161094	0.342883	0.0,0.083,0.043,0.127,0.159	0.0,0.0,0.0,0.0,0.073	0.068
Itpr1	chr4	+	141351689	141351870	141351689	141351843	141352840	141353028	5,1,6,6,4	0,0,0,0,0	5,4,8,11,2	3,1,1,0,2	176	149	0.0164584	0.342883	1.0,1.0,1.0,1.0,1.0	0.585,0.772,0.871,1.0,0.458	0.263
Pcbp2	chr7	+	133615209	133615350	133615209	133615338	133616207	133616282	0,1,0,2,0	3,13,13,12,12	2,1,1,3,1	10,15,20,25,12	161	149	0.0225258	0.433188	0.0,0.066,0.0,0.134,0.0	0.156,0.058,0.044,0.1,0.072	-0.046
Raphe
GeneID	chr	strand	longExonStart_0base	longExonEnd	shortES	shortEE	flankingES	flankingEE	IJC_SAMPLE_1	SJC_SAMPLE_1	IJC_SAMPLE_2	SJC_SAMPLE_2	IncFormLen	SkipFormLen	PValue	FDR	IncLevel1	IncLevel2	IncLevelDifference
Pex5l	chr2	-	115850226	115851310	115851066	115851310	115848726	115848798	6,2,3,12,1	0,0,0,0,0	57,9,45,11,5	5,0,5,5,0	298	149	9.3788e-07	0.000192004	1.0,1.0,1.0,1.0,1.0	0.851,1.0,0.818,0.524,1.0	0.161
Pcbp2	chr7	+	133615209	133615350	133615209	133615338	133616207	133616282	0,0,0,0,0	4,5,5,9,3	9,0,6,0,3	32,16,37,13,7	161	149	1.48266e-06	0.000192004	0.0,0.0,0.0,0.0,0.0	0.207,0.0,0.13,0.0,0.284	-0.124
Asmtl	chr12	+	16315701	16315876	16315701	16315833	16317034	16317082	2,0,0,3,0	1,4,1,10,4	51,2,51,5,4	83,8,79,15,12	192	149	0.000526305	0.0454377	0.608,0.0,0.0,0.189,0.0	0.323,0.162,0.334,0.206,0.206	-0.087
Aplp1	chr1	-	85698695	85698803	85698725	85698803	85698064	85698091	45,33,31,35,41	1,0,0,0,0	101,48,68,42,47	6,0,3,1,3	179	149	0.0060756	0.37592	0.974,1.0,1.0,1.0,1.0	0.933,1.0,0.95,0.972,0.929	0.038
Smim18	chr16	+	58438415	58438574	58438415	58438487	58438849	58439651	0,0,0,3,3	1,3,8,24,5	16,1,18,5,1	70,10,69,19,16	236	149	0.00742376	0.37592	0.0,0.0,0.0,0.073,0.275	0.126,0.059,0.141,0.142,0.038	-0.032
Zmynd11	chr17	+	60626400	60626637	60626400	60626469	60627232	60627505	2,2,7,4,1	0,0,0,1,0	13,2,11,2,2	1,0,4,1,1	298	149	0.00870856	0.37592	1.0,1.0,1.0,0.667,1.0	0.867,1.0,0.579,0.5,0.5	0.244
Rce1	chr1	-	201901502	201901606	201901527	201901606	201900804	201900972	1,0,3,1,2	3,2,2,0,0	2,0,1,0,1	3,3,5,1,2	174	149	0.0104689	0.387349	0.222,0.0,0.562,1.0,1.0	0.363,0.0,0.146,0.0,0.3	0.395
Prtfdc1	chr17	-	83551799	83551910	83551822	83551910	83551382	83551459	0,0,0,3,3	1,2,1,1,2	4,1,1,4,1	3,1,6,0,0	172	149	0.017128	0.497464	0.0,0.0,0.0,0.722,0.565	0.536,0.464,0.126,1.0,1.0	-0.368
Mrps14	chr13	+	72429085	72429426	72429085	72429235	72430988	72431147	0,0,0,0,1	5,8,5,13,2	17,0,11,1,0	235,14,237,23,23	298	149	0.0172864	0.497464	0.0,0.0,0.0,0.0,0.2	0.035,0.0,0.023,0.021,0.0	0.024
Arl2	chr1	-	203436990	203437231	203437068	203437231	203435617	203435698	4,14,3,8,8	14,25,17,29,35	2,3,3,1,1	15,17,6,12,9	227	149	0.020631	0.534344	0.158,0.269,0.104,0.153,0.13	0.08,0.104,0.247,0.052,0.068	0.053
Nnat	chr3	+	146227547	146227628	146227547	146227623	146227878	146228834	28,31,44,55,47	0,3,0,0,1	97,38,84,20,22	6,0,5,1,0	154	149	0.0268547	0.632305	1.0,0.909,1.0,1.0,0.978	0.94,1.0,0.942,0.951,1.0	0.011
Usp5	chr4	-	157623205	157623397	157623274	157623397	157622599	157622743	27,21,12,19,18	2,4,3,0,3	20,8,25,4,16	1,2,0,2,0	218	149	0.0297311	0.641697	0.902,0.782,0.732,1.0,0.804	0.932,0.732,1.0,0.578,1.0	-0.004
Gfus	chr7	-	107613657	107613825	107613691	107613825	107613500	107613565	2,1,1,2,1	13,11,6,6,6	0,0,0,0,0	9,5,11,2,4	183	149	0.0481533	0.940335	0.111,0.069,0.119,0.213,0.119	0.0,0.0,0.0,0.0,0.0	0.126
venDG
GeneID	chr	strand	longExonStart_0base	longExonEnd	shortES	shortEE	flankingES	flankingEE	IJC_SAMPLE_1	SJC_SAMPLE_1	IJC_SAMPLE_2	SJC_SAMPLE_2	IncFormLen	SkipFormLen	PValue	FDR	IncLevel1	IncLevel2	IncLevelDifference
Nrcam	chr6	+	61668748	61668934	61668748	61668925	61682983	61683115	3,0,0,2,0	0,14,4,2,2	2,4,1,1,2	0,2,0,3,0	158	149	8.77474e-06	0.00185147	1.0,0.0,0.0,0.485,0.0	1.0,0.654,1.0,0.239,1.0	-0.482
Zmynd11	chr17	+	60626400	60626637	60626400	60626469	60627232	60627505	6,2,12,7,0	3,1,1,2,1	7,6,6,6,4	1,0,1,0,0	298	149	0.00016762	0.0176839	0.5,0.5,0.857,0.636,0.0	0.778,1.0,0.75,1.0,1.0	-0.407
Sltm	chr8	+	71230866	71233761	71230866	71230931	71234548	71234596	3,3,2,1,3	0,0,3,0,0	14,15,14,8,8	5,6,3,1,0	298	149	0.000573393	0.0403286	1.0,1.0,0.25,1.0,1.0	0.583,0.556,0.7,0.8,1.0	0.122
Dlgap4	chr3	+	145269195	145269422	145269195	145269351	145270120	145270490	0,0,1,0,0	2,1,3,2,1	3,1,1,0,4	3,0,4,3,1	220	149	0.00162751	0.0858514	0.0,0.0,0.184,0.0,0.0	0.404,1.0,0.145,0.0,0.73	-0.419
Arl2	chr1	-	203436990	203437231	203437068	203437231	203435617	203435698	1,3,0,0,5	13,5,8,8,9	1,0,0,0,2	3,5,3,2,10	227	149	0.0218826	0.780386	0.048,0.283,0.0,0.0,0.267	0.18,0.0,0.0,0.0,0.116	0.06
Smim18	chr16	+	58438415	58438574	58438415	58438487	58438849	58439651	0,6,1,3,0	2,13,9,9,16	4,0,0,0,0	25,2,2,1,1	236	149	0.0221911	0.780386	0.0,0.226,0.066,0.174,0.0	0.092,0.0,0.0,0.0,0.0	0.075
Cd74	chr18	+	54263694	54264864	54263694	54263785	54265248	54265311	52,31,45,40,43	156,139,108,114,106	2,2,1,1,1	9,5,3,5,3	298	149	0.0339863	0.969494	0.143,0.1,0.172,0.149,0.169	0.1,0.167,0.143,0.091,0.143	0.018
Hnrnph3	chr20	+	25622149	25622334	25622149	25622289	25622750	25622837	3,2,4,3,9	0,0,2,2,5	3,2,6,0,3	2,0,0,1,1	194	149	0.041188	0.969494	1.0,1.0,0.606,0.535,0.58	0.535,1.0,1.0,0.0,0.697	0.098
Hnrnpc	chr15	-	24788286	24788401	24788325	24788401	24787755	24787803	37,29,45,33,21	44,31,25,31,22	45,52,58,41,45	51,93,73,62,46	188	149	0.0457134	0.969494	0.4,0.426,0.588,0.458,0.431	0.412,0.307,0.386,0.344,0.437	0.083
Myt1l	chr6	+	46555463	46555573	46555463	46555567	46560940	46561084	1,5,0,2,0	6,5,2,4,3	1,1,2,1,0	16,10,10,2,5	155	149	0.0459476	0.969494	0.138,0.49,0.0,0.325,0.0	0.057,0.088,0.161,0.325,0.0	0.064

## Sheet: MXE
BLA
GeneID	chr	strand	1stExonStart_0base	1stExonEnd	2ndExonStart_0base	2ndExonEnd	upstreamES	upstreamEE	downstreamES	downstreamEE	IJC_SAMPLE_1	SJC_SAMPLE_1	IJC_SAMPLE_2	SJC_SAMPLE_2	IncFormLen	SkipFormLen	PValue	FDR	IncLevel1	IncLevel2	IncLevelDifference
Speg	chr9	+	76882090	76882273	76891662	76891816	76881429	76881573	76892137	76892226	0,0,0,1,2	1,5,1,2,4	3,13,6,3,7	1,6,8,2,4	298	298	1.77918e-07	9.69653e-05	0.0,0.0,0.0,0.333,0.333	0.75,0.684,0.429,0.6,0.636	-0.487
Lrrc7	chr2	-	247220019	247220220	247224790	247225039	247211402	247211514	247226747	247226872	1,0,0,0,1	4,3,1,1,2	1,9,3,3,5	0,5,13,7,3	298	298	6.69187e-07	0.000182353	0.2,0.0,0.0,0.0,0.333	1.0,0.643,0.188,0.3,0.625	-0.445
Chn2	chr4	+	83399548	83399626	83402274	83402412	83396765	83396939	83404123	83404229	0,1,0,0,1	2,1,3,3,5	1,3,6,1,6	3,14,11,1,5	227	287	2.56043e-06	0.000465144	0.0,0.558,0.0,0.0,0.202	0.296,0.213,0.408,0.558,0.603	-0.264
Dhrs1	chr15	-	29238594	29238789	29240793	29240873	29238160	29238307	29241017	29241161	3,1,3,0,0	0,0,0,1,1	1,0,4,2,0	1,9,6,1,6	229	298	5.40658e-06	0.000701545	1.0,1.0,1.0,0.0,0.0	0.565,0.0,0.465,0.722,0.0	0.25
ENSRNOG00000046663	chr13	-	83310150	83310408	83329843	83330101	83305392	83305647	83330729	83330750	0,0,2,0,18	4,2,1,2,2	1,10,20,0,6	0,0,1,1,2	298	298	8.38576e-06	0.000701545	0.0,0.0,0.667,0.0,0.9	1.0,1.0,0.952,0.0,0.75	-0.427
Ndufa5	chr4	-	52997815	52997881	53000291	53000408	52996845	52997484	53005205	53005250	103,88,87,102,700	40,24,41,46,40	81,845,942,89,551	30,32,34,20,30	266	215	8.90962e-06	0.000701545	0.675,0.748,0.632,0.642,0.934	0.686,0.955,0.957,0.782,0.937	-0.137
Ccdc90b	chr1	+	146639337	146639439	146640493	146640535	146637474	146637578	146640615	146640687	0,3,1,1,1	2,1,1,1,2	1,2,3,2,1	0,0,0,0,2	251	191	9.01067e-06	0.000701545	0.0,0.695,0.432,0.432,0.276	1.0,1.0,1.0,1.0,0.276	-0.488
Dpf1	chr1	+	84611567	84611699	84612577	84612628	84611336	84611415	84612721	84612841	3,4,5,5,8	0,1,1,0,1	9,24,17,20,9	3,9,7,3,2	281	200	1.35262e-05	0.000921473	1.0,0.74,0.781,1.0,0.851	0.681,0.655,0.634,0.826,0.762	0.163
Mbp	chr18	+	75942358	75942436	75953936	75954032	75935291	75935728	75959455	75959578	15,12,14,10,42	446,475,500,438,430	23,107,124,17,108	722,1366,1431,721,1096	227	245	3.93361e-05	0.00222272	0.035,0.027,0.029,0.024,0.095	0.033,0.078,0.086,0.025,0.096	-0.022
Erbin	chr2	-	34935563	34935680	34937822	34937966	34932436	34932643	34941393	34942927	0,0,0,1,1	3,2,7,0,5	3,1,5,2,3	2,8,10,4,1	293	266	4.07839e-05	0.00222272	0.0,0.0,0.0,1.0,0.154	0.577,0.102,0.312,0.312,0.731	-0.176
Gria2	chr2	-	165953544	165953679	165955506	165955621	165952921	165953038	165956469	165956717	9,6,14,4,22	0,2,0,1,0	3,17,24,5,20	1,2,5,3,4	264	284	6.57935e-05	0.00325977	1.0,0.763,1.0,0.811,1.0	0.763,0.901,0.838,0.642,0.843	0.117
Tecr	chr19	+	24565948	24566000	24566410	24566455	24565345	24565396	24566542	24566646	45,51,45,49,227	14,16,13,12,6	52,277,294,45,201	8,12,15,9,12	201	194	9.96253e-05	0.00452465	0.756,0.755,0.77,0.798,0.973	0.863,0.957,0.95,0.828,0.942	-0.098
Tecr	chr19	+	24565948	24566000	24566375	24566455	24565345	24565396	24566542	24566646	45,51,45,49,227	14,15,13,11,5	52,277,294,45,201	8,13,13,9,13	201	229	0.000185714	0.00778569	0.786,0.795,0.798,0.835,0.981	0.881,0.96,0.963,0.851,0.946	-0.081
Ngly1	chr15	-	9165135	9165321	9168127	9168292	9154778	9154956	9170686	9170797	0,1,0,6,6	3,3,3,0,6	0,0,1,0,1	3,13,10,3,3	298	298	0.000278664	0.010848	0.0,0.25,0.0,1.0,0.5	0.0,0.0,0.091,0.0,0.25	0.282
Ppp2r5e	chr6	-	94205174	94205267	94213051	94213153	94189667	94189798	94236623	94236820	2,1,1,2,5	0,0,0,2,3	3,4,1,0,5	2,4,8,3,4	251	242	0.000413591	0.0147775	1.0,1.0,1.0,0.491,0.616	0.591,0.491,0.108,0.0,0.547	0.474
Atg5	chr20	+	47822166	47822245	47829403	47829566	47816429	47816557	47850099	47850194	0,0,1,2,4	2,4,2,1,2	0,3,1,2,2	1,1,2,0,0	228	298	0.000433833	0.0147775	0.0,0.0,0.395,0.723,0.723	0.0,0.797,0.395,1.0,1.0	-0.27
Cul1	chr4	+	76614867	76614960	76617193	76617241	76613700	76613832	76617317	76617400	4,10,13,5,7	0,0,2,0,3	11,32,16,11,13	5,1,18,2,7	242	197	0.000539858	0.0173072	1.0,1.0,0.841,1.0,0.655	0.642,0.963,0.42,0.817,0.602	0.21
4833439L19Rik	chr17	+	10049902	10050009	10053323	10053502	10049159	10049333	10054474	10054601	1,0,0,0,3	9,2,3,5,8	1,5,5,0,4	10,9,20,6,8	256	298	0.000645392	0.019541	0.115,0.0,0.0,0.0,0.304	0.104,0.393,0.225,0.0,0.368	-0.134
U2surp	chr8	-	96060962	96061061	96067291	96067336	96058766	96058881	96075625	96075678	0,0,0,1,3	2,6,8,9,10	0,4,8,0,8	9,20,32,15,21	194	248	0.000845348	0.0240791	0.0,0.0,0.0,0.124,0.277	0.0,0.204,0.242,0.0,0.328	-0.075
B4galnt1	chr7	+	62990888	62991027	62991360	62991401	62990607	62990772	62991543	62991724	2,0,1,1,1	4,1,2,2,6	3,10,4,2,6	3,15,3,5,5	288	190	0.000907249	0.0240791	0.248,0.0,0.248,0.248,0.099	0.397,0.305,0.468,0.209,0.442	-0.196
Atp5pd	chr10	-	100660231	100660328	100660796	100660926	100659074	100659146	100662827	100663479	349,293,254,238,1262	139,141,172,133,202	315,1843,1996,303,1342	118,248,279,136,212	279	246	0.000935624	0.0240791	0.689,0.647,0.566,0.612,0.846	0.702,0.868,0.863,0.663,0.848	-0.117
Atp5pd	chr10	-	100659074	100659146	100660231	100660328	100658032	100658095	100660796	100660926	108,105,91,85,379	49,79,75,87,78	105,604,606,103,458	54,121,123,51,53	246	221	0.000972002	0.0240791	0.664,0.544,0.522,0.467,0.814	0.636,0.818,0.816,0.645,0.886	-0.158
Cap2	chr17	-	18177193	18177315	18201027	18201133	18172146	18172250	18203299	18203373	0,1,0,1,4	7,2,4,6,32	0,10,5,3,6	8,15,28,7,12	255	271	0.00113012	0.0267789	0.0,0.347,0.0,0.15,0.117	0.0,0.415,0.16,0.313,0.347	-0.124
Armc9	chr9	+	86868778	86868834	86895634	86895739	86862835	86862926	86903181	86903297	10,1,5,4,7	83,79,73,62,69	6,7,12,4,7	32,54,52,36,20	205	254	0.00124473	0.0274329	0.13,0.015,0.078,0.074,0.112	0.189,0.138,0.222,0.121,0.302	-0.113
Aamdc	chr1	-	151876143	151876293	151890504	151890553	151869798	151869894	151891906	151892398	0,0,0,0,4	4,1,3,6,17	0,4,6,1,4	7,28,39,7,17	198	298	0.00125839	0.0274329	0.0,0.0,0.0,0.0,0.262	0.0,0.177,0.188,0.177,0.262	-0.108
Ndufa4	chr4	-	40007475	40007536	40008084	40008173	40002391	40002689	40009223	40009284	262,297,248,300,1840	89,82,124,78,67	247,1850,1902,226,1249	64,119,102,74,75	238	210	0.00135698	0.0284444	0.722,0.762,0.638,0.772,0.96	0.773,0.932,0.943,0.729,0.936	-0.092
Plekhb1	chr1	-	155009687	155009840	155011395	155011471	155008920	155009023	155012926	155013069	2,2,4,4,47	39,41,30,41,34	9,61,54,6,43	30,48,40,35,39	225	298	0.00151946	0.0306707	0.064,0.061,0.15,0.114,0.647	0.284,0.627,0.641,0.185,0.594	-0.259
Tubb2a	chr17	+	30749040	30749151	30798602	30798713	30748697	30748806	30799464	30800554	2,5,0,1,12	88,93,80,80,110	7,21,10,3,15	109,158,157,83,101	260	260	0.00166417	0.0320586	0.022,0.051,0.0,0.012,0.098	0.06,0.117,0.06,0.035,0.129	-0.044
Ubac2	chr15	+	99058581	99058705	99069070	99069118	98992214	98992324	99078221	99078467	0,3,0,2,2	2,2,3,5,3	4,6,3,2,7	1,3,6,1,1	273	197	0.00170587	0.0320586	0.0,0.52,0.0,0.224,0.325	0.743,0.591,0.265,0.591,0.835	-0.391
U2af1	chr20	-	9747378	9747445	9750738	9750826	9744637	9744687	9753697	9753832	5,2,5,7,73	9,8,3,11,11	9,118,124,8,62	9,12,16,2,12	237	216	0.00177925	0.0323231	0.336,0.186,0.603,0.367,0.858	0.477,0.9,0.876,0.785,0.825	-0.303
Rgs7bp	chr2	-	36152296	36152444	36166318	36166449	36148756	36148827	36229898	36230065	18,15,22,11,16	80,70,63,53,70	13,40,40,18,25	146,203,277,137,195	280	297	0.00206296	0.0346581	0.193,0.185,0.27,0.18,0.195	0.086,0.173,0.133,0.122,0.12	0.078
Tmem141	chr3	-	8440885	8440969	8441120	8441187	8440475	8440583	8441415	8441491	0,0,0,0,10	4,3,2,4,3	1,13,5,0,6	2,12,9,1,7	216	233	0.00206603	0.0346581	0.0,0.0,0.0,0.0,0.782	0.35,0.539,0.375,0.0,0.48	-0.192
Nfu1	chr4	+	119464844	119464980	119469904	119470019	119462205	119462341	119472445	119472506	0,2,0,0,5	5,1,8,1,10	1,3,9,5,4	2,6,14,2,4	285	264	0.00209856	0.0346581	0.0,0.649,0.0,0.0,0.317	0.317,0.317,0.373,0.698,0.481	-0.244
Actr10	chr6	+	89461103	89461183	89464757	89464793	89456990	89457058	89466245	89466325	6,4,4,3,4	13,3,2,5,9	5,16,14,3,9	2,6,5,4,2	229	185	0.00389549	0.0624424	0.272,0.519,0.618,0.326,0.264	0.669,0.683,0.693,0.377,0.784	-0.241
Tom1l2	chr10	-	45071902	45072037	45079090	45079240	45070315	45070474	45083579	45083658	8,3,2,1,3	7,4,2,1,7	4,1,1,1,4	5,19,16,6,9	298	284	0.00428393	0.0667069	0.521,0.417,0.488,0.488,0.29	0.433,0.048,0.056,0.137,0.298	0.246
Mettl23	chr10	+	102051178	102051416	102051489	102051574	102050429	102050534	102051657	102051977	2,0,0,0,3	3,2,5,3,3	1,6,4,3,4	5,9,8,4,4	298	234	0.00459325	0.0680437	0.344,0.0,0.0,0.0,0.44	0.136,0.344,0.282,0.371,0.44	-0.158
Map7d2	chrX	-	35421053	35421164	35423301	35423400	35414062	35414193	35424639	35424751	7,12,9,4,7	0,0,0,0,16	10,5,11,6,14	0,28,35,0,16	248	260	0.00461948	0.0680437	1.0,1.0,1.0,1.0,0.314	1.0,0.158,0.248,1.0,0.478	0.286
Ptpn5	chr1	-	97633896	97633980	97634209	97634317	97633234	97633476	97634838	97635029	3,2,0,3,12	12,10,6,9,10	7,16,19,7,10	11,15,13,8,12	257	233	0.00514916	0.0738498	0.185,0.153,0.0,0.232,0.521	0.366,0.492,0.57,0.442,0.43	-0.242
Flot1	chr20	-	2926616	2926760	2926955	2927046	2926364	2926484	2927136	2927212	1,2,1,2,4	10,12,2,8,8	5,14,7,4,7	8,16,9,14,7	240	293	0.00576714	0.080129	0.109,0.169,0.379,0.234,0.379	0.433,0.516,0.487,0.259,0.55	-0.195
Septin7	chr8	+	23761861	23761962	23763328	23763463	23754304	23754411	23768701	23768819	68,71,65,62,76	120,161,113,118,164	80,208,276,78,187	159,238,330,144,232	250	284	0.0060045	0.080129	0.392,0.334,0.395,0.374,0.345	0.364,0.498,0.487,0.381,0.478	-0.074
Ssbp2	chr2	+	22753403	22753465	22857323	22857413	22740676	22740749	22879863	22879923	1,2,2,4,15	4,8,6,5,9	5,14,18,5,11	2,6,6,5,8	211	239	0.00602805	0.080129	0.221,0.221,0.274,0.475,0.654	0.739,0.725,0.773,0.531,0.609	-0.306
ENSRNOG00000042740	chr7	-	30132173	30132258	30137052	30137116	30127860	30128024	30140045	30140191	3,2,2,2,40	29,17,11,15,41	4,76,82,3,64	13,44,58,22,29	213	234	0.00634704	0.0823604	0.102,0.114,0.166,0.128,0.517	0.253,0.655,0.608,0.13,0.708	-0.265
Eif4e	chr2	+	227089125	227089221	227091860	227091924	227087771	227087878	227092507	227092621	0,1,0,0,31	5,6,3,2,15	1,24,31,1,15	6,11,13,3,5	245	213	0.0066639	0.084461	0.0,0.127,0.0,0.0,0.642	0.127,0.655,0.675,0.225,0.723	-0.327
Tmem141	chr3	-	8440475	8440583	8440885	8440969	8439532	8439977	8441120	8441187	1,0,4,0,7	4,3,1,4,4	2,11,11,1,10	4,4,3,0,3	233	257	0.00847343	0.104955	0.216,0.0,0.815,0.0,0.659	0.355,0.752,0.802,1.0,0.786	-0.401
Eno1	chr5	+	160724357	160724470	160725496	160725555	160722512	160722606	160727217	160727287	24,33,24,35,109	60,73,64,64,59	31,213,247,25,148	47,80,92,51,69	262	208	0.00882776	0.106914	0.241,0.264,0.229,0.303,0.595	0.344,0.679,0.681,0.28,0.63	-0.196
Mtdh	chr7	+	65336064	65336241	65337547	65337613	65335304	65335389	65339033	65339270	2,0,1,1,5	8,4,5,4,11	6,12,8,5,6	3,21,26,4,11	298	215	0.00996533	0.118068	0.153,0.0,0.126,0.153,0.247	0.591,0.292,0.182,0.474,0.282	-0.228
Bcap31	chrX	-	151425551	151425652	151426677	151426813	151419296	151419444	151427991	151428047	75,45,49,52,159	15,17,7,8,23	68,164,180,56,123	7,19,15,6,18	285	250	0.0115826	0.134309	0.814,0.699,0.86,0.851,0.858	0.895,0.883,0.913,0.891,0.857	-0.071
Ankrd46	chr7	-	67655769	67656102	67667278	67667389	67654488	67654647	67668107	67668132	4,6,0,4,62	15,19,13,17,34	4,81,60,5,51	13,29,24,16,29	260	298	0.0140417	0.159431	0.234,0.266,0.0,0.212,0.676	0.261,0.762,0.741,0.264,0.668	-0.262
Tcerg1	chr18	+	34522835	34523078	34527084	34527147	34516312	34516715	34528137	34528338	27,20,16,13,24	0,3,0,0,0	23,44,46,24,34	3,1,3,1,2	298	212	0.015549	0.170373	1.0,0.826,1.0,1.0,1.0	0.845,0.969,0.916,0.945,0.924	0.045
Mtch2	chr3	+	76844345	76844393	76845237	76845305	76842939	76843033	76847150	76847226	8,12,7,10,12	9,13,7,12,36	12,11,15,4,8	17,42,41,17,37	197	217	0.0156306	0.170373	0.495,0.504,0.524,0.479,0.269	0.437,0.224,0.287,0.206,0.192	0.185
Ndufv2	chr9	-	105698804	105698867	105701159	105701225	105698603	105698720	105710564	105710713	1,3,0,4,184	31,32,38,33,51	2,89,71,5,72	28,59,88,31,52	215	212	0.0160928	0.171972	0.031,0.085,0.0,0.107,0.781	0.066,0.598,0.443,0.137,0.577	-0.163
Ogdh	chr14	+	81173618	81173709	81173831	81173934	81170021	81170213	81189779	81189895	0,0,1,1,0	2,3,1,2,5	0,1,2,4,1	18,12,10,3,5	240	252	0.0165943	0.173921	0.0,0.0,0.512,0.344,0.0	0.0,0.08,0.174,0.583,0.174	-0.031
Sdhc	chr13	-	83551665	83551829	83554906	83554968	83544651	83545389	83559568	83559670	21,17,9,24,56	50,48,66,51,63	19,104,101,9,54	39,80,105,24,64	211	298	0.016998	0.174791	0.372,0.333,0.161,0.399,0.557	0.408,0.647,0.576,0.346,0.544	-0.14
Dlg2	chr1	+	146473648	146473748	146474502	146474548	146434789	146434865	146483941	146483992	0,0,0,0,0	5,4,2,7,7	1,1,1,2,3	2,12,16,3,9	249	195	0.019373	0.195524	0.0,0.0,0.0,0.0,0.0	0.281,0.061,0.047,0.343,0.207	-0.188
Ift52	chr3	+	151685321	151685390	151688096	151688251	151682879	151682969	151691600	151691688	3,0,0,1,0	2,3,2,9,3	2,0,2,3,0	3,3,6,0,2	218	298	0.0197405	0.19561	0.672,0.0,0.0,0.132,0.0	0.477,0.0,0.313,1.0,0.0	-0.197
Psmd11	chr10	+	65444371	65444535	65451431	65451503	65437366	65437468	65452021	65452079	5,2,4,0,4	4,4,2,5,5	5,18,22,4,18	5,12,6,3,7	298	221	0.020894	0.203343	0.481,0.271,0.597,0.0,0.372	0.426,0.527,0.731,0.497,0.656	-0.223
Psmd14	chr3	+	46331088	46331163	46332673	46332799	46324352	46324460	46344007	46344070	25,26,10,20,31	22,21,14,18,38	12,38,16,11,11	21,40,48,14,26	224	275	0.0222251	0.212504	0.582,0.603,0.467,0.577,0.5	0.412,0.538,0.29,0.491,0.342	0.131
Mob4	chr9	+	56630256	56630357	56633412	56633455	56624371	56624434	56633649	56633736	4,5,1,3,34	5,9,8,5,8	2,29,33,2,17	2,12,13,2,6	250	192	0.0244527	0.227155	0.381,0.299,0.088,0.315,0.765	0.434,0.65,0.661,0.434,0.685	-0.203
U2af1	chr20	-	9747378	9747445	9748229	9748296	9744637	9744687	9750738	9750826	4,3,3,6,23	18,23,17,24,65	11,41,35,5,23	20,91,106,11,57	216	216	0.0245911	0.227155	0.182,0.115,0.15,0.2,0.261	0.355,0.311,0.248,0.312,0.288	-0.121
Ap3s1	chr18	+	39490948	39491060	39520381	39520453	39487338	39487678	39521848	39521956	3,3,2,1,12	6,14,11,4,14	4,16,35,4,18	5,31,23,9,24	261	221	0.0321706	0.292217	0.297,0.154,0.133,0.175,0.421	0.404,0.304,0.563,0.273,0.388	-0.15
Tpm3	chr2	+	175532327	175532403	175532964	175533040	175531618	175531689	175533671	175533734	6,5,2,4,6	22,29,33,34,23	13,11,11,9,3	27,44,39,28,24	225	225	0.0333862	0.294457	0.214,0.147,0.057,0.105,0.207	0.325,0.2,0.22,0.243,0.111	-0.074
Chid1	chr1	-	196620570	196620720	196622539	196622693	196619985	196620118	196629546	196629572	2,2,0,0,13	6,10,7,4,7	1,11,12,2,9	7,10,9,4,7	298	298	0.034039	0.294457	0.25,0.167,0.0,0.0,0.65	0.125,0.524,0.571,0.333,0.562	-0.21
Mobp	chr8	+	119874806	119874883	119886999	119887209	119869627	119869657	119892069	119894205	40,37,38,42,544	373,434,456,430,337	46,856,889,55,658	550,611,692,532,445	226	298	0.0341095	0.294457	0.124,0.101,0.099,0.114,0.68	0.099,0.649,0.629,0.12,0.661	-0.208
Mbnl2	chr15	+	97515942	97515978	97517259	97517354	97509321	97509475	97540134	97542923	3,5,2,4,5	22,26,21,24,45	2,2,4,1,8	31,67,75,27,75	185	244	0.0345784	0.294457	0.152,0.202,0.112,0.18,0.128	0.078,0.038,0.066,0.047,0.123	0.084
Dlgap4	chr3	+	145260355	145260435	145260664	145260753	145258125	145258487	145261264	145261677	6,1,1,3,4	1,2,0,0,1	4,17,11,3,5	2,2,2,2,1	229	238	0.0357287	0.296279	0.862,0.342,1.0,1.0,0.806	0.675,0.898,0.851,0.609,0.839	0.028
Ssbp2	chr2	+	22765833	22765918	22857323	22857413	22753403	22753465	22879863	22879923	10,1,4,9,8	4,9,6,5,9	8,19,18,4,13	2,6,6,5,7	234	239	0.0358796	0.296279	0.719,0.102,0.405,0.648,0.476	0.803,0.764,0.754,0.45,0.655	-0.215
Prune2	chr1	+	214613496	214613535	214617511	214617559	214609109	214609208	214621688	214622430	2,7,3,8,10	1,1,2,2,0	6,18,14,5,12	2,7,8,1,1	188	197	0.0385471	0.309151	0.677,0.88,0.611,0.807,1.0	0.759,0.729,0.647,0.84,0.926	0.015
Ttc3	chr11	+	33737678	33737759	33740337	33740450	33736890	33737025	33741946	33742067	44,28,40,37,27	19,20,28,12,27	25,41,53,26,41	28,35,47,26,33	230	262	0.0387886	0.309151	0.725,0.615,0.619,0.778,0.533	0.504,0.572,0.562,0.533,0.586	0.103
Rab28	chr14	+	69266633	69266763	69311853	69311957	69255447	69255536	69314751	69314829	18,5,9,12,21	22,25,11,13,22	6,14,14,1,7	15,35,26,13,22	279	253	0.0391402	0.309151	0.426,0.154,0.426,0.456,0.464	0.266,0.266,0.328,0.065,0.224	0.155
Mff	chr9	+	84020704	84020779	84030606	84030666	84019050	84019139	84034204	84034289	6,3,8,1,5	16,23,15,14,24	2,3,2,3,8	12,50,52,12,34	224	209	0.0405983	0.316087	0.259,0.108,0.332,0.062,0.163	0.135,0.053,0.035,0.189,0.18	0.066
CGC
GeneID	chr	strand	1stExonStart_0base	1stExonEnd	2ndExonStart_0base	2ndExonEnd	upstreamES	upstreamEE	downstreamES	downstreamEE	IJC_SAMPLE_1	SJC_SAMPLE_1	IJC_SAMPLE_2	SJC_SAMPLE_2	IncFormLen	SkipFormLen	PValue	FDR	IncLevel1	IncLevel2	IncLevelDifference
Scn8a	chr7	+	132065660	132065752	132065911	132066003	132063748	132063877	132075813	132076035	1,3,2,1,5	2,5,4,0,6	0,1,0,0,0	3,3,2,3,5	241	241	1.42249e-07	6.24472e-05	0.333,0.375,0.333,1.0,0.455	0.0,0.25,0.0,0.0,0.0	0.449
Rabepk	chr3	-	18069524	18069686	18073238	18073391	18068088	18068238	18077090	18077248	6,0,2,4,1	10,3,6,7,7	0,1,1,0,0	8,4,4,3,5	298	298	7.69768e-07	0.000168964	0.375,0.0,0.25,0.364,0.125	0.0,0.2,0.2,0.0,0.0	0.143
Sil1	chr18	-	26961959	26962080	27028959	27029098	26954629	26954729	27047719	27047833	3,3,2,1,8	2,1,3,2,7	4,2,1,1,3	0,1,0,1,1	288	270	1.98987e-05	0.00291185	0.584,0.738,0.385,0.319,0.517	1.0,0.652,1.0,0.484,0.738	-0.266
Dnm1	chr3	-	15629810	15629949	15631431	15631570	15624187	15624274	15632548	15632616	2,5,4,0,1	12,15,8,10,12	2,0,0,0,0	21,13,11,7,7	288	288	2.86403e-05	0.00314327	0.143,0.25,0.333,0.0,0.077	0.087,0.0,0.0,0.0,0.0	0.143
Camk2d	chr2	+	215202182	215202255	215203161	215203234	215198896	215198962	215211982	215212085	1,1,3,2,3	0,0,0,1,0	2,5,2,3,4	4,2,2,1,0	222	222	6.53652e-05	0.00573907	1.0,1.0,1.0,0.667,1.0	0.333,0.714,0.5,0.75,1.0	0.274
Cmtr1	chr20	+	7763281	7763329	7763929	7764042	7762401	7762470	7764454	7764563	4,4,1,0,0	3,1,4,2,2	0,0,0,0,0	7,7,3,5,2	197	262	0.000142778	0.0104466	0.639,0.842,0.25,0.0,0.0	0.0,0.0,0.0,0.0,0.0	0.346
Actn4	chr1	-	84184727	84184793	84185046	84185127	84184086	84184245	84185717	84185864	11,4,4,2,5	18,15,7,9,12	1,1,2,1,1	9,13,9,6,10	230	215	0.000289748	0.0181714	0.364,0.2,0.348,0.172,0.28	0.094,0.067,0.172,0.135,0.085	0.162
Dcaf11	chr15	+	29050755	29050820	29051040	29051188	29050372	29050500	29051395	29051542	6,1,1,1,4	8,12,6,6,7	3,0,0,0,0	2,4,4,8,4	214	297	0.000340482	0.018684	0.51,0.104,0.188,0.188,0.442	0.676,0.0,0.0,0.0,0.0	0.151
Atp5po	chr11	-	31168873	31168984	31170363	31170414	31166763	31166893	31171490	31171592	6,0,6,4,4	227,187,162,176,170	11,7,4,5,1	95,102,93,79,58	200	260	0.000443937	0.0199601	0.033,0.0,0.046,0.029,0.03	0.131,0.082,0.053,0.076,0.022	-0.045
Dcaf11	chr15	+	29050755	29050820	29051087	29051188	29050372	29050500	29051395	29051542	6,1,1,1,4	7,12,6,7,7	3,0,0,0,0	2,4,4,8,4	214	250	0.000454671	0.0199601	0.5,0.089,0.163,0.143,0.4	0.637,0.0,0.0,0.0,0.0	0.132
Ckmt1	chr3	+	108331684	108331883	108332053	108332149	108330749	108331107	108332659	108332967	61,42,40,40,23	68,53,56,59,67	17,15,10,7,11	42,36,34,30,30	298	245	0.000766606	0.0305946	0.424,0.394,0.37,0.358,0.22	0.25,0.255,0.195,0.161,0.232	0.135
Ubac2	chr15	+	99058581	99058705	99069070	99069118	98992214	98992324	99078221	99078467	9,7,5,0,6	11,3,2,1,3	1,3,3,2,4	1,0,1,0,2	273	197	0.000960647	0.0351437	0.371,0.627,0.643,0.0,0.591	0.419,1.0,0.684,1.0,0.591	-0.292
ENSRNOG00000042740	chr7	-	30132173	30132258	30137052	30137116	30117980	30118152	30140045	30140191	6,6,6,4,10	1,0,0,2,1	6,7,1,2,4	4,3,2,1,0	213	234	0.0012714	0.037589	0.868,1.0,1.0,0.687,0.917	0.622,0.719,0.355,0.687,1.0	0.218
P4ha1	chr20	+	27333807	27333878	27334788	27334859	27331350	27331527	27342208	27342308	4,1,4,2,2	1,0,2,2,3	2,0,2,0,1	2,4,2,2,2	220	220	0.00127865	0.037589	0.8,1.0,0.667,0.5,0.4	0.5,0.0,0.5,0.0,0.333	0.407
Eno1	chr5	+	160724357	160724470	160725496	160725555	160722512	160722606	160727217	160727287	111,73,67,67,67	223,213,178,152,179	38,35,28,23,29	49,71,39,40,39	262	208	0.00128436	0.037589	0.283,0.214,0.23,0.259,0.229	0.381,0.281,0.363,0.313,0.371	-0.099
Ttc14	chr2	+	116656629	116656785	116657094	116657166	116656278	116656408	116657564	116657684	2,0,7,1,5	5,1,2,3,4	2,2,1,1,0	0,0,0,3,1	298	221	0.00158371	0.0418467	0.229,0.0,0.722,0.198,0.481	1.0,1.0,1.0,0.198,0.0	-0.314
Mef2a	chr1	-	120882760	120882898	120882961	120883093	120880616	120880836	120907034	120907238	6,5,2,8,2	1,1,1,0,0	2,1,2,0,3	3,0,3,2,0	281	287	0.00178998	0.0418467	0.86,0.836,0.671,1.0,1.0	0.405,1.0,0.405,0.0,1.0	0.311
Coq7	chr1	-	172839785	172839900	172841021	172841200	172838728	172838868	172851025	172851158	2,0,1,7,6	17,21,11,8,5	2,1,0,0,2	15,10,7,9,10	298	264	0.00179364	0.0418467	0.094,0.0,0.075,0.437,0.515	0.106,0.081,0.0,0.0,0.151	0.157
Septin7	chr8	+	23754304	23754411	23761861	23761962	23740684	23740787	23763328	23763463	39,24,28,40,31	177,197,186,156,179	45,38,34,40,41	196,144,127,146,112	256	250	0.00182213	0.0418467	0.177,0.106,0.128,0.2,0.145	0.183,0.205,0.207,0.211,0.263	-0.063
Elp3	chr15	-	39803500	39803569	39805177	39805241	39799428	39799583	39805911	39805982	7,3,1,3,1	8,10,8,9,11	2,1,0,0,1	7,6,3,5,1	213	218	0.00191137	0.0418467	0.472,0.235,0.113,0.254,0.085	0.226,0.146,0.0,0.0,0.506	0.056
App	chr11	-	24103697	24103754	24106934	24107102	24092752	24092886	24122518	24122721	8,3,6,7,4	0,3,2,3,0	3,5,2,3,2	0,0,0,1,1	298	206	0.00211231	0.0418467	1.0,0.409,0.675,0.617,1.0	1.0,1.0,1.0,0.675,0.58	-0.111
Mrps18b	chr20	+	2839885	2839954	2841878	2841945	2839681	2839779	2843067	2843127	13,5,2,3,4	11,3,3,2,6	3,4,3,5,5	1,1,2,1,1	218	216	0.00216905	0.0418467	0.539,0.623,0.398,0.598,0.398	0.748,0.799,0.598,0.832,0.832	-0.251
Ewsr1	chr14	-	79973251	79973284	79973801	79973848	79972748	79972867	79976607	79976788	4,4,0,2,5	6,1,5,13,6	1,4,3,3,3	3,0,2,0,1	196	182	0.002216	0.0418467	0.382,0.788,0.0,0.125,0.436	0.236,1.0,0.582,1.0,0.736	-0.365
Prune2	chr1	+	214612924	214612960	214613496	214613535	214609109	214609208	214617511	214617559	1,0,6,0,13	34,23,20,22,31	0,1,0,2,2	11,19,9,15,23	185	188	0.00228774	0.0418467	0.029,0.0,0.234,0.0,0.299	0.0,0.051,0.0,0.119,0.081	0.062
Fkbp2	chr1	-	204168271	204168318	204168435	204168548	204167939	204167975	204168890	204168997	189,148,161,145,169	26,23,30,15,29	125,89,77,67,86	8,10,8,9,6	262	196	0.00502923	0.0849383	0.845,0.828,0.801,0.879,0.813	0.921,0.869,0.878,0.848,0.915	-0.053
Mobp	chr8	+	119874806	119874883	119886999	119887209	119869627	119869657	119892069	119894205	21,1,13,8,23	132,149,119,85,91	22,25,19,16,15	119,117,90,72,91	226	298	0.00503052	0.0849383	0.173,0.009,0.126,0.11,0.25	0.196,0.22,0.218,0.227,0.179	-0.074
Cadm1	chr8	+	48144774	48144864	48162478	48162532	48139940	48140113	48173504	48173636	5,6,1,6,4	4,3,1,3,2	6,6,1,4,6	2,0,2,1,0	239	203	0.00575757	0.0908475	0.515,0.629,0.459,0.629,0.629	0.718,1.0,0.298,0.773,1.0	-0.186
Psmc5	chr10	+	91191680	91191778	91191935	91191992	91191360	91191430	91192071	91192140	48,36,22,23,36	143,109,87,107,85	21,29,19,21,16	43,47,27,47,45	247	206	0.00579437	0.0908475	0.219,0.216,0.174,0.152,0.261	0.289,0.34,0.37,0.271,0.229	-0.095
Ralyl	chr2	-	87588448	87588496	87631434	87631467	87571267	87571431	87663758	87663834	1,2,0,3,4	3,11,7,5,6	1,11,1,7,3	5,3,3,3,0	182	197	0.00624541	0.0945425	0.265,0.164,0.0,0.394,0.419	0.178,0.799,0.265,0.716,1.0	-0.343
Mlip	chr8	-	78049394	78049466	78061310	78062777	78028252	78028318	78072695	78073088	9,3,6,2,8	3,1,1,2,2	10,18,5,12,9	1,3,0,1,0	298	221	0.00695636	0.101795	0.69,0.69,0.817,0.426,0.748	0.881,0.817,1.0,0.899,1.0	-0.245
Rpap2	chr14	-	2142913	2142982	2151950	2152031	2115269	2115416	2153423	2153518	1,1,3,0,4	5,3,5,2,0	1,2,0,0,1	1,4,4,2,3	230	218	0.0108035	0.152991	0.159,0.24,0.363,0.0,1.0	0.487,0.322,0.0,0.0,0.24	0.143
Abi2	chr9	+	61879157	61879316	61890050	61890134	61874370	61874495	61896688	61896862	15,10,2,6,7	4,1,3,5,4	7,10,9,7,8	2,0,2,1,2	298	233	0.0132409	0.181649	0.746,0.887,0.343,0.484,0.578	0.732,1.0,0.779,0.846,0.758	-0.215
Fgf12	chr11	+	71997383	71997526	72348527	72348638	71997098	71997208	72373870	72373974	7,0,11,10,13	13,5,5,10,13	10,9,5,10,2	5,2,1,1,5	292	260	0.0174478	0.220608	0.324,0.0,0.662,0.471,0.471	0.64,0.8,0.817,0.899,0.263	-0.298
Zfr	chr2	+	61166287	61166535	61169489	61169681	61161559	61161778	61170122	61170414	32,23,41,36,26	11,2,8,8,10	30,33,20,27,19	7,21,10,15,7	298	298	0.0175078	0.220608	0.744,0.92,0.837,0.818,0.722	0.811,0.611,0.667,0.643,0.731	0.116
Vmp1	chr10	-	71466104	71466272	71483940	71484051	71455358	71455490	71486077	71486168	17,6,14,3,7	25,14,26,14,18	0,0,4,5,1	12,13,8,9,3	260	298	0.0180832	0.220608	0.438,0.329,0.382,0.197,0.308	0.0,0.0,0.364,0.389,0.276	0.125
Arl6ip1	chr1	-	172433340	172433458	172436701	172436821	172432789	172432874	172437267	172437401	29,15,15,20,16	31,30,26,23,25	30,17,28,24,20	22,17,18,27,19	269	267	0.0184731	0.220608	0.481,0.332,0.364,0.463,0.388	0.575,0.498,0.607,0.469,0.511	-0.126
Cbx5	chr7	-	134334734	134334835	134339601	134339788	134333165	134333712	134348684	134348867	51,10,29,29,27	7,9,8,3,6	75,63,54,34,43	3,4,9,8,4	298	250	0.0190657	0.220608	0.859,0.482,0.753,0.89,0.791	0.954,0.93,0.834,0.781,0.9	-0.125
Scg5	chr3	-	100556184	100556297	100559417	100559567	100548399	100548453	100586807	100587034	372,308,274,302,235	430,397,330,270,341	189,164,135,155,126	250,242,219,212,203	298	262	0.0190959	0.220608	0.432,0.406,0.422,0.496,0.377	0.399,0.373,0.351,0.391,0.353	0.053
Abi1	chr17	-	85108004	85108091	85111147	85111324	85103785	85103971	85114731	85114832	41,11,24,24,49	4,0,0,4,7	30,42,24,14,33	2,1,1,0,2	298	236	0.0198779	0.223737	0.89,1.0,1.0,0.826,0.847	0.922,0.971,0.95,1.0,0.929	-0.042
Gria2	chr2	-	165954730	165954845	165955506	165955621	165953430	165953679	165956469	165956717	27,16,24,23,37	39,15,24,28,38	15,27,5,10,14	37,33,22,17,23	264	264	0.0203861	0.223737	0.409,0.516,0.5,0.451,0.493	0.288,0.45,0.185,0.37,0.378	0.14
Atp6v1h	chr5	-	14414448	14414627	14430910	14431008	14411792	14411918	14450059	14450164	17,8,6,7,22	30,28,35,21,34	11,4,2,3,4	20,31,18,32,19	247	298	0.0227442	0.238153	0.406,0.256,0.171,0.287,0.438	0.399,0.135,0.118,0.102,0.203	0.12
Cryzl1	chr11	-	30952101	30952170	30953136	30953181	30942403	30942537	30956686	30956759	3,1,2,1,3	23,17,11,16,16	1,2,1,0,0	12,11,2,9,3	194	218	0.0227846	0.238153	0.128,0.062,0.17,0.066,0.174	0.086,0.17,0.36,0.0,0.0	-0.003
Rbfox1	chr10	-	8331928	8332168	8756097	8756139	8281593	8281737	9066617	9066665	1,0,6,3,3	31,13,41,20,45	0,1,4,0,0	13,8,14,7,6	191	298	0.0238183	0.243169	0.048,0.0,0.186,0.19,0.094	0.0,0.163,0.308,0.0,0.0	0.009
Aig1	chr1	-	8091412	8091528	8204480	8204582	8053376	8053540	8230342	8230498	7,6,6,5,9	19,12,15,18,13	11,7,8,5,8	9,10,9,7,11	251	265	0.0270631	0.270015	0.28,0.346,0.297,0.227,0.422	0.563,0.425,0.484,0.43,0.434	-0.153
Dhrs1	chr15	-	29238160	29238307	29238594	29238727	29237424	29237500	29240793	29240873	3,1,2,1,3	1,0,2,2,5	1,1,1,2,0	5,1,0,3,2	282	296	0.0278989	0.272169	0.759,1.0,0.512,0.344,0.386	0.174,0.512,1.0,0.412,0.0	0.181
Mtdh	chr7	+	65336064	65336241	65337547	65337613	65335304	65335389	65339033	65339270	17,6,10,7,9	7,13,9,9,2	2,4,7,1,3	9,13,5,2,4	298	215	0.0312389	0.298128	0.637,0.25,0.445,0.359,0.765	0.138,0.182,0.503,0.265,0.351	0.203
Commd9	chr3	+	88185905	88186045	88187697	88187732	88184033	88184159	88188646	88188750	3,3,7,0,3	1,0,1,1,2	3,1,3,3,1	1,2,3,1,2	289	184	0.0362829	0.338898	0.656,1.0,0.817,0.0,0.488	0.656,0.241,0.389,0.656,0.241	0.156
Erh	chr6	-	100284173	100284294	100288514	100288602	100280941	100281437	100291100	100291210	24,0,22,15,27	110,79,72,67,72	21,18,9,7,10	45,30,37,43,26	237	270	0.0496324	0.45393	0.199,0.0,0.258,0.203,0.299	0.347,0.406,0.217,0.156,0.305	-0.094
dorDG
GeneID	chr	strand	1stExonStart_0base	1stExonEnd	2ndExonStart_0base	2ndExonEnd	upstreamES	upstreamEE	downstreamES	downstreamEE	IJC_SAMPLE_1	SJC_SAMPLE_1	IJC_SAMPLE_2	SJC_SAMPLE_2	IncFormLen	SkipFormLen	PValue	FDR	IncLevel1	IncLevel2	IncLevelDifference
ENSRNOG00000027864	chr14	+	81281361	81281450	81282249	81282422	81281230	81281261	81282621	81282951	782,748,620,655,625	2379,2394,2204,2041,2069	58,47,32,25,20	1985,1131,1119,1175,797	238	298	0	0	0.292,0.281,0.26,0.287,0.274	0.035,0.049,0.035,0.026,0.03	0.244
Gak	chr14	+	1103361	1103504	1106494	1106620	1097297	1097412	1110502	1110592	11,16,14,7,13	6,11,10,3,17	137,126,150,143,85	4,5,7,2,1	292	275	0	0	0.633,0.578,0.569,0.687,0.419	0.97,0.96,0.953,0.985,0.988	-0.394
Arl6ip1	chr1	-	172433340	172433458	172437267	172437401	172432789	172432874	172439899	172439994	50,30,23,55,36	34,30,37,30,30	2,5,2,2,3	96,70,39,53,25	283	267	0	0	0.581,0.485,0.37,0.634,0.531	0.019,0.063,0.046,0.034,0.102	0.467
Sar1b	chr10	+	36038718	36038794	36041285	36041405	36024381	36024512	36045266	36045332	23,17,7,21,20	12,11,5,11,6	2,2,0,0,0	102,75,58,79,59	225	269	0	0	0.696,0.649,0.626,0.695,0.799	0.023,0.031,0.0,0.0,0.0	0.682
Swi5	chr3	-	15577648	15577773	15583337	15583386	15576334	15576429	15583657	15583805	20,20,12,12,14	20,37,23,24,11	9,13,5,2,2	121,72,91,81,67	198	274	0	0	0.581,0.428,0.419,0.409,0.638	0.093,0.2,0.071,0.033,0.04	0.408
4833439L19Rik	chr17	+	10053323	10053502	10054474	10054601	10050234	10050330	10056858	10056983	11,16,6,1,20	6,3,5,2,4	1,0,0,1,1	18,21,10,13,5	298	276	0	0	0.629,0.832,0.526,0.317,0.822	0.049,0.0,0.0,0.067,0.156	0.571
Zcchc17	chr5	-	142689650	142689708	142694449	142694570	142679056	142679157	142700341	142700387	20,8,10,16,12	2,5,2,3,2	38,17,30,25,39	170,111,161,200,234	270	207	0	0	0.885,0.551,0.793,0.803,0.821	0.146,0.105,0.125,0.087,0.113	0.655
Ndufs4	chr2	-	45982415	45982588	46024134	46024213	45975186	45975260	46061724	46061846	24,10,20,30,28	48,50,49,40,51	2,0,0,0,1	283,160,147,142,125	228	298	0	0	0.395,0.207,0.348,0.495,0.418	0.009,0.0,0.0,0.0,0.01	0.369
Gstm1	chr2	-	195653814	195653915	195654332	195654397	195652550	195652646	195654782	195654858	11,4,6,8,7	15,14,9,12,20	27,20,24,35,31	682,354,758,626,649	214	250	4.44089e-16	2.45236e-14	0.461,0.25,0.438,0.438,0.29	0.044,0.062,0.036,0.061,0.053	0.324
Syt1	chr7	-	44007830	44008010	44158838	44158900	43961670	43961855	44240042	44240143	32,18,21,17,15	30,11,15,12,8	42,22,23,15,10	128,73,69,63,99	211	298	3.88578e-15	1.93123e-13	0.601,0.698,0.664,0.667,0.726	0.317,0.299,0.32,0.252,0.125	0.409
Uba3	chr4	-	129804334	129804417	129806946	129807027	129801914	129801995	129808516	129808637	4,2,3,4,3	0,2,1,1,0	3,0,0,1,1	26,6,8,7,7	230	232	1.53211e-14	6.92234e-13	1.0,0.502,0.752,0.801,1.0	0.104,0.0,0.0,0.126,0.126	0.74
Commd4	chr8	-	57567944	57567984	57568175	57568241	57567392	57567512	57568466	57568538	11,5,3,6,5	4,0,3,5,3	7,7,9,5,3	75,76,102,80,55	215	189	3.08753e-13	1.27875e-11	0.707,1.0,0.468,0.513,0.594	0.076,0.075,0.072,0.052,0.046	0.592
Ift20	chr10	+	63434547	63434779	63434904	63435033	63432632	63432813	63436614	63436700	5,7,9,11,15	10,6,4,11,5	19,14,22,15,16	190,107,138,144,139	298	278	6.89893e-13	2.63751e-11	0.318,0.521,0.677,0.483,0.737	0.085,0.109,0.129,0.089,0.097	0.445
Mbp	chr18	+	75956349	75956382	75959455	75959578	75955911	75955947	75964864	75966404	513,439,430,391,432	151,89,104,105,87	69,52,43,50,42	7,6,0,3,1	182	272	5.65032e-11	2.00587e-09	0.835,0.881,0.861,0.848,0.881	0.936,0.928,1.0,0.961,0.984	-0.101
Mobp	chr8	+	119874806	119874883	119886999	119887209	119869627	119869657	119892069	119894205	26,16,22,22,18	176,180,169,161,178	0,0,0,0,0	30,32,16,16,8	226	298	7.14143e-11	2.22265e-09	0.163,0.105,0.147,0.153,0.118	0.0,0.0,0.0,0.0,0.0	0.137
Park7	chr5	-	161368184	161368244	161369623	161369725	161367432	161367502	161370822	161370929	52,31,41,46,30	49,45,43,44,49	167,110,108,107,70	448,319,329,310,229	251	209	7.15542e-11	2.22265e-09	0.469,0.365,0.443,0.465,0.338	0.237,0.223,0.215,0.223,0.203	0.196
Trappc1	chr10	+	54045964	54046035	54046375	54046514	54045712	54045827	54046982	54047331	10,3,6,6,12	16,20,17,23,25	22,11,11,10,7	327,201,265,216,196	220	288	7.6458e-11	2.23527e-09	0.45,0.164,0.316,0.255,0.386	0.081,0.067,0.052,0.057,0.045	0.254
Snap47	chr10	-	44213833	44214324	44222441	44222983	44207521	44207646	44234324	44234414	3,7,5,6,1	2,4,3,11,2	1,1,0,2,0	9,25,14,8,3	298	298	4.81362e-10	1.32909e-08	0.6,0.636,0.625,0.353,0.333	0.1,0.038,0.0,0.2,0.0	0.442
Gripap1	chrX	-	14703679	14703787	14706362	14706424	14699175	14699314	14706543	14706610	7,5,2,4,5	3,1,7,3,6	1,0,2,3,0	21,15,19,18,16	211	257	9.43231e-10	2.46729e-08	0.74,0.859,0.258,0.619,0.504	0.055,0.0,0.114,0.169,0.0	0.528
Ankrd6	chr5	-	47216216	47216348	47217387	47217492	47215721	47215907	47220852	47220930	1,0,4,2,0	1,2,2,2,5	6,3,2,2,1	0,2,0,0,0	254	281	4.46985e-09	1.11076e-07	0.525,0.0,0.689,0.525,0.0	1.0,0.624,1.0,1.0,1.0	-0.577
Sdhc	chr13	-	83554906	83554968	83559568	83559670	83551665	83551829	83561043	83561100	18,18,11,24,20	15,13,7,14,7	1,0,1,2,0	13,3,4,2,1	251	211	1.64867e-08	3.90186e-07	0.502,0.538,0.569,0.59,0.706	0.061,0.0,0.174,0.457,0.0	0.443
Fgf12	chr11	+	71997383	71997526	72348527	72348638	71997098	71997208	72373870	72373974	3,1,3,7,4	6,4,2,6,5	10,4,3,7,8	147,85,111,107,115	292	260	1.08778e-07	2.4574e-06	0.308,0.182,0.572,0.51,0.416	0.057,0.04,0.023,0.055,0.058	0.351
Erc2	chr16	+	3173815	3173983	3218629	3218767	3123502	3123670	3226901	3227042	16,13,11,10,7	1,2,0,0,3	62,38,64,78,69	40,22,30,34,37	298	287	1.5246e-07	3.29446e-06	0.939,0.862,1.0,1.0,0.692	0.599,0.625,0.673,0.688,0.642	0.253
AABR07028902.1	chr17	+	86277001	86277087	86279511	86279710	86241383	86241540	86292115	86292206	3,1,2,3,2	10,10,4,6,4	0,0,0,0,0	39,26,13,20,6	235	298	2.57517e-07	5.1653e-06	0.276,0.113,0.388,0.388,0.388	0.0,0.0,0.0,0.0,0.0	0.311
mrpl11	chr1	+	202265124	202265220	202265589	202265683	202264470	202264625	202265770	202265930	3,3,5,6,2	8,5,4,3,4	3,1,1,1,2	31,26,13,23,15	245	243	2.59824e-07	5.1653e-06	0.271,0.373,0.554,0.665,0.332	0.088,0.037,0.071,0.041,0.117	0.368
Dpf1	chr1	+	84611567	84611699	84612577	84612628	84611336	84611415	84612721	84612841	2,3,4,1,1	0,1,1,0,0	6,7,3,5,0	3,5,2,4,2	281	200	3.49461e-07	6.68009e-06	1.0,0.681,0.74,1.0,1.0	0.587,0.499,0.516,0.471,0.0	0.47
Sclt1	chr2	-	124670420	124670519	124675560	124675738	124665492	124665564	124691298	124691390	1,2,2,3,4	0,0,0,1,1	11,7,9,4,2	5,3,7,4,2	298	248	4.02556e-07	7.41001e-06	1.0,1.0,1.0,0.714,0.769	0.647,0.66,0.517,0.454,0.454	0.35
Mrps18b	chr20	+	2839885	2839954	2841878	2841945	2839681	2839779	2843067	2843127	0,2,0,1,0	3,4,2,1,1	61,32,41,52,35	51,28,41,47,38	218	216	1.68519e-06	2.99121e-05	0.0,0.331,0.0,0.498,0.0	0.542,0.531,0.498,0.523,0.477	-0.348
Rfx3	chr1	-	225578410	225578508	225608370	225608495	225552776	225553035	225707530	225707888	0,0,0,0,2	3,5,3,3,4	3,5,1,0,8	9,6,3,4,0	274	247	3.59532e-06	6.16163e-05	0.0,0.0,0.0,0.0,0.311	0.231,0.429,0.231,0.0,1.0	-0.316
Cep20	chr10	+	719191	719276	730149	730283	717765	717963	734951	736837	11,7,4,5,1	2,5,3,1,2	9,5,7,11,3	35,16,22,32,11	234	283	4.9507e-06	8.20165e-05	0.869,0.629,0.617,0.858,0.377	0.237,0.274,0.278,0.294,0.248	0.404
Suco	chr13	-	74243331	74243442	74245238	74245350	74240751	74240906	74257385	74257896	1,2,1,1,0	0,0,0,0,2	7,3,3,2,0	4,2,3,3,6	261	260	6.78817e-06	0.00010883	1.0,1.0,1.0,1.0,0.0	0.635,0.599,0.499,0.399,0.0	0.374
Snx6	chr6	-	72240968	72241008	72243872	72243948	72237677	72237764	72245173	72245279	2,1,1,3,4	1,0,1,0,0	70,34,44,39,17	20,10,14,13,7	225	189	8.00414e-06	0.000124314	0.627,1.0,0.457,1.0,1.0	0.746,0.741,0.725,0.716,0.671	0.097
Acsl6	chr10	+	38473320	38473398	38473455	38473533	38471435	38471509	38474984	38475119	6,5,2,2,2	4,5,3,0,1	2,2,0,1,0	11,3,9,5,1	227	227	8.59314e-06	0.000129418	0.6,0.5,0.4,1.0,0.667	0.154,0.4,0.0,0.167,0.0	0.489
Dst	chr9	+	36520906	36521024	36523171	36523243	36517763	36517781	36524148	36524351	1,0,4,4,4	0,1,0,0,0	14,14,3,7,1	1,8,3,2,2	267	221	1.14102e-05	0.000162823	1.0,0.0,1.0,1.0,1.0	0.921,0.592,0.453,0.743,0.293	0.2
B9d1	chr10	+	46189276	46189455	46190782	46190879	46187884	46187953	46191176	46191239	2,9,2,3,7	5,7,3,2,3	2,1,1,3,2	28,14,8,11,3	298	246	1.14664e-05	0.000162823	0.248,0.515,0.355,0.553,0.658	0.056,0.056,0.094,0.184,0.355	0.317
Nrcam	chr6	+	61670239	61670275	61676652	61676778	61668748	61668925	61677827	61677980	1,2,6,3,5	1,0,0,1,0	23,7,6,8,5	4,2,2,8,3	185	275	1.2268e-05	0.000169367	0.598,1.0,1.0,0.817,1.0	0.895,0.839,0.817,0.598,0.712	0.111
Phf20	chr3	+	144772566	144772646	144775615	144776003	144761870	144761955	144780757	144780871	8,0,2,1,1	1,1,0,1,0	57,37,35,30,22	63,34,30,43,27	229	298	2.05022e-05	0.000275394	0.912,0.0,1.0,0.565,1.0	0.541,0.586,0.603,0.476,0.515	0.151
Msra	chr15	-	38472210	38472315	38524523	38524643	38449621	38449728	38551160	38551226	6,4,4,1,4	3,3,2,3,3	11,0,3,8,7	30,26,48,39,19	269	254	2.95108e-05	0.000385971	0.654,0.557,0.654,0.239,0.557	0.257,0.0,0.056,0.162,0.258	0.386
Gcc2	chr20	+	26248760	26248845	26250035	26250103	26247788	26247842	26256145	26256250	4,6,4,5,2	6,0,4,2,2	6,8,6,3,3	37,30,18,24,14	234	217	3.39976e-05	0.000433251	0.382,1.0,0.481,0.699,0.481	0.131,0.198,0.236,0.104,0.166	0.442
Pcm1	chr16	-	51074767	51074945	51081479	51081596	51071829	51071939	51081783	51081954	1,1,0,0,0	2,7,5,3,1	5,9,5,7,3	59,36,35,27,19	266	298	3.5408e-05	0.000439944	0.359,0.138,0.0,0.0,0.0	0.087,0.219,0.138,0.225,0.15	-0.064
4833439L19Rik	chr17	+	10050234	10050330	10053323	10053502	10049902	10050009	10054474	10054601	0,1,0,0,1	5,8,1,1,4	2,5,3,5,1	23,21,15,21,9	245	298	4.51214e-05	0.000546959	0.0,0.132,0.0,0.0,0.233	0.096,0.225,0.196,0.225,0.119	-0.099
Armc8	chr8	-	100047756	100047852	100055204	100055300	100043962	100044035	100056403	100056553	3,0,1,1,1	3,1,0,0,0	2,2,0,0,2	5,3,3,2,3	245	245	5.85724e-05	0.000693107	0.5,0.0,1.0,1.0,1.0	0.286,0.4,0.0,0.0,0.4	0.483
Vps28	chr7	-	108343265	108343371	108343960	108344050	108343046	108343148	108344194	108344232	18,10,8,11,10	30,25,21,17,36	127,85,90,84,57	719,435,485,460,300	239	255	7.50698e-05	0.000867667	0.39,0.299,0.289,0.408,0.229	0.159,0.173,0.165,0.163,0.169	0.157
Cdadc1	chr15	-	33750612	33750687	33754436	33754534	33747927	33748105	33755395	33755576	1,2,2,7,3	5,1,3,3,1	3,1,2,2,1	21,9,20,17,7	247	224	8.0596e-05	0.000910368	0.154,0.645,0.377,0.679,0.731	0.115,0.092,0.083,0.096,0.115	0.417
Ubl7	chr8	+	58330719	58330908	58331069	58331119	58329614	58329672	58331342	58331510	7,7,11,9,4	0,0,0,2,0	106,73,53,60,9	4,9,5,6,0	298	199	8.884e-05	0.000981188	1.0,1.0,1.0,0.75,1.0	0.947,0.844,0.876,0.87,1.0	0.043
Mrpl58	chr10	+	100651428	100651488	100652005	100652088	100648998	100649035	100652175	100652345	0,0,2,1,0	1,2,5,1,1	33,27,21,28,15	109,45,76,66,52	209	232	9.84544e-05	0.00106374	0.0,0.0,0.307,0.526,0.0	0.252,0.4,0.235,0.32,0.243	-0.123
Rspry1	chr19	-	10373874	10373941	10376133	10376192	10372640	10372772	10376933	10377060	2,1,0,0,0	3,1,1,3,1	5,4,1,1,0	6,5,1,5,1	208	216	0.000108692	0.00114936	0.409,0.509,0.0,0.0,0.0	0.464,0.454,0.509,0.172,0.0	-0.136
ENSRNOG00000042740	chr7	-	30132173	30132258	30137052	30137116	30127860	30128024	30140045	30140191	5,5,0,4,5	16,11,16,14,12	10,7,7,7,13	199,130,158,164,213	213	234	0.000125739	0.00130192	0.256,0.333,0.0,0.239,0.314	0.052,0.056,0.046,0.045,0.063	0.176
Gsta1	chr9	-	23709587	23709639	23715009	23715117	23708557	23708690	23719903	23720121	4,3,2,3,1	10,11,14,8,7	13,6,4,2,4	234,149,207,215,196	257	201	0.00013849	0.00138459	0.238,0.176,0.1,0.227,0.1	0.042,0.031,0.015,0.007,0.016	0.146
Cbx5	chr7	-	134334734	134334835	134339601	134339788	134333165	134333712	134348684	134348867	66,39,47,58,44	6,9,5,7,12	287,170,181,162,155	72,55,40,72,62	298	250	0.000139294	0.00138459	0.902,0.784,0.887,0.874,0.755	0.77,0.722,0.791,0.654,0.677	0.118
Faf2	chr17	-	9962264	9962403	9965129	9965206	9960662	9960748	9968748	9968883	0,1,2,0,0	3,4,4,1,5	3,4,0,3,0	11,3,4,8,2	226	288	0.000144227	0.00140551	0.0,0.242,0.389,0.0,0.0	0.258,0.63,0.0,0.323,0.0	-0.116
Phf3	chr9	-	33102490	33104210	33109727	33109889	33096879	33097195	33126300	33126569	2,0,0,0,0	3,2,4,4,2	4,8,6,6,1	32,30,30,40,48	298	298	0.000184852	0.00176675	0.4,0.0,0.0,0.0,0.0	0.111,0.211,0.167,0.13,0.02	-0.048
Golga1	chr3	-	22801331	22801406	22804536	22804627	22800397	22800495	22810597	22810880	3,0,1,1,1	0,1,0,0,1	4,4,3,6,1	4,1,2,2,1	240	224	0.000203251	0.00190596	1.0,0.0,1.0,1.0,0.483	0.483,0.789,0.583,0.737,0.483	0.082
Amdhd2	chr10	-	13189534	13189642	13189712	13189857	13189346	13189415	13189939	13190028	8,5,5,10,4	3,1,8,4,1	1,5,1,0,0	2,6,4,2,2	294	257	0.00028748	0.00264588	0.7,0.814,0.353,0.686,0.778	0.304,0.421,0.179,0.0,0.0	0.485
Spryd7	chr15	-	35717462	35717629	35721066	35721183	35712403	35712506	35727313	35727496	6,1,3,4,10	27,23,15,21,11	10,4,5,13,3	150,103,116,155,100	266	298	0.000330824	0.00298945	0.199,0.046,0.183,0.176,0.505	0.069,0.042,0.046,0.086,0.033	0.167
Ngly1	chr15	-	9165135	9165321	9168127	9168292	9154778	9154956	9170686	9170797	2,0,1,1,0	6,5,4,4,3	4,8,2,4,1	16,6,5,14,9	298	298	0.00037075	0.00329041	0.25,0.0,0.2,0.2,0.0	0.2,0.571,0.286,0.222,0.1	-0.146
Ndufa12	chr7	+	28772274	28772357	28774767	28774855	28771329	28771437	28798045	28798315	1,2,0,9,1	22,32,40,33,28	1,0,1,0,0	902,593,572,445,429	232	237	0.000388785	0.00338993	0.044,0.06,0.0,0.218,0.035	0.001,0.0,0.002,0.0,0.0	0.071
U2af1l4	chr1	+	85816916	85816983	85817070	85817120	85816526	85816614	85817196	85817295	6,2,0,4,6	2,2,2,4,3	20,10,14,19,7	113,66,91,102,89	216	199	0.000472775	0.00405119	0.734,0.48,0.0,0.48,0.648	0.14,0.122,0.124,0.146,0.068	0.348
Ralyl	chr2	-	87588448	87588496	87631434	87631467	87571267	87571431	87663758	87663834	1,1,3,5,3	2,4,1,0,2	6,7,1,4,0	30,19,18,21,11	182	197	0.000535148	0.00450794	0.351,0.213,0.765,1.0,0.619	0.178,0.285,0.057,0.171,0.0	0.451
Mapkap1	chr3	+	17861764	17861872	17878856	17878997	17833004	17833114	17892786	17892924	0,0,1,1,0	1,2,3,2,2	5,0,2,3,2	23,9,13,17,2	257	290	0.00057396	0.00475431	0.0,0.0,0.273,0.361,0.0	0.197,0.0,0.148,0.166,0.53	-0.081
U2af1l4	chr1	+	85816916	85816983	85817196	85817295	85816526	85816614	85817467	85817601	6,2,0,4,6	8,5,6,9,2	19,10,14,19,7	197,134,205,207,168	216	248	0.00058578	0.00477267	0.463,0.315,0.0,0.338,0.775	0.1,0.079,0.073,0.095,0.046	0.3
Pdcd10	chr2	-	160315922	160316067	160320581	160320635	160314704	160314831	160327989	160328208	0,1,2,0,1	8,2,5,8,4	30,14,19,31,11	122,77,110,101,65	203	294	0.000778624	0.00624155	0.0,0.42,0.367,0.0,0.266	0.263,0.208,0.2,0.308,0.197	-0.025
Secisbp2l	chr3	-	113022253	113022578	113027283	113027462	113020297	113020433	113035609	113035884	0,2,0,3,0	13,9,12,9,12	9,2,3,7,4	45,41,16,18,1	298	298	0.000968161	0.00763771	0.0,0.182,0.0,0.25,0.0	0.167,0.047,0.158,0.28,0.8	-0.204
Prpsap2	chr10	-	46436639	46436706	46438868	46438921	46432893	46433066	46439997	46440148	1,2,1,0,2	0,0,3,2,0	3,2,1,0,1	8,3,0,5,3	202	216	0.00111847	0.0086856	1.0,1.0,0.263,0.0,1.0	0.286,0.416,1.0,0.0,0.263	0.26
Dnm1	chr3	-	15629810	15629949	15631431	15631570	15624187	15624274	15632548	15632616	3,0,0,1,0	4,1,3,1,2	8,4,6,10,2	15,9,20,13,11	288	288	0.00118753	0.00908002	0.429,0.0,0.0,0.5,0.0	0.348,0.308,0.231,0.435,0.154	-0.109
Ndufs4	chr2	-	45975186	45975260	45982415	45982588	45951312	45952382	46024134	46024213	52,39,19,34,46	23,30,26,25,14	104,58,71,60,50	137,86,85,86,55	298	223	0.0012702	0.00956498	0.629,0.493,0.354,0.504,0.711	0.362,0.335,0.385,0.343,0.405	0.172
Acad8	chr8	-	25396485	25396595	25397151	25397321	25396046	25396123	25398096	25398197	0,1,0,0,1	2,4,1,2,2	5,6,0,0,0	13,12,12,11,2	298	259	0.00142452	0.010567	0.0,0.178,0.0,0.0,0.303	0.251,0.303,0.0,0.0,0.0	-0.015
Cul1	chr4	+	76614867	76614960	76617193	76617241	76613700	76613832	76617317	76617400	9,6,8,13,16	3,1,7,0,1	58,32,35,36,34	42,20,20,30,13	242	197	0.00186965	0.013665	0.709,0.83,0.482,1.0,0.929	0.529,0.566,0.588,0.494,0.68	0.219
Mapk9	chr10	+	34198810	34198882	34199229	34199301	34197645	34197811	34203177	34203360	2,2,0,2,0	3,4,4,2,4	7,9,15,8,1	5,11,4,4,4	221	221	0.00191861	0.0138196	0.4,0.333,0.0,0.5,0.0	0.583,0.45,0.789,0.667,0.2	-0.291
Bin1	chr18	+	24057445	24057574	24062956	24063028	24056099	24056247	24063273	24063384	2,8,6,5,6	2,3,4,6,4	5,4,0,0,0	7,4,3,6,1	278	221	0.00199677	0.0141771	0.443,0.679,0.544,0.398,0.544	0.362,0.443,0.0,0.0,0.0	0.361
4833439L19Rik	chr17	+	10049902	10050060	10053323	10053502	10049159	10049333	10054474	10054601	2,0,0,3,0	9,8,1,3,5	6,5,6,10,6	23,22,14,22,9	298	298	0.00204397	0.0143078	0.182,0.0,0.0,0.5,0.0	0.207,0.185,0.3,0.312,0.4	-0.144
Ntrk3	chr1	-	132145484	132145526	132167117	132167192	132140340	132140499	132185707	132185951	1,2,2,1,1	1,0,0,2,0	7,4,3,4,2	5,1,3,1,0	224	191	0.00213658	0.0147483	0.46,1.0,1.0,0.299,1.0	0.544,0.773,0.46,0.773,1.0	0.042
Nrcam	chr6	+	61670239	61670275	61677827	61677980	61668748	61668925	61682983	61683115	18,8,11,12,10	1,1,6,3,0	53,37,36,51,25	24,8,16,16,13	185	298	0.00324599	0.0220994	0.967,0.928,0.747,0.866,1.0	0.781,0.882,0.784,0.837,0.756	0.094
Chchd3	chr4	-	61459457	61459541	61521482	61521600	61412717	61412788	61565472	61565542	9,7,8,11,4	6,7,2,5,4	51,41,36,40,16	89,45,62,55,40	267	233	0.00353104	0.0235113	0.567,0.466,0.777,0.658,0.466	0.333,0.443,0.336,0.388,0.259	0.235
Ube2k	chr14	-	42664970	42665070	42674549	42674632	42662471	42662600	42685432	42685491	5,2,2,2,5	20,11,14,10,9	52,37,26,38,19	104,52,57,62,51	232	249	0.00354798	0.0235113	0.212,0.163,0.133,0.177,0.374	0.349,0.433,0.329,0.397,0.286	-0.147
Camk2b	chr14	-	80856246	80856291	80857673	80857745	80854885	80854934	80857901	80857939	68,63,71,68,74	22,17,17,23,23	66,55,44,37,9	39,24,19,17,6	221	194	0.00456128	0.0298284	0.731,0.765,0.786,0.722,0.739	0.598,0.668,0.67,0.656,0.568	0.117
Mef2a	chr1	-	120882760	120882898	120882961	120883093	120880616	120880836	120907034	120907238	5,7,6,4,2	1,2,2,3,3	8,3,1,1,0	6,9,2,2,2	281	287	0.00537388	0.034686	0.836,0.781,0.754,0.577,0.405	0.577,0.254,0.338,0.338,0.0	0.369
Ssbp2	chr2	+	22857323	22857413	22879863	22879923	22765833	22765918	22895013	22895080	0,3,0,0,0	2,6,5,7,8	6,3,0,2,1	23,24,15,16,1	239	209	0.00699665	0.0445812	0.0,0.304,0.0,0.0,0.0	0.186,0.099,0.0,0.099,0.467	-0.109
Rmdn1	chr5	+	33084274	33084364	33087130	33087186	33082967	33083127	33088552	33088640	4,6,2,2,0	1,2,0,1,1	14,6,5,5,2	8,1,8,8,5	239	205	0.007322	0.0460637	0.774,0.72,1.0,0.632,0.0	0.6,0.837,0.349,0.349,0.255	0.147
Tfb2m	chr13	-	91284006	91284096	91288082	91288231	91282377	91282440	91292561	91292712	3,1,1,0,1	2,0,1,1,0	19,8,11,16,7	15,9,14,6,2	298	239	0.00841592	0.0522839	0.546,1.0,0.445,0.0,1.0	0.504,0.416,0.387,0.681,0.737	0.053
Lamp5	chr3	+	123373957	123374089	123374209	123374315	123373412	123373585	123375263	123375452	3,6,1,3,4	0,2,4,1,2	4,8,2,11,4	18,17,12,10,3	281	255	0.00910324	0.0558557	1.0,0.731,0.185,0.731,0.645	0.168,0.299,0.131,0.5,0.548	0.329
RGD1565685	chrX	+	10134478	10134598	10136654	10136804	10130045	10130180	10138071	10138251	0,1,2,0,1	5,2,1,3,3	10,2,1,4,3	19,13,13,18,9	269	298	0.0102941	0.0621679	0.0,0.356,0.689,0.0,0.27	0.368,0.146,0.079,0.198,0.27	0.051
Ift20	chr10	+	63434904	63435033	63436614	63436700	63434547	63434779	63437263	63437367	13,13,9,13,9	3,1,1,2,6	222,146,151,154,160	107,59,62,63,70	278	235	0.0103822	0.0621679	0.786,0.917,0.884,0.846,0.559	0.637,0.677,0.673,0.674,0.659	0.134
4833439L19Rik	chr17	+	10050234	10050330	10053323	10053502	10049902	10050060	10054474	10054601	0,0,0,1,0	5,9,2,5,4	0,4,1,0,4	27,19,15,22,7	245	298	0.0119636	0.0707847	0.0,0.0,0.0,0.196,0.0	0.0,0.204,0.075,0.0,0.41	-0.099
Hint3	chr1	+	27042066	27042136	27043603	27043730	27039469	27039587	27045364	27045799	1,1,0,1,1	1,5,1,2,1	6,5,5,3,3	21,8,26,21,30	219	276	0.0133898	0.0782912	0.558,0.201,0.0,0.387,0.558	0.265,0.441,0.195,0.153,0.112	0.108
Prpf40a	chr3	-	37649020	37649045	37650349	37650410	37647734	37648097	37650654	37650775	1,1,1,0,1	0,5,5,3,1	8,4,7,2,1	35,21,15,12,7	210	174	0.0139017	0.0803388	1.0,0.142,0.142,0.0,0.453	0.159,0.136,0.279,0.121,0.106	0.187
Aig1	chr1	-	8091412	8091528	8204480	8204582	8053376	8053540	8230342	8230498	8,9,6,4,9	6,8,11,7,9	18,8,13,13,11	51,30,29,32,16	251	265	0.0146365	0.0836133	0.585,0.543,0.365,0.376,0.514	0.271,0.22,0.321,0.3,0.421	0.17
Mbnl2	chr15	+	97515942	97515978	97517259	97517354	97509321	97509475	97540134	97542923	2,1,2,3,0	33,19,12,26,23	10,8,8,5,1	95,43,44,55,25	185	244	0.0161047	0.090955	0.074,0.065,0.18,0.132,0.0	0.122,0.197,0.193,0.107,0.05	-0.044
Phf3	chr9	-	33102490	33104210	33126300	33126569	33096879	33097195	33135673	33135797	1,0,3,4,1	3,1,5,4,2	3,7,1,2,0	29,27,28,37,48	298	298	0.0204803	0.114368	0.25,0.0,0.375,0.5,0.333	0.094,0.206,0.034,0.051,0.0	0.215
Cdk14	chr4	+	28861095	28861175	28926755	28926850	28817537	28817632	28960413	28960476	4,2,3,7,0	21,11,6,10,12	17,19,19,21,8	33,22,38,43,23	229	244	0.0211242	0.11648	0.169,0.162,0.348,0.427,0.0	0.354,0.479,0.348,0.342,0.27	-0.137
Rgs10	chr1	-	182958596	182958740	182971830	182971917	182946335	182946762	182973013	182973132	16,23,14,15,19	48,30,35,52,50	46,27,29,34,16	183,114,132,96,71	236	293	0.0213274	0.11648	0.293,0.488,0.332,0.264,0.321	0.238,0.227,0.214,0.305,0.219	0.099
U2af1l4	chr1	+	85817070	85817120	85817196	85817295	85816526	85816614	85817467	85817601	0,0,0,0,0	8,5,6,9,2	5,2,4,5,4	197,134,205,207,168	199	248	0.0217376	0.116854	0.0,0.0,0.0,0.0,0.0	0.031,0.018,0.024,0.029,0.029	-0.026
Hikeshi	chr1	-	143830895	143831047	143844215	143844453	143827395	143827514	143849125	143849363	2,2,2,0,2	17,20,17,23,14	22,18,12,18,12	193,111,145,137,88	298	298	0.0218661	0.116854	0.105,0.091,0.105,0.0,0.125	0.102,0.14,0.076,0.116,0.12	-0.026
Rims2	chr7	+	70511021	70511089	70511203	70511412	70496564	70497490	70512977	70513097	5,0,1,3,4	3,4,2,0,0	4,2,2,1,4	0,0,0,4,0	217	298	0.023243	0.122891	0.696,0.0,0.407,1.0,1.0	1.0,1.0,1.0,0.256,1.0	-0.231
Phf20	chr3	+	144761870	144761955	144772566	144772646	144759352	144759524	144775615	144776003	5,3,5,1,4	4,1,1,1,1	44,28,31,27,10	48,22,23,25,11	234	229	0.0251628	0.131641	0.55,0.746,0.83,0.495,0.797	0.473,0.555,0.569,0.514,0.471	0.167
Cdk14	chr4	+	28969972	28970096	29007907	29008028	28960413	28960476	29031860	29031954	22,13,8,11,12	15,9,7,11,7	36,19,54,57,31	54,33,51,59,42	273	270	0.0265673	0.137526	0.592,0.588,0.531,0.497,0.629	0.397,0.363,0.512,0.489,0.422	0.131
Acaa1a	chr8	+	119087226	119087406	119087681	119087737	119086886	119087077	119087822	119087968	0,0,1,1,1	1,1,2,0,1	2,5,0,2,0	4,7,3,6,2	298	205	0.0268411	0.137526	0.0,0.0,0.256,1.0,0.408	0.256,0.329,0.0,0.187,0.0	0.178
Ssbp2	chr2	+	22765833	22765918	22857323	22857413	22753403	22753465	22879863	22879923	4,4,2,3,1	2,4,0,1,0	15,14,6,6,4	16,9,15,14,2	234	239	0.0278954	0.141469	0.671,0.505,1.0,0.754,1.0	0.489,0.614,0.29,0.304,0.671	0.312
Tmem192	chr16	-	24743368	24743471	24744664	24744799	24740123	24740497	24748205	24748470	1,1,1,0,2	1,1,3,2,0	34,17,20,10,5	15,7,7,3,4	284	252	0.0286187	0.143672	0.47,0.47,0.228,0.0,1.0	0.668,0.683,0.717,0.747,0.526	-0.235
Aspscr1	chr10	+	105984274	105984337	105984744	105984797	105983560	105983627	105989128	105989180	1,1,0,0,0	1,0,2,2,1	3,3,0,1,0	3,0,1,0,1	212	202	0.0303376	0.150778	0.488,1.0,0.0,0.0,0.0	0.488,1.0,0.0,1.0,0.0	-0.2
Gria2	chr2	-	165954730	165954845	165955506	165955621	165953430	165953679	165956469	165956717	58,41,47,50,48	33,20,29,31,28	419,205,273,272,177	169,64,138,137,70	264	264	0.0324829	0.159842	0.637,0.672,0.618,0.617,0.632	0.713,0.762,0.664,0.665,0.717	-0.069
Ttc3	chr11	+	33736890	33737025	33737678	33737759	33734826	33734911	33740337	33740450	63,79,46,62,52	69,60,58,68,49	117,70,62,66,40	155,80,91,80,65	284	230	0.0362834	0.176793	0.425,0.516,0.391,0.425,0.462	0.379,0.415,0.356,0.401,0.333	0.067
Eif3m	chr3	-	91425369	91425430	91426369	91426513	91424753	91424944	91429839	91429921	22,18,24,30,23	2,3,7,3,10	281,171,225,285,194	29,15,18,28,21	293	210	0.0378435	0.182604	0.887,0.811,0.711,0.878,0.622	0.874,0.891,0.9,0.879,0.869	-0.101
Adsl	chr7	+	112489912	112489957	112490470	112490550	112487500	112487704	112494477	112494649	0,3,1,1,1	7,2,3,3,4	31,13,27,25,6	53,46,34,31,22	194	229	0.0406196	0.192742	0.0,0.639,0.282,0.282,0.228	0.408,0.25,0.484,0.488,0.244	-0.089
Denr	chr12	-	32662981	32663121	32665394	32665511	32662515	32662870	32667946	32668030	2,13,5,8,3	32,21,23,22,20	63,39,45,40,34	167,95,113,99,75	266	289	0.0408755	0.192742	0.064,0.402,0.191,0.283,0.14	0.291,0.308,0.302,0.305,0.33	-0.091
Trnau1ap	chr5	-	144514561	144514681	144516537	144516669	144509880	144510043	144519786	144519839	15,9,18,8,10	12,12,15,16,13	152,78,69,96,45	85,61,66,62,35	281	269	0.0411925	0.192742	0.545,0.418,0.535,0.324,0.424	0.631,0.55,0.5,0.597,0.552	-0.117
Usp45	chr5	+	35371083	35371231	35376491	35377152	35370575	35370632	35378420	35378518	3,4,1,2,1	4,2,4,5,2	7,5,1,3,0	30,16,11,26,6	297	298	0.0416936	0.192742	0.429,0.667,0.201,0.286,0.334	0.19,0.239,0.084,0.104,0.0	0.26
Chn1	chr3	-	58523548	58523722	58533157	58533242	58522783	58522861	58552502	58552580	184,133,159,159,167	438,310,354,316,305	670,462,451,510,336	1610,1078,1265,1292,874	234	298	0.0418837	0.192742	0.349,0.353,0.364,0.391,0.411	0.346,0.353,0.312,0.335,0.329	0.039
Top2b	chr15	-	9066787	9066943	9069519	9069611	9066520	9066604	9069754	9069950	5,2,5,0,3	4,2,0,2,0	21,14,12,6,8	21,17,14,13,8	241	298	0.0423419	0.193064	0.607,0.553,1.0,0.0,1.0	0.553,0.505,0.515,0.363,0.553	0.134
Mff	chr9	+	84020704	84020779	84030606	84030666	84019050	84019139	84034204	84034289	13,8,4,5,11	21,21,19,26,20	9,6,4,9,9	39,24,40,43,30	224	209	0.0452751	0.204561	0.366,0.262,0.164,0.152,0.339	0.177,0.189,0.085,0.163,0.219	0.09
Tm2d1	chr5	-	113032173	113032247	113035625	113035717	113023431	113023560	113041093	113041202	7,12,5,9,6	15,12,14,11,9	147,71,88,91,51	134,62,109,90,53	241	223	0.0490778	0.219745	0.302,0.481,0.248,0.431,0.382	0.504,0.514,0.428,0.483,0.471	-0.111
ILC
GeneID	chr	strand	1stExonStart_0base	1stExonEnd	2ndExonStart_0base	2ndExonEnd	upstreamES	upstreamEE	downstreamES	downstreamEE	IJC_SAMPLE_1	SJC_SAMPLE_1	IJC_SAMPLE_2	SJC_SAMPLE_2	IncFormLen	SkipFormLen	PValue	FDR	IncLevel1	IncLevel2	IncLevelDifference
Map7d2	chrX	-	35421053	35421164	35423301	35423400	35414062	35414193	35424639	35424751	36,12,23,19,23	85,28,56,38,40	8,12,1,4,5	0,0,0,0,0	248	260	0	0	0.307,0.31,0.301,0.344,0.376	1.0,1.0,1.0,1.0,1.0	-0.672
Ift20	chr10	+	63434547	63434779	63434904	63435033	63432632	63432813	63436614	63436700	17,7,6,6,15	105,122,108,121,118	13,13,19,19,6	17,7,24,20,10	298	278	0	0	0.131,0.051,0.049,0.044,0.106	0.416,0.634,0.425,0.47,0.359	-0.385
Zcchc17	chr5	-	142689650	142689708	142694449	142694570	142679056	142679157	142700341	142700387	15,11,15,10,17	86,99,62,93,119	31,40,22,29,26	12,5,6,5,6	270	207	0	0	0.118,0.078,0.156,0.076,0.099	0.664,0.86,0.738,0.816,0.769	-0.664
Ndufs4	chr2	-	45982415	45982588	46024134	46024213	45975186	45975260	46061724	46061846	0,2,1,2,3	161,176,168,147,181	45,27,21,26,18	48,28,51,36,44	228	298	0	0	0.0,0.015,0.008,0.017,0.021	0.551,0.558,0.35,0.486,0.348	-0.446
Mobp	chr8	+	119874806	119874883	119886999	119887209	119869627	119869657	119892069	119894205	0,0,0,0,0	9,18,31,10,12	11,16,9,9,7	43,31,34,38,40	226	298	1.17462e-13	9.02105e-12	0.0,0.0,0.0,0.0,0.0	0.252,0.405,0.259,0.238,0.187	-0.268
Gak	chr14	+	1103361	1103504	1106494	1106620	1097297	1097412	1110502	1110592	73,63,85,37,63	2,4,2,1,1	31,51,45,35,15	10,11,17,4,17	292	275	4.36606e-12	2.79428e-10	0.972,0.937,0.976,0.972,0.983	0.745,0.814,0.714,0.892,0.454	0.244
Gripap1	chrX	-	14703679	14703787	14706362	14706424	14699175	14699314	14706543	14706610	0,1,0,0,1	3,4,3,6,4	6,6,6,6,5	3,5,1,3,4	211	257	1.26389e-11	6.93333e-10	0.0,0.233,0.0,0.0,0.233	0.709,0.594,0.88,0.709,0.604	-0.606
Ergic2	chr4	-	181115432	181115541	181117030	181117173	181113298	181113345	181122702	181122816	1,4,1,2,3	114,112,104,113,117	7,3,7,1,1	3,4,7,6,7	292	258	2.2462e-10	1.07818e-08	0.008,0.031,0.008,0.015,0.022	0.673,0.399,0.469,0.128,0.112	-0.339
ENSRNOG00000062590	chr9	+	10077800	10077960	10079288	10079420	10061491	10061969	10080087	10080271	8,2,1,9,8	127,59,73,68,77	12,12,17,7,6	47,37,37,18,25	298	281	7.44319e-10	3.17576e-08	0.056,0.031,0.013,0.111,0.089	0.194,0.234,0.302,0.268,0.185	-0.177
Sdhc	chr13	-	83554906	83554968	83559568	83559670	83551665	83551829	83561043	83561100	4,2,2,1,0	13,11,9,11,6	22,15,18,10,13	10,12,12,10,13	251	211	1.55739e-09	5.9804e-08	0.206,0.133,0.157,0.071,0.0	0.649,0.512,0.558,0.457,0.457	-0.413
Trim23	chr2	+	35315114	35315393	35315923	35316106	35312735	35312857	35317216	35317432	1,2,6,4,7	4,0,9,1,3	4,3,6,7,5	181,119,156,123,85	298	298	2.74922e-09	9.59729e-08	0.2,1.0,0.4,0.8,0.7	0.022,0.025,0.037,0.054,0.056	0.581
Trappc1	chr10	+	54045964	54046035	54046375	54046514	54045712	54045827	54046982	54047331	15,17,10,15,10	170,166,136,152,183	11,8,5,8,3	25,17,12,14,19	220	288	1.44336e-07	4.61875e-06	0.104,0.118,0.088,0.114,0.067	0.365,0.381,0.353,0.428,0.171	-0.241
Lrrc7	chr2	-	247182260	247182482	247195652	247195772	247175208	247175301	247207241	247208922	2,0,0,0,0	10,12,7,6,3	2,4,1,2,2	11,1,6,6,2	269	298	5.52937e-07	1.63329e-05	0.181,0.0,0.0,0.0,0.0	0.168,0.816,0.156,0.27,0.526	-0.351
Mbnl2	chr15	+	97515942	97515978	97517259	97517354	97509321	97509475	97540134	97542923	5,5,1,6,3	32,26,31,28,32	1,0,0,0,1	26,25,23,13,14	185	244	6.29174e-07	1.72573e-05	0.171,0.202,0.041,0.22,0.11	0.048,0.0,0.0,0.0,0.086	0.122
Cdadc1	chr15	-	33750612	33750687	33754436	33754534	33747927	33748105	33755395	33755576	2,1,1,1,2	16,17,13,21,23	3,2,4,1,3	2,3,2,3,2	247	224	2.37897e-06	6.09016e-05	0.102,0.051,0.065,0.041,0.073	0.576,0.377,0.645,0.232,0.576	-0.415
Uqcc1	chr3	-	144357787	144357901	144365355	144365433	144353286	144354895	144395739	144395848	25,16,10,12,29	22,19,24,17,24	4,3,6,2,4	1,0,1,1,2	227	263	8.73975e-06	0.000209754	0.568,0.494,0.326,0.45,0.583	0.823,1.0,0.874,0.699,0.699	-0.335
Cul1	chr4	+	76614867	76614960	76617193	76617241	76613700	76613832	76617317	76617400	25,30,23,28,17	19,18,20,15,11	12,12,10,12,12	2,2,4,0,2	242	197	1.27844e-05	0.000288776	0.517,0.576,0.484,0.603,0.557	0.83,0.83,0.671,1.0,0.83	-0.285
Gstm1	chr2	-	195653814	195653915	195654332	195654397	195652550	195652646	195654782	195654858	11,10,12,17,25	162,162,158,201,220	3,3,4,5,1	5,7,2,5,3	214	250	1.44086e-05	0.000307383	0.073,0.067,0.081,0.09,0.117	0.412,0.334,0.7,0.539,0.28	-0.367
Commd9	chr3	+	88184033	88184159	88187697	88187732	88175986	88176049	88188646	88188750	0,0,0,0,1	4,1,5,6,2	0,2,3,2,2	2,2,2,2,1	275	184	3.44401e-05	0.000685587	0.0,0.0,0.0,0.0,0.251	0.0,0.401,0.501,0.401,0.572	-0.325
Wasf3	chr12	-	8569664	8569831	8573181	8573357	8568615	8568882	8579483	8579601	5,2,2,1,3	1,1,0,0,0	6,6,1,3,5	1,1,2,3,3	298	298	3.69189e-05	0.000685587	0.833,0.667,1.0,1.0,1.0	0.857,0.857,0.333,0.5,0.625	0.266
B9d1	chr10	+	46189276	46189455	46190782	46190879	46187884	46187953	46191176	46191239	1,5,1,1,5	11,24,14,5,11	8,1,7,3,3	3,3,2,1,4	298	246	3.74931e-05	0.000685587	0.07,0.147,0.056,0.142,0.273	0.688,0.216,0.743,0.712,0.382	-0.411
Kdm4c	chr5	+	88121737	88121913	88163853	88163968	88113754	88113915	88179399	88179593	3,2,1,2,1	2,1,2,1,5	1,1,2,4,1	0,1,0,0,2	298	264	4.287e-05	0.000748276	0.571,0.639,0.307,0.639,0.151	1.0,0.47,1.0,1.0,0.307	-0.294
Rpap2	chr14	-	2142913	2142982	2151950	2152031	2115269	2115416	2153423	2153518	12,5,7,7,3	9,8,4,0,10	1,1,2,0,0	2,4,2,2,3	230	218	5.26469e-05	0.000878975	0.558,0.372,0.624,1.0,0.221	0.322,0.192,0.487,0.0,0.0	0.355
Arl6ip1	chr1	-	172433340	172433458	172436701	172436821	172432789	172432874	172437267	172437401	70,66,68,49,55	182,88,121,124,106	41,31,26,36,27	37,21,33,31,36	269	267	6.56724e-05	0.00105076	0.276,0.427,0.358,0.282,0.34	0.524,0.594,0.439,0.535,0.427	-0.167
Commd9	chr3	+	88184033	88184159	88185905	88186045	88175986	88176049	88187697	88187732	0,0,1,0,0	10,14,10,16,14	0,2,3,2,2	9,5,5,6,2	275	289	0.000124723	0.00191575	0.0,0.0,0.095,0.0,0.0	0.0,0.296,0.387,0.259,0.512	-0.272
Rbfox1	chr10	-	8234005	8234086	8256190	8256244	8210419	8210552	8265636	8265697	3,3,7,6,10	5,2,4,1,8	7,5,5,7,4	0,1,2,1,1	203	230	0.00015629	0.00230828	0.405,0.63,0.665,0.872,0.586	1.0,0.85,0.739,0.888,0.819	-0.228
Rabepk	chr3	-	18073238	18073391	18077090	18077248	18069524	18069686	18079187	18079246	1,1,1,1,1	3,8,10,6,6	4,0,4,3,1	3,3,2,1,1	298	298	0.000164402	0.00233816	0.25,0.111,0.091,0.143,0.143	0.571,0.0,0.667,0.75,0.5	-0.35
Ssbp2	chr2	+	22857323	22857413	22879863	22879923	22765833	22765918	22895013	22895080	4,1,2,0,0	39,23,35,20,24	2,4,1,1,4	11,6,6,2,7	239	209	0.000238513	0.00327104	0.082,0.037,0.048,0.0,0.0	0.137,0.368,0.127,0.304,0.333	-0.22
Ccar1	chr20	-	30717693	30717887	30720176	30720209	30714629	30714744	30721150	30721195	5,2,2,3,4	24,17,19,13,15	0,0,1,0,1	5,2,3,7,0	182	298	0.000324314	0.00429437	0.254,0.162,0.147,0.274,0.304	0.0,0.0,0.353,0.0,1.0	-0.042
Cope	chr16	-	19118687	19118741	19120365	19120518	19118106	19118188	19121270	19121371	150,110,103,108,107	42,29,45,51,30	21,15,14,19,9	4,3,2,1,1	298	203	0.00047539	0.00608499	0.709,0.721,0.609,0.591,0.708	0.781,0.773,0.827,0.928,0.86	-0.166
Pcm1	chr16	-	51074767	51074945	51081479	51081596	51071829	51071939	51081783	51081954	3,3,1,6,3	31,6,9,16,9	0,0,2,1,0	5,6,5,1,3	266	298	0.000525226	0.00650602	0.098,0.359,0.111,0.296,0.272	0.0,0.0,0.309,0.528,0.0	0.06
Dym	chr18	+	68691941	68692084	68723701	68723881	68689688	68689814	68729047	68729226	1,0,2,1,0	2,1,2,0,3	3,5,9,2,1	2,1,4,2,3	292	298	0.000919719	0.0110366	0.338,0.0,0.505,1.0,0.0	0.605,0.836,0.697,0.505,0.254	-0.211
Lypla1	chr5	-	14684872	14685049	14685960	14686062	14681005	14681254	14688508	14688582	4,3,2,1,0	14,4,2,4,5	2,0,1,0,1	9,14,20,19,1	251	298	0.00112904	0.0131379	0.253,0.471,0.543,0.229,0.0	0.209,0.0,0.056,0.0,0.543	0.138
Cbx5	chr7	-	134334734	134334835	134339601	134339788	134333165	134333712	134348684	134348867	89,66,69,62,94	23,33,17,33,36	75,64,52,55,33	10,15,16,5,8	298	250	0.00150312	0.0166932	0.764,0.627,0.773,0.612,0.687	0.863,0.782,0.732,0.902,0.776	-0.118
Flot1	chr20	-	2926616	2926760	2926955	2927046	2926364	2926484	2927136	2927212	1,4,1,1,0	7,15,14,9,7	5,8,1,5,1	14,7,9,8,3	240	293	0.00152151	0.0166932	0.149,0.246,0.08,0.119,0.0	0.304,0.583,0.119,0.433,0.289	-0.227
Gria2	chr2	-	165953544	165953679	165955506	165955621	165952921	165953038	165956469	165956717	65,47,38,48,48	2,2,6,6,1	4,16,8,10,11	1,0,0,1,0	264	284	0.00174395	0.0186022	0.972,0.962,0.872,0.896,0.981	0.811,1.0,1.0,0.915,1.0	-0.009
Asrgl1	chr1	-	206008320	206008431	206011213	206011332	206006938	206007386	206013411	206013569	33,9,16,13,15	26,21,21,16,23	21,9,11,7,7	40,29,31,22,28	268	260	0.00191643	0.0198895	0.552,0.294,0.425,0.441,0.388	0.337,0.231,0.256,0.236,0.195	0.169
Mok	chr6	-	129825848	129825963	129827667	129827769	129824201	129824399	129829395	129829574	26,12,12,15,7	3,4,3,6,1	2,1,1,1,1	2,0,1,0,0	251	264	0.00201546	0.0203668	0.901,0.759,0.808,0.724,0.88	0.513,1.0,0.513,1.0,1.0	0.009
Ercc3	chr18	+	23889170	23889335	23889938	23890143	23888861	23888997	23891689	23892004	12,5,10,4,13	13,6,4,3,8	1,1,1,4,1	1,2,1,0,0	298	298	0.00306665	0.029319	0.48,0.455,0.714,0.571,0.619	0.5,0.333,0.5,1.0,1.0	-0.099
Tango2	chr11	+	82689594	82689748	82691843	82691959	82686034	82686105	82692316	82692572	58,19,18,22,28	9,3,2,9,10	6,5,15,8,1	2,1,2,0,0	298	265	0.00307897	0.029319	0.851,0.849,0.889,0.685,0.713	0.727,0.816,0.87,1.0,1.0	-0.085
Sergef	chr1	-	97126427	97126586	97130674	97130737	97101754	97101949	97133062	97133176	9,3,2,0,3	29,11,16,9,14	7,2,4,6,2	8,7,7,4,3	212	298	0.00313041	0.029319	0.304,0.277,0.149,0.0,0.231	0.552,0.287,0.445,0.678,0.484	-0.297
Osbpl1a	chr18	-	3934983	3935059	3965259	3965416	3919030	3919165	3991081	3991244	33,23,30,30,21	57,42,48,34,58	23,18,23,16,28	32,12,16,17,24	298	225	0.00334343	0.0305685	0.304,0.293,0.321,0.4,0.215	0.352,0.531,0.52,0.415,0.468	-0.151
Tm2d1	chr5	-	113032173	113032247	113035625	113035717	113023431	113023560	113041093	113041202	151,157,108,113,186	181,130,95,115,141	6,4,6,4,9	14,14,12,8,8	241	223	0.00381433	0.0340629	0.436,0.528,0.513,0.476,0.55	0.284,0.209,0.316,0.316,0.51	0.174
Rab6a	chr1	+	154982006	154982112	154982178	154982284	154980731	154980785	154984216	154984328	4,0,1,0,0	39,18,30,21,22	11,9,12,6,3	189,136,180,114,140	255	255	0.00396434	0.0345979	0.093,0.0,0.032,0.0,0.0	0.055,0.062,0.062,0.05,0.021	-0.025
Tln2	chr8	-	68006777	68006949	68068847	68068921	68004757	68004855	68167516	68167606	3,1,0,2,2	9,12,9,7,13	1,0,0,1,0	4,7,4,6,8	223	298	0.00529996	0.0452263	0.308,0.1,0.0,0.276,0.171	0.25,0.0,0.0,0.182,0.0	0.085
Sergef	chr1	-	97130674	97130737	97133062	97133176	97126427	97126586	97137895	97137956	23,6,7,11,17	11,10,10,6,9	10,9,3,8,4	0,2,0,3,4	263	212	0.0069592	0.0580942	0.628,0.326,0.361,0.596,0.604	1.0,0.784,1.0,0.682,0.446	-0.279
Rbfox1	chr10	-	8331928	8332168	8756097	8756139	8281593	8281737	9066617	9066665	0,0,0,1,0	7,2,6,6,8	0,3,1,1,2	2,4,6,3,10	191	298	0.0122783	0.100056	0.0,0.0,0.0,0.206,0.0	0.0,0.539,0.206,0.342,0.238	-0.224
Septin7	chr8	+	23754304	23754411	23761861	23761962	23740684	23740787	23763328	23763463	73,55,49,42,54	367,341,277,248,314	60,41,30,39,27	221,160,150,125,159	256	250	0.012507	0.100056	0.163,0.136,0.147,0.142,0.144	0.21,0.2,0.163,0.234,0.142	-0.043
Snap25	chr3	+	124111142	124111260	124111449	124111567	124104364	124104413	124115167	124115293	208,153,196,165,139	472,380,508,393,321	118,85,94,111,85	236,182,202,161,161	267	267	0.0156403	0.122569	0.306,0.287,0.278,0.296,0.302	0.333,0.318,0.318,0.408,0.346	-0.051
Mrps18b	chr20	+	2839885	2839954	2841878	2841945	2839681	2839779	2843067	2843127	18,9,18,4,19	14,8,7,8,13	1,5,1,4,3	1,0,1,0,4	218	216	0.0186461	0.143202	0.56,0.527,0.718,0.331,0.592	0.498,1.0,0.498,1.0,0.426	-0.139
Mef2a	chr1	-	120882760	120882898	120882961	120883093	120880616	120880836	120907034	120907238	1,2,2,1,1	2,0,4,8,2	0,5,2,3,0	4,1,0,0,1	281	287	0.0208323	0.156855	0.338,1.0,0.338,0.113,0.338	0.0,0.836,1.0,1.0,0.0	-0.142
Agtpbp1	chr17	+	5227129	5227306	5229373	5229534	5220731	5220863	5238194	5238869	42,31,29,19,30	94,89,59,65,89	10,7,14,15,11	17,19,22,16,10	298	298	0.0215196	0.158914	0.309,0.258,0.33,0.226,0.252	0.37,0.269,0.389,0.484,0.524	-0.132
Mbp	chr18	+	75956349	75956382	75959455	75959578	75955911	75955947	75964864	75966404	39,21,30,30,29	6,3,4,2,5	184,151,171,114,122	38,24,36,19,30	182	272	0.023692	0.171656	0.907,0.913,0.918,0.957,0.897	0.879,0.904,0.877,0.9,0.859	0.035
Rheb	chr4	+	10312771	10312854	10315445	10315502	10307703	10307771	10315600	10315648	484,452,449,505,572	441,421,336,381,391	43,26,25,25,21	32,33,41,24,28	232	206	0.0261501	0.185957	0.494,0.488,0.543,0.541,0.565	0.544,0.412,0.351,0.481,0.4	0.089
Tprkb	chr4	+	118350956	118351118	118353870	118353993	118348228	118348317	118355357	118356316	3,4,3,4,8	24,31,9,13,20	0,3,3,1,2	2,4,2,0,0	298	272	0.0422712	0.29513	0.102,0.105,0.233,0.219,0.267	0.0,0.406,0.578,1.0,1.0	-0.412
Foxj3	chr5	+	133198639	133198723	133208254	133208356	133187336	133187411	133215109	133215238	7,1,3,1,1	1,0,1,0,4	1,2,1,1,2	0,3,2,1,2	233	251	0.0451488	0.309592	0.883,1.0,0.764,1.0,0.212	1.0,0.418,0.35,0.519,0.519	0.211
Ttc3	chr11	+	33730588	33730652	33734533	33734594	33729360	33729487	33734826	33734911	27,25,30,19,29	33,26,26,30,25	22,17,21,15,16	28,29,40,19,31	213	210	0.0464722	0.313076	0.446,0.487,0.532,0.384,0.534	0.437,0.366,0.341,0.438,0.337	0.093
LConly
GeneID	chr	strand	1stExonStart_0base	1stExonEnd	2ndExonStart_0base	2ndExonEnd	upstreamES	upstreamEE	downstreamES	downstreamEE	IJC_SAMPLE_1	SJC_SAMPLE_1	IJC_SAMPLE_2	SJC_SAMPLE_2	IncFormLen	SkipFormLen	PValue	FDR	IncLevel1	IncLevel2	IncLevelDifference
Mbp	chr18	+	75953936	75954032	75959455	75959578	75935291	75935728	75964864	75966404	1309,1493,1359,1046,1392	623,649,645,514,349	3155,2647,2709,2709,3523	2632,2542,2490,2038,2184	245	272	3.80806e-14	1.83168e-11	0.7,0.719,0.701,0.693,0.816	0.571,0.536,0.547,0.596,0.642	0.147
Snap25	chr3	+	124111142	124111260	124111449	124111567	124104364	124104413	124115167	124115293	28,56,37,44,32	599,606,544,496,461	17,14,18,21,27	684,578,593,555,670	267	267	9.45573e-10	2.2741e-07	0.045,0.085,0.064,0.081,0.065	0.024,0.024,0.029,0.036,0.039	0.038
Pdk2	chr10	-	79976239	79976329	79977758	79977943	79975956	79976034	79978399	79978471	0,1,0,0,0	1,2,1,1,4	12,6,7,5,7	11,5,7,13,8	298	239	9.96768e-09	1.59815e-06	0.0,0.286,0.0,0.0,0.0	0.467,0.49,0.445,0.236,0.412	-0.353
Mbp	chr18	+	75956349	75956382	75959455	75959578	75955911	75955947	75964864	75966404	3596,3231,3214,2666,1599	654,697,674,550,355	9840,8647,8600,7819,9708	2748,2665,2586,2125,2299	182	272	8.61433e-06	0.00103587	0.892,0.874,0.877,0.879,0.871	0.843,0.829,0.832,0.846,0.863	0.036
Eif4e	chr2	+	227089125	227089221	227091860	227091924	227087771	227087878	227092507	227092621	1,3,3,7,38	11,11,4,8,12	2,0,1,1,0	8,4,2,6,2	245	213	2.71101e-05	0.00251653	0.073,0.192,0.395,0.432,0.734	0.179,0.0,0.303,0.127,0.0	0.243
Tpd52	chr2	+	92805673	92805700	92811675	92811717	92804548	92804650	92812940	92812989	7,1,1,1,3	2,3,3,0,4	1,1,0,0,0	1,0,2,1,2	176	191	3.13912e-05	0.00251653	0.792,0.266,0.266,1.0,0.449	0.52,1.0,0.0,0.0,0.0	0.251
Jmjd1c	chr20	-	21373430	21373574	21374627	21374752	21373143	21373336	21376483	21376589	1,0,0,0,1	3,5,1,1,1	1,1,4,3,1	6,3,5,2,5	274	293	5.63812e-05	0.0038742	0.263,0.0,0.0,0.0,0.517	0.151,0.263,0.461,0.616,0.176	-0.177
Lsm4	chr16	-	18756394	18756493	18757488	18757530	18756136	18756317	18760709	18760926	1,1,1,0,49	17,33,56,16,50	0,0,0,1,2	48,48,49,31,24	191	248	9.08837e-05	0.00546438	0.071,0.038,0.023,0.0,0.56	0.0,0.0,0.0,0.04,0.098	0.111
Mbp	chr18	+	75955911	75955947	75959455	75959578	75953936	75954032	75964864	75966404	918,959,916,750,649	623,649,645,514,349	2820,2537,2885,2546,3096	2632,2542,2491,2036,2185	185	272	0.000128114	0.00684695	0.684,0.685,0.676,0.682,0.732	0.612,0.595,0.63,0.648,0.676	0.06
Snap47	chr10	-	44213833	44214324	44222441	44222983	44207521	44207646	44234324	44234414	1,5,12,1,27	4,4,11,3,4	3,6,2,1,4	0,0,2,0,2	298	298	0.000151105	0.00726813	0.2,0.556,0.522,0.25,0.871	1.0,1.0,0.5,1.0,0.667	-0.354
Mbp	chr18	+	75953936	75954032	75955911	75955947	75935291	75935728	75956349	75956382	1309,1496,1359,1041,1392	1057,957,916,768,476	3140,2641,2709,2708,3525	3043,2725,2725,2369,2906	245	185	0.000227124	0.00993153	0.483,0.541,0.528,0.506,0.688	0.438,0.423,0.429,0.463,0.478	0.103
Krr1	chr7	+	47481359	47481416	47482216	47482387	47480173	47480257	47485291	47485369	0,0,1,1,1	3,3,6,4,2	1,0,1,1,1	0,1,3,0,0	206	298	0.000379185	0.0138818	0.0,0.0,0.194,0.266,0.42	1.0,0.0,0.325,1.0,1.0	-0.489
ENSRNOG00000027864	chr14	+	81281361	81281450	81282249	81282422	81281230	81281261	81282621	81282951	272,1832,1498,1212,895	5879,6773,5392,4700,3090	883,871,853,720,783	2969,2769,2546,2393,2928	238	298	0.000385442	0.0138818	0.055,0.253,0.258,0.244,0.266	0.271,0.283,0.296,0.274,0.251	-0.06
Bcas1	chr3	-	159147195	159147261	159159891	159159933	159140673	159140952	159167795	159168008	28,28,30,21,12	23,17,10,10,8	51,33,31,45,40	55,38,54,41,48	191	215	0.000404043	0.0138818	0.578,0.65,0.772,0.703,0.628	0.511,0.494,0.393,0.553,0.484	0.179
Atp6v0d1	chr19	-	33417966	33418138	33432776	33433042	33409663	33409842	33447128	33447353	2,2,3,2,22	98,138,108,62,176	3,2,0,1,1	72,71,51,49,75	298	298	0.00101667	0.0306934	0.02,0.014,0.027,0.031,0.111	0.04,0.027,0.0,0.02,0.013	0.021
Gyg1	chr2	-	102635237	102635364	102651465	102651601	102614923	102615143	102653730	102653797	0,0,1,0,16	14,10,14,9,22	2,0,0,0,1	4,2,8,5,6	285	276	0.00102099	0.0306934	0.0,0.0,0.065,0.0,0.413	0.326,0.0,0.0,0.0,0.139	0.003
Tecr	chr19	+	24565948	24566000	24566375	24566455	24565345	24565396	24566542	24566646	174,281,285,256,746	39,43,55,40,15	237,259,183,251,213	43,39,40,42,53	201	229	0.0011392	0.0322327	0.836,0.882,0.855,0.879,0.983	0.863,0.883,0.839,0.872,0.821	0.031
Rab6a	chr1	+	154982006	154982112	154982178	154982284	154980731	154980785	154984216	154984328	1,3,3,3,8	29,48,50,45,81	20,9,10,22,14	129,99,81,122,97	255	255	0.00147451	0.0394023	0.033,0.059,0.057,0.062,0.09	0.134,0.083,0.11,0.153,0.126	-0.061
Tecr	chr19	+	24565948	24566000	24566410	24566455	24565345	24565396	24566542	24566646	174,281,285,256,746	39,42,55,40,15	237,259,183,251,213	43,40,39,42,52	201	194	0.00195268	0.0494337	0.812,0.866,0.833,0.861,0.98	0.842,0.862,0.819,0.852,0.798	0.036
Mrpl22	chr10	+	42352202	42352280	42353417	42353529	42351480	42351546	42355479	42355779	2,6,3,9,22	7,6,6,4,9	9,5,7,6,2	1,2,1,3,1	227	261	0.00269109	0.0647208	0.247,0.535,0.365,0.721,0.738	0.912,0.742,0.889,0.697,0.697	-0.266
Faf2	chr17	-	9962264	9962403	9968748	9968883	9960662	9960748	9972047	9972116	3,2,5,0,15	2,6,5,1,9	7,2,4,10,3	2,2,1,2,0	284	288	0.00332974	0.0762669	0.603,0.253,0.503,0.0,0.628	0.78,0.503,0.802,0.835,1.0	-0.387
Ppie	chr5	-	135415044	135415126	135416473	135416500	135414522	135414623	135417127	135417171	0,1,0,1,6	4,0,3,2,2	1,2,1,3,1	0,1,2,0,2	176	231	0.00390938	0.0838453	0.0,1.0,0.0,0.396,0.797	1.0,0.724,0.396,1.0,0.396	-0.265
Mbp	chr18	+	75956349	75956382	75959455	75959578	75953936	75954032	75964864	75966404	1184,1036,1112,901,446	623,649,645,514,349	3610,3359,3105,2716,3297	2632,2542,2491,2036,2185	182	272	0.00400924	0.0838453	0.74,0.705,0.72,0.724,0.656	0.672,0.664,0.651,0.666,0.693	0.04
Scg5	chr3	-	100548399	100548453	100559417	100559567	100544098	100544636	100586807	100587034	212,278,234,186,257	107,116,125,87,130	114,111,112,106,131	85,108,63,60,79	298	203	0.004458	0.0879664	0.574,0.62,0.56,0.593,0.574	0.477,0.412,0.548,0.546,0.53	0.082
Scg5	chr3	-	100556184	100556297	100559417	100559567	100548399	100548453	100586807	100587034	212,278,234,188,258	293,287,264,260,163	114,111,112,105,132	221,177,163,148,179	298	262	0.00457206	0.0879664	0.389,0.46,0.438,0.389,0.582	0.312,0.355,0.377,0.384,0.393	0.087
Mrps18c	chr14	-	8813768	8813826	8814940	8815024	8812078	8812868	8817242	8817304	21,42,41,44,124	13,6,10,4,18	47,46,38,36,31	8,3,1,2,4	233	207	0.00554899	0.102656	0.589,0.861,0.785,0.907,0.86	0.839,0.932,0.971,0.941,0.873	-0.111
Camk2g	chr15	+	3549054	3549087	3551129	3551198	3541638	3541682	3552314	3552359	7,8,5,7,6	0,1,6,1,4	10,6,7,10,10	9,4,13,6,11	182	218	0.00576372	0.10268	1.0,0.906,0.5,0.893,0.642	0.571,0.642,0.392,0.666,0.521	0.23
Mdm4	chr13	-	44444640	44444787	44449504	44449665	44442428	44442509	44451693	44451793	6,10,2,7,3	4,7,5,2,3	1,4,3,1,0	4,3,7,3,6	298	296	0.00616885	0.102918	0.598,0.587,0.284,0.777,0.498	0.199,0.57,0.299,0.249,0.0	0.285
Eif5a	chr10	-	54641286	54641391	54642516	54642702	54640979	54641116	54644421	54644656	7,17,20,13,81	194,211,163,118,148	17,4,9,8,11	151,119,133,104,147	298	254	0.00620502	0.102918	0.03,0.064,0.095,0.086,0.318	0.088,0.028,0.055,0.062,0.06	0.06
Tpm2	chr5	-	57774997	57775073	57775364	57775440	57774760	57774823	57775594	57775665	2,1,0,0,1	2,14,11,7,6	3,3,0,1,2	7,3,9,8,4	225	225	0.0071327	0.114361	0.5,0.067,0.0,0.0,0.143	0.3,0.5,0.0,0.111,0.333	-0.107
Spryd7	chr15	-	35717462	35717629	35721066	35721183	35712403	35712506	35727313	35727496	2,4,7,10,14	34,53,31,37,33	0,5,2,4,0	26,30,27,21,21	266	298	0.00740039	0.114825	0.062,0.078,0.202,0.232,0.322	0.0,0.157,0.077,0.176,0.0	0.097
Fcer1g	chr13	-	83654999	83655057	83655892	83655976	83653750	83654630	83656142	83656238	117,103,83,88,85	43,47,50,39,25	84,95,67,82,112	24,26,15,23,39	233	207	0.00950137	0.142817	0.707,0.661,0.596,0.667,0.751	0.757,0.764,0.799,0.76,0.718	-0.083
P4ha1	chr20	+	27333807	27333878	27334788	27334859	27331350	27331527	27342208	27342308	1,2,3,3,2	1,8,3,1,11	2,1,1,2,3	1,0,1,4,0	220	220	0.00981396	0.143046	0.5,0.2,0.5,0.75,0.154	0.667,1.0,0.5,0.333,1.0	-0.279
Guk1	chr10	-	43974062	43974104	43974399	43974552	43973602	43973699	43979729	43979909	0,0,3,2,37	23,18,18,12,5	1,3,1,0,0	10,13,11,7,18	298	191	0.0113106	0.160012	0.0,0.0,0.097,0.097,0.826	0.06,0.129,0.055,0.0,0.0	0.155
Map7d2	chrX	-	35421053	35421164	35423301	35423400	35414062	35414193	35424639	35424751	24,28,22,20,19	86,10,19,9,106	22,23,26,16,20	15,6,8,13,9	248	260	0.0131781	0.180602	0.226,0.746,0.548,0.7,0.158	0.606,0.801,0.773,0.563,0.7	-0.213
Aldh1a1	chr1	+	218100559	218100660	218111098	218111178	218076356	218076458	218120595	218120700	0,1,3,1,13	9,10,5,8,10	1,0,1,2,2	11,7,10,10,7	250	229	0.013517	0.180602	0.0,0.084,0.355,0.103,0.544	0.077,0.0,0.084,0.155,0.207	0.113
Sergef	chr1	-	97133062	97133176	97137895	97137956	97130674	97130737	97143999	97144094	2,6,0,2,4	7,5,4,11,0	1,0,1,1,2	4,2,9,2,5	210	263	0.0145047	0.186472	0.264,0.6,0.0,0.185,1.0	0.238,0.0,0.122,0.385,0.334	0.194
Itgb3bp	chr5	-	114494143	114494279	114510270	114510313	114484638	114484705	114525204	114525538	0,0,2,1,15	2,1,1,1,15	2,2,2,1,0	2,2,0,0,1	192	285	0.0147317	0.186472	0.0,0.0,0.748,0.597,0.597	0.597,0.597,1.0,1.0,0.0	-0.25
Tom1l2	chr10	-	45079090	45079240	45083579	45083658	45071902	45072037	45089027	45089112	1,2,1,0,0	5,3,0,1,5	2,1,4,4,1	5,6,11,6,10	228	298	0.0169038	0.20848	0.207,0.466,1.0,0.0,0.0	0.343,0.179,0.322,0.466,0.116	0.049
Rmdn1	chr5	+	33084274	33084364	33087130	33087186	33082967	33083127	33088552	33088640	1,1,2,3,1	5,1,1,1,0	0,3,1,0,1	2,2,0,1,1	239	205	0.0201284	0.242044	0.146,0.462,0.632,0.72,1.0	0.0,0.563,1.0,0.0,0.462	0.187
Hprt1	chrX	+	132748473	132748657	132754487	132754553	132745304	132745914	132759377	132759395	166,161,173,132,116	124,139,135,106,66	42,44,32,31,37	35,48,43,32,34	298	215	0.0224705	0.263617	0.491,0.455,0.48,0.473,0.559	0.464,0.398,0.349,0.411,0.44	0.079
Prdx5	chr1	-	204100341	204100380	204100638	204100782	204100165	204100227	204101118	204101253	300,335,282,236,235	65,68,54,61,33	172,158,176,170,208	47,50,41,35,62	293	188	0.0232338	0.266082	0.748,0.76,0.77,0.713,0.82	0.701,0.67,0.734,0.757,0.683	0.053
Ndufv2	chr9	-	105698804	105698867	105701159	105701225	105698603	105698720	105710564	105710713	0,3,7,5,539	162,179,141,111,178	3,3,0,6,0	92,72,63,79,85	215	212	0.0255247	0.281682	0.0,0.016,0.047,0.043,0.749	0.031,0.039,0.0,0.07,0.0	0.143
Acot7	chr5	+	162742853	162742940	162761087	162761204	162735844	162735959	162768885	162769070	18,24,15,15,28	44,55,58,35,73	66,51,59,48,38	136,79,104,80,96	236	266	0.0257672	0.281682	0.316,0.33,0.226,0.326,0.302	0.354,0.421,0.39,0.403,0.309	-0.075
Elp5	chr10	-	54695494	54695676	54698538	54698765	54693956	54694052	54703399	54703480	1,3,1,6,13	6,3,2,4,12	3,0,1,4,0	6,5,2,8,3	298	298	0.0314599	0.336272	0.143,0.5,0.333,0.6,0.52	0.333,0.0,0.333,0.333,0.0	0.219
Tom1l2	chr10	-	45070315	45070474	45071902	45072037	45067575	45067692	45079090	45079240	5,3,0,1,5	0,3,1,1,1	3,6,8,7,9	5,4,6,11,7	284	298	0.0345195	0.353562	1.0,0.512,0.0,0.512,0.84	0.386,0.611,0.583,0.4,0.574	0.062
Gria2	chr2	-	165954730	165954845	165955506	165955621	165953430	165953679	165956469	165956717	4,13,8,9,13	5,4,11,9,18	2,5,6,6,5	4,1,1,1,3	264	264	0.034824	0.353562	0.444,0.765,0.421,0.5,0.419	0.333,0.833,0.857,0.857,0.625	-0.191
Chn1	chr3	-	58552502	58552580	58579765	58580054	58533157	58533242	58610690	58610804	3,1,2,0,3	9,18,21,16,21	0,0,0,0,0	15,18,11,12,14	298	227	0.0352827	0.353562	0.202,0.041,0.068,0.0,0.098	0.0,0.0,0.0,0.0,0.0	0.082
Adgrb3	chr9	-	27429824	27429929	27439864	27439900	27421167	27422049	27448728	27449372	1,2,4,1,6	1,2,3,2,0	3,0,1,2,3	7,2,4,2,1	185	254	0.0364887	0.355782	0.579,0.579,0.647,0.407,1.0	0.37,0.0,0.256,0.579,0.805	0.24
Abi1	chr17	-	85108004	85108091	85111147	85111324	85103785	85103971	85114731	85114832	8,11,19,16,102	0,2,3,0,10	21,24,18,10,19	7,1,3,6,3	298	236	0.0369835	0.355782	1.0,0.813,0.834,1.0,0.89	0.704,0.95,0.826,0.569,0.834	0.131
Tecr	chr19	+	24565345	24565396	24565948	24566000	24541641	24541768	24566542	24566646	6,289,278,219,669	72,74,74,57,94	281,327,242,265,232	49,58,57,43,47	200	201	0.0378321	0.356808	0.077,0.797,0.791,0.794,0.877	0.852,0.85,0.81,0.861,0.832	-0.174
Ppp1r12a	chr7	+	43566810	43566978	43567345	43567525	43565903	43566008	43573372	43573463	3,0,4,1,7	3,4,11,7,9	5,7,2,2,1	5,3,3,2,2	298	298	0.043613	0.40342	0.5,0.0,0.267,0.125,0.437	0.5,0.7,0.4,0.5,0.333	-0.221
mPOA
GeneID	chr	strand	1stExonStart_0base	1stExonEnd	2ndExonStart_0base	2ndExonEnd	upstreamES	upstreamEE	downstreamES	downstreamEE	IJC_SAMPLE_1	SJC_SAMPLE_1	IJC_SAMPLE_2	SJC_SAMPLE_2	IncFormLen	SkipFormLen	PValue	FDR	IncLevel1	IncLevel2	IncLevelDifference
Tecr	chr19	+	24565948	24566000	24566375	24566455	24565345	24565396	24566542	24566646	80,93,186,175,203	33,29,35,32,37	101,84,338,326,49	17,11,8,11,9	201	229	2.38189e-11	1.05518e-08	0.734,0.785,0.858,0.862,0.862	0.871,0.897,0.98,0.971,0.861	-0.096
Mbp	chr18	+	75942358	75942436	75953936	75954032	75935291	75935728	75959455	75959578	58,48,47,55,68	1701,2224,1649,1896,2089	26,11,173,138,34	1085,886,1957,1649,985	227	245	1.06271e-08	2.3539e-06	0.035,0.023,0.03,0.03,0.034	0.025,0.013,0.087,0.083,0.036	-0.018
Atp5pd	chr10	-	100659074	100659146	100660231	100660328	100658032	100658095	100660796	100660926	73,86,137,150,157	99,129,77,119,112	113,101,432,478,77	60,32,81,65,41	246	221	4.94514e-08	7.30233e-06	0.398,0.375,0.615,0.531,0.557	0.629,0.739,0.827,0.869,0.628	-0.243
Ndufa5	chr4	-	52997815	52997881	53000291	53000408	52996845	52997484	53005205	53005250	34,31,134,139,125	34,51,32,74,50	99,73,648,587,56	21,17,31,41,21	266	215	1.01898e-07	1.12852e-05	0.447,0.329,0.772,0.603,0.669	0.792,0.776,0.944,0.92,0.683	-0.259
Mobp	chr8	+	119874806	119874883	119886999	119887209	119869627	119869657	119892069	119894205	6,11,94,69,92	1039,1370,967,1157,1322	84,92,950,826,36	810,641,804,621,708	226	298	1.02885e-06	9.11563e-05	0.008,0.01,0.114,0.073,0.084	0.12,0.159,0.609,0.637,0.063	-0.26
Timm17a	chr13	-	46734351	46734480	46738557	46738621	46732533	46732644	46739174	46739274	2,2,18,14,10	46,45,34,58,61	9,13,35,40,9	25,20,38,39,22	213	278	7.38889e-06	0.000514888	0.054,0.055,0.409,0.24,0.176	0.32,0.459,0.546,0.572,0.348	-0.262
4833439L19Rik	chr17	+	10049902	10050060	10053323	10053502	10049159	10049333	10054474	10054601	0,0,1,2,1	5,7,10,6,13	2,1,7,8,1	7,2,15,14,6	298	298	8.13593e-06	0.000514888	0.0,0.0,0.091,0.25,0.071	0.222,0.333,0.318,0.364,0.143	-0.194
Lsm4	chr16	-	18756394	18756493	18757488	18757530	18756136	18756317	18760709	18760926	1,0,3,0,0	27,20,33,24,44	0,0,45,41,0	24,20,48,62,5	191	248	1.12249e-05	0.000621581	0.046,0.0,0.106,0.0,0.0	0.0,0.0,0.549,0.462,0.0	-0.172
B4galnt1	chr7	+	62990888	62991027	62991360	62991401	62990607	62990772	62991543	62991724	3,4,3,3,3	3,1,4,1,0	1,0,1,1,2	4,4,4,4,2	288	190	2.38443e-05	0.00105632	0.397,0.725,0.331,0.664,1.0	0.142,0.0,0.142,0.142,0.397	0.459
Ndufs4	chr2	-	45982415	45982588	46024134	46024213	45975186	45975260	46061724	46061846	3,6,26,39,26	37,56,45,77,67	33,28,162,168,18	43,29,72,72,42	228	298	2.48478e-05	0.00105632	0.096,0.123,0.43,0.398,0.337	0.501,0.558,0.746,0.753,0.359	-0.307
Gria3	chrX	+	120479722	120479837	120494007	120494122	120478918	120479166	120496683	120496931	0,0,0,2,0	2,3,3,3,7	1,3,5,5,1	6,9,17,16,5	264	264	2.62292e-05	0.00105632	0.0,0.0,0.0,0.4,0.0	0.143,0.25,0.227,0.238,0.167	-0.125
Eno1	chr5	+	160724357	160724470	160725496	160725555	160722512	160722606	160727217	160727287	52,66,75,68,49	128,155,103,206,161	28,19,133,121,19	44,23,41,40,27	262	208	4.11517e-05	0.00151918	0.244,0.253,0.366,0.208,0.195	0.336,0.396,0.72,0.706,0.358	-0.25
Apod	chr11	+	69435157	69435307	69443606	69443728	69431259	69431304	69448013	69448102	39,38,109,113,107	316,392,321,395,405	63,64,1068,874,43	151,132,224,167,170	298	271	7.55862e-05	0.00257574	0.101,0.081,0.236,0.206,0.194	0.275,0.306,0.813,0.826,0.187	-0.318
Plaat3	chr1	+	204783146	204783209	204801035	204801138	204782728	204782750	204808638	204808907	0,1,2,1,3	15,7,9,11,12	3,4,105,89,1	9,14,39,35,11	212	252	0.000116482	0.00368582	0.0,0.145,0.209,0.098,0.229	0.284,0.254,0.762,0.751,0.098	-0.294
ENSRNOG00000027864	chr14	+	81281361	81281450	81282249	81282422	81281230	81281261	81282621	81282951	125,197,779,837,825	2134,2871,2059,2722,2855	568,561,474,436,429	1605,1316,1808,1456,1548	238	298	0.000140308	0.00377852	0.068,0.079,0.321,0.278,0.266	0.307,0.348,0.247,0.273,0.258	-0.084
U2af1l4	chr1	+	85816916	85816983	85817196	85817295	85816526	85816614	85817467	85817601	0,1,4,5,5	5,4,12,14,8	5,4,28,23,2	5,5,6,13,3	216	248	0.000145715	0.00377852	0.0,0.223,0.277,0.291,0.418	0.534,0.479,0.843,0.67,0.434	-0.35
Ppp1r12a	chr7	+	43566810	43566978	43567345	43567525	43565903	43566008	43573372	43573463	0,0,2,2,2	5,3,6,3,7	5,6,8,10,9	3,1,13,18,4	298	298	0.000149019	0.00377852	0.0,0.0,0.25,0.4,0.222	0.625,0.857,0.381,0.357,0.692	-0.408
Fkbp2	chr1	-	204168271	204168318	204168435	204168548	204167939	204167975	204168890	204168997	67,87,86,104,113	20,11,12,17,15	72,58,169,188,71	11,6,9,8,6	262	196	0.000153593	0.00377852	0.715,0.855,0.843,0.821,0.849	0.83,0.879,0.934,0.946,0.899	-0.081
Tmem255a	chrX	-	117004096	117004168	117005902	117005971	117003622	117003711	117012660	117012750	1,4,0,1,4	3,3,9,8,8	2,0,0,0,0	6,10,9,7,5	218	221	0.000162058	0.00377852	0.253,0.575,0.0,0.112,0.336	0.253,0.0,0.0,0.0,0.0	0.205
U2af1	chr20	-	9747378	9747445	9750738	9750826	9744637	9744687	9753697	9753832	0,1,17,8,7	9,9,7,8,9	8,10,74,76,10	6,3,20,21,5	237	216	0.000199535	0.0044197	0.0,0.092,0.689,0.477,0.415	0.549,0.752,0.771,0.767,0.646	-0.362
Zcchc17	chr5	-	142689650	142689708	142694449	142694570	142679056	142679157	142700341	142700387	3,3,39,26,33	8,9,17,6,9	29,32,325,328,15	7,9,21,21,7	270	207	0.000380648	0.00802987	0.223,0.204,0.638,0.769,0.738	0.761,0.732,0.922,0.923,0.622	-0.278
Chn2	chr4	+	83399548	83399626	83402274	83402412	83396765	83396939	83404123	83404229	0,0,1,2,0	2,2,1,2,4	0,3,3,8,0	1,6,10,7,2	227	287	0.00046979	0.00945986	0.0,0.0,0.558,0.558,0.0	0.0,0.387,0.275,0.591,0.0	-0.027
Mbp	chr18	+	75953936	75954032	75955911	75955947	75935291	75935728	75964864	75966404	1701,2224,1648,1898,2089	4,10,16,10,3	1086,886,1958,1649,985	18,13,20,16,17	245	185	0.00101754	0.0195987	0.997,0.994,0.987,0.993,0.998	0.979,0.981,0.987,0.987,0.978	0.011
Fbxo8	chr16	-	33669391	33669510	33689119	33689246	33667282	33667479	33693602	33693939	1,3,3,3,5	3,2,1,0,0	6,0,0,3,0	1,1,2,4,2	276	268	0.00121957	0.0219955	0.245,0.593,0.744,1.0,1.0	0.854,0.0,0.0,0.421,0.0	0.461
Sdhc	chr13	-	83554906	83554968	83559568	83559670	83551665	83551829	83561043	83561100	2,6,30,43,44	14,13,17,22,22	24,19,168,193,17	10,12,18,20,12	251	211	0.00124128	0.0219955	0.107,0.28,0.597,0.622,0.627	0.669,0.571,0.887,0.89,0.544	-0.266
Mbp	chr18	+	75956349	75956382	75959455	75959578	75955911	75955947	75964864	75966404	4144,5367,4519,4839,4915	733,968,957,926,947	3037,2652,2715,2265,2574	669,710,581,544,627	182	272	0.0015724	0.0267912	0.894,0.892,0.876,0.886,0.886	0.872,0.848,0.875,0.862,0.86	0.023
Vps28	chr7	-	108343265	108343371	108343960	108344050	108343046	108343148	108344194	108344232	9,17,9,18,17	30,51,47,62,56	17,6,57,38,7	31,21,28,24,23	239	255	0.00321624	0.0527702	0.242,0.262,0.17,0.237,0.245	0.369,0.234,0.685,0.628,0.245	-0.201
Gria1	chr10	+	41509249	41509364	41510088	41510203	41489198	41489446	41516988	41517123	5,8,8,6,9	0,1,6,0,0	7,4,13,27,9	9,5,12,10,0	264	264	0.0033767	0.0534242	1.0,0.889,0.571,1.0,1.0	0.438,0.444,0.52,0.73,1.0	0.266
Slc2a8	chr3	-	16277213	16277387	16277831	16277940	16276573	16276888	16278048	16278192	1,11,5,6,3	3,7,10,10,4	4,11,4,9,1	3,3,4,0,1	258	298	0.00464345	0.0668909	0.278,0.645,0.366,0.409,0.464	0.606,0.809,0.536,1.0,0.536	-0.265
Actr10	chr6	+	89464757	89464840	89466245	89466325	89461103	89461183	89466426	89466500	2,6,6,5,4	4,10,6,4,11	3,2,2,3,0	11,9,5,10,10	232	229	0.0047128	0.0668909	0.33,0.372,0.497,0.552,0.264	0.212,0.18,0.283,0.228,0.0	0.222
Eif4e	chr2	+	227089125	227089221	227091860	227091924	227087771	227087878	227092507	227092621	0,4,3,1,2	3,3,11,7,6	2,0,15,14,1	1,3,5,4,0	245	213	0.00496732	0.0668909	0.0,0.537,0.192,0.11,0.225	0.635,0.0,0.723,0.753,1.0	-0.409
Bud31	chr12	-	9465436	9465559	9467970	9468226	9464291	9464458	9469248	9469385	0,2,3,0,1	5,7,6,9,14	4,2,7,4,1	10,5,20,13,3	298	272	0.00497504	0.0668909	0.0,0.207,0.313,0.0,0.061	0.267,0.267,0.242,0.219,0.233	-0.129
Ube2l3	chr11	+	83817648	83817744	83833447	83833634	83798311	83798425	83836571	83838862	1,0,41,44,16	11,23,9,29,17	36,32,35,54,11	8,8,28,24,5	245	298	0.00498284	0.0668909	0.1,0.0,0.847,0.649,0.534	0.846,0.83,0.603,0.732,0.728	-0.322
Tecr	chr19	+	24565345	24565396	24565948	24566000	24541641	24541768	24566542	24566646	7,8,243,242,203	33,39,37,39,58	117,99,280,270,56	24,21,37,43,14	200	201	0.00522265	0.0680481	0.176,0.171,0.868,0.862,0.779	0.83,0.826,0.884,0.863,0.801	-0.27
Fto	chr19	-	15532387	15532507	15542770	15542914	15491387	15491512	15549350	15549430	8,9,7,8,3	2,6,5,3,5	13,3,21,20,5	1,3,2,5,0	293	269	0.006961	0.0857521	0.786,0.579,0.562,0.71,0.355	0.923,0.479,0.906,0.786,1.0	-0.22
Wnk1	chr4	-	153157453	153157738	153158539	153159001	153156659	153156760	153160903	153161026	0,1,4,2,3	4,1,2,1,0	0,3,3,7,2	2,0,0,1,0	298	298	0.00706249	0.0857521	0.0,0.5,0.667,0.667,1.0	0.0,1.0,1.0,0.875,1.0	-0.208
Acot7	chr5	+	162742853	162742940	162761087	162761204	162735844	162735959	162768885	162769070	54,71,76,92,77	113,93,124,119,111	50,18,30,30,20	83,58,73,69,45	236	266	0.00716214	0.0857521	0.35,0.463,0.409,0.466,0.439	0.404,0.259,0.317,0.329,0.334	0.097
Hikeshi	chr1	-	143830895	143831047	143844215	143844453	143827395	143827514	143849125	143849363	0,2,1,3,1	7,9,13,18,21	3,1,8,6,0	10,4,30,16,11	298	298	0.00768629	0.0896059	0.0,0.182,0.071,0.143,0.045	0.231,0.2,0.211,0.273,0.0	-0.095
Cox4i1	chr19	+	48726120	48726288	48726679	48726811	48722737	48722811	48727686	48727921	311,313,346,422,435	670,832,552,760,856	247,191,619,589,186	394,342,564,419,406	298	281	0.00837323	0.0951113	0.304,0.262,0.371,0.344,0.324	0.372,0.345,0.509,0.57,0.302	-0.099
Rbfox1	chr10	-	8234005	8234086	8256190	8256244	8210419	8210552	8265636	8265697	5,1,8,4,1	0,0,2,3,3	3,4,6,10,2	0,0,2,0,1	203	230	0.00876137	0.0956266	1.0,1.0,0.819,0.602,0.274	1.0,1.0,0.773,1.0,0.694	-0.154
Gstm3	chr2	+	195531969	195532045	195532997	195533079	195531494	195531674	195533170	195533271	2,0,273,250,179	15,28,26,36,21	130,108,132,167,67	24,20,17,24,5	225	231	0.00885032	0.0956266	0.12,0.0,0.915,0.877,0.897	0.848,0.847,0.889,0.877,0.932	-0.317
Map2k2	chr7	-	8592827	8592889	8593669	8593737	8592178	8592224	8595267	8595481	1,1,2,2,3	13,17,11,14,24	0,0,2,0,1	8,8,13,9,2	217	211	0.0100122	0.105605	0.07,0.054,0.15,0.122,0.108	0.0,0.0,0.13,0.0,0.327	0.009
Guk1	chr10	-	43974062	43974104	43974399	43974552	43973602	43973699	43979729	43979909	0,0,2,1,1	4,13,6,8,7	1,0,6,2,0	6,2,6,5,3	298	191	0.0107741	0.110998	0.0,0.0,0.176,0.074,0.084	0.097,0.0,0.391,0.204,0.0	-0.072
Cep170	chr13	-	88700827	88700977	88709277	88709571	88698107	88698228	88709757	88709915	0,2,0,1,2	1,6,4,6,8	0,4,3,10,0	5,7,23,13,2	298	298	0.0110294	0.111046	0.0,0.25,0.0,0.143,0.2	0.0,0.364,0.115,0.435,0.0	-0.064
Ndufs4	chr2	-	45975186	45975260	45982415	45982588	45951312	45952382	46024134	46024213	18,45,45,36,30	22,31,25,46,24	38,41,131,164,21	29,30,28,19,18	298	223	0.0113252	0.11149	0.38,0.521,0.574,0.369,0.483	0.495,0.506,0.778,0.866,0.466	-0.157
Map2k2	chr7	-	8592827	8592889	8593669	8593734	8591412	8592224	8595267	8595481	4,1,1,6,5	13,17,11,14,24	2,0,1,0,2	8,8,13,9,2	214	211	0.0132229	0.127342	0.233,0.055,0.082,0.297,0.17	0.198,0.0,0.07,0.0,0.496	0.015
Acaa1a	chr8	+	119087226	119087406	119087681	119087737	119086886	119087077	119087822	119087968	0,2,6,8,3	1,1,1,0,3	3,1,1,2,0	0,1,3,4,1	298	205	0.0161868	0.151294	0.0,0.579,0.805,1.0,0.408	1.0,0.408,0.187,0.256,0.0	0.188
Ralyl	chr2	-	87588448	87588496	87631434	87631467	87571267	87571431	87663758	87663834	0,0,8,5,1	6,7,5,4,5	9,7,16,13,1	6,8,6,11,4	182	197	0.0163931	0.151294	0.0,0.0,0.634,0.575,0.178	0.619,0.486,0.743,0.561,0.213	-0.247
Mbp	chr18	+	75956349	75956382	75959455	75959578	75953936	75954032	75964864	75966404	1357,1719,1534,1533,1640	697,922,899,843,877	1097,950,923,757,867	625,679,541,505,596	182	272	0.0182846	0.165308	0.744,0.736,0.718,0.731,0.736	0.724,0.676,0.718,0.691,0.685	0.034
Cdk14	chr4	+	28926755	28926850	28960413	28960476	28861095	28861175	28969972	28970096	1,1,4,4,1	0,0,3,2,0	5,2,7,4,3	2,4,1,1,1	244	212	0.0192394	0.170461	1.0,1.0,0.537,0.635,1.0	0.685,0.303,0.859,0.777,0.723	0.165
Tubb2a	chr17	+	30749040	30749151	30798602	30798713	30748697	30748806	30799464	30800554	11,9,22,16,29	187,223,223,350,184	10,3,16,27,4	108,54,155,95,54	260	260	0.0231398	0.198209	0.056,0.039,0.09,0.044,0.136	0.085,0.053,0.094,0.221,0.069	-0.031
Mbp	chr18	+	75955911	75955947	75959455	75959578	75953936	75954032	75964864	75966404	1205,1622,1354,1444,1565	697,922,899,843,877	868,792,899,783,901	625,679,541,505,596	185	272	0.023266	0.198209	0.718,0.721,0.689,0.716,0.724	0.671,0.632,0.71,0.695,0.69	0.034
Lypla1	chr5	-	14684872	14685049	14685960	14686062	14681005	14681254	14688508	14688582	0,1,1,4,1	1,6,6,12,9	0,3,0,0,0	10,17,22,14,3	251	298	0.030739	0.256931	0.0,0.165,0.165,0.284,0.117	0.0,0.173,0.0,0.0,0.0	0.112
Tpm1	chr8	-	67644995	67645071	67645494	67645570	67644498	67644561	67645822	67645893	1,0,4,2,3	4,13,11,18,18	0,4,1,0,0	10,10,14,18,11	225	225	0.0363222	0.297977	0.2,0.0,0.267,0.1,0.143	0.0,0.286,0.067,0.0,0.0	0.071
Sar1b	chr10	+	36038718	36038794	36041285	36041405	36024381	36024512	36045266	36045332	0,0,35,37,41	8,6,16,13,7	15,26,42,43,14	5,9,22,14,1	225	269	0.0410506	0.327233	0.0,0.0,0.723,0.773,0.875	0.782,0.775,0.695,0.786,0.944	-0.322
Podxl2	chr4	-	121309251	121309408	121313168	121313243	121308800	121308862	121313641	121314435	67,72,98,93,79	81,97,140,105,114	43,25,43,46,31	79,61,69,73,43	224	298	0.0413658	0.327233	0.524,0.497,0.482,0.541,0.48	0.42,0.353,0.453,0.456,0.49	0.07
Aldoc	chr10	+	63219241	63219296	63219381	63219542	63218933	63219145	63219651	63219735	114,132,136,152,145	294,316,358,397,333	39,39,54,73,23	167,137,162,144,110	204	298	0.0495689	0.385246	0.362,0.379,0.357,0.359,0.389	0.254,0.294,0.327,0.425,0.234	0.062
NACShell
GeneID	chr	strand	1stExonStart_0base	1stExonEnd	2ndExonStart_0base	2ndExonEnd	upstreamES	upstreamEE	downstreamES	downstreamEE	IJC_SAMPLE_1	SJC_SAMPLE_1	IJC_SAMPLE_2	SJC_SAMPLE_2	IncFormLen	SkipFormLen	PValue	FDR	IncLevel1	IncLevel2	IncLevelDifference
Ewsr1	chr14	-	79973251	79973284	79973801	79973848	79972748	79972867	79976607	79976788	1,3,0,2,4	1,1,3,0,0	2,1,0,1,0	2,3,2,2,1	196	182	6.26636e-06	0.00232482	0.481,0.736,0.0,1.0,1.0	0.481,0.236,0.0,0.317,0.0	0.437
Mef2a	chr1	-	120882760	120882898	120882961	120883093	120880616	120880836	120907034	120907238	3,1,3,6,11	0,3,0,1,0	3,1,3,1,1	1,1,2,6,3	281	287	2.46221e-05	0.00307044	1.0,0.254,1.0,0.86,1.0	0.754,0.505,0.605,0.145,0.254	0.37
Elp5	chr10	-	54695494	54695676	54698538	54698765	54693956	54694052	54703399	54703480	0,0,0,3,1	6,4,5,5,3	4,2,2,3,1	0,2,3,6,2	298	298	2.48283e-05	0.00307044	0.0,0.0,0.0,0.375,0.25	1.0,0.5,0.4,0.333,0.333	-0.388
Camk2g	chr15	+	3549054	3549087	3551129	3551198	3541638	3541682	3552314	3552359	0,0,1,1,0	1,2,0,0,2	1,3,4,1,2	3,0,2,2,3	182	218	0.000114602	0.00864948	0.0,0.0,1.0,1.0,0.0	0.285,1.0,0.706,0.375,0.444	-0.162
Gria3	chrX	+	120479722	120479837	120494007	120494122	120478918	120479166	120496683	120496931	6,2,6,2,7	26,24,33,34,28	0,1,2,2,1	23,23,32,41,15	264	264	0.00011657	0.00864948	0.188,0.077,0.154,0.056,0.2	0.0,0.042,0.059,0.047,0.062	0.093
Metap2	chr7	-	28431800	28431866	28438216	28438324	28431296	28431399	28440171	28440434	1,5,1,1,2	3,0,3,3,1	3,6,7,20,3	2,0,1,1,1	257	215	0.000266994	0.016045	0.218,1.0,0.218,0.218,0.626	0.557,1.0,0.854,0.944,0.715	-0.358
ENSRNOG00000027864	chr14	+	81281361	81281450	81282249	81282422	81281230	81281261	81282621	81282951	130,920,976,901,1021	3068,3378,3376,3452,3582	537,473,411,300,406	1873,1194,1166,1090,1525	238	298	0.000302736	0.016045	0.05,0.254,0.266,0.246,0.263	0.264,0.332,0.306,0.256,0.25	-0.066
Eps15	chr5	+	124122141	124122342	124124951	124125068	124119950	124120148	124125248	124125339	6,6,7,5,2	3,1,4,1,1	1,0,0,3,1	1,4,3,2,0	298	266	0.000574809	0.0253118	0.641,0.843,0.61,0.817,0.641	0.472,0.0,0.0,0.572,1.0	0.302
ENSRNOG00000067555	chr2	-	61010814	61010923	61015476	61015599	61005665	61008639	61018175	61018248	28,67,94,82,88	123,155,170,198,182	71,61,85,163,60	147,100,92,92,82	272	258	0.000615299	0.0253118	0.178,0.291,0.344,0.282,0.314	0.314,0.367,0.467,0.627,0.41	-0.155
Lsm4	chr16	-	18756394	18756493	18757488	18757530	18756136	18756317	18760709	18760926	0,0,0,0,2	5,17,23,14,19	0,0,0,40,0	25,21,24,55,10	191	248	0.00068226	0.0253118	0.0,0.0,0.0,0.0,0.12	0.0,0.0,0.0,0.486,0.0	-0.073
Usp45	chr5	+	35371083	35371231	35376491	35377152	35370575	35370632	35378420	35378518	2,4,0,3,3	2,1,3,3,2	1,0,0,1,2	0,3,2,2,5	297	298	0.00104519	0.0352514	0.501,0.801,0.0,0.501,0.601	1.0,0.0,0.0,0.334,0.286	0.157
Ccdc90b	chr1	+	146639337	146639439	146640493	146640535	146637474	146637578	146640615	146640687	1,1,1,3,2	0,3,2,0,2	1,3,2,3,2	0,0,1,0,1	251	191	0.00130827	0.0404475	1.0,0.202,0.276,1.0,0.432	1.0,1.0,0.603,1.0,0.603	-0.259
Arpc3	chr12	-	34175855	34175924	34177959	34178036	34173697	34174994	34182819	34182919	1,20,5,5,10	28,21,44,33,27	10,5,10,53,3	17,8,8,15,13	226	218	0.00173058	0.0480646	0.033,0.479,0.099,0.128,0.263	0.362,0.376,0.547,0.773,0.182	-0.248
Mobp	chr8	+	119874806	119874883	119886999	119887209	119869627	119869657	119892069	119894205	0,34,43,37,35	401,385,425,451,444	49,40,35,421,36	486,331,257,256,375	226	298	0.0019023	0.0480646	0.0,0.104,0.118,0.098,0.094	0.117,0.137,0.152,0.684,0.112	-0.158
4833439L19Rik	chr17	+	10049902	10050060	10053323	10053502	10049159	10049333	10054474	10054601	2,0,3,1,0	3,5,13,11,10	4,2,0,7,4	6,4,9,11,3	298	298	0.00194331	0.0480646	0.4,0.0,0.188,0.083,0.0	0.4,0.333,0.0,0.389,0.571	-0.204
Fkbp2	chr1	-	204168271	204168318	204168435	204168548	204167939	204167975	204168890	204168997	42,72,66,81,77	8,14,5,13,18	77,68,55,152,41	4,2,8,10,8	262	196	0.00303681	0.070416	0.797,0.794,0.908,0.823,0.762	0.935,0.962,0.837,0.919,0.793	-0.072
Rab26	chr10	-	13554393	13554459	13554691	13554744	13554250	13554307	13554913	13554980	5,4,10,11,7	1,11,2,13,2	4,0,5,2,2	7,8,4,8,4	202	215	0.00570006	0.124395	0.842,0.279,0.842,0.474,0.788	0.378,0.0,0.571,0.21,0.347	0.344
Mrps18c	chr14	-	8813768	8813826	8814940	8815024	8812078	8812868	8817242	8817304	8,29,23,26,42	3,7,4,4,6	60,48,27,118,19	3,0,4,5,6	233	207	0.00697242	0.136255	0.703,0.786,0.836,0.852,0.861	0.947,1.0,0.857,0.954,0.738	-0.092
Mrpl22	chr10	+	42352202	42352280	42353417	42353529	42351480	42351546	42355479	42355779	2,3,5,3,3	4,4,4,4,0	1,4,2,20,1	3,0,2,1,0	227	261	0.00697801	0.136255	0.365,0.463,0.59,0.463,1.0	0.277,1.0,0.535,0.958,1.0	-0.178
Rbfox1	chr10	-	8193556	8193599	8200116	8200156	8187186	8187251	8210419	8210552	17,33,23,44,27	0,0,0,0,2	34,30,50,35,16	1,6,3,0,1	189	192	0.00951322	0.175787	1.0,1.0,1.0,1.0,0.932	0.972,0.836,0.944,1.0,0.942	0.048
Mbp	chr18	+	75956349	75956382	75959455	75959578	75955911	75955947	75964864	75966404	1461,1364,1553,1618,1446	260,263,351,322,354	1663,1315,1161,816,1528	407,336,298,232,344	182	272	0.0099502	0.175787	0.894,0.886,0.869,0.882,0.859	0.859,0.854,0.853,0.84,0.869	0.023
Gripap1	chrX	-	14703679	14703787	14704483	14704510	14699175	14699314	14706362	14706424	0,0,3,1,1	3,2,8,7,3	1,2,4,9,0	5,7,6,11,4	176	257	0.0105019	0.1771	0.0,0.0,0.354,0.173,0.327	0.226,0.294,0.493,0.544,0.0	-0.141
Dnm2	chr8	+	20030942	20031081	20032453	20032592	20030352	20030420	20033494	20033581	4,3,1,1,1	0,2,1,1,0	2,4,3,5,3	0,2,4,2,1	288	288	0.0119116	0.18418	1.0,0.6,0.5,0.5,1.0	1.0,0.667,0.429,0.714,0.75	0.008
Eno1	chr5	+	160724357	160724470	160725496	160725555	160722512	160722606	160727217	160727287	36,35,33,33,45	77,63,88,91,69	19,27,14,99,18	35,25,29,33,26	262	208	0.0119146	0.18418	0.271,0.306,0.229,0.224,0.341	0.301,0.462,0.277,0.704,0.355	-0.146
Mcts1	chrX	+	117352148	117352301	117352784	117352882	117351079	117351638	117355837	117355971	3,7,8,7,8	15,16,17,13,14	6,13,9,46,3	14,11,8,16,8	298	247	0.0176202	0.256184	0.142,0.266,0.281,0.309,0.321	0.262,0.495,0.483,0.704,0.237	-0.172
Egln2	chr1	-	82452373	82452441	82452636	82452773	82451554	82452079	82453132	82453252	13,16,19,15,11	2,9,6,4,6	13,7,6,12,8	1,2,1,2,2	286	217	0.0182171	0.256184	0.831,0.574,0.706,0.74,0.582	0.908,0.726,0.82,0.82,0.752	-0.119
Rnf14	chr18	+	30136642	30136794	30143573	30144116	30135502	30135664	30145217	30145446	14,10,15,6,11	15,14,24,22,17	7,7,1,1,2	12,16,13,10,8	298	298	0.0186441	0.256184	0.483,0.417,0.385,0.214,0.393	0.368,0.304,0.071,0.091,0.2	0.172
Dhdds	chr5	-	146217225	146217327	146218342	146218459	146210327	146210442	146219878	146220021	10,2,6,3,4	5,1,1,2,3	4,0,0,1,2	1,3,2,2,1	266	251	0.0209471	0.277549	0.654,0.654,0.85,0.586,0.557	0.791,0.0,0.0,0.321,0.654	0.307
Ndufs4	chr2	-	45982415	45982588	46024134	46024213	45975186	45975260	46061724	46061846	5,26,32,30,30	76,72,90,85,99	16,28,33,162,13	84,36,43,77,51	228	298	0.0220653	0.282284	0.079,0.321,0.317,0.316,0.284	0.199,0.504,0.501,0.733,0.25	-0.174
Mcts1	chrX	+	117352148	117352301	117352784	117352882	117350888	117351017	117355837	117355971	0,8,3,5,10	15,16,17,16,14	5,8,3,54,4	14,10,9,16,8	298	247	0.0237897	0.294199	0.0,0.293,0.128,0.206,0.372	0.228,0.399,0.216,0.737,0.293	-0.175
Tecr	chr19	+	24565345	24565396	24565948	24566000	24541641	24541768	24566542	24566646	0,53,78,73,75	13,9,14,11,16	47,51,44,99,28	5,6,6,11,4	200	201	0.024879	0.297745	0.0,0.855,0.848,0.87,0.825	0.904,0.895,0.881,0.9,0.876	-0.212
Gstm2	chr2	-	195570886	195570968	195571253	195571318	195570688	195570789	195571752	195571828	4,16,12,19,11	18,10,32,17,15	23,16,18,40,3	7,8,16,22,7	214	231	0.0269738	0.308328	0.193,0.633,0.288,0.547,0.442	0.78,0.683,0.548,0.662,0.316	-0.177
Mterf4	chr9	-	93835714	93835899	93837591	93838090	93834143	93834758	93838816	93838864	0,0,1,2,1	1,1,3,4,0	0,1,2,5,2	2,5,3,9,0	298	298	0.0281834	0.308328	0.0,0.0,0.25,0.333,1.0	0.0,0.167,0.4,0.357,1.0	-0.068
Zcchc17	chr5	-	142689650	142689708	142694449	142694570	142679056	142679157	142700341	142700387	3,24,21,14,12	4,4,4,6,12	23,21,36,224,13	9,7,6,14,4	270	207	0.0295151	0.308328	0.365,0.821,0.801,0.641,0.434	0.662,0.697,0.821,0.925,0.714	-0.151
Snap25	chr3	+	124111142	124111260	124111449	124111567	124104364	124104413	124115167	124115293	57,79,58,86,70	191,180,217,251,225	39,28,22,43,17	144,107,113,117,114	267	267	0.0297134	0.308328	0.23,0.305,0.211,0.255,0.237	0.213,0.207,0.163,0.269,0.13	0.051
Slc2a8	chr3	-	16277213	16277387	16277831	16277940	16276573	16276888	16278048	16278192	4,1,3,2,2	2,2,6,1,2	3,6,3,3,3	2,1,1,0,3	258	298	0.0299186	0.308328	0.698,0.366,0.366,0.698,0.536	0.634,0.874,0.776,1.0,0.536	-0.231
Commd9	chr3	+	88185905	88186045	88187697	88187732	88184033	88184159	88188646	88188750	1,1,3,1,2	2,1,2,1,1	3,2,1,11,1	0,1,1,3,1	289	184	0.0382103	0.378513	0.241,0.389,0.488,0.389,0.56	1.0,0.56,0.389,0.7,0.389	-0.194
Ogdh	chr14	+	81173618	81173709	81173831	81173934	81170021	81170213	81180623	81180668	0,2,3,2,1	2,0,2,1,3	0,1,2,1,1	1,2,1,3,4	240	252	0.0387695	0.378513	0.0,1.0,0.612,0.677,0.259	0.0,0.344,0.677,0.259,0.208	0.212
Tmbim4	chr7	+	55731209	55731327	55732291	55732337	55729967	55730001	55732991	55733267	9,6,11,9,14	4,2,6,8,10	8,9,9,25,5	3,5,0,2,4	267	195	0.0418001	0.397636	0.622,0.687,0.572,0.451,0.506	0.661,0.568,1.0,0.901,0.477	-0.154
Chn1	chr3	-	58533157	58533242	58552502	58552580	58523548	58523722	58579765	58580054	0,1,1,1,3	70,97,87,114,111	6,0,2,3,1	58,51,52,75,62	227	234	0.0432008	0.400687	0.0,0.011,0.012,0.009,0.027	0.096,0.0,0.038,0.04,0.016	-0.026
Commd10	chr18	+	39749526	39749682	39771277	39771388	39742916	39743007	39873259	39873319	0,2,0,0,0	1,2,2,3,3	2,2,1,1,0	1,0,3,5,2	298	260	0.047563	0.430387	0.0,0.466,0.0,0.0,0.0	0.636,1.0,0.225,0.149,0.0	-0.309
PLC
GeneID	chr	strand	1stExonStart_0base	1stExonEnd	2ndExonStart_0base	2ndExonEnd	upstreamES	upstreamEE	downstreamES	downstreamEE	IJC_SAMPLE_1	SJC_SAMPLE_1	IJC_SAMPLE_2	SJC_SAMPLE_2	IncFormLen	SkipFormLen	PValue	FDR	IncLevel1	IncLevel2	IncLevelDifference
Hsp90aa1	chr6	-	129703507	129703841	129704609	129704757	129702884	129703010	129704935	129705126	148,209,191,150,180	434,556,555,551,572	175,167,206,313,149	352,322,346,452,282	297	298	8.40727e-11	3.64035e-08	0.255,0.274,0.257,0.215,0.24	0.333,0.342,0.374,0.41,0.346	-0.113
Tecr	chr19	+	24565948	24566000	24566375	24566455	24565345	24565396	24566542	24566646	62,100,122,121,160	26,17,32,26,37	41,41,72,177,48	6,9,9,7,7	201	229	8.82132e-06	0.00147169	0.731,0.87,0.813,0.841,0.831	0.886,0.838,0.901,0.966,0.887	-0.078
Mtrf1	chr15	+	54779111	54779221	54780779	54781205	54776936	54777173	54782018	54782110	1,6,2,2,4	2,3,2,8,1	5,3,3,5,1	0,1,0,0,2	259	298	1.01965e-05	0.00147169	0.365,0.697,0.535,0.223,0.822	1.0,0.775,1.0,1.0,0.365	-0.3
Tecr	chr19	+	24565948	24566000	24566410	24566455	24565345	24565396	24566542	24566646	62,100,122,121,160	27,15,33,26,37	41,41,72,177,48	5,9,9,7,7	201	194	1.3914e-05	0.00150619	0.689,0.865,0.781,0.818,0.807	0.888,0.815,0.885,0.961,0.869	-0.092
Trappc2	chrX	-	28009675	28009787	28011197	28011268	28007020	28007169	28015246	28015346	0,0,0,2,2	10,13,24,14,17	0,1,3,22,0	4,15,11,24,10	220	261	9.54323e-05	0.00826444	0.0,0.0,0.0,0.145,0.122	0.0,0.073,0.244,0.521,0.0	-0.114
Pdlim7	chr17	+	9129828	9129947	9130308	9130325	9129363	9129394	9130578	9130715	4,3,5,2,6	18,19,19,29,28	3,0,0,0,0	10,5,12,9,12	268	166	0.000140668	0.0101515	0.121,0.089,0.14,0.041,0.117	0.157,0.0,0.0,0.0,0.0	0.07
Metap2	chr7	-	28431800	28431866	28438216	28438324	28431296	28431399	28440171	28440434	2,2,8,4,2	1,1,3,4,7	5,5,4,15,9	0,1,2,2,1	257	215	0.000223567	0.0138292	0.626,0.626,0.69,0.456,0.193	1.0,0.807,0.626,0.863,0.883	-0.318
Tubb2a	chr17	+	30749040	30749151	30798602	30798713	30748697	30748806	30799464	30800554	3,12,6,5,15	183,193,228,224,209	4,11,8,13,2	68,59,75,95,67	260	260	0.000291851	0.0157964	0.016,0.059,0.026,0.022,0.067	0.056,0.157,0.096,0.12,0.029	-0.054
Dlgap4	chr3	+	145260355	145260435	145260664	145260753	145258125	145258487	145261264	145261677	7,7,4,9,2	0,4,3,1,1	6,6,10,11,1	0,0,0,1,0	229	238	0.000390267	0.0187762	1.0,0.645,0.581,0.903,0.675	1.0,1.0,1.0,0.92,1.0	-0.223
Wdr17	chr16	+	37186134	37186233	37188668	37188852	37180588	37180690	37190822	37191122	0,2,1,2,3	1,0,1,8,3	1,1,0,0,0	1,1,1,1,1	248	298	0.000490233	0.0212271	0.0,1.0,0.546,0.231,0.546	0.546,0.546,0.0,0.0,0.0	0.246
Ndufs4	chr2	-	45975186	45975260	45982415	45982588	45951312	45952382	46024134	46024213	33,54,49,41,40	36,29,37,49,37	41,38,43,127,48	22,20,24,18,27	298	223	0.00109843	0.0432383	0.407,0.582,0.498,0.385,0.447	0.582,0.587,0.573,0.841,0.571	-0.167
Actr10	chr6	+	89449073	89449146	89450424	89450507	89446092	89446304	89451779	89451888	0,0,0,3,2	2,4,6,5,6	3,1,1,14,1	4,4,4,7,5	222	232	0.00152497	0.0550261	0.0,0.0,0.0,0.385,0.258	0.439,0.207,0.207,0.676,0.173	-0.212
Anks1b	chr7	+	25401568	25401676	25420955	25421030	25181086	25181239	25427215	25427344	1,1,1,2,3	0,4,6,0,6	1,0,2,4,3	1,1,1,1,0	257	224	0.00233386	0.0777355	1.0,0.179,0.127,1.0,0.304	0.466,0.0,0.635,0.777,1.0	-0.054
Vsnl1	chr6	-	34044434	34044650	34108153	34108320	34038641	34039904	34159253	34159479	202,216,218,204,188	404,482,537,538,553	94,96,109,239,82	218,147,188,205,170	298	298	0.00288441	0.0892106	0.333,0.309,0.289,0.275,0.254	0.301,0.395,0.367,0.538,0.325	-0.093
Hscb	chr12	+	45826013	45826158	45829955	45830003	45824907	45824997	45831760	45831909	2,3,1,4,4	0,0,0,0,3	3,3,2,4,2	2,1,6,0,0	294	197	0.00369586	0.103966	1.0,1.0,1.0,1.0,0.472	0.501,0.668,0.183,1.0,1.0	0.224
Arl6ip1	chr1	-	172433340	172433458	172437267	172437401	172432789	172432874	172439899	172439994	2,61,63,40,62	29,42,53,44,40	53,83,58,867,36	40,37,48,37,32	283	267	0.00407396	0.103966	0.061,0.578,0.529,0.462,0.594	0.556,0.679,0.533,0.957,0.515	-0.203
Tmem175	chr14	-	1078182	1078218	1078453	1078505	1077645	1077729	1080698	1080796	6,1,1,1,0	2,0,3,1,2	0,0,1,0,0	1,1,1,1,1	201	185	0.00408182	0.103966	0.734,1.0,0.235,0.479,0.0	0.0,0.0,0.479,0.0,0.0	0.394
Rtf1	chr3	+	106676997	106677108	106686729	106686877	106659307	106659584	106690209	106690417	1,5,8,6,2	1,4,2,2,2	1,3,2,7,3	6,7,11,7,1	260	297	0.00580617	0.139671	0.533,0.588,0.82,0.774,0.533	0.16,0.329,0.172,0.533,0.774	0.256
ENSRNOG00000042740	chr7	-	30132173	30132258	30137052	30137116	30127860	30128024	30140045	30140191	1,1,7,6,11	13,39,38,31,43	4,6,13,40,4	24,24,24,26,22	213	234	0.00627023	0.142895	0.078,0.027,0.168,0.175,0.219	0.155,0.215,0.373,0.628,0.166	-0.174
Rpp30	chr1	+	233804842	233804895	233805250	233805288	233804205	233804322	233805927	233806007	3,1,1,0,2	0,1,1,2,4	1,1,0,0,1	1,2,1,1,0	202	187	0.0078248	0.167628	1.0,0.481,0.481,0.0,0.316	0.481,0.316,0.0,0.0,1.0	0.096
Naa60	chr10	-	11615415	11615527	11627259	11627356	11613602	11613687	11629843	11629973	0,2,6,5,6	5,4,3,4,3	10,2,5,3,2	0,3,3,0,1	246	261	0.00812975	0.167628	0.0,0.347,0.68,0.57,0.68	1.0,0.414,0.639,1.0,0.68	-0.291
Anks1b	chr7	+	25403664	25403844	25420955	25421030	25401568	25401676	25427215	25427344	2,7,11,1,1	0,4,6,0,6	1,0,5,2,3	1,1,1,1,0	298	224	0.00951629	0.187298	1.0,0.568,0.579,1.0,0.111	0.429,0.0,0.79,0.601,1.0	0.088
ENSRNOG00000062590	chr9	+	10077800	10077960	10079288	10079420	10074340	10075227	10080087	10080271	1,5,3,3,5	25,48,50,68,51	1,2,2,0,0	30,25,27,20,21	298	281	0.011568	0.217781	0.036,0.089,0.054,0.04,0.085	0.03,0.07,0.065,0.0,0.0	0.028
Lrrc7	chr2	-	247182260	247182482	247195652	247195772	247175208	247175301	247207241	247208922	0,1,0,0,2	3,8,7,6,10	4,2,0,2,0	2,7,5,15,7	269	298	0.0135028	0.243612	0.0,0.122,0.0,0.0,0.181	0.689,0.24,0.0,0.129,0.0	-0.151
Edil3	chr2	+	20052954	20052984	20108849	20108978	20005103	20005232	20159797	20159911	3,2,1,0,0	14,15,22,24,10	1,1,2,9,0	15,16,21,25,10	179	278	0.0171254	0.28437	0.25,0.172,0.066,0.0,0.0	0.094,0.088,0.129,0.359,0.0	-0.036
Eif4e	chr2	+	227089125	227089221	227091860	227091924	227087771	227087878	227092507	227092621	1,2,0,3,2	4,10,7,11,9	3,2,2,13,0	7,5,2,2,6	245	213	0.0174757	0.28437	0.179,0.148,0.0,0.192,0.162	0.271,0.258,0.465,0.85,0.0	-0.233
Nkain2	chr1	+	25285747	25285828	25661618	25661819	25200772	25200910	25840938	25840999	2,3,5,7,6	3,2,10,2,8	4,5,4,7,2	11,10,16,17,6	230	298	0.017732	0.28437	0.463,0.66,0.393,0.819,0.493	0.32,0.393,0.245,0.348,0.302	0.244
Lyplal1	chr13	-	97640288	97640458	97654453	97654553	97628055	97628171	97657713	97657867	0,0,8,2,4	1,3,5,3,1	2,2,4,5,0	0,0,1,2,3	249	298	0.0188449	0.291424	0.0,0.0,0.657,0.444,0.827	1.0,1.0,0.827,0.749,0.0	-0.33
Eno1	chr5	+	160724357	160724470	160725496	160725555	160722512	160722606	160727217	160727287	70,85,94,80,90	186,189,188,209,195	26,25,25,130,28	60,33,64,50,34	262	208	0.0195321	0.291635	0.23,0.263,0.284,0.233,0.268	0.256,0.376,0.237,0.674,0.395	-0.132
Sh3glb2	chr3	-	13619552	13619702	13621292	13621304	13619155	13619179	13622389	13622482	5,4,7,4,4	3,6,5,10,9	0,2,2,2,0	1,5,9,3,3	161	298	0.020847	0.300892	0.755,0.552,0.722,0.425,0.451	0.0,0.425,0.291,0.552,0.0	0.327
Camkk2	chr12	+	33829764	33829852	33830995	33831179	33829590	33829664	33835513	33835614	1,1,1,1,1	0,3,5,4,1	2,0,3,7,2	0,3,2,6,1	237	298	0.0224609	0.313728	1.0,0.295,0.201,0.239,0.557	1.0,0.0,0.654,0.595,0.715	-0.134
Dtd1	chr3	+	131999872	131999963	132013292	132013528	131995860	131995992	132031786	132031893	0,10,8,7,11	12,11,21,13,15	0,1,2,9,0	7,11,18,7,8	240	298	0.0247675	0.320505	0.0,0.53,0.321,0.401,0.477	0.0,0.101,0.121,0.615,0.0	0.178
Rbfox1	chr10	-	8234005	8234086	8256190	8256244	8210419	8210552	8265636	8265697	6,7,17,31,13	7,5,16,10,22	11,7,8,10,7	5,2,0,6,4	203	230	0.0249267	0.320505	0.493,0.613,0.546,0.778,0.401	0.714,0.799,1.0,0.654,0.665	-0.2
Mobp	chr8	+	119874806	119874883	119886999	119887209	119869627	119869657	119892069	119894205	0,26,32,16,30	93,96,138,117,114	26,20,22,197,15	96,75,95,92,94	226	298	0.0251667	0.320505	0.0,0.263,0.234,0.153,0.258	0.263,0.26,0.234,0.738,0.174	-0.152
Mpped1	chr7	+	114952420	114952602	114988134	114988360	114944763	114945074	115004382	115004498	5,7,3,14,10	6,12,16,10,11	4,6,13,9,11	3,5,7,8,5	298	298	0.0259249	0.320728	0.455,0.368,0.158,0.583,0.476	0.571,0.545,0.65,0.529,0.688	-0.189
Pcbp2	chr7	+	133617955	133618048	133619094	133619136	133616207	133616282	133620250	133620323	0,5,11,6,7	11,17,25,18,22	10,15,19,11,10	25,19,25,34,16	242	191	0.0278208	0.333499	0.0,0.188,0.258,0.208,0.201	0.24,0.384,0.375,0.203,0.33	-0.135
Camk2g	chr15	+	3549054	3549087	3551129	3551198	3541638	3541682	3552314	3552359	1,6,7,3,11	0,13,3,5,2	4,2,5,6,1	2,3,0,1,0	182	218	0.0291747	0.333499	1.0,0.356,0.736,0.418,0.868	0.706,0.444,1.0,0.878,1.0	-0.13
Rpain	chr10	+	55693900	55694071	55696358	55696470	55692416	55692808	55696623	55696687	1,7,10,12,13	0,0,6,1,1	4,8,5,22,1	0,2,0,0,0	298	261	0.0292678	0.333499	1.0,1.0,0.593,0.913,0.919	1.0,0.778,1.0,1.0,1.0	-0.071
Ublcp1	chr10	-	28957218	28957310	28958005	28958202	28956783	28956869	28960925	28960996	0,1,1,3,2	2,6,6,6,7	1,1,2,35,0	6,2,3,11,3	298	241	0.0339409	0.372773	0.0,0.119,0.119,0.288,0.188	0.119,0.288,0.35,0.72,0.0	-0.153
RGD1309540	chr3	-	77273780	77273865	77353810	77353941	77255185	77255271	77391649	77391752	8,12,23,19,11	8,8,5,14,11	5,4,14,23,6	3,0,3,8,2	280	234	0.0344363	0.372773	0.455,0.556,0.794,0.531,0.455	0.582,1.0,0.796,0.706,0.715	-0.202
Antkmt	chr10	-	14813131	14813272	14813357	14813462	14812706	14812757	14813847	14814177	6,6,14,6,12	8,26,13,19,10	2,3,5,3,1	6,8,15,9,10	254	290	0.0360694	0.378817	0.461,0.209,0.551,0.265,0.578	0.276,0.3,0.276,0.276,0.102	0.167
Actn4	chr1	-	84184727	84184793	84185046	84185127	84184086	84184245	84185717	84185864	4,0,5,6,1	6,4,16,12,9	1,1,2,1,1	3,8,10,11,2	230	215	0.0367444	0.378817	0.384,0.0,0.226,0.319,0.094	0.238,0.105,0.158,0.078,0.319	0.025
Gmpr	chr17	-	19176205	19176379	19180270	19180354	19168785	19168867	19182907	19183027	2,4,10,6,8	17,19,25,16,14	9,3,3,9,4	5,10,7,10,5	233	298	0.0382308	0.384975	0.131,0.212,0.338,0.324,0.422	0.697,0.277,0.354,0.535,0.506	-0.188
Guk1	chr10	-	43974062	43974104	43974399	43974552	43973602	43973699	43979729	43979909	0,0,2,0,4	28,27,27,19,28	0,2,1,3,3	11,9,9,7,13	298	191	0.0393395	0.387136	0.0,0.0,0.045,0.0,0.084	0.0,0.125,0.066,0.215,0.129	-0.081
RGD1309540	chr3	-	77273780	77273865	77353806	77353941	77255185	77255271	77391649	77391752	8,12,23,18,11	8,8,5,14,11	4,4,14,23,6	3,0,3,8,2	284	234	0.0422308	0.406354	0.452,0.553,0.791,0.514,0.452	0.523,1.0,0.794,0.703,0.712	-0.194
Lamp5	chr3	+	123373957	123374089	123374209	123374315	123373412	123373585	123375263	123375452	7,4,10,11,14	18,17,12,11,13	5,7,6,12,4	6,6,4,3,5	281	255	0.0465972	0.429579	0.261,0.176,0.431,0.476,0.494	0.431,0.514,0.576,0.784,0.421	-0.178
Mapk10	chr14	+	6640799	6640871	6659961	6660131	6503090	6503205	6705524	6705654	4,2,3,3,4	14,11,17,10,10	2,1,1,2,0	9,4,6,10,8	221	298	0.0466287	0.429579	0.278,0.197,0.192,0.288,0.35	0.231,0.252,0.183,0.212,0.0	0.085
Raphe
GeneID	chr	strand	1stExonStart_0base	1stExonEnd	2ndExonStart_0base	2ndExonEnd	upstreamES	upstreamEE	downstreamES	downstreamEE	IJC_SAMPLE_1	SJC_SAMPLE_1	IJC_SAMPLE_2	SJC_SAMPLE_2	IncFormLen	SkipFormLen	PValue	FDR	IncLevel1	IncLevel2	IncLevelDifference
Tecr	chr19	+	24565948	24566000	24566375	24566455	24565345	24565396	24566542	24566646	176,140,122,239,152	63,50,45,57,46	706,191,617,147,130	31,24,16,12,19	201	229	0	0	0.761,0.761,0.755,0.827,0.79	0.963,0.901,0.978,0.933,0.886	-0.153
Tecr	chr19	+	24565948	24566000	24566410	24566455	24565345	24565396	24566542	24566646	176,140,122,239,152	63,50,46,59,46	706,191,617,147,130	31,24,16,12,19	201	194	0	0	0.729,0.73,0.719,0.796,0.761	0.956,0.885,0.974,0.922,0.868	-0.174
Mobp	chr8	+	119874806	119874883	119886999	119887209	119869627	119869657	119892069	119894205	3,33,34,230,3	6783,4780,4500,4221,5073	3159,222,2730,221,159	3841,3902,2745,2738,3359	226	298	1.11022e-16	1.70604e-14	0.001,0.009,0.01,0.067,0.001	0.52,0.07,0.567,0.096,0.059	-0.245
Tecr	chr19	+	24565345	24565396	24565948	24566000	24541641	24541768	24566542	24566646	11,9,5,272,16	81,63,53,67,48	675,168,567,226,148	54,35,41,14,33	200	201	3.33067e-16	3.8386e-14	0.12,0.126,0.087,0.803,0.251	0.926,0.828,0.933,0.942,0.818	-0.612
Zcchc17	chr5	-	142689650	142689708	142694449	142694570	142679056	142679157	142700341	142700387	7,3,5,44,0	16,14,15,30,24	511,46,564,51,32	39,8,21,21,14	270	207	9.99201e-16	9.21263e-14	0.251,0.141,0.204,0.529,0.0	0.909,0.815,0.954,0.651,0.637	-0.568
Ndufa5	chr4	-	52997815	52997881	53000291	53000408	52996845	52997484	53005205	53005250	49,44,24,189,69	116,89,65,88,113	1463,158,1289,149,163	79,67,57,48,62	266	215	1.03251e-14	7.9331e-13	0.255,0.286,0.23,0.634,0.33	0.937,0.656,0.948,0.715,0.68	-0.44
Tecr	chr19	+	24565345	24565396	24565948	24566000	24541614	24541768	24566410	24566455	11,9,6,273,15	15,9,9,13,11	672,165,563,225,147	16,6,16,7,9	200	201	1.62093e-14	1.0675e-12	0.424,0.501,0.401,0.955,0.578	0.977,0.965,0.972,0.97,0.943	-0.394
Cox6c	chr7	-	67137856	67137985	67140957	67141087	67129323	67129384	67141930	67141963	35,23,28,236,20	670,410,401,539,475	1413,171,1113,134,160	388,341,341,215,335	279	278	8.84848e-14	5.09894e-12	0.049,0.053,0.065,0.304,0.04	0.784,0.333,0.765,0.383,0.322	-0.415
Mrpl13	chr7	-	86966353	86966447	86971242	86971366	86961039	86961100	86973068	86973577	2,3,3,11,3	42,17,19,30,29	297,14,265,21,14	40,17,56,9,20	273	243	1.37224e-13	7.0289e-12	0.041,0.136,0.123,0.246,0.084	0.869,0.423,0.808,0.675,0.384	-0.506
Plekhb1	chr1	-	155009687	155009840	155011395	155011471	155008920	155009023	155012926	155013069	17,16,19,32,13	511,564,371,399,504	160,33,152,24,31	305,350,217,269,248	225	298	2.1011e-10	9.68606e-09	0.042,0.036,0.064,0.096,0.033	0.41,0.111,0.481,0.106,0.142	-0.196
Ube2l3	chr11	+	83817648	83817744	83833447	83833634	83798311	83798425	83836571	83838862	0,0,1,43,0	30,11,24,20,17	83,17,66,35,14	27,8,22,8,18	245	298	2.82321e-10	1.18318e-08	0.0,0.0,0.048,0.723,0.0	0.789,0.721,0.785,0.842,0.486	-0.57
Adsl	chr7	+	112489912	112489957	112490470	112490550	112487500	112487704	112494477	112494649	4,6,0,1,1	0,0,5,0,1	0,0,0,0,1	7,1,1,1,1	194	229	6.30871e-10	2.42359e-08	1.0,1.0,0.0,1.0,0.541	0.0,0.0,0.0,0.0,0.541	0.6
Sec11c	chr18	+	59329335	59329445	59332442	59332592	59320883	59321073	59334618	59334738	76,48,32,67,38	945,589,637,634,663	117,57,110,43,48	644,444,551,390,497	259	298	7.09364e-10	2.51551e-08	0.085,0.086,0.055,0.108,0.062	0.173,0.129,0.187,0.113,0.1	-0.061
Rpl18	chr1	+	96190167	96190275	96190575	96190674	96189885	96189972	96190918	96191112	28,9,17,34,23	75,75,63,61,60	280,45,275,48,35	98,59,75,33,45	257	248	3.02605e-09	9.96434e-08	0.265,0.104,0.207,0.35,0.27	0.734,0.424,0.78,0.584,0.429	-0.351
Ivns1abp	chr13	+	63441873	63442003	63442208	63442433	63438452	63438560	63442959	63443081	13,10,7,16,17	15,17,10,36,6	10,8,14,10,5	71,59,100,55,52	279	298	1.12176e-08	3.44754e-07	0.481,0.386,0.428,0.322,0.752	0.131,0.127,0.13,0.163,0.093	0.345
Asmtl	chr12	+	16317034	16317082	16317253	16317318	16315701	16315833	16317397	16317459	0,0,0,4,0	1,5,5,5,8	11,4,22,7,7	10,8,10,3,2	197	214	2.90441e-08	8.36832e-07	0.0,0.0,0.0,0.465,0.0	0.544,0.352,0.705,0.717,0.792	-0.529
Sar1b	chr10	+	36038718	36038794	36041285	36041405	36024381	36024512	36045266	36045332	2,0,0,37,1	17,14,19,14,6	66,18,72,32,19	21,14,23,5,9	225	269	3.09252e-08	8.38619e-07	0.123,0.0,0.0,0.76,0.166	0.79,0.606,0.789,0.884,0.716	-0.547
Hsp90aa1	chr6	-	129703975	129704244	129704609	129704757	129703507	129703841	129704935	129705126	142,108,96,112,99	225,167,129,170,150	357,141,383,127,143	261,117,257,145,137	297	298	3.73107e-08	9.55568e-07	0.388,0.394,0.427,0.398,0.398	0.578,0.547,0.599,0.468,0.512	-0.14
Inpp1	chr9	+	48711078	48711279	48714638	48714813	48708682	48708743	48716984	48717793	3,2,2,2,6	6,2,1,7,3	1,1,0,0,1	10,3,17,3,5	298	298	9.90136e-08	2.40238e-06	0.333,0.5,0.667,0.222,0.667	0.091,0.25,0.0,0.0,0.167	0.376
Sdhc	chr13	-	83554906	83554968	83559568	83559670	83551665	83551829	83561043	83561100	14,8,4,61,6	37,23,23,32,22	371,24,318,30,33	25,20,15,20,23	251	211	1.25731e-07	2.89809e-06	0.241,0.226,0.128,0.616,0.187	0.926,0.502,0.947,0.558,0.547	-0.416
Pmvk	chr2	+	174879123	174879187	174881418	174881571	174876675	174876948	174884487	174884617	1,0,3,4,0	21,23,10,13,13	20,5,25,8,10	28,17,21,11,16	213	298	1.58072e-07	3.47006e-06	0.062,0.0,0.296,0.301,0.0	0.5,0.292,0.625,0.504,0.466	-0.346
Apod	chr11	+	69435157	69435307	69443606	69443728	69431259	69431304	69448013	69448102	276,177,171,499,171	3825,3184,2824,2564,3276	7654,453,6311,383,391	2289,2117,1682,1631,1978	298	271	3.77968e-07	7.92015e-06	0.062,0.048,0.052,0.15,0.045	0.753,0.163,0.773,0.176,0.152	-0.332
Ccdc25	chr15	+	40058122	40058170	40064300	40064340	40055367	40055499	40071613	40071665	0,0,0,17,0	6,7,4,17,11	171,39,190,40,27	53,37,62,50,32	197	189	5.2468e-07	1.05164e-05	0.0,0.0,0.0,0.49,0.0	0.756,0.503,0.746,0.434,0.447	-0.479
Swi5	chr3	-	15577648	15577773	15583337	15583386	15576334	15576429	15583657	15583805	5,4,8,22,2	63,61,36,61,51	163,28,155,16,18	134,60,113,43,65	198	274	8.12294e-07	1.56028e-05	0.099,0.083,0.235,0.333,0.051	0.627,0.392,0.655,0.34,0.277	-0.298
Ift20	chr10	+	63434547	63434779	63434904	63435033	63432632	63432813	63436614	63436700	6,3,5,16,4	26,22,9,29,18	101,19,126,20,18	85,29,67,23,19	298	278	2.27576e-06	4.1965e-05	0.177,0.113,0.341,0.34,0.172	0.526,0.379,0.637,0.448,0.469	-0.263
Psmd11	chr10	+	65444371	65444535	65451431	65451503	65437366	65437468	65452021	65452079	1,5,3,0,3	13,13,2,7,10	11,5,14,8,13	5,6,5,5,4	298	221	2.7764e-06	4.92277e-05	0.054,0.222,0.527,0.0,0.182	0.62,0.382,0.675,0.543,0.707	-0.388
Eef1akmt1	chr15	-	31701612	31701695	31706221	31706384	31695219	31695500	31711262	31711336	0,0,0,3,0	2,6,2,2,6	44,4,56,0,0	3,3,3,1,3	298	232	3.29198e-06	5.62076e-05	0.0,0.0,0.0,0.539,0.0	0.919,0.509,0.936,0.0,0.0	-0.365
Eif4e	chr2	+	227089125	227089221	227091860	227091924	227087771	227087878	227092507	227092621	1,3,1,4,1	8,16,9,11,7	28,3,20,2,5	11,5,6,3,10	245	213	4.97907e-06	8.19769e-05	0.098,0.14,0.088,0.24,0.11	0.689,0.343,0.743,0.367,0.303	-0.354
Fcer1g	chr13	-	83650881	83650917	83651078	83651170	83649938	83649959	83653750	83653840	0,0,0,8,1	5,1,2,1,2	30,3,32,8,4	2,3,4,0,2	241	185	8.21222e-06	0.000129915	0.0,0.0,0.0,0.86,0.277	0.92,0.434,0.86,1.0,0.606	-0.537
Rab18	chr17	+	54947884	54947940	54960608	54960670	54944162	54944328	54969349	54969422	4,1,2,9,1	24,20,14,35,10	37,6,43,1,4	19,13,18,6,4	205	211	8.67237e-06	0.000129915	0.146,0.049,0.128,0.209,0.093	0.667,0.322,0.711,0.146,0.507	-0.346
Trappc1	chr10	+	54045964	54046035	54046375	54046514	54045712	54045827	54046982	54047331	10,6,3,11,7	62,38,64,57,54	149,14,159,10,10	65,35,43,38,39	220	288	8.73943e-06	0.000129915	0.174,0.171,0.058,0.202,0.145	0.75,0.344,0.829,0.256,0.251	-0.336
Ccdc25	chr15	+	40064300	40064340	40071613	40071665	40058122	40058170	40074786	40074862	3,0,0,2,0	10,12,7,19,10	53,15,55,9,4	90,54,85,72,48	189	201	9.01796e-06	0.000129915	0.242,0.0,0.0,0.101,0.0	0.385,0.228,0.408,0.117,0.081	-0.175
Mbp	chr18	+	75955911	75955947	75959455	75959578	75935291	75935728	75964864	75966404	35,21,14,34,18	2575,2011,1643,1431,2084	35,26,42,35,29	1631,1688,1338,1469,1383	185	272	2.18142e-05	0.000304738	0.02,0.015,0.012,0.034,0.013	0.031,0.022,0.044,0.034,0.03	-0.013
Cep20	chr10	+	717765	717963	719191	719276	714150	714201	730149	730283	0,1,1,5,0	2,1,1,3,3	79,4,64,7,2	6,0,6,1,3	298	234	2.68799e-05	0.00036446	0.0,0.44,0.44,0.567,0.0	0.912,1.0,0.893,0.846,0.344	-0.51
Commd9	chr3	+	88184033	88184159	88185905	88186045	88175986	88176049	88187697	88187732	0,0,0,3,2	16,11,6,6,9	32,0,32,3,1	21,11,15,2,9	275	289	5.76432e-05	0.000759244	0.0,0.0,0.0,0.344,0.189	0.616,0.0,0.692,0.612,0.105	-0.298
Rpap2	chr14	-	2142913	2142982	2151950	2152031	2115269	2115416	2153423	2153518	2,1,5,3,1	4,0,0,0,2	3,0,1,2,0	4,3,7,2,2	230	218	6.43769e-05	0.000824382	0.322,1.0,1.0,1.0,0.322	0.416,0.0,0.119,0.487,0.0	0.524
Dnm1	chr3	-	15629810	15629949	15631431	15631570	15624187	15624274	15632548	15632616	1,0,0,0,2	1,2,2,1,2	12,3,7,3,3	17,5,16,2,6	288	288	8.87268e-05	0.00107794	0.5,0.0,0.0,0.0,0.5	0.414,0.375,0.304,0.6,0.333	-0.205
Tubb2a	chr17	+	30749040	30749151	30798602	30798713	30748697	30748806	30799464	30800554	34,20,12,27,14	349,318,224,299,315	29,9,37,12,11	179,127,141,101,129	260	260	8.93123e-05	0.00107794	0.089,0.059,0.051,0.083,0.043	0.139,0.066,0.208,0.106,0.079	-0.055
Guk1	chr10	-	43974062	43974104	43974399	43974552	43973602	43973699	43979729	43979909	0,1,0,2,0	23,20,21,14,16	4,0,11,0,0	14,14,19,8,10	298	191	9.1192e-05	0.00107794	0.0,0.031,0.0,0.084,0.0	0.155,0.0,0.271,0.0,0.0	-0.062
Mbnl1	chr2	+	144780143	144780314	144788115	144788316	144696979	144698006	144797557	144797815	2,1,1,0,0	0,1,2,6,1	11,4,10,3,2	4,0,2,1,1	298	298	9.67702e-05	0.00111528	1.0,0.5,0.333,0.0,0.0	0.733,1.0,0.833,0.75,0.667	-0.43
Tom1l2	chr10	-	45070315	45070474	45071902	45072037	45067575	45067692	45079090	45079240	6,6,9,3,6	19,11,8,7,21	7,4,14,10,5	7,2,6,5,4	284	298	0.000372891	0.00419011	0.249,0.364,0.541,0.31,0.231	0.512,0.677,0.71,0.677,0.567	-0.29
Gak	chr14	+	1103361	1103504	1106494	1106620	1097297	1097412	1110502	1110592	19,15,3,10,15	0,3,0,20,1	18,11,14,15,22	16,15,13,11,21	292	275	0.000381745	0.00419011	1.0,0.825,1.0,0.32,0.934	0.514,0.409,0.504,0.562,0.497	0.319
Commd9	chr3	+	88184033	88184159	88187697	88187732	88175986	88176049	88188646	88188750	0,0,0,3,2	2,5,1,1,5	32,0,28,3,1	3,2,5,2,4	275	184	0.00041974	0.0045	0.0,0.0,0.0,0.667,0.211	0.877,0.0,0.789,0.501,0.143	-0.286
Fkbp2	chr1	-	204168271	204168318	204168435	204168548	204167939	204167975	204168890	204168997	317,180,200,181,232	39,40,47,40,47	445,168,373,137,160	31,33,44,16,26	262	196	0.000580887	0.00608611	0.859,0.771,0.761,0.772,0.787	0.915,0.792,0.864,0.865,0.822	-0.062
Crppa	chr6	+	53159501	53159651	53204948	53205053	53129689	53129966	53212960	53213006	4,0,2,2,4	2,4,0,2,0	2,2,2,1,1	1,0,0,0,0	298	254	0.000698455	0.00715528	0.63,0.0,1.0,0.46,1.0	0.63,1.0,1.0,1.0,1.0	-0.308
Mapt	chr10	+	89191555	89191642	89198873	89198939	89187513	89187626	89205934	89205990	1,1,0,5,1	8,6,4,4,11	18,2,7,5,5	16,6,6,7,6	236	215	0.000863203	0.00850037	0.102,0.132,0.0,0.532,0.076	0.506,0.233,0.515,0.394,0.432	-0.248
B9d1	chr10	+	46189276	46189455	46190782	46190879	46187884	46187953	46191176	46191239	3,1,2,6,2	7,7,6,12,7	29,3,26,5,4	13,9,7,1,6	298	246	0.000866632	0.00850037	0.261,0.105,0.216,0.292,0.191	0.648,0.216,0.754,0.805,0.355	-0.343
Eno1	chr5	+	160724357	160724470	160725496	160725555	160722512	160722606	160727217	160727287	125,86,73,88,86	361,288,207,229,241	257,45,206,33,21	109,83,70,52,72	262	208	0.000910151	0.00874124	0.216,0.192,0.219,0.234,0.221	0.652,0.301,0.7,0.335,0.188	-0.219
Eps15	chr5	+	124122141	124122342	124124951	124125068	124119950	124120148	124125248	124125339	9,8,10,7,4	3,7,2,0,3	3,3,4,3,0	10,4,3,3,4	298	266	0.00114987	0.0108181	0.728,0.505,0.817,1.0,0.543	0.211,0.401,0.543,0.472,0.0	0.393
Spryd7	chr15	-	35717462	35717629	35721066	35721183	35712403	35712506	35727313	35727496	3,4,3,2,4	40,35,33,31,41	19,0,14,7,6	33,42,38,34,23	266	298	0.00120338	0.0110952	0.078,0.114,0.092,0.067,0.099	0.392,0.0,0.292,0.187,0.226	-0.129
Tmem255a	chrX	-	117004096	117004168	117005902	117005971	117003622	117003711	117012660	117012750	6,2,2,1,2	7,11,7,8,13	0,0,0,3,0	1,2,2,1,4	218	221	0.00222853	0.0201441	0.465,0.156,0.225,0.112,0.135	0.0,0.0,0.0,0.753,0.0	0.068
Csrnp3	chr3	+	50512103	50512265	50533514	50533602	50498632	50498707	50609408	50609579	0,0,0,1,0	1,2,1,5,1	10,2,5,0,1	27,5,33,4,0	298	237	0.00232238	0.0205888	0.0,0.0,0.0,0.137,0.0	0.228,0.241,0.108,0.0,1.0	-0.288
Zfr	chr2	+	61166287	61166535	61169489	61169681	61161559	61161778	61170122	61170414	36,22,42,31,31	8,8,6,3,2	69,41,57,27,34	35,6,31,6,11	298	298	0.00318416	0.0276962	0.818,0.733,0.875,0.912,0.939	0.663,0.872,0.648,0.818,0.756	0.104
Metap2	chr7	-	28431800	28431866	28438216	28438324	28431296	28431399	28440171	28440434	7,2,1,9,10	5,3,3,2,2	36,2,34,3,9	3,1,3,1,2	257	215	0.00344298	0.0293928	0.539,0.358,0.218,0.79,0.807	0.909,0.626,0.905,0.715,0.79	-0.247
Faf2	chr17	-	9962264	9962403	9968748	9968883	9960662	9960748	9972047	9972116	0,0,3,3,1	2,2,4,5,1	13,3,13,3,2	4,2,10,1,3	284	288	0.00458673	0.0384451	0.0,0.0,0.432,0.378,0.503	0.767,0.603,0.569,0.753,0.403	-0.356
Oxr1	chr7	+	72604690	72604847	72731072	72731269	72528785	72528892	72899380	72899463	1,0,0,0,0	12,2,8,31,3	1,4,5,1,1	45,33,67,30,23	298	298	0.00504135	0.0415011	0.077,0.0,0.0,0.0,0.0	0.022,0.108,0.069,0.032,0.042	-0.039
Myt1l	chr6	+	46428377	46428411	46428752	46428831	46428149	46428204	46455274	46455636	6,0,1,2,2	7,8,6,7,3	10,4,6,6,6	10,2,8,4,7	183	228	0.00623016	0.0503878	0.516,0.0,0.172,0.263,0.454	0.555,0.714,0.483,0.651,0.516	-0.303
Anp32e	chr2	+	183476751	183476901	183477666	183477789	183472608	183472981	183479289	183479458	10,6,6,13,5	3,0,1,0,5	22,8,17,6,6	19,3,9,2,4	298	272	0.00638826	0.0507757	0.753,1.0,0.846,1.0,0.477	0.514,0.709,0.633,0.732,0.578	0.182
Pkm	chr8	+	60075614	60075781	60076158	60076325	60072757	60072910	60078229	60078411	997,862,681,584,906	92,125,76,128,125	300,264,274,214,183	53,52,47,31,43	298	298	0.00889284	0.0694847	0.916,0.873,0.9,0.82,0.879	0.85,0.835,0.854,0.873,0.81	0.033
Cdadc1	chr15	-	33750612	33750687	33754436	33754534	33747927	33748105	33755395	33755576	1,2,1,6,2	6,5,5,11,7	21,4,17,11,0	11,6,8,2,6	247	224	0.0102379	0.0786612	0.131,0.266,0.154,0.331,0.206	0.634,0.377,0.658,0.833,0.0	-0.283
4833439L19Rik	chr17	+	10049902	10050009	10053323	10053502	10049159	10049333	10054474	10054601	3,0,2,3,3	7,20,18,20,9	7,0,14,3,3	12,13,14,6,7	256	298	0.0114352	0.08642	0.333,0.0,0.115,0.149,0.28	0.404,0.0,0.538,0.368,0.333	-0.153
Cnpy2	chr7	+	749826	749939	750086	750202	749020	749262	752473	752677	2,1,1,13,0	31,34,28,30,26	16,2,12,3,2	40,18,48,17,23	262	265	0.0129475	0.0962712	0.061,0.029,0.035,0.305,0.0	0.288,0.101,0.202,0.151,0.081	-0.079
Mff	chr9	+	84020704	84020779	84030606	84030666	84019050	84019139	84034204	84034289	9,9,9,11,8	83,48,42,43,64	7,6,17,9,11	35,22,50,35,29	224	209	0.0187419	0.137143	0.092,0.149,0.167,0.193,0.104	0.157,0.203,0.241,0.193,0.261	-0.07
Mbp	chr18	+	75956349	75956382	75959455	75959578	75955911	75955947	75964864	75966404	16338,12775,11245,9713,12408	2780,2143,1759,1548,2244	9119,10020,6946,7423,8312	1776,1811,1445,1573,1485	182	272	0.0201462	0.145116	0.898,0.899,0.905,0.904,0.892	0.885,0.892,0.878,0.876,0.893	0.015
Ufd1	chr11	-	82179430	82179552	82182454	82182487	82176584	82176715	82182846	82182979	0,0,1,3,0	15,22,11,15,14	1,1,3,1,2	16,10,22,13,7	182	271	0.021127	0.149839	0.0,0.0,0.119,0.229,0.0	0.085,0.13,0.169,0.103,0.298	-0.087
Dnm2	chr8	+	20030942	20031081	20032453	20032592	20030352	20030420	20033494	20033581	1,1,2,4,3	4,5,1,8,3	10,5,15,6,4	8,3,8,3,5	288	288	0.0215503	0.150526	0.2,0.167,0.667,0.333,0.5	0.556,0.625,0.652,0.667,0.444	-0.215
Asmtl	chr12	+	16317253	16317318	16317397	16317459	16317034	16317082	16317562	16317671	7,3,1,16,7	3,2,2,2,6	106,6,107,12,9	8,5,7,3,1	214	211	0.0256252	0.176316	0.697,0.597,0.33,0.887,0.535	0.929,0.542,0.938,0.798,0.899	-0.212
Naa20	chr3	+	133330729	133330865	133335680	133335826	133329800	133329891	133336223	133336307	13,16,8,20,6	24,31,22,27,27	61,15,44,10,7	31,25,35,14,19	285	295	0.026385	0.178874	0.359,0.348,0.273,0.434,0.187	0.671,0.383,0.565,0.425,0.276	-0.144
Flot1	chr20	-	2926616	2926760	2926955	2927046	2926364	2926484	2927136	2927212	3,3,3,3,1	27,10,14,7,11	12,2,11,1,1	15,7,12,6,7	240	293	0.0285129	0.187792	0.119,0.268,0.207,0.343,0.1	0.494,0.259,0.528,0.169,0.149	-0.112
Psmd12	chr10	+	92445423	92445567	92448079	92448184	92444766	92444895	92450757	92450907	94,66,75,82,88	40,37,31,30,37	87,81,95,38,79	26,18,34,18,19	293	254	0.0285151	0.187792	0.671,0.607,0.677,0.703,0.673	0.744,0.796,0.708,0.647,0.783	-0.069
Mbp	chr18	+	75956349	75956382	75959455	75959578	75953936	75954032	75964864	75966404	5234,3891,3556,2769,4138	2577,2014,1643,1431,2086	2725,3152,2219,2427,2561	1633,1687,1338,1470,1383	182	272	0.0294279	0.191074	0.752,0.743,0.764,0.743,0.748	0.714,0.736,0.713,0.712,0.735	0.028
Ifrd1	chr6	-	57273288	57273423	57278274	57278383	57270609	57270738	57278901	57279080	8,5,2,5,3	3,0,3,1,6	2,3,4,4,2	12,3,7,1,5	258	284	0.0307482	0.196874	0.746,1.0,0.423,0.846,0.355	0.155,0.524,0.386,0.815,0.306	0.237
Chn2	chr4	+	83399548	83399626	83402274	83402412	83396765	83396939	83404123	83404229	6,2,1,3,2	8,7,3,7,7	7,5,4,3,4	10,0,16,2,1	227	287	0.0312414	0.197291	0.487,0.265,0.296,0.351,0.265	0.47,1.0,0.24,0.655,0.835	-0.307
Mff	chr9	+	84010123	84010228	84012155	84012376	84007797	84007993	84014008	84014178	1,1,1,0,0	76,44,47,47,48	3,0,5,1,0	28,25,22,27,26	254	298	0.0317114	0.197553	0.015,0.026,0.024,0.0,0.0	0.112,0.0,0.211,0.042,0.0	-0.06
Tom1l2	chr10	-	45071902	45072037	45079090	45079240	45070315	45070474	45083579	45083658	4,5,4,7,8	3,8,12,9,11	9,2,1,2,1	16,11,11,4,5	298	284	0.03442	0.211568	0.56,0.373,0.241,0.426,0.409	0.349,0.148,0.08,0.323,0.16	0.19
Acot7	chr5	+	162742853	162742940	162761087	162761204	162735844	162735959	162768885	162769070	104,64,61,64,81	139,126,128,113,125	61,38,53,25,52	144,105,133,66,75	236	266	0.0349336	0.2119	0.457,0.364,0.349,0.39,0.422	0.323,0.29,0.31,0.299,0.439	0.064
Gria3	chrX	+	120479722	120479837	120494007	120494122	120478918	120479166	120496683	120496931	1,5,5,5,5	3,7,2,4,3	12,3,3,5,5	20,10,11,6,16	264	264	0.0386111	0.228497	0.25,0.417,0.714,0.556,0.625	0.375,0.231,0.214,0.455,0.238	0.21
Tango2	chr11	+	82691204	82691309	82691843	82691959	82686034	82686105	82692316	82692572	2,1,0,4,0	4,5,7,8,11	0,0,0,1,0	8,5,8,5,2	254	265	0.0386611	0.228497	0.343,0.173,0.0,0.343,0.0	0.0,0.0,0.0,0.173,0.0	0.137
Dhdds	chr5	-	146210327	146210442	146217225	146217327	146206989	146207097	146218342	146218459	3,2,2,3,8	12,5,9,6,14	4,6,3,2,1	10,3,3,1,0	251	264	0.043262	0.252453	0.208,0.296,0.189,0.345,0.375	0.296,0.678,0.513,0.678,1.0	-0.35
Ids	chrX	-	149044572	149044750	149045366	149045503	149042857	149042946	149046315	149046663	1,5,4,5,3	18,23,25,20,25	6,3,9,8,11	46,17,25,19,25	286	298	0.0473377	0.272277	0.055,0.185,0.143,0.207,0.111	0.12,0.155,0.273,0.305,0.314	-0.093
Trappc4	chr8	-	44731336	44731440	44732714	44732889	44730612	44730739	44733058	44733491	2,12,8,14,15	18,22,12,15,20	38,8,49,7,7	17,12,15,15,11	298	253	0.0480607	0.272277	0.086,0.317,0.361,0.442,0.389	0.655,0.361,0.735,0.284,0.351	-0.158
Abi1	chr17	-	85108004	85108091	85111147	85111324	85103785	85103971	85114731	85114832	10,3,6,28,10	1,1,0,4,0	60,29,68,22,19	7,3,12,1,1	298	236	0.0484311	0.272277	0.888,0.704,1.0,0.847,1.0	0.872,0.884,0.818,0.946,0.938	-0.004
venDG
GeneID	chr	strand	1stExonStart_0base	1stExonEnd	2ndExonStart_0base	2ndExonEnd	upstreamES	upstreamEE	downstreamES	downstreamEE	IJC_SAMPLE_1	SJC_SAMPLE_1	IJC_SAMPLE_2	SJC_SAMPLE_2	IncFormLen	SkipFormLen	PValue	FDR	IncLevel1	IncLevel2	IncLevelDifference
Mobp	chr8	+	119874806	119874883	119886999	119887209	119869627	119869657	119892069	119894205	10,61,43,58,55	1013,651,750,751,661	109,0,9,0,0	1005,1670,1291,1011,927	226	298	0	0	0.013,0.11,0.07,0.092,0.099	0.125,0.0,0.009,0.0,0.0	0.05
ENSRNOG00000027864	chr14	+	81281361	81281450	81282249	81282422	81281230	81281261	81282621	81282951	290,912,814,879,863	4244,3049,3229,3192,2931	1165,209,174,112,133	3697,5438,4437,3193,3273	238	298	2.17604e-13	3.92775e-11	0.079,0.272,0.24,0.256,0.269	0.283,0.046,0.047,0.042,0.048	0.13
Gak	chr14	+	1103361	1103504	1106494	1106620	1097297	1097412	1110502	1110592	18,12,17,23,16	3,10,13,19,9	84,83,74,90,59	26,5,5,3,0	292	275	1.99291e-09	2.39813e-07	0.85,0.531,0.552,0.533,0.626	0.753,0.94,0.933,0.966,1.0	-0.3
Tecr	chr19	+	24565345	24565396	24565948	24566000	24541641	24541768	24566542	24566646	8,105,137,130,142	22,12,16,11,27	155,2,4,1,2	21,58,16,24,23	200	201	7.08271e-07	6.39215e-05	0.268,0.898,0.896,0.922,0.841	0.881,0.033,0.201,0.04,0.08	0.518
Zcchc17	chr5	-	142689650	142689708	142694449	142694570	142679056	142679157	142700341	142700387	4,26,26,23,16	4,5,10,3,9	59,3,5,2,2	24,14,21,11,16	270	207	3.7136e-06	0.000268122	0.434,0.799,0.666,0.855,0.577	0.653,0.141,0.154,0.122,0.087	0.435
Sdhc	chr13	-	83554906	83554968	83559568	83559670	83551665	83551829	83561043	83561100	3,18,29,39,37	12,15,14,11,15	29,2,1,4,1	18,30,21,22,13	251	211	1.34683e-05	0.000779389	0.174,0.502,0.635,0.749,0.675	0.575,0.053,0.038,0.133,0.061	0.375
Sar1b	chr10	+	36038718	36038794	36041285	36041405	36024381	36024512	36045266	36045332	0,20,25,19,35	14,10,11,20,8	30,0,0,0,0	22,21,18,13,11	225	269	1.51128e-05	0.000779389	0.0,0.705,0.731,0.532,0.84	0.62,0.0,0.0,0.0,0.0	0.438
Calu	chr4	+	57961684	57961878	57961948	57962142	57956409	57956640	57966290	57966457	11,5,1,1,4	3,3,3,2,4	3,6,2,1,1	0,1,0,1,1	298	298	2.63729e-05	0.00119008	0.786,0.625,0.25,0.333,0.5	1.0,0.857,1.0,0.5,0.5	-0.273
Hdlbp	chr9	-	93969419	93969527	93970223	93970430	93968246	93968351	93971067	93971283	3,0,1,2,2	2,3,5,2,1	2,1,1,4,0	0,1,0,1,1	298	257	3.51752e-05	0.00141092	0.564,0.0,0.147,0.463,0.633	1.0,0.463,1.0,0.775,0.0	-0.286
Tecr	chr19	+	24565345	24565396	24565948	24566000	24541614	24541768	24566410	24566455	8,104,139,126,140	17,9,10,15,7	155,3,5,2,2	9,14,13,11,11	200	201	5.0988e-05	0.00184067	0.321,0.921,0.933,0.894,0.953	0.945,0.177,0.279,0.154,0.154	0.463
Ift20	chr10	+	63434547	63434779	63434904	63435033	63432632	63432813	63436614	63436700	3,9,13,28,15	9,9,8,15,11	28,6,7,2,5	28,30,29,18,31	298	278	0.000130956	0.00429774	0.237,0.483,0.603,0.635,0.56	0.483,0.157,0.184,0.094,0.131	0.294
Dnm1	chr3	-	15629810	15629949	15631431	15631570	15624187	15624274	15632548	15632616	8,0,2,2,0	3,9,3,3,2	1,1,0,0,1	3,4,6,5,7	288	288	0.000443006	0.0133271	0.727,0.0,0.4,0.4,0.0	0.25,0.2,0.0,0.0,0.125	0.19
ENSRNOG00000017758	chr2	+	175499617	175499735	175500347	175500401	175494966	175495068	175502426	175502593	13,14,13,9,10	4,1,6,2,0	7,14,4,5,3	4,7,10,3,4	267	203	0.000715138	0.0193075	0.712,0.914,0.622,0.774,1.0	0.571,0.603,0.233,0.559,0.363	0.339
Tecr	chr19	+	24565948	24566000	24566375	24566455	24565345	24565396	24566542	24566646	70,114,92,70,129	34,30,22,31,29	142,109,39,72,57	45,54,37,50,43	201	229	0.00078706	0.0193075	0.701,0.812,0.827,0.72,0.835	0.782,0.697,0.546,0.621,0.602	0.129
Mapkap1	chr3	+	17861764	17861872	17878856	17878997	17833004	17833114	17892786	17892924	0,0,0,0,1	2,3,2,1,7	1,2,2,1,2	6,8,2,6,1	257	290	0.000802249	0.0193075	0.0,0.0,0.0,0.0,0.139	0.158,0.22,0.53,0.158,0.693	-0.324
Guf1	chr14	-	38550015	38550155	38551366	38551570	38548803	38548927	38552044	38552109	1,0,2,3,1	0,2,0,0,0	3,8,3,1,1	3,3,1,1,1	298	289	0.000908475	0.0196848	1.0,0.0,1.0,1.0,1.0	0.492,0.721,0.744,0.492,0.492	0.212
Tecr	chr19	+	24565948	24566000	24566410	24566455	24565345	24565396	24566542	24566646	70,114,92,70,129	34,29,22,32,29	142,109,39,72,57	46,55,38,51,43	201	194	0.000926986	0.0196848	0.665,0.791,0.801,0.679,0.811	0.749,0.657,0.498,0.577,0.561	0.141
Usp45	chr5	+	35371083	35371231	35376491	35377152	35370575	35370632	35378420	35378518	0,0,1,3,1	3,7,8,6,6	2,3,0,5,2	3,7,3,5,3	297	298	0.00111237	0.0208494	0.0,0.0,0.111,0.334,0.143	0.401,0.301,0.0,0.501,0.401	-0.203
Nrcam	chr6	+	61670239	61670275	61677827	61677980	61668748	61668925	61682983	61683115	18,14,6,9,5	0,0,2,1,3	17,21,14,11,13	6,2,7,5,4	185	298	0.00114372	0.0208494	1.0,1.0,0.829,0.935,0.729	0.82,0.944,0.763,0.78,0.84	0.069
Eno1	chr5	+	160724357	160724470	160725496	160725555	160722512	160722606	160727217	160727287	127,101,121,97,115	327,165,252,205,199	93,110,51,70,64	194,324,210,178,194	262	208	0.00119786	0.0208494	0.236,0.327,0.276,0.273,0.314	0.276,0.212,0.162,0.238,0.208	0.066
Daglb	chr12	-	11090874	11091133	11093227	11093399	11086657	11086780	11099427	11099579	4,4,1,2,1	4,0,2,4,0	2,1,2,1,3	0,1,2,0,0	298	298	0.00121285	0.0208494	0.5,1.0,0.333,0.333,1.0	1.0,0.5,0.5,1.0,1.0	-0.167
Ppp3ca	chr2	+	225295713	225295914	225367934	225368059	225165765	225166374	225375557	225375669	0,17,12,23,13	63,62,60,49,50	90,82,43,84,60	182,232,143,200,127	298	274	0.00140906	0.0231214	0.0,0.201,0.155,0.301,0.193	0.313,0.245,0.217,0.279,0.303	-0.101
Sec11c	chr18	+	59329335	59329445	59332442	59332592	59320883	59321073	59334618	59334738	29,13,24,16,18	271,173,218,193,192	20,35,16,30,23	343,593,395,413,405	259	298	0.00174337	0.026605	0.11,0.08,0.112,0.087,0.097	0.063,0.064,0.045,0.077,0.061	0.035
Sclt1	chr2	-	124670420	124670519	124675560	124675738	124665492	124665564	124691298	124691390	3,2,2,1,1	3,2,1,0,1	5,3,1,4,1	0,2,1,0,0	298	248	0.00176875	0.026605	0.454,0.454,0.625,1.0,0.454	1.0,0.555,0.454,1.0,1.0	-0.204
P4ha1	chr20	+	27333807	27333878	27334788	27334859	27331350	27331527	27342208	27342308	0,3,1,2,1	5,2,2,2,6	1,3,1,3,1	1,0,0,1,4	220	220	0.002407	0.0347571	0.0,0.6,0.333,0.5,0.143	0.5,1.0,1.0,0.75,0.2	-0.375
ENSRNOG00000017758	chr2	+	175499617	175499735	175502684	175502743	175494966	175495068	175506403	175506718	14,11,13,9,10	6,7,1,2,4	6,14,4,4,3	6,5,10,8,5	267	208	0.00260531	0.0349418	0.645,0.55,0.91,0.778,0.661	0.438,0.686,0.238,0.28,0.319	0.317
Abi1	chr17	-	85108004	85108091	85111147	85111324	85103785	85103971	85114731	85114832	20,39,58,59,43	2,4,4,2,5	97,55,40,38,32	4,1,0,2,0	298	236	0.00261337	0.0349418	0.888,0.885,0.92,0.959,0.872	0.951,0.978,1.0,0.938,1.0	-0.069
Wasf3	chr12	-	8569664	8569831	8573181	8573357	8568615	8568882	8579483	8579601	2,3,0,2,1	0,4,1,6,2	7,5,6,3,0	1,1,3,0,1	298	298	0.00336686	0.0434085	1.0,0.429,0.0,0.25,0.333	0.875,0.833,0.667,1.0,0.0	-0.273
Trappc1	chr10	+	54045964	54046035	54046375	54046514	54045712	54045827	54046982	54047331	3,11,7,14,8	27,45,29,34,19	15,7,2,3,6	45,88,67,36,48	220	288	0.00376692	0.0457567	0.127,0.242,0.24,0.35,0.355	0.304,0.094,0.038,0.098,0.141	0.128
Ankrd6	chr5	-	47216216	47216348	47217387	47217492	47215721	47215907	47220852	47220930	4,0,0,2,3	0,1,1,0,2	3,2,2,3,1	6,4,2,2,3	254	281	0.0038025	0.0457567	1.0,0.0,0.0,1.0,0.624	0.356,0.356,0.525,0.624,0.269	0.099
Bin1	chr18	+	24057445	24057574	24062956	24063028	24056099	24056247	24063273	24063384	31,14,25,21,22	24,7,4,19,14	6,14,21,14,15	9,17,24,17,21	278	221	0.00393271	0.0457971	0.507,0.614,0.832,0.468,0.555	0.346,0.396,0.41,0.396,0.362	0.213
Lrrc7	chr2	-	247182260	247182482	247195652	247195772	247175208	247175301	247207241	247208922	0,0,0,0,1	1,5,5,9,2	2,3,1,0,1	2,3,4,6,2	269	298	0.00547128	0.0617229	0.0,0.0,0.0,0.0,0.356	0.526,0.526,0.217,0.0,0.356	-0.254
Tubb2a	chr17	+	30749040	30749151	30798602	30798713	30748697	30748806	30799464	30800554	30,17,36,14,17	364,218,308,269,233	18,15,14,17,11	299,391,335,193,224	260	260	0.00599247	0.0655539	0.076,0.072,0.105,0.049,0.068	0.057,0.037,0.04,0.081,0.047	0.022
Actn4	chr1	-	84184727	84184793	84185046	84185127	84184086	84184245	84185717	84185864	2,7,3,5,4	4,5,4,4,9	0,4,3,1,1	10,7,3,11,5	230	215	0.00692572	0.0735348	0.319,0.567,0.412,0.539,0.294	0.0,0.348,0.483,0.078,0.158	0.213
Akr1a1	chr5	-	130097397	130097517	130102199	130102289	130096514	130096666	130109528	130109957	126,54,85,87,94	326,202,258,229,253	81,136,106,74,65	301,471,392,315,234	239	269	0.00863216	0.0890345	0.303,0.231,0.271,0.3,0.295	0.232,0.245,0.233,0.209,0.238	0.049
Atp6v1h	chr5	-	14414448	14414627	14430910	14431008	14411792	14411918	14450059	14450164	28,25,13,11,15	40,47,34,51,37	12,16,14,8,10	62,66,49,34,36	247	298	0.00948135	0.0950769	0.458,0.391,0.316,0.206,0.328	0.189,0.226,0.256,0.221,0.251	0.111
Hsd17b8	chr20	+	4828069	4828112	4828304	4828379	4827860	4827945	4828550	4828742	9,11,3,6,7	7,7,3,6,3	2,8,3,5,5	2,1,1,0,3	192	224	0.0116637	0.113656	0.6,0.647,0.538,0.538,0.731	0.538,0.903,0.778,1.0,0.66	-0.165
Pkm	chr8	+	60075614	60075781	60076158	60076325	60072757	60072910	60078229	60078411	959,647,752,644,691	53,32,50,50,61	525,698,714,538,480	25,31,26,22,41	298	298	0.0119638	0.113656	0.948,0.953,0.938,0.928,0.919	0.955,0.957,0.965,0.961,0.921	-0.015
Rab3ip	chr7	-	52542684	52542762	52550246	52550342	52541897	52542101	52559018	52559277	0,1,2,0,0	1,1,1,2,2	0,5,1,1,1	2,3,3,3,3	245	227	0.0125316	0.115998	0.0,0.481,0.649,0.0,0.0	0.0,0.607,0.236,0.236,0.236	-0.037
Sh3glb2	chr3	-	13619155	13619179	13620605	13620668	13618701	13618791	13622389	13622482	2,0,0,2,1	13,6,7,13,18	1,5,2,1,4	10,23,19,15,13	212	173	0.0146862	0.132543	0.112,0.0,0.0,0.112,0.043	0.075,0.151,0.079,0.052,0.201	-0.058
Mbp	chr18	+	75956349	75956382	75959455	75959578	75955911	75955947	75964864	75966404	3938,2944,2933,2832,2787	738,640,569,514,552	3194,4672,3671,3065,2413	772,1090,894,728,481	182	272	0.015134	0.133253	0.889,0.873,0.885,0.892,0.883	0.861,0.865,0.86,0.863,0.882	0.018
Anks1b	chr7	+	25403664	25403844	25420955	25421030	25401568	25401676	25427215	25427344	4,4,10,7,4	4,4,5,1,4	5,5,2,2,2	0,1,2,1,1	298	224	0.0169575	0.145754	0.429,0.429,0.601,0.84,0.429	1.0,0.79,0.429,0.601,0.601	-0.139
Metap2	chr7	-	28431800	28431866	28438216	28438324	28431296	28431399	28440171	28440434	4,3,8,3,4	1,1,1,3,2	2,9,2,8,2	2,9,6,4,2	257	215	0.0175441	0.147289	0.77,0.715,0.87,0.456,0.626	0.456,0.456,0.218,0.626,0.456	0.245
Anks1b	chr7	+	25403664	25403844	25420958	25421030	25401568	25401676	25427215	25427344	4,4,10,7,4	5,4,5,1,3	5,5,2,2,2	0,1,2,1,1	298	221	0.0179927	0.147622	0.372,0.426,0.597,0.838,0.497	1.0,0.788,0.426,0.597,0.597	-0.136
Scg5	chr3	-	100556184	100556297	100559417	100559567	100548399	100548453	100586807	100587034	255,184,191,197,193	296,206,229,194,210	325,451,363,268,263	436,613,465,378,362	298	262	0.0184962	0.148381	0.431,0.44,0.423,0.472,0.447	0.396,0.393,0.407,0.384,0.39	0.049
Prune2	chr1	+	214613496	214613535	214617511	214617559	214609109	214609208	214621688	214622430	3,6,8,6,4	1,1,1,1,3	10,18,17,10,11	7,9,7,4,4	188	197	0.0240388	0.188653	0.759,0.863,0.893,0.863,0.583	0.6,0.677,0.718,0.724,0.742	0.1
Sergef	chr1	-	97101782	97101949	97126427	97126586	97016321	97016358	97130674	97130737	10,5,10,5,11	3,4,3,3,5	5,14,8,9,4	19,6,8,6,4	298	298	0.0290577	0.223188	0.769,0.556,0.769,0.625,0.688	0.208,0.7,0.5,0.6,0.5	0.18
Osbpl1a	chr18	-	3934983	3935059	3965259	3965416	3919030	3919165	3991081	3991244	13,15,7,11,11	6,5,13,9,4	23,22,21,16,9	27,23,33,14,19	298	225	0.0361249	0.271689	0.621,0.694,0.289,0.48,0.675	0.391,0.419,0.325,0.463,0.263	0.18
Mbp	chr18	+	75956349	75956382	75959455	75959578	75953936	75954032	75964864	75966404	1321,989,924,912,986	698,601,527,484,515	1120,1515,1305,1063,813	731,1019,862,690,440	182	272	0.0437774	0.322523	0.739,0.711,0.724,0.738,0.741	0.696,0.69,0.693,0.697,0.734	0.029
Mff	chr9	+	84020704	84020779	84030606	84030666	84019050	84019139	84034204	84034289	8,9,8,11,9	38,29,29,43,48	4,11,13,14,5	60,88,67,60,45	224	209	0.0477771	0.344103	0.164,0.225,0.205,0.193,0.149	0.059,0.104,0.153,0.179,0.094	0.069
Dtnb	chr6	+	26756051	26756141	26757043	26757084	26755099	26755259	26761657	26761693	2,0,1,1,4	4,10,3,2,1	3,0,1,0,0	4,7,0,1,1	239	190	0.0486129	0.344103	0.284,0.0,0.209,0.284,0.761	0.374,0.0,1.0,0.0,0.0	0.033

## Sheet: RI
BLA
GeneID	chr	strand	riExonStart_0base	riExonEnd	upstreamES	upstreamEE	downstreamES	downstreamEE	IJC_SAMPLE_1	SJC_SAMPLE_1	IJC_SAMPLE_2	SJC_SAMPLE_2	IncFormLen	SkipFormLen	PValue	FDR	IncLevel1	IncLevel2	IncLevelDifference
Rfng	chr10	-	106047220	106047970	106047220	106047778	106047908	106047970	13,7,9,8,13	1,0,0,0,1	15,23,27,16,20	1,4,7,3,4	279	149	3.99529e-07	0.000164206	0.874,1.0,1.0,1.0,0.874	0.889,0.754,0.673,0.74,0.728	0.193
Rbm39	chr3	-	144688896	144693419	144688896	144689091	144693369	144693419	16,2,2,8,8	1,0,1,0,0	6,15,13,3,6	6,1,7,0,1	298	149	3.49945e-06	0.000719136	0.889,1.0,0.5,1.0,1.0	0.333,0.882,0.481,1.0,0.75	0.189
Actr2	chr14	-	94303052	94306676	94303052	94303185	94306530	94306676	3,1,1,2,10	82,93,112,105,115	1,21,23,3,11	84,152,156,96,127	298	149	1.60897e-05	0.00220429	0.018,0.005,0.004,0.009,0.042	0.006,0.065,0.069,0.015,0.042	-0.024
Rsrp1	chr5	+	147149286	147150884	147149286	147149423	147150797	147150884	59,39,53,40,76	3,7,0,3,6	18,84,75,22,59	7,14,17,3,15	298	149	8.75914e-05	0.00727012	0.908,0.736,1.0,0.87,0.864	0.562,0.75,0.688,0.786,0.663	0.186
Ocel1	chr16	+	18044333	18044670	18044333	18044499	18044616	18044670	6,0,5,6,3	0,1,0,0,0	2,4,5,4,5	0,6,2,0,3	266	149	8.84443e-05	0.00727012	1.0,0.0,1.0,1.0,1.0	1.0,0.272,0.583,1.0,0.483	0.132
Gsto1	chr1	+	246721450	246724355	246721450	246721559	246724132	246724355	1,0,1,1,5	14,6,15,12,26	1,14,14,0,6	7,29,32,6,18	298	149	0.000172291	0.0118019	0.034,0.0,0.032,0.04,0.088	0.067,0.194,0.179,0.0,0.143	-0.078
Rnf14	chr18	+	30148598	30150643	30148598	30148771	30150512	30150643	1,0,0,0,2	27,10,6,14,18	0,7,1,0,7	13,25,30,9,16	298	149	0.000651519	0.0382535	0.018,0.0,0.0,0.0,0.053	0.0,0.123,0.016,0.0,0.179	-0.049
Chmp2a	chr1	-	73660466	73660852	73660466	73660597	73660672	73660852	4,1,1,0,7	38,41,45,41,83	1,26,10,0,14	42,128,136,36,76	224	149	0.00103758	0.0533057	0.065,0.016,0.015,0.0,0.053	0.016,0.119,0.047,0.0,0.109	-0.028
Eif4a2	chr11	-	77766495	77766960	77766495	77766585	77766822	77766960	35,21,32,19,146	115,121,111,99,158	16,122,133,24,81	69,137,140,58,105	298	149	0.00164569	0.0751529	0.132,0.08,0.126,0.088,0.316	0.104,0.308,0.322,0.171,0.278	-0.088
Aldoa	chr1	-	181404383	181404819	181404383	181404595	181404686	181404819	0,2,1,0,17	54,89,100,66,72	1,16,32,0,25	129,178,167,120,132	240	149	0.00331021	0.13605	0.0,0.014,0.006,0.0,0.128	0.005,0.053,0.106,0.0,0.105	-0.024
Mpc1	chr1	-	52438759	52441856	52438759	52438856	52441774	52441856	15,6,8,16,15	1,0,0,0,3	5,16,20,6,15	1,3,0,2,3	298	149	0.00584661	0.201388	0.882,1.0,1.0,1.0,0.714	0.714,0.727,1.0,0.6,0.714	0.168
Serp2	chr15	-	51879876	51880316	51879876	51880111	51880234	51880316	51,46,53,38,56	6,7,6,6,12	46,76,64,27,45	10,19,15,8,21	272	149	0.00587993	0.201388	0.823,0.783,0.829,0.776,0.719	0.716,0.687,0.7,0.649,0.54	0.128
Ube2b	chr10	-	36258166	36260683	36258166	36258192	36260602	36260683	1,0,3,3,2	25,21,16,20,31	3,5,12,4,0	17,35,42,15,22	298	149	0.00852008	0.269366	0.02,0.0,0.086,0.07,0.031	0.081,0.067,0.125,0.118,0.0	-0.037
Nap1l1	chr7	+	46955798	46956591	46955798	46955864	46956462	46956591	22,17,16,25,21	3,0,0,2,4	24,29,31,12,31	0,0,2,0,2	298	149	0.0102077	0.29232	0.786,1.0,1.0,0.862,0.724	1.0,1.0,0.886,1.0,0.886	-0.08
Paxx	chr3	-	8275056	8275362	8275056	8275141	8275296	8275362	0,0,0,1,1	10,10,5,7,4	0,3,3,1,2	11,7,10,4,5	298	149	0.0106686	0.29232	0.0,0.0,0.0,0.067,0.111	0.0,0.176,0.13,0.111,0.167	-0.081
Eef1a1	chr8	-	79343373	79343820	79343373	79343553	79343642	79343820	5,0,0,1,5	204,208,175,182,174	0,15,7,0,10	140,232,225,136,196	238	149	0.0115845	0.297577	0.015,0.0,0.0,0.003,0.018	0.0,0.039,0.019,0.0,0.031	-0.011
Kifc2	chr7	+	108382902	108383205	108382902	108382980	108383090	108383205	14,12,8,8,7	2,2,0,1,3	3,4,1,5,2	1,2,0,0,0	259	149	0.0125091	0.302425	0.801,0.775,1.0,0.822,0.573	0.633,0.535,1.0,1.0,1.0	-0.039
ENSRNOG00000070982	chr3	-	119199510	119203937	119199510	119199724	119199748	119203937	36,60,58,87,127	7,8,6,10,18	16,51,52,35,46	0,1,3,4,7	173	149	0.0149045	0.34032	0.816,0.866,0.893,0.882,0.859	1.0,0.978,0.937,0.883,0.85	-0.066
Nsd1	chr17	-	9422113	9423057	9422113	9422203	9422943	9423057	5,4,9,4,6	1,0,3,0,2	3,13,25,2,16	0,6,17,2,11	298	149	0.0162707	0.351961	0.714,1.0,0.6,1.0,0.6	1.0,0.52,0.424,0.333,0.421	0.243
Ube2i	chr10	-	14284137	14288183	14284137	14284247	14288110	14288183	4,2,5,2,3	12,7,17,20,17	2,2,1,1,0	10,18,11,4,10	298	149	0.0181527	0.373038	0.143,0.125,0.128,0.048,0.081	0.091,0.053,0.043,0.111,0.0	0.045
Aup1	chr4	+	115562643	115563059	115562643	115562759	115562940	115563059	0,2,3,3,2	5,7,3,6,7	0,2,2,0,1	6,16,19,2,12	298	149	0.020157	0.387471	0.0,0.125,0.333,0.2,0.125	0.0,0.059,0.05,0.0,0.04	0.127
Slc25a23	chr9	-	1882620	1884457	1882620	1883595	1884276	1884457	10,8,16,15,23	0,0,1,0,0	59,140,129,61,93	1,2,4,3,1	298	149	0.0207405	0.387471	1.0,1.0,0.889,1.0,1.0	0.967,0.972,0.942,0.91,0.979	0.024
Qk	chr1	+	50489692	50492805	50489692	50489992	50492730	50492805	14,16,12,12,30	3,2,0,4,4	13,31,60,8,36	0,5,2,1,1	298	149	0.0277474	0.495835	0.7,0.8,1.0,0.6,0.789	1.0,0.756,0.938,0.8,0.947	-0.11
Psmd11	chr10	+	65476763	65477302	65476763	65476889	65477266	65477302	1,1,0,1,6	24,15,21,17,28	0,14,7,0,11	20,66,63,25,56	298	149	0.0294832	0.5049	0.02,0.032,0.0,0.029,0.097	0.0,0.096,0.053,0.0,0.089	-0.012
Abcf1	chr20	+	2812378	2812920	2812378	2812503	2812635	2812920	0,0,0,0,0	2,4,1,4,7	1,3,1,1,1	1,0,3,2,3	281	149	0.0312114	0.513115	0.0,0.0,0.0,0.0,0.0	0.347,1.0,0.15,0.21,0.15	-0.371
Hnrnpa3	chr3	+	60582186	60582458	60582186	60582282	60582377	60582458	0,1,0,2,1	1,4,2,2,4	2,3,2,1,2	3,20,18,3,3	244	149	0.0359902	0.549454	0.0,0.132,0.0,0.379,0.132	0.289,0.084,0.064,0.169,0.289	-0.05
Pcbp2	chr7	+	133620250	133621846	133620250	133620323	133621790	133621846	20,8,12,11,28	2,1,3,2,8	20,57,51,12,22	5,21,19,4,9	298	149	0.0360955	0.549454	0.833,0.8,0.667,0.733,0.636	0.667,0.576,0.573,0.6,0.55	0.141
Haus7	chrX	-	151164022	151164796	151164022	151164232	151164699	151164796	0,4,0,2,1	5,0,1,1,0	1,0,1,0,1	2,1,1,2,3	298	149	0.0377058	0.553467	0.0,1.0,0.0,0.5,1.0	0.2,0.0,0.333,0.0,0.143	0.365
Kmt2d	chr7	-	129964429	129964894	129964429	129964595	129964767	129964894	3,3,6,5,11	2,3,5,4,6	3,8,3,4,2	3,6,14,4,6	298	149	0.0446434	0.632704	0.429,0.333,0.375,0.385,0.478	0.333,0.4,0.097,0.333,0.143	0.139
Map2k5	chr8	-	63682101	63682473	63682101	63682134	63682446	63682473	3,1,0,1,2	3,2,1,4,3	0,0,2,0,2	2,6,5,5,7	298	149	0.0464182	0.634833	0.333,0.2,0.0,0.111,0.25	0.0,0.0,0.167,0.0,0.125	0.12
Srrm2	chr10	+	12846426	12847921	12846426	12846714	12847015	12847921	1,1,2,2,5	0,0,4,2,0	0,4,6,1,6	4,1,4,1,2	298	149	0.0491074	0.634833	1.0,1.0,0.2,0.333,1.0	0.0,0.667,0.429,0.333,0.6	0.301
Hrh3	chr3	-	167191557	167193074	167191557	167192073	167192813	167193074	3,4,6,4,3	2,0,0,0,1	13,21,41,14,17	3,2,1,1,1	298	149	0.0494274	0.634833	0.429,1.0,1.0,1.0,0.6	0.684,0.84,0.953,0.875,0.895	-0.044
CGC
GeneID	chr	strand	riExonStart_0base	riExonEnd	upstreamES	upstreamEE	downstreamES	downstreamEE	IJC_SAMPLE_1	SJC_SAMPLE_1	IJC_SAMPLE_2	SJC_SAMPLE_2	IncFormLen	SkipFormLen	PValue	FDR	IncLevel1	IncLevel2	IncLevelDifference
Ddx42	chr10	+	91160955	91162529	91160955	91161017	91162492	91162529	4,1,1,1,1	0,0,0,0,1	4,1,4,8,1	2,1,5,1,1	298	149	2.00163e-07	6.64541e-05	1.0,1.0,1.0,1.0,0.333	0.5,0.333,0.286,0.8,0.333	0.416
Ocel1	chr16	+	18044333	18044670	18044333	18044499	18044616	18044670	7,4,2,6,7	3,3,5,1,5	1,4,4,5,2	1,0,0,0,1	266	149	7.6581e-07	0.000127124	0.567,0.428,0.183,0.771,0.44	0.359,1.0,1.0,1.0,0.528	-0.3
ENSRNOG00000070982	chr3	-	119199510	119203937	119199510	119199724	119199748	119203937	168,72,153,128,154	19,19,15,15,30	22,9,20,22,17	0,1,3,0,0	173	149	1.6307e-06	0.000180464	0.884,0.765,0.898,0.88,0.816	1.0,0.886,0.852,1.0,1.0	-0.099
Ccl27	chr5	-	56942999	56945353	56942999	56945179	56945293	56945353	9,8,6,8,4	1,0,5,3,1	8,13,7,4,9	0,1,0,0,1	263	149	2.25255e-05	0.00186962	0.836,1.0,0.405,0.602,0.694	1.0,0.88,1.0,1.0,0.836	-0.236
Aup1	chr4	+	115562643	115563059	115562643	115562759	115562940	115563059	3,6,1,1,4	14,8,8,5,12	1,0,1,0,0	5,3,5,5,8	298	149	4.51245e-05	0.00299627	0.097,0.273,0.059,0.091,0.143	0.091,0.0,0.091,0.0,0.0	0.096
Ppp1r16a	chr7	+	108413098	108413384	108413098	108413224	108413308	108413384	1,4,3,3,4	18,6,1,8,15	0,2,0,1,0	4,10,7,6,4	233	149	5.96986e-05	0.00330332	0.034,0.299,0.657,0.193,0.146	0.0,0.113,0.0,0.096,0.0	0.224
Ube2i	chr10	-	14284137	14288183	14284137	14284247	14288110	14288183	2,0,1,3,2	21,16,11,21,15	2,1,6,3,4	7,3,6,5,3	298	149	7.42613e-05	0.00352211	0.045,0.0,0.043,0.067,0.062	0.125,0.143,0.333,0.231,0.4	-0.203
Wbp4	chr15	-	54886228	54886494	54886228	54886352	54886431	54886494	1,0,1,0,0	5,4,4,8,4	1,3,0,2,4	8,7,2,4,2	228	149	0.0003125	0.0129687	0.116,0.0,0.14,0.0,0.0	0.076,0.219,0.0,0.246,0.567	-0.17
Cep170	chr13	-	88709277	88709915	88709277	88709571	88709757	88709915	0,3,1,1,3	2,0,0,0,5	0,1,1,0,1	1,1,0,1,0	298	149	0.00114289	0.0401183	0.0,1.0,1.0,1.0,0.231	0.0,0.333,1.0,0.0,1.0	0.18
Wbp2	chr10	-	101313594	101314248	101313594	101313671	101314122	101314248	5,2,1,0,3	13,2,8,6,5	0,1,0,0,1	4,3,3,4,2	298	149	0.00120838	0.0401183	0.161,0.333,0.059,0.0,0.231	0.0,0.143,0.0,0.0,0.2	0.088
Paxx	chr3	-	8275056	8275362	8275056	8275141	8275296	8275362	6,2,0,4,2	25,14,13,18,12	2,0,1,0,0	10,14,4,4,4	298	149	0.0022296	0.0672933	0.107,0.067,0.0,0.1,0.077	0.091,0.0,0.111,0.0,0.0	0.03
Qk	chr1	+	50489692	50492805	50489692	50489992	50492730	50492805	12,2,8,11,6	0,0,2,1,0	11,10,9,11,8	3,1,1,0,3	298	149	0.00373078	0.103218	1.0,1.0,0.667,0.846,1.0	0.647,0.833,0.818,1.0,0.571	0.129
Rsrp1	chr5	+	147149286	147150884	147149286	147149423	147150797	147150884	130,76,75,68,78	4,15,2,1,6	41,44,25,30,24	4,6,12,5,2	298	149	0.00594597	0.140273	0.942,0.717,0.949,0.971,0.867	0.837,0.786,0.51,0.75,0.857	0.141
Ints10	chr16	-	20918609	20921587	20918609	20918687	20921493	20921587	4,5,3,3,2	3,0,1,0,0	0,6,2,0,2	2,0,1,1,1	298	149	0.00625243	0.140273	0.4,1.0,0.6,1.0,1.0	0.0,1.0,0.5,0.0,0.5	0.4
Pebp1	chr12	+	39303988	39304478	39303988	39304098	39304377	39304478	126,47,70,70,69	0,435,0,0,0	48,29,42,40,57	0,0,0,0,0	298	149	0.00633763	0.140273	1.0,0.051,1.0,1.0,1.0	1.0,1.0,1.0,1.0,1.0	-0.19
Tmem147	chr1	-	85977975	85978592	85977975	85978035	85978522	85978592	1,0,4,0,7	29,10,21,17,16	0,1,0,1,0	15,5,3,7,6	298	149	0.00828936	0.172004	0.017,0.0,0.087,0.0,0.179	0.0,0.091,0.0,0.067,0.0	0.025
Hdac3	chr18	-	29775091	29775479	29775091	29775171	29775420	29775479	5,2,2,3,0	9,15,10,6,5	0,1,2,1,0	5,6,3,1,1	298	149	0.0153094	0.298984	0.217,0.062,0.091,0.2,0.0	0.0,0.077,0.25,0.333,0.0	-0.018
Eif4a2	chr11	-	77766495	77766960	77766495	77766585	77766822	77766960	34,0,12,26,34	117,91,87,76,120	20,22,17,14,9	58,53,48,43,49	298	149	0.0232308	0.42848	0.127,0.0,0.065,0.146,0.124	0.147,0.172,0.15,0.14,0.084	-0.046
Srrm2	chr10	+	12846426	12847921	12846426	12846714	12847807	12847921	11,4,2,5,3	3,7,4,6,3	4,2,0,1,3	8,5,5,2,3	298	149	0.0265372	0.463702	0.647,0.222,0.2,0.294,0.333	0.2,0.167,0.0,0.2,0.333	0.159
Septin4	chr10	+	72389917	72390317	72389917	72390080	72390270	72390317	19,14,9,9,4	6,3,2,3,7	9,6,9,12,11	4,0,0,3,1	298	149	0.0314958	0.52283	0.613,0.7,0.692,0.6,0.222	0.529,1.0,1.0,0.667,0.846	-0.243
Pmpcb	chr4	-	13297820	13298115	13297820	13297896	13298026	13298115	4,0,3,1,0	8,2,8,6,9	1,0,1,0,0	7,6,3,2,3	279	149	0.036672	0.579767	0.211,0.0,0.167,0.082,0.0	0.071,0.0,0.151,0.0,0.0	0.048
Slc25a23	chr9	-	1882620	1884457	1882620	1883595	1884276	1884457	72,40,43,48,40	1,0,4,1,0	61,56,49,61,49	1,3,2,4,2	298	149	0.041646	0.628476	0.973,1.0,0.843,0.96,1.0	0.968,0.903,0.925,0.884,0.925	0.034
dorDG
GeneID	chr	strand	riExonStart_0base	riExonEnd	upstreamES	upstreamEE	downstreamES	downstreamEE	IJC_SAMPLE_1	SJC_SAMPLE_1	IJC_SAMPLE_2	SJC_SAMPLE_2	IncFormLen	SkipFormLen	PValue	FDR	IncLevel1	IncLevel2	IncLevelDifference
Hnrnpk	chr17	+	6266999	6268478	6266999	6267056	6268434	6268478	4,2,2,3,1	23,28,26,29,28	76,54,68,63,60	97,49,37,41,10	298	149	0	0	0.08,0.034,0.037,0.049,0.018	0.281,0.355,0.479,0.434,0.75	-0.416
Pebp1	chr12	+	39303988	39304478	39303988	39304098	39304377	39304478	60,46,25,34,48	0,0,0,0,0	8,12,7,7,3	157,99,53,54,7	298	149	0	0	1.0,1.0,1.0,1.0,1.0	0.025,0.057,0.062,0.061,0.176	0.924
Pebp1	chr12	+	39303988	39304478	39303988	39304102	39304381	39304478	58,45,20,33,48	97,162,128,105,110	8,12,7,7,3	0,0,0,0,0	298	149	0	0	0.23,0.122,0.072,0.136,0.179	1.0,1.0,1.0,1.0,1.0	-0.852
Psma7	chr3	-	167137853	167138446	167137853	167137916	167138326	167138446	5,14,9,14,3	51,76,56,52,68	2,1,2,5,0	452,268,297,310,221	298	149	0	0	0.047,0.084,0.074,0.119,0.022	0.002,0.002,0.003,0.008,0.0	0.066
Pcbp2	chr7	+	133620250	133621846	133620250	133620323	133621790	133621846	18,12,8,20,7	0,2,0,2,4	3,1,0,1,1	6,13,16,6,10	298	149	0	0	1.0,0.75,1.0,0.833,0.467	0.2,0.037,0.0,0.077,0.048	0.738
Eif4a2	chr11	-	77766495	77766960	77766495	77766585	77766822	77766960	41,11,30,22,14	208,158,103,138,123	1,1,2,0,0	114,48,74,62,54	298	149	2.22045e-16	1.13983e-14	0.09,0.034,0.127,0.074,0.054	0.004,0.01,0.013,0.0,0.0	0.07
Phb2	chr4	+	157520366	157520961	157520366	157520470	157520883	157520961	4,5,3,2,4	0,0,0,0,0	8,4,6,6,3	14,10,4,13,6	298	149	3.33067e-16	1.46549e-14	1.0,1.0,1.0,1.0,1.0	0.222,0.167,0.429,0.188,0.2	0.759
Dusp18	chr14	+	78792156	78793013	78792156	78792781	78792884	78793013	14,16,10,16,14	0,0,0,0,1	44,29,21,28,17	2,5,3,4,4	252	149	1.74031e-07	6.70021e-06	1.0,1.0,1.0,1.0,0.892	0.929,0.774,0.805,0.805,0.715	0.173
Ocel1	chr16	+	18044333	18044670	18044333	18044499	18044616	18044670	0,6,3,1,1	1,1,0,1,0	1,2,0,1,0	2,1,3,1,1	266	149	1.32229e-06	4.48644e-05	0.0,0.771,1.0,0.359,1.0	0.219,0.528,0.0,0.359,0.0	0.405
Tsga10	chr9	-	40057263	40058381	40057263	40057415	40058303	40058381	5,2,3,2,4	0,0,0,0,0	20,14,9,14,5	5,6,0,0,1	298	149	1.45663e-06	4.48644e-05	1.0,1.0,1.0,1.0,1.0	0.667,0.538,1.0,1.0,0.714	0.216
Ube2i	chr10	-	14284137	14288183	14284137	14284247	14288110	14288183	1,2,4,6,1	8,7,6,5,16	0,0,0,0,1	35,22,22,29,19	298	149	2.86683e-06	8.02713e-05	0.059,0.125,0.25,0.375,0.03	0.0,0.0,0.0,0.0,0.026	0.163
Ube2b	chr10	-	36258166	36260683	36258166	36258192	36260602	36260683	5,0,1,4,6	14,17,20,10,18	0,1,0,0,0	96,43,22,42,27	298	149	3.73307e-06	9.58155e-05	0.152,0.0,0.024,0.167,0.143	0.0,0.011,0.0,0.0,0.0	0.095
Tmem33	chr14	-	40888484	40891259	40888484	40890212	40891138	40891259	4,6,7,10,4	7,3,2,0,3	6,0,5,0,4	14,16,21,6,7	298	149	1.22163e-05	0.000289433	0.222,0.5,0.636,1.0,0.4	0.176,0.0,0.106,0.0,0.222	0.451
Rexo2	chr8	-	48816228	48817994	48816228	48817150	48817916	48817994	2,3,2,3,1	1,5,0,0,2	5,0,0,0,0	8,8,7,8,3	298	149	4.931e-05	0.00108482	0.5,0.231,1.0,1.0,0.2	0.238,0.0,0.0,0.0,0.0	0.539
Napa	chr1	+	76802104	76802932	76802104	76802189	76802827	76802932	4,8,3,8,1	65,51,68,53,58	9,10,4,1,1	466,278,249,219,51	298	149	0.000107579	0.00220895	0.03,0.073,0.022,0.07,0.009	0.01,0.018,0.008,0.002,0.01	0.031
Ccl27	chr5	-	56942999	56945353	56942999	56943097	56945293	56945353	2,3,5,5,5	4,0,3,2,4	4,2,6,2,2	19,12,14,24,13	298	149	0.000214635	0.00413173	0.2,1.0,0.455,0.556,0.385	0.095,0.077,0.176,0.04,0.071	0.427
Ints10	chr16	-	20918609	20921587	20918609	20918687	20921493	20921587	4,7,0,5,3	0,5,4,0,0	4,3,1,0,1	14,9,3,7,0	298	149	0.000256416	0.00464565	1.0,0.412,0.0,1.0,1.0	0.125,0.143,0.143,0.0,1.0	0.4
Pcbp2	chr7	+	133620250	133621846	133620250	133620323	133621793	133621846	20,12,9,20,7	1,0,0,1,0	6,1,1,3,2	2,0,1,6,0	298	149	0.00038719	0.00662526	0.909,1.0,1.0,0.909,1.0	0.6,1.0,0.333,0.2,1.0	0.337
Rnf14	chr18	+	30148598	30150643	30148598	30148771	30150512	30150643	3,3,3,0,4	26,16,17,11,15	0,0,2,0,0	38,20,13,11,4	298	149	0.000895604	0.0145182	0.055,0.086,0.081,0.0,0.118	0.0,0.0,0.071,0.0,0.0	0.054
Atp6v1g2	chr20	-	3587695	3589355	3587695	3588788	3589254	3589355	4,2,4,5,3	10,18,15,15,5	8,5,1,2,0	34,70,56,48,20	298	149	0.00118761	0.0182892	0.167,0.053,0.118,0.143,0.231	0.105,0.034,0.009,0.02,0.0	0.109
Klc1	chr6	+	130851014	130855559	130851014	130851149	130855509	130855559	6,6,8,8,7	3,2,4,2,2	18,15,15,18,10	14,20,16,20,19	298	149	0.00150841	0.0214657	0.5,0.6,0.5,0.667,0.636	0.391,0.273,0.319,0.31,0.208	0.28
Srsf7	chr6	+	14813578	14814715	14813578	14813755	14814640	14814715	22,15,12,19,6	5,2,4,6,5	10,17,4,2,2	8,18,3,7,1	298	149	0.00153326	0.0214657	0.688,0.789,0.6,0.613,0.375	0.385,0.321,0.4,0.125,0.5	0.267
Septin4	chr10	+	72389917	72390317	72389917	72390080	72390270	72390317	4,2,4,7,4	1,0,3,0,0	35,29,31,28,19	8,2,7,5,5	298	149	0.00416962	0.0558367	0.667,1.0,0.4,1.0,1.0	0.686,0.879,0.689,0.737,0.655	0.084
Klc1	chr6	+	130851014	130855559	130851014	130851176	130855509	130855559	0,3,2,2,2	12,5,3,4,7	1,1,0,1,1	45,16,21,33,15	298	149	0.00507461	0.0651242	0.0,0.231,0.25,0.2,0.125	0.011,0.03,0.0,0.015,0.032	0.144
Apoe	chr1	-	79355158	79355886	79355158	79355327	79355820	79355886	8,7,6,10,15	237,260,213,238,220	0,0,0,0,0	39,76,22,26,7	298	149	0.00772871	0.0952177	0.017,0.013,0.014,0.021,0.033	0.0,0.0,0.0,0.0,0.0	0.02
Stk16	chr9	+	76705999	76706925	76705999	76706174	76706705	76706925	2,0,0,3,0	2,3,5,3,3	7,5,4,5,1	23,12,4,10,4	298	149	0.00971643	0.115102	0.333,0.0,0.0,0.333,0.0	0.132,0.172,0.333,0.2,0.111	-0.056
Fxr1	chr2	+	116925123	116925331	116925123	116925181	116925268	116925331	0,0,2,0,1	4,1,1,2,0	3,4,4,8,6	38,19,15,14,14	236	149	0.0113208	0.129142	0.0,0.0,0.558,0.0,1.0	0.047,0.117,0.144,0.265,0.213	0.154
Rsrp1	chr5	+	147149286	147150884	147149286	147149423	147150797	147150884	71,56,47,43,53	5,2,1,1,2	87,47,45,59,38	10,2,5,5,1	298	149	0.0240476	0.264524	0.877,0.933,0.959,0.956,0.93	0.813,0.922,0.818,0.855,0.95	0.059
Usp29	chr1	-	66874016	66880975	66874016	66880275	66880774	66880975	2,1,0,2,6	2,7,2,2,0	18,15,18,10,7	6,7,5,7,1	298	149	0.0253106	0.268816	0.333,0.067,0.0,0.333,1.0	0.6,0.517,0.643,0.417,0.778	-0.244
Ngdn	chr15	+	28491358	28494461	28491358	28491430	28494323	28494461	0,0,0,0,1	12,12,9,5,3	4,2,2,1,0	13,14,16,11,6	298	149	0.0297302	0.30523	0.0,0.0,0.0,0.0,0.143	0.133,0.067,0.059,0.043,0.0	-0.032
Ints11	chr5	+	166494179	166494398	166494179	166494278	166494363	166494398	2,0,1,2,2	3,2,0,1,3	3,1,0,0,0	10,3,2,5,1	234	149	0.0328728	0.326607	0.298,0.0,1.0,0.56,0.298	0.16,0.175,0.0,0.0,0.0	0.364
Rbm39	chr3	-	144688896	144693419	144688896	144689091	144693369	144693419	4,2,3,4,3	0,5,0,1,4	9,2,6,8,3	19,6,10,8,4	298	149	0.0339803	0.327061	1.0,0.167,1.0,0.667,0.273	0.191,0.143,0.231,0.333,0.273	0.387
Serp2	chr15	-	51879876	51880316	51879876	51880111	51880234	51880316	34,24,48,28,25	5,2,9,3,4	141,63,82,86,63	23,22,26,15,12	272	149	0.0356883	0.333091	0.788,0.868,0.745,0.836,0.774	0.771,0.611,0.633,0.758,0.742	0.099
Wbp4	chr15	-	54886228	54886494	54886228	54886352	54886431	54886494	1,0,1,0,2	0,4,3,2,2	6,2,3,2,0	9,4,11,9,5	228	149	0.0392437	0.355502	1.0,0.0,0.179,0.0,0.395	0.303,0.246,0.151,0.127,0.0	0.149
Mpc1	chr1	-	52438759	52441856	52438759	52438856	52441774	52441856	11,10,6,2,8	0,2,4,0,1	11,9,10,3,5	7,1,4,3,2	298	149	0.0459115	0.404021	1.0,0.714,0.429,1.0,0.8	0.44,0.818,0.556,0.333,0.556	0.248
ILC
GeneID	chr	strand	riExonStart_0base	riExonEnd	upstreamES	upstreamEE	downstreamES	downstreamEE	IJC_SAMPLE_1	SJC_SAMPLE_1	IJC_SAMPLE_2	SJC_SAMPLE_2	IncFormLen	SkipFormLen	PValue	FDR	IncLevel1	IncLevel2	IncLevelDifference
Pebp1	chr12	+	39303988	39304478	39303988	39304098	39304377	39304478	10,10,12,2,7	81,71,74,63,45	51,31,44,26,31	0,0,0,0,0	298	149	0	0	0.058,0.066,0.075,0.016,0.072	1.0,1.0,1.0,1.0,1.0	-0.943
Pebp1	chr12	+	39303988	39304478	39303988	39304102	39304381	39304478	10,12,12,2,7	0,0,0,0,0	45,30,43,22,27	151,81,116,87,104	298	149	0	0	1.0,1.0,1.0,1.0,1.0	0.13,0.156,0.156,0.112,0.115	0.866
Eif4a2	chr11	-	77766495	77766960	77766495	77766585	77766822	77766960	1,0,0,0,2	168,100,151,128,116	23,27,24,18,18	86,79,72,71,52	298	149	0	0	0.003,0.0,0.0,0.0,0.009	0.118,0.146,0.143,0.113,0.148	-0.131
Psma7	chr3	-	167137853	167138446	167137853	167137916	167138326	167138446	4,1,2,3,1	439,467,394,425,483	13,14,6,12,22	77,63,70,69,46	298	149	0	0	0.005,0.001,0.003,0.004,0.001	0.078,0.1,0.041,0.08,0.193	-0.096
Pcbp2	chr7	+	133620250	133621846	133620250	133620323	133621790	133621846	1,2,0,1,1	8,5,5,9,6	25,24,29,27,17	10,6,3,5,4	298	149	0	0	0.059,0.167,0.0,0.053,0.077	0.556,0.667,0.829,0.73,0.68	-0.621
Ints11	chr5	+	166494179	166494398	166494179	166494278	166494363	166494398	1,1,3,0,1	3,3,3,4,0	1,1,2,2,4	1,0,1,0,0	234	149	9.38857e-09	4.47522e-07	0.175,0.175,0.389,0.0,1.0	0.389,1.0,0.56,1.0,1.0	-0.442
Hnrnpk	chr17	+	6266999	6268478	6266999	6267056	6268434	6268478	31,37,33,29,48	61,34,47,58,60	5,2,7,5,4	28,19,21,24,23	298	149	3.50782e-08	1.43319e-06	0.203,0.352,0.26,0.2,0.286	0.082,0.05,0.143,0.094,0.08	0.17
Srsf7	chr6	+	14813578	14814715	14813578	14813755	14814640	14814715	37,12,25,17,11	11,12,18,11,11	20,18,22,15,26	5,1,1,2,1	298	149	5.44931e-08	1.94813e-06	0.627,0.333,0.41,0.436,0.333	0.667,0.9,0.917,0.789,0.929	-0.413
Atp6v1g2	chr20	-	3587695	3589355	3587695	3588788	3589254	3589355	1,0,2,1,1	66,34,84,61,59	4,5,4,0,5	21,11,17,15,5	298	149	1.45294e-07	4.61713e-06	0.008,0.0,0.012,0.008,0.008	0.087,0.185,0.105,0.0,0.333	-0.135
Tmem33	chr14	-	40888484	40891259	40888484	40890212	40891138	40891259	4,0,1,0,1	15,2,6,4,6	7,6,6,10,3	5,11,5,6,6	298	149	4.58141e-06	0.000131028	0.118,0.0,0.077,0.0,0.077	0.412,0.214,0.375,0.455,0.2	-0.277
Hsd17b8	chr20	+	4828304	4828742	4828304	4828379	4828550	4828742	2,1,0,2,1	0,0,1,0,0	5,2,7,5,6	5,2,1,3,0	298	149	1.03603e-05	0.000269368	1.0,1.0,0.0,1.0,1.0	0.333,0.333,0.778,0.455,1.0	0.22
Dusp18	chr14	+	78792156	78793013	78792156	78792781	78792884	78793013	25,17,21,15,18	4,4,0,6,0	16,10,12,22,11	0,1,1,1,0	252	149	3.55285e-05	0.000846763	0.787,0.715,1.0,0.596,1.0	1.0,0.855,0.876,0.929,1.0	-0.112
Ube2b	chr10	-	36258166	36260683	36258166	36258192	36260602	36260683	1,1,1,0,0	67,57,59,56,56	5,2,1,4,2	21,15,20,15,14	298	149	9.82534e-05	0.00216157	0.007,0.009,0.008,0.0,0.0	0.106,0.062,0.024,0.118,0.067	-0.071
Ccl27	chr5	-	56942999	56945353	56942999	56943097	56945293	56945353	9,2,8,5,5	27,29,21,19,19	13,6,4,6,7	9,8,9,8,3	298	149	0.000241906	0.0049418	0.143,0.033,0.16,0.116,0.116	0.419,0.273,0.182,0.273,0.538	-0.223
Mpc1	chr1	-	52438759	52441856	52438759	52438856	52441774	52441856	26,44,19,41,49	8,4,7,3,2	6,9,9,4,2	0,0,0,1,2	298	149	0.000713001	0.0135946	0.619,0.846,0.576,0.872,0.925	1.0,1.0,1.0,0.667,0.333	-0.032
Apoe	chr1	-	79355158	79355886	79355158	79355327	79355820	79355886	0,0,0,0,0	102,53,88,33,58	11,5,6,4,7	172,90,153,102,168	298	149	0.00179284	0.032047	0.0,0.0,0.0,0.0,0.0	0.031,0.027,0.019,0.019,0.02	-0.023
ENSRNOG00000070982	chr3	-	119199510	119203937	119199510	119199724	119199748	119203937	191,109,335,205,220	43,4,60,31,32	49,15,23,20,56	2,3,3,5,1	173	149	0.00913405	0.153667	0.793,0.959,0.828,0.851,0.856	0.955,0.812,0.868,0.775,0.98	-0.021
Fxr1	chr2	+	116925123	116925331	116925123	116925181	116925268	116925331	5,0,2,2,1	3,2,6,5,5	0,1,0,1,2	2,6,2,2,2	236	149	0.0105052	0.166916	0.513,0.0,0.174,0.202,0.112	0.0,0.095,0.0,0.24,0.387	0.056
Ppp1cc	chr12	-	34383071	34384311	34383071	34383368	34384250	34384311	98,70,92,92,101	0,3,2,0,7	39,21,28,18,24	0,0,0,0,0	298	149	0.0115301	0.173559	1.0,0.921,0.958,1.0,0.878	1.0,1.0,1.0,1.0,1.0	-0.049
Eif3a	chr1	-	259905003	259906312	259905003	259905203	259906110	259906312	0,0,0,0,0	9,5,6,8,11	1,1,1,2,3	2,7,6,2,4	298	149	0.0129027	0.184508	0.0,0.0,0.0,0.0,0.0	0.2,0.067,0.077,0.333,0.273	-0.19
Adsl	chr7	+	112497955	112498497	112497955	112498025	112498349	112498497	17,7,13,5,17	50,31,21,28,18	6,3,6,3,3	0,7,3,1,3	298	149	0.0149108	0.203071	0.145,0.101,0.236,0.082,0.321	1.0,0.176,0.5,0.6,0.333	-0.345
Rbm3	chrX	+	14349998	14350850	14349998	14350105	14350744	14350850	3,0,4,3,3	4,8,2,3,4	8,7,6,2,1	0,0,2,2,7	298	149	0.015662	0.203605	0.273,0.0,0.5,0.333,0.273	1.0,1.0,0.6,0.333,0.067	-0.324
Morf4l2	chrX	-	100082403	100089763	100082403	100084127	100089673	100089763	2,0,6,0,3	16,15,11,12,18	0,2,1,1,2	28,33,28,19,19	298	149	0.0275155	0.34215	0.059,0.0,0.214,0.0,0.077	0.0,0.029,0.018,0.026,0.05	0.045
Septin4	chr10	+	72389917	72390317	72389917	72390080	72390217	72390317	0,0,3,3,6	16,18,9,19,15	2,4,4,1,1	7,3,5,1,0	286	149	0.0380841	0.453836	0.0,0.0,0.148,0.076,0.172	0.13,0.41,0.294,0.343,1.0	-0.356
LConly
GeneID	chr	strand	riExonStart_0base	riExonEnd	upstreamES	upstreamEE	downstreamES	downstreamEE	IJC_SAMPLE_1	SJC_SAMPLE_1	IJC_SAMPLE_2	SJC_SAMPLE_2	IncFormLen	SkipFormLen	PValue	FDR	IncLevel1	IncLevel2	IncLevelDifference
Aldoa	chr1	-	181404383	181404819	181404383	181404595	181404686	181404819	1,0,1,0,30	51,68,60,41,52	1,0,3,0,1	163,143,102,112,181	240	149	2.51205e-06	0.000604126	0.012,0.0,0.01,0.0,0.264	0.004,0.0,0.018,0.0,0.003	0.052
Ccl27	chr5	-	56942999	56945353	56942999	56945179	56945293	56945353	2,7,14,1,31	0,3,3,1,10	6,3,5,4,9	0,1,0,1,0	263	149	3.43254e-06	0.000604126	1.0,0.569,0.726,0.362,0.637	1.0,0.63,1.0,0.694,1.0	-0.206
ENSRNOG00000070982	chr3	-	119199510	119203937	119199510	119199724	119199748	119203937	69,66,102,94,83	5,13,21,8,17	27,24,18,28,37	4,0,1,2,0	173	149	3.58423e-05	0.0042055	0.922,0.814,0.807,0.91,0.808	0.853,1.0,0.939,0.923,1.0	-0.091
Aftph	chr14	-	94881789	94883365	94881789	94881870	94883304	94883365	2,1,2,2,3	2,3,0,1,2	0,0,0,1,1	1,2,1,0,1	298	149	0.000499033	0.0336071	0.333,0.143,1.0,0.5,0.429	0.0,0.0,0.0,1.0,0.333	0.214
Psma7	chr3	-	167137853	167138446	167137853	167137916	167138326	167138446	2,43,32,18,17	164,190,175,142,142	18,24,26,22,33	133,103,85,88,119	298	149	0.000560303	0.0336071	0.006,0.102,0.084,0.06,0.056	0.063,0.104,0.133,0.111,0.122	-0.045
Stk16	chr9	+	76705999	76706925	76705999	76706174	76706705	76706925	2,5,3,2,2	13,9,4,8,5	1,1,2,0,0	8,4,4,6,12	298	149	0.000572849	0.0336071	0.071,0.217,0.273,0.111,0.167	0.059,0.111,0.2,0.0,0.0	0.094
Idh3g	chrX	-	151518996	151519634	151518996	151519094	151519592	151519634	2,15,13,2,60	0,2,2,2,27	3,7,7,8,4	0,2,1,1,0	298	149	0.000953537	0.0444464	1.0,0.789,0.765,0.333,0.526	1.0,0.636,0.778,0.8,1.0	-0.16
Apoe	chr1	-	79355158	79355886	79355158	79355327	79355820	79355886	0,2,41,8,15	201,296,283,235,6628	34,7,7,13,6	281,283,277,258,341	298	149	0.00121048	0.0444464	0.0,0.003,0.068,0.017,0.001	0.057,0.012,0.012,0.025,0.009	-0.005
Hnrnpm	chr7	-	14458867	14459059	14458867	14458903	14459020	14459059	3,8,12,8,4	0,3,2,2,1	11,2,2,5,2	5,4,4,6,1	266	149	0.00125217	0.0444464	1.0,0.599,0.771,0.691,0.691	0.552,0.219,0.219,0.318,0.528	0.383
Aif1	chr20	+	3651218	3651606	3651218	3651285	3651564	3651606	0,4,0,2,8	10,18,12,6,41	1,1,0,0,0	9,8,5,10,6	298	149	0.00126268	0.0444464	0.0,0.1,0.0,0.143,0.089	0.053,0.059,0.0,0.0,0.0	0.044
Qk	chr1	+	50489692	50492805	50489692	50489992	50492730	50492805	13,16,31,28,55	1,4,1,1,6	24,22,16,14,24	0,1,0,2,1	298	149	0.00172878	0.0553209	0.867,0.667,0.939,0.933,0.821	1.0,0.917,1.0,0.778,0.923	-0.078
Pcbp2	chr7	+	133620250	133621846	133620250	133620323	133621793	133621846	2,11,2,9,29	0,0,0,0,1	12,16,9,10,5	0,2,4,2,0	298	149	0.00219034	0.0642501	1.0,1.0,1.0,1.0,0.935	1.0,0.8,0.529,0.714,1.0	0.178
Pebp1	chr12	+	39303988	39304478	39303988	39304098	39304377	39304478	25,109,95,62,70	455,0,0,0,0	152,62,63,62,108	0,0,0,0,0	298	149	0.0039306	0.106429	0.027,1.0,1.0,1.0,1.0	1.0,1.0,1.0,1.0,1.0	-0.195
MGC116121	chr18	+	15779575	15781656	15779575	15779598	15781456	15781656	3,2,3,7,21	1,4,9,5,22	1,2,2,2,2	2,8,7,5,10	298	149	0.00449134	0.112925	0.6,0.2,0.143,0.412,0.323	0.2,0.111,0.125,0.167,0.091	0.197
Nsd1	chr17	-	9422113	9423057	9422113	9422203	9422943	9423057	7,11,2,4,15	1,4,0,0,2	4,1,6,1,3	4,2,3,2,0	298	149	0.00614688	0.144247	0.778,0.579,1.0,1.0,0.789	0.333,0.2,0.5,0.2,1.0	0.383
Eif4a2	chr11	-	77766495	77766960	77766495	77766585	77766822	77766960	6,31,34,19,212	235,225,198,182,242	16,30,24,22,18	104,85,61,78,41	298	149	0.0116521	0.246521	0.013,0.064,0.079,0.05,0.305	0.071,0.15,0.164,0.124,0.18	-0.036
Pex5l	chr2	-	115850226	115851310	115850226	115850254	115851066	115851310	4,15,11,4,43	0,0,0,0,2	16,6,5,9,7	3,1,1,2,0	298	149	0.0119058	0.246521	1.0,1.0,1.0,1.0,0.915	0.727,0.75,0.714,0.692,1.0	0.206
Wbp4	chr15	-	54886228	54886494	54886228	54886352	54886431	54886494	0,1,1,0,1	1,3,1,4,6	3,1,2,2,0	2,5,4,5,5	228	149	0.0145551	0.271248	0.0,0.179,0.395,0.0,0.098	0.495,0.116,0.246,0.207,0.0	-0.078
Zfp410	chr6	+	103984307	103985354	103984307	103984433	103985213	103985354	0,3,6,0,1	4,3,1,2,1	0,0,1,1,0	2,2,0,2,2	298	149	0.0146412	0.271248	0.0,0.333,0.75,0.0,0.333	0.0,0.0,1.0,0.2,0.0	0.043
Sltm	chr8	+	71230866	71233761	71230866	71230931	71233563	71233761	6,12,15,11,18	5,15,5,6,8	8,2,1,8,12	4,14,5,10,10	298	149	0.0233363	0.410719	0.375,0.286,0.6,0.478,0.529	0.5,0.067,0.091,0.286,0.375	0.19
Usp5	chr4	-	157621704	157622198	157621704	157621789	157622044	157622198	0,0,0,1,10	7,15,17,4,34	0,1,1,3,0	16,21,17,15,18	298	149	0.0352634	0.591082	0.0,0.0,0.0,0.111,0.128	0.0,0.023,0.029,0.091,0.0	0.019
Morf4l2	chrX	-	100082403	100089763	100082403	100084127	100089673	100089763	0,2,1,2,3	21,24,36,25,140	1,1,3,3,1	16,13,6,14,9	298	149	0.0476668	0.762669	0.0,0.04,0.014,0.038,0.011	0.03,0.037,0.2,0.097,0.053	-0.063
mPOA
GeneID	chr	strand	riExonStart_0base	riExonEnd	upstreamES	upstreamEE	downstreamES	downstreamEE	IJC_SAMPLE_1	SJC_SAMPLE_1	IJC_SAMPLE_2	SJC_SAMPLE_2	IncFormLen	SkipFormLen	PValue	FDR	IncLevel1	IncLevel2	IncLevelDifference
Eif4a2	chr11	-	77766495	77766960	77766495	77766585	77766822	77766960	1,1,37,35,21	122,104,131,139,146	27,25,83,88,7	75,61,93,99,28	298	149	1.40477e-12	5.05715e-10	0.004,0.005,0.124,0.112,0.067	0.153,0.17,0.309,0.308,0.111	-0.148
Aldoa	chr1	-	181404383	181404819	181404383	181404595	181404686	181404819	0,2,0,1,6	285,373,285,376,342	1,1,17,16,1	95,76,120,92,94	240	149	5.25773e-09	9.46392e-07	0.0,0.003,0.0,0.002,0.011	0.006,0.008,0.081,0.097,0.007	-0.037
Dlg4	chr10	+	54752747	54753005	54752747	54752801	54752945	54753005	0,0,1,1,0	1,1,3,4,2	1,1,3,5,1	3,2,0,0,0	293	149	1.03671e-06	0.000124405	0.0,0.0,0.145,0.113,0.0	0.145,0.203,1.0,1.0,1.0	-0.618
Pebp1	chr12	+	39303988	39304478	39303988	39304098	39304377	39304478	55,76,62,144,88	379,477,0,0,0	50,21,58,34,35	0,0,0,0,0	298	149	1.04111e-05	0.000936995	0.068,0.074,1.0,1.0,1.0	1.0,1.0,1.0,1.0,1.0	-0.372
Hnrnpk	chr17	+	6266999	6268478	6266999	6267056	6268434	6268478	0,0,5,2,5	29,46,33,41,36	9,2,9,8,1	12,16,26,31,13	298	149	1.84816e-05	0.00133068	0.0,0.0,0.07,0.024,0.065	0.273,0.059,0.148,0.114,0.037	-0.094
Chmp2a	chr1	-	73660466	73660852	73660466	73660597	73660672	73660852	0,0,0,1,0	44,44,43,48,33	1,0,11,9,1	34,45,88,65,33	224	149	2.50535e-05	0.00150321	0.0,0.0,0.0,0.014,0.0	0.019,0.0,0.077,0.084,0.02	-0.037
Rps24	chr16	+	91860	93858	91860	91971	93838	93858	0,1,1,0,1	42,36,22,41,29	1,4,4,4,4	24,24,43,31,14	298	149	0.000174548	0.00897678	0.0,0.014,0.022,0.0,0.017	0.02,0.077,0.044,0.061,0.125	-0.055
Rbm39	chr3	-	144688896	144693419	144688896	144689091	144693369	144693419	0,0,0,2,5	1,1,3,0,2	7,5,16,16,4	1,2,3,5,2	298	149	0.000269902	0.0121456	0.0,0.0,0.0,1.0,0.556	0.778,0.556,0.727,0.615,0.5	-0.324
Sars1	chr2	-	196066200	196067295	196066200	196066330	196067137	196067295	0,0,0,3,1	12,10,16,5,20	1,0,6,7,1	8,12,17,15,8	298	149	0.000505344	0.0194831	0.0,0.0,0.0,0.231,0.024	0.059,0.0,0.15,0.189,0.059	-0.04
ENSRNOG00000070982	chr3	-	119199510	119203937	119199510	119199724	119199748	119203937	93,64,59,98,103	14,3,9,20,23	20,11,24,29,14	0,2,5,0,0	173	149	0.000588376	0.0194831	0.851,0.948,0.85,0.808,0.794	1.0,0.826,0.805,1.0,1.0	-0.076
Gsto1	chr1	+	246721450	246724355	246721450	246721559	246724132	246724355	1,0,1,0,0	6,8,9,14,9	1,0,6,4,0	5,5,12,12,5	298	149	0.000595317	0.0194831	0.077,0.0,0.053,0.0,0.0	0.091,0.0,0.2,0.143,0.0	-0.061
Qk	chr1	+	50489692	50492805	50489692	50489992	50492730	50492805	8,8,11,13,11	1,1,1,0,0	11,11,42,37,6	3,1,4,2,1	298	149	0.000909769	0.0259959	0.8,0.8,0.846,1.0,1.0	0.647,0.846,0.84,0.902,0.75	0.092
Pebp1	chr12	+	39303988	39304478	39303988	39304102	39304381	39304478	55,76,62,138,82	0,0,279,380,451	47,20,57,31,34	151,104,170,136,126	298	149	0.00100583	0.0259959	1.0,1.0,0.1,0.154,0.083	0.135,0.088,0.144,0.102,0.119	0.35
Map1b	chr2	-	30823026	30831478	30823026	30823265	30824997	30831478	0,3,2,3,1	3,1,3,3,5	0,0,0,0,0	3,10,9,26,6	298	149	0.00101095	0.0259959	0.0,0.6,0.25,0.333,0.091	0.0,0.0,0.0,0.0,0.0	0.255
Actr2	chr14	-	94303052	94306676	94303052	94303185	94306530	94306676	0,0,0,1,0	43,58,46,71,48	2,3,7,5,1	38,46,61,43,30	298	149	0.00147251	0.0332567	0.0,0.0,0.0,0.007,0.0	0.026,0.032,0.054,0.055,0.016	-0.035
Parp6	chr8	+	60038390	60039251	60038390	60038503	60039178	60039251	0,0,2,1,0	4,3,10,5,9	1,0,3,7,1	11,11,10,9,4	298	149	0.00147808	0.0332567	0.0,0.0,0.091,0.091,0.0	0.043,0.0,0.13,0.28,0.111	-0.076
Srrm2	chr10	+	12846426	12847921	12846426	12846714	12847807	12847921	1,0,3,0,4	4,2,6,6,4	6,7,11,5,3	3,4,15,12,1	298	149	0.00379122	0.0802847	0.111,0.0,0.2,0.0,0.333	0.5,0.467,0.268,0.172,0.6	-0.273
Atp6v1g2	chr20	-	3587695	3589355	3587695	3588788	3589254	3589355	0,0,0,1,5	22,33,27,18,38	1,1,5,3,1	9,10,15,17,4	298	149	0.0042051	0.084102	0.0,0.0,0.0,0.027,0.062	0.053,0.048,0.143,0.081,0.111	-0.069
Rbm3	chrX	+	14350948	14351471	14350948	14351042	14351387	14351471	0,0,0,0,1	6,6,1,8,0	3,0,6,1,0	6,1,4,6,2	298	149	0.00637678	0.120823	0.0,0.0,0.0,0.0,1.0	0.2,0.0,0.429,0.077,0.0	0.059
Mtx3	chr2	+	24070144	24071578	24070144	24070302	24071492	24071578	2,5,1,4,0	2,2,4,0,4	2,0,0,1,1	2,1,3,3,0	298	149	0.011749	0.211483	0.333,0.556,0.111,1.0,0.0	0.333,0.0,0.0,0.143,1.0	0.105
Psmd11	chr10	+	65476763	65477302	65476763	65476889	65477266	65477302	0,0,0,0,0	13,19,26,27,22	0,0,5,7,0	10,17,38,27,16	298	149	0.0173684	0.297745	0.0,0.0,0.0,0.0,0.0	0.0,0.0,0.062,0.115,0.0	-0.035
Usp29	chr1	-	66874016	66880975	66874016	66880275	66880774	66880975	3,1,3,2,1	6,8,14,15,7	4,2,13,9,2	11,14,26,19,7	298	149	0.0202157	0.330803	0.2,0.059,0.097,0.062,0.067	0.154,0.067,0.2,0.191,0.125	-0.05
Slc25a23	chr9	-	1882620	1884457	1882620	1883595	1884276	1884457	13,18,18,25,22	0,1,0,0,2	39,36,66,56,8	0,1,3,5,0	298	149	0.0287808	0.450482	1.0,0.9,1.0,1.0,0.846	1.0,0.947,0.917,0.848,1.0	0.007
Rexo2	chr8	-	48816228	48817994	48816228	48817150	48817916	48817994	1,2,1,0,1	0,2,1,1,1	1,3,3,4,0	1,0,2,2,1	298	149	0.0390274	0.585411	1.0,0.333,0.333,0.0,0.333	0.333,1.0,0.429,0.5,0.0	-0.053
Cdk5rap3	chr10	-	81894810	81895497	81894810	81894982	81895291	81895497	1,2,2,2,1	1,8,6,8,11	0,0,3,0,0	3,5,3,10,4	298	149	0.0471818	0.679417	0.333,0.111,0.143,0.111,0.043	0.0,0.0,0.333,0.0,0.0	0.082
NACShell
GeneID	chr	strand	riExonStart_0base	riExonEnd	upstreamES	upstreamEE	downstreamES	downstreamEE	IJC_SAMPLE_1	SJC_SAMPLE_1	IJC_SAMPLE_2	SJC_SAMPLE_2	IncFormLen	SkipFormLen	PValue	FDR	IncLevel1	IncLevel2	IncLevelDifference
Eif4a2	chr11	-	77766495	77766960	77766495	77766585	77766822	77766960	3,27,30,18,26	149,172,165,148,164	11,19,17,70,9	62,49,75,74,43	298	149	1.24511e-06	0.000412131	0.01,0.073,0.083,0.057,0.073	0.081,0.162,0.102,0.321,0.095	-0.093
Ube2b	chr10	-	36258166	36260683	36258166	36258192	36260602	36260683	0,0,3,1,0	23,18,20,23,30	4,3,4,7,2	22,21,16,25,12	298	149	8.12225e-06	0.00134423	0.0,0.0,0.07,0.021,0.0	0.083,0.067,0.111,0.123,0.077	-0.074
Ccl27	chr5	-	56942999	56945353	56942999	56945179	56945293	56945353	2,5,4,4,3	3,0,1,3,1	1,4,5,17,2	0,1,0,0,0	263	149	5.17033e-05	0.00506253	0.274,1.0,0.694,0.43,0.63	1.0,0.694,1.0,1.0,1.0	-0.333
Gsto1	chr1	+	246721450	246724355	246721450	246721559	246724132	246724355	1,0,0,0,0	15,23,20,22,22	0,1,0,16,0	22,7,11,22,12	298	149	6.11786e-05	0.00506253	0.032,0.0,0.0,0.0,0.0	0.0,0.067,0.0,0.267,0.0	-0.06
Apoe	chr1	-	79355158	79355886	79355158	79355327	79355820	79355886	0,14,15,10,18	156,266,255,291,323	7,6,7,8,5	215,199,162,4703,140	298	149	0.000703649	0.0465815	0.0,0.026,0.029,0.017,0.027	0.016,0.015,0.021,0.001,0.018	0.006
Pms2	chr12	-	10681555	10682430	10681555	10681656	10682262	10682430	0,5,3,0,3	1,1,2,1,4	0,1,1,1,2	1,0,0,2,0	298	149	0.0039305	0.216833	0.0,0.714,0.429,0.0,0.273	0.0,1.0,1.0,0.2,1.0	-0.357
Klc1	chr6	+	130851014	130855559	130851014	130851176	130855509	130855559	5,1,0,5,2	9,13,26,26,20	0,0,0,2,1	14,7,12,11,11	298	149	0.00459977	0.217503	0.217,0.037,0.0,0.088,0.048	0.0,0.0,0.0,0.083,0.043	0.053
Slc25a23	chr9	-	1882620	1884457	1882620	1883595	1884276	1884457	10,21,22,21,19	1,1,2,0,0	44,50,50,68,34	3,2,3,4,2	298	149	0.00582499	0.237383	0.833,0.913,0.846,1.0,1.0	0.88,0.926,0.893,0.895,0.895	0.021
Srrm2	chr10	+	12846426	12847921	12846426	12846714	12847807	12847921	0,2,1,0,0	3,0,4,4,1	1,3,3,3,2	2,6,4,8,1	298	149	0.00651552	0.237383	0.0,1.0,0.111,0.0,0.0	0.2,0.2,0.273,0.158,0.5	-0.044
Pebp1	chr12	+	39303988	39304478	39303988	39304098	39304377	39304478	27,57,56,55,63	226,0,0,0,0	34,26,23,17,34	0,0,0,0,0	298	149	0.00726783	0.237383	0.056,1.0,1.0,1.0,1.0	1.0,1.0,1.0,1.0,1.0	-0.189
Tmem33	chr14	-	40888484	40891259	40888484	40890212	40891138	40891259	0,3,9,1,4	4,8,2,10,7	5,5,7,19,4	8,3,3,7,2	298	149	0.00788885	0.237383	0.0,0.158,0.692,0.048,0.222	0.238,0.455,0.538,0.576,0.5	-0.237
Aldoa	chr1	-	181404383	181404819	181404383	181404595	181404686	181404819	0,0,0,1,2	74,99,125,128,124	1,2,2,14,0	75,78,65,76,88	240	149	0.0111855	0.299424	0.0,0.0,0.0,0.005,0.01	0.008,0.016,0.019,0.103,0.0	-0.026
Atp6v1g2	chr20	-	3587695	3589355	3587695	3588788	3589254	3589355	0,0,0,1,0	5,19,18,17,21	5,0,2,2,1	13,14,5,19,7	298	149	0.0117598	0.299424	0.0,0.0,0.0,0.029,0.0	0.161,0.0,0.167,0.05,0.067	-0.083
Hnrnpk	chr17	+	6266999	6268478	6266999	6267056	6268434	6268478	0,3,0,2,2	34,32,37,23,33	3,3,0,6,1	26,15,16,15,20	298	149	0.0128809	0.304542	0.0,0.045,0.0,0.042,0.029	0.055,0.091,0.0,0.167,0.024	-0.044
Septin4	chr10	+	72389917	72390317	72389917	72390080	72390217	72390317	4,5,4,3,5	13,11,40,27,24	7,4,4,10,3	18,11,13,9,11	286	149	0.0138891	0.306486	0.138,0.191,0.05,0.055,0.098	0.168,0.159,0.138,0.367,0.124	-0.085
Ncln	chr7	+	8219908	8220178	8219908	8219947	8220017	8220178	5,0,3,2,1	0,2,0,0,0	0,0,1,2,1	1,2,1,0,0	219	149	0.01585	0.322499	1.0,0.0,1.0,1.0,1.0	0.0,0.0,0.405,1.0,1.0	0.319
Aup1	chr4	+	115562643	115563059	115562643	115562759	115562940	115563059	2,0,3,2,1	2,5,7,3,6	0,0,0,0,1	5,2,8,5,4	298	149	0.0165634	0.322499	0.333,0.0,0.176,0.25,0.077	0.0,0.0,0.0,0.0,0.111	0.145
Pcbp2	chr7	+	133620250	133621846	133620250	133620323	133621790	133621846	2,2,6,11,11	2,6,6,6,4	16,17,33,27,4	0,4,5,16,4	298	149	0.0196718	0.361743	0.333,0.143,0.333,0.478,0.579	1.0,0.68,0.767,0.458,0.333	-0.274
Phb2	chr4	+	157520366	157520961	157520366	157520470	157520883	157520961	2,5,1,5,2	13,0,0,0,0	4,1,1,1,4	0,0,0,0,0	298	149	0.0273894	0.477152	0.071,1.0,1.0,1.0,1.0	1.0,1.0,1.0,1.0,1.0	-0.186
Qk	chr1	+	50489692	50492805	50489692	50489992	50492730	50492805	2,9,6,12,12	2,1,0,0,1	12,8,9,23,7	0,2,1,6,0	298	149	0.0382566	0.633146	0.333,0.818,1.0,1.0,0.857	1.0,0.667,0.818,0.657,1.0	-0.027
PLC
GeneID	chr	strand	riExonStart_0base	riExonEnd	upstreamES	upstreamEE	downstreamES	downstreamEE	IJC_SAMPLE_1	SJC_SAMPLE_1	IJC_SAMPLE_2	SJC_SAMPLE_2	IncFormLen	SkipFormLen	PValue	FDR	IncLevel1	IncLevel2	IncLevelDifference
Ppp1r16a	chr7	+	108413098	108413384	108413098	108413224	108413308	108413384	1,3,1,5,5	7,12,10,11,8	0,0,0,0,0	7,4,7,4,1	233	149	4.09904e-07	0.000141417	0.084,0.138,0.06,0.225,0.286	0.0,0.0,0.0,0.0,0.0	0.159
Hrh3	chr3	-	167191557	167193074	167191557	167192073	167192813	167193074	14,35,22,27,18	1,0,3,6,4	12,7,7,11,10	1,0,1,0,0	298	149	4.26078e-06	0.000734985	0.875,1.0,0.786,0.692,0.692	0.857,1.0,0.778,1.0,1.0	-0.118
Eif4a2	chr11	-	77766495	77766960	77766495	77766585	77766822	77766960	2,34,35,24,24	150,138,173,141,153	11,25,20,68,9	62,63,60,75,54	298	149	1.8752e-05	0.00206877	0.007,0.11,0.092,0.078,0.073	0.081,0.166,0.143,0.312,0.077	-0.084
Ppp1r16a	chr7	+	108412885	108413224	108412885	108413010	108413098	108413224	2,6,3,4,2	5,13,19,7,12	0,0,1,0,1	10,3,4,3,2	237	149	2.39857e-05	0.00206877	0.201,0.225,0.09,0.264,0.095	0.0,0.0,0.136,0.0,0.239	0.1
Nap1l1	chr7	+	46955798	46956591	46955798	46955864	46956462	46956591	11,12,23,20,17	2,0,5,2,1	9,10,16,18,13	0,0,1,0,1	298	149	0.000173419	0.0112435	0.733,1.0,0.697,0.833,0.895	1.0,1.0,0.889,1.0,0.867	-0.12
Ncln	chr7	+	8219908	8220178	8219908	8219947	8220017	8220178	2,4,5,5,4	0,6,3,4,1	3,0,1,0,0	1,1,1,2,1	219	149	0.000204143	0.0112435	1.0,0.312,0.531,0.46,0.731	0.671,0.0,0.405,0.0,0.0	0.392
Actr2	chr14	-	94303052	94306676	94303052	94303185	94306530	94306676	0,2,5,2,3	144,161,168,191,163	2,4,3,24,0	108,106,131,106,114	298	149	0.000230309	0.0112435	0.0,0.006,0.015,0.005,0.009	0.009,0.019,0.011,0.102,0.0	-0.021
Zc3h8	chr3	-	116180211	116181237	116180211	116180304	116181108	116181237	3,1,1,6,1	0,4,1,3,4	0,1,1,7,2	1,0,1,1,0	298	149	0.000260719	0.0112435	1.0,0.111,0.333,0.5,0.111	0.0,1.0,0.333,0.778,1.0	-0.211
Kifc2	chr7	+	108382902	108383205	108382902	108382980	108383090	108383205	2,7,1,4,6	10,6,11,4,10	1,1,3,0,1	0,0,1,1,1	259	149	0.0010833	0.0415265	0.103,0.402,0.05,0.365,0.257	1.0,1.0,0.633,0.0,0.365	-0.364
Nsd1	chr17	-	9422113	9423057	9422113	9422203	9422943	9423057	5,8,7,8,3	0,0,8,0,1	6,7,2,10,3	3,0,10,9,7	298	149	0.00216618	0.0747332	1.0,1.0,0.304,1.0,0.6	0.5,1.0,0.091,0.357,0.176	0.356
Srrm2	chr10	+	12846426	12847921	12846426	12846714	12847807	12847921	0,2,0,1,1	6,3,7,8,4	1,1,3,4,1	3,6,8,4,1	298	149	0.00324684	0.101833	0.0,0.25,0.0,0.059,0.111	0.143,0.077,0.158,0.333,0.333	-0.125
Psmd11	chr10	+	65476763	65477302	65476763	65476889	65477266	65477302	0,0,0,0,1	18,42,37,27,30	1,0,1,11,0	13,8,30,33,16	298	149	0.00369176	0.106138	0.0,0.0,0.0,0.0,0.016	0.037,0.0,0.016,0.143,0.0	-0.036
Wbp2	chr10	-	101313594	101314248	101313594	101313671	101314122	101314248	1,4,1,5,1	6,5,16,18,43	0,0,1,1,0	6,3,4,6,7	298	149	0.00644892	0.171144	0.077,0.286,0.03,0.122,0.011	0.0,0.0,0.111,0.077,0.0	0.068
Pebp1	chr12	+	39303988	39304478	39303988	39304098	39304377	39304478	65,96,62,63,135	453,0,0,0,0	37,31,32,40,42	0,0,0,0,0	298	149	0.00745745	0.183773	0.067,1.0,1.0,1.0,1.0	1.0,1.0,1.0,1.0,1.0	-0.187
Sars1	chr2	-	196066200	196067295	196066200	196066330	196067137	196067295	1,0,0,0,2	25,18,31,31,25	2,1,2,2,2	11,14,6,13,11	298	149	0.00956941	0.220096	0.02,0.0,0.0,0.0,0.038	0.083,0.034,0.143,0.071,0.083	-0.071
Pcbp2	chr7	+	133620250	133621846	133620250	133620323	133621793	133621846	5,12,13,8,9	0,0,0,0,0	17,17,29,24,20	2,0,0,5,1	298	149	0.016241	0.350196	1.0,1.0,1.0,1.0,1.0	0.81,1.0,1.0,0.706,0.909	0.115
Aif1	chr20	+	3651218	3651606	3651218	3651285	3651564	3651606	0,5,3,1,8	4,8,12,23,15	0,2,6,1,0	9,7,13,38,12	298	149	0.0173591	0.352288	0.0,0.238,0.111,0.021,0.211	0.0,0.125,0.188,0.013,0.0	0.051
Hsd17b8	chr20	+	4828304	4828742	4828304	4828379	4828550	4828742	5,4,5,9,8	6,5,4,8,5	9,7,5,6,6	2,3,4,2,0	298	149	0.0197574	0.378684	0.294,0.286,0.385,0.36,0.444	0.692,0.538,0.385,0.6,1.0	-0.289
Apoe	chr1	-	79355158	79355886	79355158	79355327	79355820	79355886	1,8,17,38,11	317,370,524,473,540	8,6,5,9,6	221,153,162,4196,172	298	149	0.0248492	0.436379	0.002,0.011,0.016,0.039,0.01	0.018,0.019,0.015,0.001,0.017	0.002
Zfp131	chr2	-	51735717	51736400	51735717	51735940	51736042	51736400	6,6,9,4,6	1,0,1,1,2	2,4,8,8,2	0,1,3,2,3	251	149	0.0252973	0.436379	0.781,1.0,0.842,0.704,0.64	1.0,0.704,0.613,0.704,0.284	0.132
Raphe
GeneID	chr	strand	riExonStart_0base	riExonEnd	upstreamES	upstreamEE	downstreamES	downstreamEE	IJC_SAMPLE_1	SJC_SAMPLE_1	IJC_SAMPLE_2	SJC_SAMPLE_2	IncFormLen	SkipFormLen	PValue	FDR	IncLevel1	IncLevel2	IncLevelDifference
Pebp1	chr12	+	39303988	39304478	39303988	39304098	39304377	39304478	146,102,94,230,134	1082,950,786,0,945	194,156,113,60,104	0,0,0,0,0	298	149	0	0	0.063,0.051,0.056,1.0,0.066	1.0,1.0,1.0,1.0,1.0	-0.753
Pebp1	chr12	+	39303988	39304478	39303988	39304102	39304381	39304478	146,104,94,222,136	2,0,0,655,0	188,149,112,56,96	669,534,459,332,509	298	149	0	0	0.973,1.0,1.0,0.145,1.0	0.123,0.122,0.109,0.078,0.086	0.72
Eif4a2	chr11	-	77766495	77766960	77766495	77766585	77766822	77766960	3,0,2,25,3	231,209,159,143,217	141,22,124,26,15	156,97,164,65,68	298	149	0	0	0.006,0.0,0.006,0.08,0.007	0.311,0.102,0.274,0.167,0.099	-0.171
Psma7	chr3	-	167137853	167138446	167137853	167137916	167138326	167138446	3,3,1,23,0	181,151,99,113,161	46,44,17,29,29	197,122,162,95,108	298	149	0	0	0.008,0.01,0.005,0.092,0.0	0.105,0.153,0.05,0.132,0.118	-0.089
Aldoa	chr1	-	181404383	181404819	181404383	181404595	181404686	181404819	3,0,1,4,3	238,198,147,125,169	26,1,15,0,1	86,87,93,48,63	240	149	7.34416e-11	5.17029e-09	0.008,0.0,0.004,0.019,0.011	0.158,0.007,0.091,0.0,0.01	-0.045
Gsto1	chr1	+	246721450	246724355	246721450	246721559	246724132	246724355	0,0,0,1,0	35,31,33,18,33	11,1,14,0,0	47,20,42,14,11	298	149	4.17823e-08	2.45123e-06	0.0,0.0,0.0,0.027,0.0	0.105,0.024,0.143,0.0,0.0	-0.049
Meis3	chr1	+	76865558	76865912	76865558	76865609	76865762	76865912	1,0,0,1,4	1,2,2,0,3	6,1,1,3,1	1,0,1,0,1	298	149	7.09126e-07	3.56589e-05	0.333,0.0,0.0,1.0,0.4	0.75,1.0,0.333,1.0,0.333	-0.337
Psmd11	chr10	+	65476763	65477302	65476763	65476889	65477266	65477302	0,0,0,1,0	49,38,25,22,28	12,1,12,1,1	88,31,58,21,24	298	149	1.60008e-06	7.04035e-05	0.0,0.0,0.0,0.022,0.0	0.064,0.016,0.094,0.023,0.02	-0.039
Rangrf	chr10	-	53677929	53678260	53677929	53678015	53678103	53678260	0,1,0,0,0	6,7,7,2,10	2,4,2,1,3	5,6,11,3,2	237	149	3.77728e-06	0.000147734	0.0,0.082,0.0,0.0,0.0	0.201,0.295,0.103,0.173,0.485	-0.235
Cdc42ep2	chr1	-	203201872	203203447	203201872	203203221	203203325	203203447	11,9,15,12,11	2,1,0,1,0	21,10,19,4,2	4,3,6,2,2	253	149	8.39036e-06	0.000295341	0.764,0.841,1.0,0.876,1.0	0.756,0.663,0.651,0.541,0.371	0.3
Actr2	chr14	-	94303052	94306676	94303052	94303185	94306530	94306676	0,0,0,3,0	108,88,97,75,101	17,1,11,0,1	102,76,96,53,65	298	149	1.11444e-05	0.000356622	0.0,0.0,0.0,0.02,0.0	0.077,0.007,0.054,0.0,0.008	-0.025
Qk	chr1	+	50489692	50492805	50489692	50489992	50492730	50492805	30,29,24,39,24	1,2,1,1,0	86,34,105,27,27	15,1,10,4,3	298	149	2.01113e-05	0.000572952	0.938,0.879,0.923,0.951,1.0	0.741,0.944,0.84,0.771,0.818	0.115
Kifc2	chr7	+	108382902	108383205	108382902	108382980	108383090	108383205	0,7,4,1,1	1,1,0,0,2	1,1,0,0,1	1,0,3,1,1	259	149	2.12867e-05	0.000572952	0.0,0.801,1.0,1.0,0.223	0.365,1.0,0.0,0.0,0.365	0.259
Rsrp1	chr5	+	147149286	147150884	147149286	147149423	147150797	147150884	119,83,84,61,71	11,4,3,4,5	52,19,35,22,20	7,2,14,5,10	298	149	2.32735e-05	0.000572952	0.844,0.912,0.933,0.884,0.877	0.788,0.826,0.556,0.688,0.5	0.218
Chmp2a	chr1	-	73660466	73660852	73660466	73660597	73660672	73660852	0,2,0,1,1	127,90,87,69,85	14,1,12,0,0	134,71,116,38,57	224	149	2.44156e-05	0.000572952	0.0,0.015,0.0,0.01,0.008	0.065,0.009,0.064,0.0,0.0	-0.021
Slc25a1	chr11	+	83056486	83056798	83056486	83056586	83056659	83056798	0,0,0,2,1	6,3,6,3,10	5,1,3,1,2	6,8,6,2,4	222	149	9.33397e-05	0.00205347	0.0,0.0,0.0,0.309,0.063	0.359,0.077,0.251,0.251,0.251	-0.163
Kmt2d	chr7	-	129964429	129964894	129964429	129964595	129964767	129964894	7,5,6,6,9	11,7,14,9,16	2,1,2,2,2	26,4,18,3,5	298	149	0.000169527	0.0035102	0.241,0.263,0.176,0.25,0.22	0.037,0.111,0.053,0.25,0.167	0.106
Aif1	chr20	+	3651218	3651606	3651218	3651285	3651564	3651606	0,0,0,4,0	14,2,5,9,12	8,1,10,0,1	24,8,35,3,9	298	149	0.000226777	0.00443475	0.0,0.0,0.0,0.182,0.0	0.143,0.059,0.125,0.0,0.053	-0.04
Paxx	chr3	-	8275056	8275362	8275056	8275141	8275296	8275362	0,0,0,0,2	16,15,19,13,14	2,1,7,1,2	16,14,6,8,12	298	149	0.000240425	0.00445418	0.0,0.0,0.0,0.0,0.067	0.059,0.034,0.368,0.059,0.077	-0.106
Atp6v1g2	chr20	-	3587695	3589355	3587695	3588788	3589254	3589355	1,3,5,1,5	42,75,50,59,71	8,1,11,3,2	24,33,25,29,26	298	149	0.000293934	0.00517323	0.012,0.02,0.048,0.008,0.034	0.143,0.015,0.18,0.049,0.037	-0.06
Klhdc3	chr9	+	14304653	14305220	14304653	14304866	14305043	14305220	0,0,1,0,0	7,10,7,11,17	2,2,6,1,0	14,8,8,6,7	298	149	0.000598875	0.0100383	0.0,0.0,0.067,0.0,0.0	0.067,0.111,0.273,0.077,0.0	-0.092
Ints11	chr5	+	166494179	166494398	166494179	166494278	166494363	166494398	0,1,1,0,1	1,1,3,1,1	2,2,2,2,0	0,0,1,3,4	234	149	0.000793565	0.0123444	0.0,0.389,0.175,0.0,0.389	1.0,1.0,0.56,0.298,0.0	-0.381
Pex5l	chr2	-	115850226	115851310	115850226	115850254	115851066	115851310	5,2,3,12,1	0,0,0,0,0	62,9,42,11,4	6,1,3,0,0	298	149	0.000806593	0.0123444	1.0,1.0,1.0,1.0,1.0	0.838,0.818,0.875,1.0,1.0	0.094
Dhx15	chr14	+	58815061	58818070	58815061	58815253	58817947	58818070	2,0,0,0,0	7,3,4,2,2	4,3,2,0,2	9,0,6,5,2	298	149	0.000919381	0.0134843	0.125,0.0,0.0,0.0,0.0	0.182,1.0,0.143,0.0,0.333	-0.307
Rsrc2	chr12	+	32846119	32848027	32846119	32846196	32847836	32848027	0,1,4,3,1	2,0,0,0,1	2,1,6,1,1	3,0,3,1,1	298	149	0.000999561	0.0140738	0.0,1.0,1.0,1.0,0.333	0.25,1.0,0.5,0.333,0.333	0.183
Ccl27	chr5	-	56942999	56945353	56942999	56943097	56945293	56945353	2,3,0,3,1	4,3,2,8,1	29,4,35,3,10	18,6,14,3,6	298	149	0.0013426	0.0181767	0.2,0.333,0.0,0.158,0.333	0.446,0.25,0.556,0.333,0.455	-0.203
Eif4a3	chr10	-	104549341	104549657	104549341	104549469	104549549	104549657	0,0,0,1,0	13,16,11,12,8	10,0,1,1,0	33,10,30,13,10	229	149	0.00201461	0.0262645	0.0,0.0,0.0,0.051,0.0	0.165,0.0,0.021,0.048,0.0	-0.037
Ppdpf	chr3	+	168300191	168300413	168300191	168300263	168300335	168300413	5,1,0,3,1	0,2,1,9,4	2,0,0,1,0	14,4,15,3,2	221	149	0.00237388	0.0298431	1.0,0.252,0.0,0.183,0.144	0.088,0.0,0.0,0.183,0.0	0.262
Rnf167	chr10	+	55361406	55362744	55361406	55361487	55362618	55362744	0,1,1,0,1	15,3,5,11,8	3,0,6,1,0	5,5,3,8,1	298	149	0.00317538	0.0385425	0.0,0.143,0.091,0.0,0.059	0.231,0.0,0.5,0.059,0.0	-0.099
Sltm	chr8	+	71230866	71233761	71230866	71230931	71233563	71233761	6,7,5,6,7	3,5,1,4,3	5,5,6,2,6	10,5,14,6,6	298	149	0.00332065	0.0385525	0.5,0.412,0.714,0.429,0.538	0.2,0.333,0.176,0.143,0.333	0.282
Idh3g	chrX	-	151518996	151519634	151518996	151519094	151519592	151519634	3,4,1,5,1	0,1,0,3,0	47,4,59,3,3	10,2,16,3,0	298	149	0.00339525	0.0385525	1.0,0.667,1.0,0.455,1.0	0.701,0.5,0.648,0.333,1.0	0.188
Retsat	chr4	+	104661226	104661701	104661226	104661393	104661541	104661701	0,0,0,1,1	7,13,8,13,8	4,0,5,0,2	25,8,24,6,7	297	149	0.00532751	0.0586026	0.0,0.0,0.0,0.037,0.059	0.074,0.0,0.095,0.0,0.125	-0.04
Rnf14	chr18	+	30148598	30150643	30148598	30148771	30150512	30150643	2,0,2,0,0	28,33,11,20,25	8,0,1,2,0	23,10,15,10,10	298	149	0.00673419	0.0718314	0.034,0.0,0.083,0.0,0.0	0.148,0.0,0.032,0.091,0.0	-0.031
Rfng	chr10	-	106047220	106047970	106047220	106047778	106047908	106047970	16,15,19,8,8	1,2,1,0,0	33,10,34,7,13	4,0,3,0,3	279	149	0.0105525	0.10925	0.895,0.8,0.91,1.0,1.0	0.815,1.0,0.858,1.0,0.698	0.047
Klc1	chr6	+	130851014	130855559	130851014	130851176	130855509	130855559	1,4,1,0,0	23,14,12,38,18	6,1,2,2,1	12,12,25,16,15	298	149	0.0192947	0.194049	0.021,0.125,0.04,0.0,0.0	0.2,0.04,0.038,0.059,0.032	-0.037
Tmem147	chr1	-	85977975	85978592	85977975	85978035	85978522	85978592	2,2,1,6,0	17,26,15,20,22	3,1,0,0,0	32,20,33,13,11	298	149	0.0270403	0.264394	0.056,0.037,0.032,0.13,0.0	0.045,0.024,0.0,0.0,0.0	0.037
Sar1a	chr20	+	29628072	29628375	29628072	29628146	29628255	29628375	0,0,0,0,0	4,6,4,1,4	4,0,4,0,0	9,1,7,2,3	258	149	0.0353492	0.336295	0.0,0.0,0.0,0.0,0.0	0.204,0.0,0.248,0.0,0.0	-0.09
Ube2i	chr10	-	14284137	14288183	14284137	14284247	14288110	14288183	0,0,0,0,0	33,14,13,13,13	5,1,2,0,0	4,8,8,7,6	298	149	0.0456811	0.420379	0.0,0.0,0.0,0.0,0.0	0.385,0.059,0.111,0.0,0.0	-0.111
Usp29	chr1	-	66874016	66880975	66874016	66880275	66880774	66880975	1,1,3,4,1	9,12,12,15,4	14,2,12,0,4	24,14,35,13,8	298	149	0.0465761	0.420379	0.053,0.04,0.111,0.118,0.111	0.226,0.067,0.146,0.0,0.2	-0.041
venDG
GeneID	chr	strand	riExonStart_0base	riExonEnd	upstreamES	upstreamEE	downstreamES	downstreamEE	IJC_SAMPLE_1	SJC_SAMPLE_1	IJC_SAMPLE_2	SJC_SAMPLE_2	IncFormLen	SkipFormLen	PValue	FDR	IncLevel1	IncLevel2	IncLevelDifference
Pebp1	chr12	+	39303988	39304478	39303988	39304098	39304377	39304478	162,182,158,149,144	1258,0,0,0,0	104,177,120,60,119	0,1413,1026,897,830	298	149	9.11684e-10	2.66212e-07	0.06,1.0,1.0,1.0,1.0	1.0,0.059,0.055,0.032,0.067	0.569
Psma7	chr3	-	167137853	167138446	167137853	167137916	167138326	167138446	0,18,14,17,16	94,59,78,68,97	30,1,0,0,0	160,174,126,108,117	298	149	9.81731e-09	1.43333e-06	0.0,0.132,0.082,0.111,0.076	0.086,0.003,0.0,0.0,0.0	0.062
Aif1	chr20	+	3651218	3651606	3651218	3651285	3651564	3651606	0,0,8,10,5	16,14,16,10,23	0,0,0,0,0	23,24,15,18,15	298	149	3.03313e-08	2.95224e-06	0.0,0.0,0.2,0.333,0.098	0.0,0.0,0.0,0.0,0.0	0.126
Eif4a2	chr11	-	77766495	77766960	77766495	77766585	77766822	77766960	2,18,32,14,44	198,120,145,147,138	25,1,4,2,1	129,158,146,94,78	298	149	5.51098e-07	3.26158e-05	0.005,0.07,0.099,0.045,0.138	0.088,0.003,0.014,0.011,0.006	0.047
Pebp1	chr12	+	39303988	39304478	39303988	39304102	39304381	39304478	166,178,150,142,133	1,613,658,689,629	94,181,122,64,119	725,0,1,1,0	298	149	5.58489e-07	3.26158e-05	0.988,0.127,0.102,0.093,0.096	0.061,1.0,0.984,0.97,1.0	-0.522
Sltm	chr8	+	71230866	71233761	71230866	71230931	71233563	71233761	1,1,1,0,2	9,6,7,5,4	8,10,9,4,6	16,12,13,9,9	298	149	6.65259e-06	0.000323759	0.053,0.077,0.067,0.0,0.2	0.2,0.294,0.257,0.182,0.25	-0.157
Kmt2d	chr7	-	129964429	129964894	129964429	129964595	129964767	129964894	3,6,9,6,3	4,14,7,5,5	1,2,0,3,1	5,12,8,5,5	298	149	0.000154219	0.00643314	0.273,0.176,0.391,0.375,0.231	0.091,0.077,0.0,0.231,0.091	0.191
Pmpcb	chr4	-	13297820	13298115	13297820	13297896	13298026	13298115	0,3,2,4,3	2,7,6,10,9	1,1,0,0,1	7,7,7,7,3	279	149	0.000312426	0.0114036	0.0,0.186,0.151,0.176,0.151	0.071,0.071,0.0,0.0,0.151	0.074
Rsrp1	chr5	+	147149286	147150884	147149286	147149423	147150797	147150884	61,40,67,40,28	6,10,8,7,10	17,20,28,15,14	9,15,9,6,6	298	149	0.000690296	0.0223963	0.836,0.667,0.807,0.741,0.583	0.486,0.4,0.609,0.556,0.538	0.209
Slc25a23	chr9	-	1882620	1884457	1882620	1883595	1884276	1884457	42,22,48,37,30	0,2,1,0,1	74,55,50,36,33	3,4,0,4,3	298	149	0.00131749	0.0384707	1.0,0.846,0.96,1.0,0.938	0.925,0.873,1.0,0.818,0.846	0.056
Disp2	chr3	+	105769462	105769756	105769462	105769492	105769632	105769756	2,2,1,1,3	7,3,0,5,2	1,1,0,0,0	5,5,8,2,1	289	149	0.00314822	0.0835711	0.128,0.256,1.0,0.093,0.436	0.093,0.093,0.0,0.0,0.0	0.345
Apex1	chr15	+	24144911	24145415	24144911	24145064	24145227	24145415	0,5,1,2,2	1,0,0,0,0	2,0,5,2,1	0,3,0,2,1	298	149	0.00406444	0.0989015	0.0,1.0,1.0,1.0,1.0	1.0,0.0,1.0,0.333,0.333	0.267
Ccl27	chr5	-	56942999	56945353	56942999	56943097	56945293	56945353	7,8,4,8,6	0,2,1,1,3	11,2,2,3,3	4,8,5,2,0	298	149	0.0102794	0.223072	1.0,0.667,0.667,0.8,0.5	0.579,0.111,0.167,0.429,1.0	0.27
Ncln	chr7	+	8219908	8220178	8219908	8219947	8220017	8220178	9,6,2,1,5	6,1,1,1,2	1,2,1,2,2	3,3,2,3,1	219	149	0.0106953	0.223072	0.505,0.803,0.576,0.405,0.63	0.185,0.312,0.254,0.312,0.576	0.256
Srsf7	chr6	+	14813578	14814715	14813578	14813755	14814640	14814715	15,7,10,9,15	11,3,13,12,9	3,9,14,10,4	21,16,17,10,9	298	149	0.0165503	0.322179	0.405,0.538,0.278,0.273,0.455	0.067,0.22,0.292,0.333,0.182	0.171
Ube2i	chr10	-	14284137	14288183	14284137	14284247	14288110	14288183	0,4,1,5,1	21,20,31,10,15	1,1,0,0,0	13,16,15,13,8	298	149	0.0223923	0.408659	0.0,0.091,0.016,0.2,0.032	0.037,0.03,0.0,0.0,0.0	0.054
Klc1	chr6	+	130851014	130855559	130851014	130851149	130855509	130855559	34,26,27,23,29	10,5,12,15,18	34,45,35,24,29	19,35,26,22,18	298	149	0.033276	0.571564	0.63,0.722,0.529,0.434,0.446	0.472,0.391,0.402,0.353,0.446	0.139
Adsl	chr7	+	112497955	112498497	112497955	112498025	112498349	112498497	2,6,2,2,1	4,0,3,7,2	4,1,0,3,1	10,12,6,11,4	298	149	0.0399216	0.647617	0.2,1.0,0.25,0.125,0.2	0.167,0.04,0.0,0.12,0.111	0.267

## Sheet: SE
BLA
GeneID	chr	strand	exonStart_0base	exonEnd	upstreamES	upstreamEE	downstreamES	downstreamEE	IJC_SAMPLE_1	SJC_SAMPLE_1	IJC_SAMPLE_2	SJC_SAMPLE_2	IncFormLen	SkipFormLen	PValue	FDR	IncLevel1	IncLevel2	IncLevelDifference
Zfp729a	chr1	-	35178775	35178871	35165721	35166217	35179313	35179440	1,1,1,1,2	0,0,0,0,0	3,1,0,0,1	0,2,4,2,2	245	149	1.05749e-12	6.55219e-09	1.0,1.0,1.0,1.0,1.0	1.0,0.233,0.0,0.0,0.233	0.707
Adhfe1	chr5	-	9726633	9726788	9726283	9726480	9727136	9727190	7,1,4,1,5	0,0,0,0,0	2,13,16,1,11	1,3,3,2,3	298	149	4.63795e-09	1.01202e-05	1.0,1.0,1.0,1.0,1.0	0.5,0.684,0.727,0.2,0.647	0.448
Eps15	chr5	+	124140857	124141042	124137725	124137888	124143727	124146221	7,12,9,7,10	0,0,0,1,0	4,12,14,7,7	0,7,6,1,4	298	149	4.90001e-09	1.01202e-05	1.0,1.0,1.0,0.778,1.0	1.0,0.462,0.538,0.778,0.467	0.307
Tecr	chr19	+	24566375	24566455	24565345	24565396	24566542	24566646	14,15,13,11,5	0,0,0,0,0	8,13,13,9,13	0,3,7,1,3	229	149	1.65615e-08	2.56537e-05	1.0,1.0,1.0,1.0,1.0	1.0,0.738,0.547,0.854,0.738	0.225
Tecr	chr19	+	24566410	24566455	24565134	24565396	24566542	24566646	14,16,13,12,6	0,0,0,0,0	8,12,15,9,12	0,3,7,1,3	194	149	2.72362e-08	3.37511e-05	1.0,1.0,1.0,1.0,1.0	1.0,0.754,0.622,0.874,0.754	0.199
Rtn3	chr1	-	204642327	204644436	204621701	204621909	204655271	204655328	1,3,7,2,15	0,0,0,0,1	5,25,17,3,12	0,9,6,0,5	298	149	1.09134e-07	0.000112699	1.0,1.0,1.0,1.0,0.882	1.0,0.581,0.586,1.0,0.545	0.234
Sltm	chr8	+	71233563	71233761	71230866	71230931	71234548	71234596	11,8,3,5,15	1,0,0,0,1	7,19,20,8,13	1,3,6,1,7	298	149	1.66704e-07	0.000147557	0.846,1.0,1.0,1.0,0.882	0.778,0.76,0.625,0.8,0.481	0.257
Ptpn5	chr1	-	97660466	97660626	97659856	97659933	97663488	97663580	4,1,2,2,4	0,0,0,0,1	3,5,3,3,4	1,2,4,1,1	298	149	2.10611e-07	0.000163119	1.0,1.0,1.0,1.0,0.667	0.6,0.556,0.273,0.6,0.667	0.394
Ralyl	chr2	-	87539066	87539239	87483115	87483682	87549404	87549518	6,14,11,17,18	0,0,0,0,0	15,26,30,9,26	0,1,7,0,6	298	149	3.77395e-07	0.000252185	1.0,1.0,1.0,1.0,1.0	1.0,0.929,0.682,1.0,0.684	0.141
Sh3kbp1	chrX	-	34889737	34889866	34885463	34885732	34894879	34894989	7,3,7,10,6	0,1,0,0,0	6,24,24,11,12	1,2,9,0,5	278	149	4.07013e-07	0.000252185	1.0,0.617,1.0,1.0,1.0	0.763,0.865,0.588,1.0,0.563	0.168
4833439L19Rik	chr17	+	10054474	10054601	10049159	10049333	10056858	10056983	2,3,4,1,8	0,0,2,0,0	5,2,5,4,9	1,4,5,2,1	276	149	6.88381e-07	0.000387746	1.0,1.0,0.519,1.0,1.0	0.73,0.213,0.351,0.519,0.829	0.375
Mag	chr1	-	86149568	86149613	86148227	86148917	86149848	86149948	1,2,9,1,5	0,0,1,0,1	11,10,4,4,8	3,2,3,0,4	194	149	8.58024e-07	0.000443026	1.0,1.0,0.874,1.0,0.793	0.738,0.793,0.506,1.0,0.606	0.205
Ncald	chr7	-	68708155	68708229	68563176	68563573	68819042	68819097	1,4,4,10,54	0,0,0,1,1	2,24,27,3,15	0,3,6,1,3	223	149	1.08692e-06	0.000510458	1.0,1.0,1.0,0.87,0.973	1.0,0.842,0.75,0.667,0.77	0.163
Actr6	chr7	-	24167058	24167176	24165441	24165510	24170920	24171044	6,8,5,4,30	0,0,0,0,1	14,48,59,6,31	1,7,4,0,5	267	149	1.15339e-06	0.000510458	1.0,1.0,1.0,1.0,0.944	0.887,0.793,0.892,1.0,0.776	0.119
Atp2b2	chr4	-	146905659	146905831	146896333	146899521	146907046	146907229	0,0,0,0,0	4,4,6,3,3	1,4,10,3,3	10,18,30,5,22	298	149	1.5837e-06	0.000614572	0.0,0.0,0.0,0.0,0.0	0.048,0.1,0.143,0.231,0.064	-0.117
Rtn3	chr1	-	204655271	204655328	204621701	204621909	204668856	204669275	0,0,0,0,1	9,2,4,7,4	0,9,4,0,5	6,24,18,8,14	206	149	1.58702e-06	0.000614572	0.0,0.0,0.0,0.0,0.153	0.0,0.213,0.138,0.0,0.205	-0.081
Ube2k	chr14	-	42692393	42692487	42685432	42685491	42718279	42718554	14,17,7,13,56	10,1,5,1,6	5,57,61,5,42	0,1,3,0,1	243	149	1.9676e-06	0.000678423	0.462,0.912,0.462,0.889,0.851	1.0,0.972,0.926,1.0,0.963	-0.257
Tcf25	chr19	+	51424338	51424413	51423167	51423332	51425119	51425238	15,10,9,5,9	0,0,0,1,0	12,12,19,8,10	2,3,3,2,2	224	149	2.06793e-06	0.000678423	1.0,1.0,1.0,0.769,1.0	0.8,0.727,0.808,0.727,0.769	0.188
Atg4b	chr9	+	94299873	94299972	94294901	94294973	94301204	94301306	3,2,5,1,6	1,0,1,0,0	7,24,12,1,16	4,6,5,0,5	248	149	2.10136e-06	0.000678423	0.643,1.0,0.75,1.0,1.0	0.513,0.706,0.59,1.0,0.658	0.185
Ap1b1	chr14	+	79892640	79892706	79879532	79879649	79898960	79899023	2,1,2,4,2	1,0,0,0,1	1,11,7,1,10	2,8,3,0,5	215	149	2.18987e-06	0.000678423	0.581,1.0,1.0,1.0,0.581	0.257,0.488,0.618,1.0,0.581	0.244
Crebrf	chr10	-	16433873	16434963	16421679	16421874	16461948	16461999	1,1,2,2,5	0,1,0,0,0	4,11,13,3,14	0,8,10,0,2	298	149	2.37532e-06	0.000699602	1.0,0.333,1.0,1.0,1.0	1.0,0.407,0.394,1.0,0.778	0.151
Ggps1	chr17	+	51270242	51270335	51263262	51263486	51272631	51272702	4,1,2,1,3	2,0,0,0,0	2,10,8,4,8	1,3,2,0,6	242	149	2.48406e-06	0.000699602	0.552,1.0,1.0,1.0,1.0	0.552,0.672,0.711,1.0,0.451	0.233
Tprkb	chr4	+	118348228	118348317	118343019	118343044	118350956	118351118	2,1,2,2,12	0,0,0,0,2	1,11,23,1,8	0,7,3,0,6	238	149	3.83838e-06	0.00103403	1.0,1.0,1.0,1.0,0.79	1.0,0.496,0.828,1.0,0.455	0.202
Mindy3	chr17	-	75605037	75605152	75602576	75602650	75609097	75609268	2,4,0,3,3	0,0,3,1,0	1,0,3,1,0	0,2,2,2,1	264	149	7.2135e-06	0.00186229	1.0,1.0,0.0,0.629,1.0	1.0,0.0,0.458,0.22,0.0	0.39
Ncoa1	chr6	-	27235027	27235057	27234866	27234917	27238666	27238756	1,2,1,0,5	0,0,0,1,0	1,4,16,1,7	3,5,2,0,5	179	149	9.62731e-06	0.00238603	1.0,1.0,1.0,0.0,1.0	0.217,0.4,0.869,1.0,0.538	0.195
Cpne5	chr20	-	7253366	7253417	7253038	7253102	7255300	7255360	0,0,0,1,1	2,1,4,6,4	2,6,2,0,5	6,17,26,3,6	200	149	1.83526e-05	0.00437357	0.0,0.0,0.0,0.11,0.157	0.199,0.208,0.054,0.0,0.383	-0.115
Rabggtb	chr2	-	242846803	242846929	242845705	242845855	242847365	242847476	16,25,19,15,35	0,0,1,0,0	31,67,72,18,43	3,2,5,2,3	275	149	2.23704e-05	0.00513359	1.0,1.0,0.911,1.0,1.0	0.848,0.948,0.886,0.83,0.886	0.103
Apbb1	chr1	-	159904652	159904658	159904246	159904361	159904756	159904884	0,0,0,0,0	2,1,4,1,7	0,5,0,0,14	4,6,13,5,9	155	149	2.37141e-05	0.0052476	0.0,0.0,0.0,0.0,0.0	0.0,0.445,0.0,0.0,0.599	-0.209
Immp1l	chr3	+	92403462	92403572	92389936	92390042	92421361	92421495	1,0,2,0,0	10,13,13,7,42	3,8,11,2,7	16,85,61,10,69	259	149	3.06829e-05	0.00655555	0.054,0.0,0.081,0.0,0.0	0.097,0.051,0.094,0.103,0.055	-0.053
Rbmx	chrX	-	135308045	135309282	135307068	135307153	135309946	135310029	4,1,5,7,9	2,0,3,0,5	3,13,21,4,5	1,0,0,0,1	298	149	3.22352e-05	0.00665764	0.5,1.0,0.455,1.0,0.474	0.6,1.0,1.0,1.0,0.714	-0.177
Epb41l1	chr3	+	145042572	145042659	145038973	145039054	145043596	145043680	68,89,58,75,80	3,0,0,2,1	128,261,318,222,225	4,10,14,15,9	236	149	3.56886e-05	0.00689988	0.935,1.0,1.0,0.959,0.981	0.953,0.943,0.935,0.903,0.94	0.04
Sgce	chr4	-	32787027	32787054	32786139	32786328	32787992	32788204	0,0,0,0,1	3,2,1,1,5	3,2,1,2,2	3,3,11,0,7	176	149	3.61677e-05	0.00689988	0.0,0.0,0.0,0.0,0.145	0.458,0.361,0.071,1.0,0.195	-0.388
Ubl5	chr8	+	19184227	19184294	19184032	19184116	19185044	19185217	5,12,10,4,12	0,0,0,0,0	5,10,15,6,11	2,2,5,0,1	216	149	3.67489e-05	0.00689988	1.0,1.0,1.0,1.0,1.0	0.633,0.775,0.674,1.0,0.884	0.207
Atp6v0d1	chr19	-	33417966	33418138	33409663	33409842	33447128	33447353	55,70,69,59,116	0,0,0,0,4	62,124,119,53,66	0,5,7,8,0	298	149	4.56044e-05	0.00831073	1.0,1.0,1.0,1.0,0.935	1.0,0.925,0.895,0.768,1.0	0.069
Rbp4	chr1	-	235900364	235900471	235895548	235895761	235900626	235900763	13,22,18,25,39	0,1,0,0,1	24,33,42,21,29	0,2,5,2,4	256	149	5.2389e-05	0.00927435	1.0,0.928,1.0,1.0,0.958	1.0,0.906,0.83,0.859,0.808	0.097
Use1	chr16	+	18039739	18039818	18039614	18039664	18039938	18040091	6,7,6,4,44	1,0,0,0,1	8,51,49,14,43	1,7,3,0,5	228	149	5.4813e-05	0.00937334	0.797,1.0,1.0,1.0,0.966	0.839,0.826,0.914,1.0,0.849	0.067
Gripap1	chrX	-	14704483	14704510	14703679	14703787	14706362	14706424	5,7,4,2,21	0,0,3,0,1	5,32,28,2,28	3,11,14,1,3	176	149	5.59738e-05	0.00937334	1.0,1.0,0.53,1.0,0.947	0.585,0.711,0.629,0.629,0.888	0.207
Srd5a1	chr1	+	33709234	33709385	33702378	33702480	33718706	33720461	2,4,4,4,4	0,0,0,0,0	6,10,7,3,5	4,4,0,0,1	298	149	6.38278e-05	0.0104073	1.0,1.0,1.0,1.0,1.0	0.429,0.556,1.0,1.0,0.714	0.26
Mrpl1	chr14	-	13351240	13351355	13338858	13339120	13359497	13359721	3,11,3,1,55	0,0,0,0,1	6,47,52,3,35	0,5,3,0,4	264	149	6.57594e-05	0.0104473	1.0,1.0,1.0,1.0,0.969	1.0,0.841,0.907,1.0,0.832	0.078
Immt	chr4	+	103896407	103896503	103895979	103896105	103899930	103900067	9,12,8,12,19	1,0,1,1,0	12,16,34,15,16	2,6,2,2,2	245	149	7.1718e-05	0.0111091	0.846,1.0,0.83,0.879,1.0	0.785,0.619,0.912,0.82,0.83	0.118
Anxa6	chr10	-	39110030	39110048	39109125	39109219	39114543	39114597	4,3,4,7,8	0,0,1,1,0	4,11,10,4,6	1,2,7,0,1	167	149	7.75188e-05	0.0114531	1.0,1.0,0.781,0.862,1.0	0.781,0.831,0.56,1.0,0.843	0.126
Atp5pd	chr10	-	100659074	100659146	100658032	100658095	100660796	100660926	49,79,75,87,78	0,0,0,0,0	54,121,123,51,53	0,4,10,0,3	221	149	7.8904e-05	0.0114531	1.0,1.0,1.0,1.0,1.0	1.0,0.953,0.892,1.0,0.923	0.046
Scg5	chr3	-	100556184	100556297	100548399	100548453	100586807	100587034	202,148,211,160,166	6,2,19,0,8	154,251,311,178,227	15,17,25,22,15	262	149	7.94841e-05	0.0114531	0.95,0.977,0.863,1.0,0.922	0.854,0.894,0.876,0.821,0.896	0.074
Ranbp3	chr9	+	1525053	1525254	1518730	1518786	1529203	1529240	0,0,0,0,2	2,1,3,2,13	3,4,6,1,3	3,32,25,1,9	298	149	9.2356e-05	0.0130054	0.0,0.0,0.0,0.0,0.071	0.333,0.059,0.107,0.333,0.143	-0.181
Ntrk3	chr1	-	132167117	132167192	132140340	132140499	132185707	132185951	0,0,0,1,1	3,3,3,1,4	0,5,4,1,1	1,7,3,3,4	224	149	9.76961e-05	0.0134517	0.0,0.0,0.0,0.399,0.143	0.0,0.322,0.47,0.181,0.143	-0.115
Ppp1r12a	chr7	+	43567345	43567525	43566810	43566978	43573372	43573463	13,4,11,10,41	0,2,0,0,2	16,65,64,12,35	2,11,6,1,8	298	149	0.000112813	0.0151954	1.0,0.5,1.0,1.0,0.911	0.8,0.747,0.842,0.857,0.686	0.096
Memo1	chr6	+	21136114	21136257	21127341	21127389	21141372	21145328	10,6,11,26,34	0,0,1,0,2	15,64,50,14,54	0,5,2,0,8	292	149	0.000116081	0.015303	1.0,1.0,0.849,1.0,0.897	1.0,0.867,0.927,1.0,0.775	0.035
Nkain4	chr3	-	168054445	168054530	168053065	168053559	168055666	168055727	11,3,4,9,17	0,0,0,0,1	12,22,15,7,11	0,4,3,0,3	234	149	0.000153884	0.0198638	1.0,1.0,1.0,1.0,0.915	1.0,0.778,0.761,1.0,0.7	0.135
Ptpn5	chr1	-	97633896	97633980	97633234	97633476	97634209	97634317	19,24,9,11,22	2,2,0,1,2	16,33,33,16,20	5,8,7,5,6	233	149	0.000165338	0.0209069	0.859,0.885,1.0,0.876,0.876	0.672,0.725,0.751,0.672,0.681	0.199
Ppp1r12a	chr7	+	43566810	43566978	43565903	43566008	43567345	43567525	13,5,8,8,24	0,0,0,0,0	9,44,49,19,24	0,5,5,0,1	298	149	0.000179383	0.0222292	1.0,1.0,1.0,1.0,1.0	1.0,0.815,0.831,1.0,0.923	0.086
Nrxn3	chr6	+	109131749	109131839	109102380	109102552	109137156	109137464	4,1,4,2,6	0,0,0,0,1	8,11,19,8,19	0,5,6,0,0	239	149	0.000204814	0.0248413	1.0,1.0,1.0,1.0,0.789	1.0,0.578,0.664,1.0,1.0	0.109
Dync1li2	chr19	+	548907	548949	547685	547745	549301	549419	8,2,1,4,7	2,0,1,0,0	3,5,1,1,8	1,2,4,1,1	191	149	0.000211685	0.0248413	0.757,1.0,0.438,1.0,1.0	0.701,0.661,0.163,0.438,0.862	0.274
Snrpa1	chr1	+	119650782	119650862	119650107	119650210	119651245	119651321	3,10,6,9,4	2,0,0,0,0	9,9,7,4,17	2,0,4,1,3	229	149	0.00021249	0.0248413	0.494,1.0,1.0,1.0,1.0	0.745,1.0,0.532,0.722,0.787	0.142
Map9	chr2	+	167709612	167709759	167708764	167708856	167710480	167710565	11,6,8,4,94	0,0,0,0,2	8,112,103,6,100	0,8,2,0,5	296	149	0.000217249	0.0249273	1.0,1.0,1.0,1.0,0.959	1.0,0.876,0.963,1.0,0.91	0.042
Camk2g	chr15	+	3556258	3556372	3554962	3555011	3558305	3558381	0,0,2,1,0	2,2,1,8,2	0,8,7,1,8	6,6,20,0,4	263	149	0.00029932	0.0337197	0.0,0.0,0.531,0.066,0.0	0.0,0.43,0.165,1.0,0.531	-0.306
Gyg1	chr2	-	102612916	102612967	102611883	102612668	102614923	102615143	0,1,0,0,0	8,2,1,4,4	2,3,2,1,1	1,4,8,1,7	200	149	0.000312073	0.0342381	0.0,0.271,0.0,0.0,0.0	0.598,0.358,0.157,0.427,0.096	-0.273
ENSRNOG00000065488	chrX	+	15086372	15086438	15077955	15078169	15086599	15087036	0,1,0,0,1	3,5,3,5,18	1,6,4,0,6	6,30,49,10,30	215	149	0.000314973	0.0342381	0.0,0.122,0.0,0.0,0.037	0.104,0.122,0.054,0.0,0.122	-0.049
Agap3	chr4	-	10696790	10697016	10693824	10694991	10697422	10697581	2,0,0,1,0	0,1,2,0,1	3,14,11,14,7	2,6,6,2,5	298	149	0.000327505	0.0347382	1.0,0.0,0.0,1.0,0.0	0.429,0.538,0.478,0.778,0.412	-0.127
Sat2	chr10	+	54341741	54341825	54341502	54341554	54341893	54341995	5,9,7,2,12	1,0,1,0,1	5,25,31,7,8	4,6,1,1,1	233	149	0.000330787	0.0347382	0.762,1.0,0.817,1.0,0.885	0.444,0.727,0.952,0.817,0.836	0.138
Mycbp2	chr15	-	80001221	80001446	80000256	80000389	80008904	80009045	6,3,2,11,13	0,3,0,0,1	13,13,18,7,13	1,6,5,1,9	298	149	0.000372487	0.0373403	1.0,0.333,1.0,1.0,0.867	0.867,0.52,0.643,0.778,0.419	0.195
Ubqln1	chr17	+	6472551	6472635	6470119	6470262	6473692	6473808	2,0,2,2,2	7,6,1,7,9	2,7,8,3,6	2,3,5,5,4	233	149	0.000373535	0.0373403	0.154,0.0,0.561,0.154,0.124	0.39,0.599,0.506,0.277,0.49	-0.254
Cbx5	chr7	-	134350349	134350449	134348684	134348867	134350598	134350641	2,4,4,4,19	0,1,2,0,0	8,35,41,7,23	1,4,5,0,6	249	149	0.000373644	0.0373403	1.0,0.705,0.545,1.0,1.0	0.827,0.84,0.831,1.0,0.696	0.011
Nsdhl	chrX	+	150782838	150782955	150775079	150775165	150785030	150785189	7,9,2,3,26	0,1,0,0,1	4,44,45,1,16	0,5,5,0,1	266	149	0.000382309	0.0375998	1.0,0.834,1.0,1.0,0.936	1.0,0.831,0.834,1.0,0.9	0.041
Cdk11b	chr5	+	166213709	166213756	166213513	166213637	166214937	166215053	0,0,1,0,1	1,3,0,1,4	2,4,5,1,4	2,18,8,4,14	196	149	0.00042441	0.0405549	0.0,0.0,1.0,0.0,0.16	0.432,0.145,0.322,0.16,0.178	-0.015
S100b	chr20	-	12379628	12379744	12377584	12377730	12381507	12381781	19,15,17,13,40	282,258,245,263,950	32,80,109,22,59	229,1159,1299,225,792	265	149	0.000425447	0.0405549	0.037,0.032,0.038,0.027,0.023	0.073,0.037,0.045,0.052,0.04	-0.018
Marchf7	chr3	+	44718385	44718410	44716174	44716223	44718782	44720163	0,0,0,0,1	7,2,6,2,6	2,3,4,0,0	2,7,1,1,4	174	149	0.000447498	0.0420106	0.0,0.0,0.0,0.0,0.125	0.461,0.268,0.774,0.0,0.0	-0.276
Anks1b	chr7	+	25403664	25403844	25401568	25401676	25427215	25427344	7,1,1,3,7	0,1,0,0,3	2,5,13,4,6	3,2,6,1,2	298	149	0.000459709	0.0425128	1.0,0.333,1.0,1.0,0.538	0.25,0.556,0.52,0.667,0.6	0.256
Cap2	chr17	-	18201027	18201133	18177193	18177315	18203299	18203373	0,1,0,1,5	1,1,1,4,25	1,13,6,3,10	0,8,21,2,6	255	149	0.000504845	0.0460003	0.0,0.369,0.0,0.127,0.105	1.0,0.487,0.143,0.467,0.493	-0.398
Hnrnpa2b1	chr4	-	80542801	80542837	80542593	80542704	80545047	80545249	2,1,4,1,1	12,17,22,10,31	4,4,18,5,5	12,39,39,15,23	185	149	0.000544136	0.0488618	0.118,0.045,0.128,0.075,0.025	0.212,0.076,0.271,0.212,0.149	-0.106
Snx16	chr2	+	91355323	91355443	91354708	91354845	91356528	91357610	4,3,3,1,14	0,0,3,0,0	6,16,14,6,8	0,4,5,0,1	269	149	0.000567722	0.050061	1.0,1.0,0.356,1.0,1.0	1.0,0.689,0.608,1.0,0.816	0.049
Erbin	chr2	-	34932436	34932643	34931058	34931151	34941393	34942927	15,9,12,10,17	0,2,0,0,0	9,24,36,2,25	1,1,3,1,4	298	149	0.00058154	0.050061	1.0,0.692,1.0,1.0,1.0	0.818,0.923,0.857,0.5,0.758	0.167
Txn2	chr7	-	109506321	109506445	109496760	109497424	109509197	109509462	23,26,33,10,49	0,0,0,0,2	29,55,64,24,36	2,1,4,0,5	273	149	0.000585577	0.050061	1.0,1.0,1.0,1.0,0.93	0.888,0.968,0.897,1.0,0.797	0.076
Anks1b	chr7	+	25420955	25421030	25401568	25401676	25427215	25427344	1,2,4,1,1	0,1,0,0,3	0,4,5,2,2	3,2,6,1,2	224	149	0.000589809	0.050061	1.0,0.571,1.0,1.0,0.181	0.0,0.571,0.357,0.571,0.399	0.371
Scg5	chr3	-	100559417	100559567	100548399	100548453	100586807	100587034	175,195,159,186,285	6,2,19,0,8	150,374,409,136,289	15,17,25,22,15	298	149	0.000617358	0.0516912	0.936,0.98,0.807,1.0,0.947	0.833,0.917,0.891,0.756,0.906	0.073
Gripap1	chrX	-	14703679	14703787	14699175	14699314	14706543	14706610	3,1,4,4,5	1,0,0,0,3	3,6,11,5,4	1,4,5,1,3	257	149	0.000642859	0.0525475	0.635,1.0,1.0,1.0,0.491	0.635,0.465,0.561,0.744,0.436	0.257
Golm2	chr3	+	108885637	108885805	108870328	108870499	108893790	108896207	13,11,13,6,15	0,0,2,0,1	18,24,41,26,35	1,5,2,4,1	298	149	0.000644546	0.0525475	1.0,1.0,0.765,1.0,0.882	0.9,0.706,0.911,0.765,0.946	0.084
Rnf13	chr2	+	141943029	141943163	141927908	141928035	141950628	141950754	0,0,0,2,6	14,6,11,8,43	1,10,9,0,10	3,26,40,13,28	283	149	0.000689013	0.0554432	0.0,0.0,0.0,0.116,0.068	0.149,0.168,0.106,0.0,0.158	-0.079
Tnni3	chr1	+	69301286	69301418	69300954	69300996	69301854	69301944	3,4,4,6,11	1,1,0,1,0	5,17,30,5,17	1,1,6,0,4	281	149	0.000724908	0.0569102	0.614,0.68,1.0,0.761,1.0	0.726,0.9,0.726,1.0,0.693	0.002
Cadps2	chr4	-	51853407	51853527	51848135	51848291	51853645	51853787	1,4,0,5,7	0,1,1,0,2	1,8,5,0,9	3,3,3,2,4	269	149	0.000725614	0.0569102	1.0,0.689,0.0,1.0,0.66	0.156,0.596,0.48,0.0,0.555	0.312
Trnau1ap	chr5	-	144523053	144523151	144520509	144520609	144523959	144524041	12,4,6,3,12	0,1,0,0,0	3,11,12,3,3	2,3,1,2,0	247	149	0.000746003	0.0577779	1.0,0.707,1.0,1.0,1.0	0.475,0.689,0.879,0.475,1.0	0.238
Ahi1	chr1	+	15879689	15879934	15867065	15867163	15881865	15881924	1,1,0,0,1	4,1,2,5,5	3,3,2,1,5	1,9,22,1,10	298	149	0.000881672	0.0674425	0.111,0.333,0.0,0.0,0.091	0.6,0.143,0.043,0.333,0.2	-0.157
Ncam1	chr8	-	49870236	49871049	49867518	49869024	49872016	49872133	2,3,0,1,3	7,6,4,9,11	8,15,12,8,10	16,19,22,11,19	298	149	0.000917441	0.0675973	0.125,0.2,0.0,0.053,0.12	0.2,0.283,0.214,0.267,0.208	-0.135
Tmem161b	chr2	+	14749364	14749468	14715700	14715811	14761360	14761444	1,1,1,3,23	0,1,0,0,2	4,29,22,3,5	0,2,3,2,4	253	149	0.000919433	0.0675973	1.0,0.371,1.0,1.0,0.871	1.0,0.895,0.812,0.469,0.424	0.128
Mpzl1	chr13	-	77860280	77860386	77852466	77853926	77863074	77863207	3,3,2,1,3	1,3,1,4,3	0,1,2,1,1	3,6,4,3,5	255	149	0.000922395	0.0675973	0.637,0.369,0.539,0.127,0.369	0.0,0.089,0.226,0.163,0.105	0.292
Cdip1	chr10	+	10780763	10780837	10774704	10774801	10793168	10793235	0,1,0,0,1	4,1,3,5,13	1,4,4,1,3	4,27,18,3,24	223	149	0.000927335	0.0675973	0.0,0.401,0.0,0.0,0.049	0.143,0.09,0.129,0.182,0.077	-0.034
Gpbp1	chr2	-	43048157	43048217	43041146	43041331	43049191	43049258	2,4,4,4,9	0,0,0,1,0	1,10,17,3,8	2,2,4,0,1	209	149	0.000982901	0.0708146	1.0,1.0,1.0,0.74,1.0	0.263,0.781,0.752,1.0,0.851	0.219
4833439L19Rik	chr17	+	10050234	10050330	10049902	10050060	10053323	10053502	21,13,20,11,15	2,2,0,0,1	23,36,30,19,19	4,5,5,4,1	245	149	0.000994499	0.0708267	0.865,0.798,1.0,1.0,0.901	0.778,0.814,0.785,0.743,0.92	0.105
Stmn4	chr15	+	40556361	40556414	40555527	40555719	40558663	40559253	0,1,6,2,4	22,14,35,25,18	0,2,1,0,0	16,27,36,16,18	202	149	0.00100756	0.0709415	0.0,0.05,0.112,0.056,0.141	0.0,0.052,0.02,0.0,0.0	0.057
Cdk11b	chr5	+	166213513	166213637	166212828	166212920	166213709	166213756	6,7,3,7,48	2,0,0,0,1	11,96,80,6,65	5,3,4,0,3	273	149	0.00106047	0.073828	0.621,1.0,1.0,1.0,0.963	0.546,0.946,0.916,1.0,0.922	0.051
Asmtl	chr12	+	16316761	16316829	16315701	16315833	16317034	16317082	0,0,0,0,1	5,10,4,6,38	2,7,2,0,5	10,74,67,10,34	217	149	0.00115973	0.0795674	0.0,0.0,0.0,0.0,0.018	0.121,0.061,0.02,0.0,0.092	-0.055
Naxd	chr16	-	77995333	77995422	77994065	77994174	77996027	77996073	12,4,6,1,9	2,0,0,0,2	7,12,20,9,8	0,7,7,0,1	238	149	0.0011686	0.0795674	0.79,1.0,1.0,1.0,0.738	1.0,0.518,0.641,1.0,0.834	0.107
Zfp938	chr7	+	7283409	7283536	7269926	7270034	7283740	7283801	4,1,2,4,15	0,0,0,1,4	4,6,21,0,16	2,12,6,1,3	276	149	0.0012242	0.082371	1.0,1.0,1.0,0.683,0.669	0.519,0.213,0.654,0.0,0.742	0.445
Hnrnpab	chr10	-	35857913	35858054	35857054	35857647	35858734	35858837	2,8,3,6,11	37,33,27,35,52	5,31,20,13,17	35,58,68,35,64	290	149	0.00123636	0.082371	0.027,0.111,0.054,0.081,0.098	0.068,0.215,0.131,0.16,0.12	-0.065
Mlip	chr8	-	78027903	78027963	78020019	78020100	78072695	78073088	0,0,3,3,1	5,5,4,7,3	1,5,4,1,6	3,6,1,1,1	209	149	0.00132979	0.0876528	0.0,0.0,0.348,0.234,0.192	0.192,0.373,0.74,0.416,0.811	-0.352
Asmtl	chr12	+	16316761	16316829	16315701	16315876	16317034	16317082	0,0,0,0,5	3,4,5,4,36	0,10,10,0,6	4,45,58,1,31	217	149	0.00156205	0.101879	0.0,0.0,0.0,0.0,0.087	0.0,0.132,0.106,0.0,0.117	-0.054
Palm	chr7	-	9890530	9890662	9886642	9888520	9892124	9892181	2,1,3,2,5	0,2,0,0,2	1,6,4,6,6	3,2,5,3,1	281	149	0.00170005	0.109724	1.0,0.21,1.0,1.0,0.57	0.15,0.614,0.298,0.515,0.761	0.288
Dennd10	chr1	+	259956969	259957049	259953679	259953876	259959943	259960092	4,5,3,2,8	1,0,1,2,1	5,1,3,4,3	3,3,5,0,7	229	149	0.00182528	0.114127	0.722,1.0,0.661,0.394,0.839	0.52,0.178,0.281,1.0,0.218	0.284
Kifap3	chr13	+	76259469	76259535	76237486	76237586	76263317	76264650	43,51,49,41,78	2,2,4,4,4	78,140,146,73,92	2,3,0,1,3	215	149	0.0018306	0.114127	0.937,0.946,0.895,0.877,0.931	0.964,0.97,1.0,0.981,0.955	-0.057
Cpne8	chr7	-	121718841	121718918	121702189	121702253	121732131	121732171	0,5,8,2,11	1,0,1,0,0	3,16,24,5,16	2,4,3,2,0	226	149	0.00183094	0.114127	0.0,1.0,0.841,1.0,1.0	0.497,0.725,0.841,0.622,1.0	0.031
Armc8	chr8	-	100111412	100111489	100096078	100096150	100131255	100131390	6,11,7,3,18	0,0,0,2,1	9,29,18,9,20	1,2,1,2,5	226	149	0.00184195	0.114127	1.0,1.0,1.0,0.497,0.922	0.856,0.905,0.922,0.748,0.725	0.053
Emsy	chr1	-	152894284	152894326	152891634	152891786	152895148	152895304	0,1,0,0,7	3,0,1,1,3	0,10,15,0,5	2,1,2,1,2	191	149	0.00191509	0.117484	0.0,1.0,0.0,0.0,0.645	0.0,0.886,0.854,0.0,0.661	-0.151
Bud31	chr12	-	9468190	9468226	9467970	9468090	9469248	9469385	1,0,2,1,1	5,5,6,4,12	1,5,6,1,5	6,14,17,4,14	185	149	0.00222856	0.135374	0.139,0.0,0.212,0.168,0.063	0.118,0.223,0.221,0.168,0.223	-0.074
Ip6k2	chr8	+	109499399	109499732	109484309	109484368	109501578	109501801	23,15,14,21,106	0,0,0,0,2	8,65,57,10,32	0,0,6,1,3	298	149	0.00228797	0.136544	1.0,1.0,1.0,1.0,0.964	1.0,1.0,0.826,0.833,0.842	0.093
U2af1	chr20	-	9747378	9747445	9744637	9744687	9748229	9748296	9,8,4,12,12	2,1,2,5,16	9,14,17,2,14	9,35,23,4,17	216	149	0.0022919	0.136544	0.756,0.847,0.58,0.623,0.341	0.408,0.216,0.338,0.256,0.362	0.313
Mars1	chr7	-	63121653	63121677	63121474	63121567	63121810	63121882	8,5,7,7,18	2,0,0,0,9	11,47,35,4,26	4,26,21,2,12	173	149	0.00237984	0.140433	0.775,1.0,1.0,1.0,0.633	0.703,0.609,0.589,0.633,0.651	0.245
Srp72	chr14	-	31181143	31181272	31180228	31180301	31182208	31182340	6,5,14,4,11	0,0,0,0,2	22,26,35,8,31	0,6,1,0,3	278	149	0.00265594	0.155247	1.0,1.0,1.0,1.0,0.747	1.0,0.699,0.949,1.0,0.847	0.05
Stxbp1	chr3	-	16082975	16083101	16078343	16078421	16084488	16084643	19,5,6,10,14	51,69,69,72,101	16,30,26,17,30	203,454,271,250,377	275	149	0.00268258	0.155339	0.168,0.038,0.045,0.07,0.07	0.041,0.035,0.049,0.036,0.041	0.038
Scp2	chr5	-	122828003	122828106	122818026	122819304	122835743	122835897	67,72,58,53,234	1,7,0,3,7	82,369,325,52,320	0,6,2,0,5	252	149	0.00321977	0.184719	0.975,0.859,1.0,0.913,0.952	1.0,0.973,0.99,1.0,0.974	-0.048
ENSRNOG00000046343	chr9	-	66504450	66504532	66502839	66502922	66506068	66506199	0,1,1,3,6	1,0,0,0,4	1,8,18,3,8	0,4,12,0,6	231	149	0.00332594	0.187919	0.0,1.0,1.0,1.0,0.492	1.0,0.563,0.492,1.0,0.462	-0.005
Rgs7	chr13	-	86996626	86996707	86979278	86979988	86998764	86998854	1,2,5,0,10	0,0,0,2,2	11,17,6,3,5	0,8,8,2,2	230	149	0.00333619	0.187919	1.0,1.0,1.0,0.0,0.764	1.0,0.579,0.327,0.493,0.618	0.149
Prmt1	chr1	-	95463958	95464111	95463800	95463864	95468025	95468061	9,14,14,13,26	0,0,0,0,1	14,33,29,14,27	0,0,6,1,2	298	149	0.00352615	0.196207	1.0,1.0,1.0,1.0,0.929	1.0,1.0,0.707,0.875,0.871	0.095
Ska2	chr10	+	71932036	71932213	71928736	71928823	71938506	71939458	2,2,4,8,3	0,0,0,0,0	1,6,5,2,4	0,4,1,0,2	298	149	0.00354668	0.196207	1.0,1.0,1.0,1.0,1.0	1.0,0.429,0.714,1.0,0.5	0.271
Tm9sf2	chr15	+	99246681	99246793	99245500	99245652	99249762	99249934	19,26,11,16,34	0,0,1,0,2	27,48,51,18,36	2,0,4,0,5	261	149	0.00360635	0.196912	1.0,1.0,0.863,1.0,0.907	0.885,1.0,0.879,1.0,0.804	0.04
ENSRNOG00000004564	chr7	-	38407820	38407965	38401385	38401497	38409828	38409901	1,0,3,1,3	0,1,0,0,4	0,10,7,3,3	1,7,10,0,5	294	149	0.00365373	0.196912	1.0,0.0,1.0,1.0,0.275	0.0,0.42,0.262,1.0,0.233	0.272
Ldah	chr6	+	31094001	31094157	31082054	31082127	31103258	31103402	4,2,1,1,4	1,0,0,0,3	1,12,9,1,3	0,3,6,0,2	298	149	0.00365476	0.196912	0.667,1.0,1.0,1.0,0.4	1.0,0.667,0.429,1.0,0.429	0.108
Uba3	chr4	-	129806946	129807027	129804334	129804417	129808516	129808637	4,4,5,11,11	0,0,0,0,3	1,31,26,4,21	0,6,2,1,1	230	149	0.00384196	0.203963	1.0,1.0,1.0,1.0,0.704	1.0,0.77,0.894,0.722,0.932	0.077
Htra2	chr4	-	115558339	115558445	115558121	115558191	115558660	115558693	5,6,3,3,6	0,2,2,0,1	2,3,6,3,5	2,2,3,1,4	255	149	0.00385146	0.203963	1.0,0.637,0.467,1.0,0.778	0.369,0.467,0.539,0.637,0.422	0.29
Gripap1	chrX	-	14706362	14706424	14699175	14699314	14706543	14706610	6,5,5,8,26	1,0,0,0,3	7,35,46,12,30	1,4,5,1,3	211	149	0.0039078	0.205192	0.809,1.0,1.0,1.0,0.86	0.832,0.861,0.867,0.894,0.876	0.068
Tppp	chr1	-	29271336	29271648	29262034	29262188	29281058	29281134	2,2,13,3,73	2,0,0,0,6	3,56,36,2,23	0,10,9,0,11	298	149	0.00405062	0.210104	0.333,1.0,1.0,1.0,0.859	1.0,0.737,0.667,1.0,0.511	0.055
Spryd7	chr15	-	35721066	35721183	35717462	35717629	35727313	35727496	37,16,25,22,36	3,0,0,0,0	24,50,50,26,32	0,9,1,0,1	266	149	0.00406915	0.210104	0.874,1.0,1.0,1.0,1.0	1.0,0.757,0.966,1.0,0.947	0.041
Mbp	chr18	+	75959455	75959578	75955911	75955947	75964864	75966404	234,256,303,236,177	3,4,6,8,4	471,479,508,460,383	12,21,20,11,19	272	149	0.00421213	0.215689	0.977,0.972,0.965,0.942,0.96	0.956,0.926,0.933,0.958,0.917	0.025
Rab36	chr20	-	13618143	13618235	13615589	13615655	13622629	13622717	0,0,0,0,0	2,1,1,3,7	0,3,4,2,0	1,7,11,3,7	241	149	0.00426545	0.216629	0.0,0.0,0.0,0.0,0.0	0.0,0.209,0.184,0.292,0.0	-0.137
Vps72	chr2	+	182688323	182688468	182686691	182686868	182689619	182690182	3,1,3,3,5	0,2,1,0,0	7,15,10,5,8	1,3,3,1,1	294	149	0.00441072	0.222185	1.0,0.202,0.603,1.0,1.0	0.78,0.717,0.628,0.717,0.802	0.032
Hp1bp3	chr5	+	150441049	150441243	150433739	150436438	150441613	150441713	1,0,2,4,11	0,1,0,0,6	1,23,19,4,14	0,13,17,0,5	298	149	0.0045054	0.225125	1.0,0.0,1.0,1.0,0.478	1.0,0.469,0.358,1.0,0.583	0.014
Asmtl	chr12	+	16317253	16317318	16317034	16317082	16317562	16317671	5,10,6,9,49	0,0,0,0,2	7,90,89,1,53	0,6,4,0,2	214	149	0.00486147	0.240973	1.0,1.0,1.0,1.0,0.945	1.0,0.913,0.939,1.0,0.949	0.029
Dnajc18	chr18	-	27297640	27297724	27296042	27296229	27298241	27298308	0,0,0,0,6	3,3,1,2,30	0,7,13,0,6	4,28,29,2,22	233	149	0.00505491	0.248315	0.0,0.0,0.0,0.0,0.113	0.0,0.138,0.223,0.0,0.149	-0.079
Ablim2	chr14	-	74906226	74906325	74901305	74901407	74908355	74908476	11,7,11,9,7	0,4,0,0,0	17,18,20,14,15	2,1,2,1,6	248	149	0.00508973	0.248315	1.0,0.513,1.0,1.0,1.0	0.836,0.915,0.857,0.894,0.6	0.082
Sec14l2	chr14	-	78980173	78980343	78973807	78975267	78980454	78980594	4,6,4,8,15	0,0,0,0,5	6,13,18,16,7	0,3,5,3,1	298	149	0.00524774	0.254023	1.0,1.0,1.0,1.0,0.6	1.0,0.684,0.643,0.727,0.778	0.154
Septin7	chr8	+	23740684	23740787	23716029	23719956	23754304	23754411	37,59,52,43,106	0,0,0,0,1	55,257,269,54,224	3,1,11,1,2	252	149	0.00541052	0.259873	1.0,1.0,1.0,1.0,0.984	0.916,0.993,0.935,0.97,0.985	0.037
Phf14	chr4	+	40031781	40032545	40024562	40024674	40040078	40040223	4,0,4,6,12	1,1,0,1,1	3,24,34,6,9	1,8,4,1,3	298	149	0.0055394	0.264016	0.667,0.0,1.0,0.75,0.857	0.6,0.6,0.81,0.75,0.6	-0.017
ENSRNOG00000062531	chr1	+	29971737	29971814	29969926	29969980	29976853	29976976	0,0,1,0,4	50,36,50,44,90	1,2,7,4,2	39,57,72,33,47	226	149	0.00567145	0.268247	0.0,0.0,0.013,0.0,0.028	0.017,0.023,0.06,0.074,0.027	-0.032
Tmem141	chr3	-	8440475	8440583	8439532	8439977	8440885	8440969	9,6,3,8,8	3,1,0,0,1	6,17,16,1,10	1,2,4,0,3	257	149	0.00571678	0.268342	0.635,0.777,1.0,1.0,0.823	0.777,0.831,0.699,1.0,0.659	0.054
Evl	chr6	+	127589472	127589535	127589318	127589385	127592017	127592084	0,0,1,0,5	6,4,3,7,15	1,10,10,0,6	11,22,22,7,23	212	149	0.0058789	0.273877	0.0,0.0,0.19,0.0,0.19	0.06,0.242,0.242,0.0,0.155	-0.064
Camk4	chr18	+	24698845	24698924	24587645	24587854	24726394	24726457	12,19,13,8,7	0,1,0,0,0	9,21,33,12,21	3,3,2,0,1	228	149	0.00599718	0.277302	1.0,0.925,1.0,1.0,1.0	0.662,0.821,0.915,1.0,0.932	0.119
Rnps1	chr10	+	13448846	13449027	13445652	13445711	13449254	13449410	1,1,1,2,16	0,0,0,1,4	4,20,24,2,13	0,7,17,0,5	298	149	0.0064121	0.294292	1.0,1.0,1.0,0.5,0.667	1.0,0.588,0.414,1.0,0.565	0.12
Chd6	chr3	-	149709204	149709259	149699449	149699967	149757667	149757755	11,12,11,15,77	1,0,0,0,3	19,158,154,17,94	0,8,6,0,5	204	149	0.00699622	0.317319	0.889,1.0,1.0,1.0,0.949	1.0,0.935,0.949,1.0,0.932	0.004
ENSRNOG00000017758	chr2	+	175499617	175499735	175494966	175495068	175502426	175502593	1,6,7,7,5	1,0,3,0,6	8,5,7,6,6	0,1,1,0,2	267	149	0.00701626	0.317319	0.358,1.0,0.566,1.0,0.317	1.0,0.736,0.796,1.0,0.626	-0.183
Rapgef4	chr3	+	57018711	57018765	56985179	56985199	57019079	57019186	5,5,2,0,3	5,0,3,2,6	9,18,14,13,16	4,5,3,3,0	203	149	0.0072736	0.326574	0.423,1.0,0.329,0.0,0.268	0.623,0.725,0.774,0.761,1.0	-0.373
Pum2	chr6	+	31522942	31523179	31518570	31518861	31534230	31534498	1,2,4,2,6	0,1,1,0,4	4,5,6,1,3	3,9,6,1,11	298	149	0.00736298	0.32736	1.0,0.5,0.667,1.0,0.429	0.4,0.217,0.333,0.333,0.12	0.439
Rpl27	chr10	+	86375776	86375859	86375453	86375523	86376492	86376662	95,126,87,91,446	4,3,4,0,2	102,609,658,114,516	0,20,13,5,18	232	149	0.00739678	0.32736	0.938,0.964,0.933,1.0,0.993	1.0,0.951,0.97,0.936,0.948	0.005
Dst	chr9	+	36471899	36472226	36471534	36471694	36472702	36472787	0,0,0,2,1	5,7,4,6,11	0,2,5,0,3	2,21,8,1,12	298	149	0.00764889	0.335673	0.0,0.0,0.0,0.143,0.043	0.0,0.045,0.238,0.0,0.111	-0.042
Mrps18c	chr14	-	8813768	8813826	8812078	8812868	8814940	8815024	23,26,23,18,43	1,3,1,0,3	27,94,79,19,69	4,11,11,1,6	207	149	0.00769295	0.335673	0.943,0.862,0.943,1.0,0.912	0.829,0.86,0.838,0.932,0.892	0.062
Klc1	chr6	+	130855509	130855559	130851014	130851149	130857320	130857451	5,7,2,7,8	0,0,0,0,0	6,14,13,6,10	4,2,0,0,2	199	149	0.00794602	0.34429	1.0,1.0,1.0,1.0,1.0	0.529,0.84,1.0,1.0,0.789	0.168
Dnajb2	chr9	+	76738070	76738232	76737138	76737342	76738429	76738445	0,4,1,1,4	2,1,10,4,5	0,3,1,0,0	3,8,7,1,9	298	149	0.00805679	0.344669	0.0,0.667,0.048,0.111,0.286	0.0,0.158,0.067,0.0,0.0	0.177
Srsf2	chr10	-	102053892	102053996	102053116	102053222	102054268	102054579	0,3,0,0,3	8,4,11,3,5	2,11,9,0,6	11,17,22,10,17	253	149	0.00806601	0.344669	0.0,0.306,0.0,0.0,0.261	0.097,0.276,0.194,0.0,0.172	-0.034
Rala	chr17	+	47109057	47109124	47092252	47092355	47130349	47130496	1,0,0,0,1	6,5,5,4,6	0,1,0,5,3	5,8,10,3,9	216	149	0.00825078	0.346834	0.103,0.0,0.0,0.0,0.103	0.0,0.079,0.0,0.535,0.187	-0.119
Pcbp2	chr7	+	133620822	133620861	133620250	133620323	133621790	133621846	34,25,15,22,40	2,1,3,2,8	21,71,74,25,64	5,21,19,4,9	188	149	0.00826036	0.346834	0.931,0.952,0.798,0.897,0.798	0.769,0.728,0.755,0.832,0.849	0.089
Clta	chr5	+	58260822	58260876	58256504	58256616	58263038	58263472	3,7,3,2,10	1,0,2,0,2	3,16,11,4,11	2,5,4,2,4	203	149	0.00829409	0.346834	0.688,1.0,0.524,1.0,0.786	0.524,0.701,0.669,0.595,0.669	0.168
Cops4	chr14	-	9097403	9097483	9096783	9096935	9108676	9108887	7,15,8,12,47	5,3,9,5,27	12,119,102,9,56	4,18,25,5,8	229	149	0.0083406	0.346834	0.477,0.765,0.366,0.61,0.531	0.661,0.811,0.726,0.539,0.82	-0.162
Snrpe	chr13	-	45055892	45055955	45053503	45053641	45057180	45057310	3,3,12,12,24	0,2,1,1,1	12,45,35,9,41	1,6,6,0,7	212	149	0.00876664	0.357359	1.0,0.513,0.894,0.894,0.944	0.894,0.841,0.804,1.0,0.805	-0.02
Sptan1	chr3	+	13277414	13277474	13276230	13276379	13278557	13278756	11,15,9,12,13	0,0,0,0,0	14,41,60,14,36	2,1,2,1,4	209	149	0.00878983	0.357359	1.0,1.0,1.0,1.0,1.0	0.833,0.967,0.955,0.909,0.865	0.094
Slco1a4	chr4	-	174756464	174756594	174753625	174753743	174764695	174764725	0,1,2,2,4	1,0,1,3,2	0,1,4,0,0	2,8,13,3,7	279	149	0.00881844	0.357359	0.0,1.0,0.516,0.263,0.516	0.0,0.063,0.141,0.0,0.0	0.418
Tex264	chr8	-	107319405	107319697	107310759	107310981	107321818	107321885	7,2,7,2,10	1,0,0,1,1	9,16,23,5,12	1,0,4,2,1	298	149	0.0088244	0.357359	0.778,1.0,1.0,0.5,0.833	0.818,1.0,0.742,0.556,0.857	0.028
ENSRNOG00000043348	chrX	-	116329434	116329543	116329134	116329238	116330137	116330304	8,0,6,0,0	30,30,21,11,95	0,0,0,0,0	33,155,139,20,100	258	149	0.0089229	0.359002	0.133,0.0,0.142,0.0,0.0	0.0,0.0,0.0,0.0,0.0	0.055
Macroh2a1	chr17	+	8526015	8526106	8524164	8524264	8530156	8530246	2,2,0,0,0	1,2,1,4,3	1,5,6,1,2	4,7,19,2,9	240	149	0.00933858	0.371999	0.554,0.383,0.0,0.0,0.0	0.134,0.307,0.164,0.237,0.121	-0.005
Clta	chr5	+	58262045	58262081	58256504	58256616	58263038	58263472	5,5,5,4,7	1,0,2,0,2	2,14,14,6,15	2,5,4,2,4	185	149	0.00936603	0.371999	0.801,1.0,0.668,1.0,0.738	0.446,0.693,0.738,0.707,0.751	0.174
Bclaf1	chr1	+	15094405	15094509	15088528	15088654	15097994	15098108	7,5,10,6,53	1,1,0,0,6	7,52,58,10,56	0,13,12,1,12	253	149	0.00951886	0.375661	0.805,0.746,1.0,1.0,0.839	1.0,0.702,0.74,0.855,0.733	0.072
Itpa	chr3	+	117888267	117888325	117885458	117885592	117888960	117889034	10,9,4,8,55	7,9,1,7,10	7,44,62,2,46	4,3,8,1,9	207	149	0.010101	0.396113	0.507,0.419,0.742,0.451,0.798	0.557,0.913,0.848,0.59,0.786	-0.155
Uty	chrY	-	1006825	1006960	1005660	1005756	1007643	1007863	4,11,4,5,11	2,1,4,1,4	4,8,10,6,4	1,0,2,1,1	284	149	0.0104352	0.404901	0.512,0.852,0.344,0.724,0.591	0.677,1.0,0.724,0.759,0.677	-0.163
Sh3kbp1	chrX	-	35035578	35035653	35031970	35032176	35043640	35043770	1,0,4,0,4	1,1,0,1,3	3,5,4,1,2	2,2,0,0,0	224	149	0.0104558	0.404901	0.399,0.0,1.0,0.0,0.47	0.499,0.624,1.0,1.0,1.0	-0.451
Ankrd17	chr14	+	17808776	17809604	17807268	17807371	17813892	17814041	7,6,2,3,9	1,0,1,1,2	6,11,16,1,11	2,4,7,1,3	298	149	0.011246	0.432594	0.778,1.0,0.5,0.6,0.692	0.6,0.579,0.533,0.333,0.647	0.176
Sh3glb2	chr3	-	13621292	13621304	13620509	13620668	13622389	13622482	0,0,4,0,0	1,1,0,1,1	3,2,9,0,0	3,8,3,1,9	161	149	0.0113106	0.432594	0.0,0.0,1.0,0.0,0.0	0.481,0.188,0.735,0.0,0.0	-0.081
Mobp	chr8	+	119886999	119887209	119874793	119874883	119892069	119894205	462,535,547,511,739	1,1,2,4,19	667,1414,1592,636,1028	0,20,33,5,25	298	149	0.0117607	0.447051	0.996,0.996,0.993,0.985,0.951	1.0,0.972,0.96,0.985,0.954	0.01
Auh	chr17	+	12341492	12341560	12329523	12329755	12341667	12341755	6,3,6,8,18	0,0,0,0,2	6,15,19,11,17	1,2,4,0,1	217	149	0.0119897	0.452977	1.0,1.0,1.0,1.0,0.861	0.805,0.837,0.765,1.0,0.921	0.107
Adsl	chr7	+	112490470	112490550	112489912	112489957	112494477	112494649	7,5,3,8,4	0,0,0,0,0	4,15,18,7,15	0,4,2,2,0	229	149	0.012183	0.457488	1.0,1.0,1.0,1.0,1.0	1.0,0.709,0.854,0.695,1.0	0.148
Chl1	chr4	+	136495040	136495202	136491708	136491888	136495802	136495934	31,23,16,37,94	0,0,1,0,1	34,109,124,23,61	0,3,5,2,1	298	149	0.0123338	0.459486	1.0,1.0,0.889,1.0,0.979	1.0,0.948,0.925,0.852,0.968	0.035
Klc1	chr6	+	130855509	130855559	130851014	130851176	130857320	130857451	6,9,4,10,18	1,0,2,0,1	11,28,21,17,9	6,2,1,0,2	199	149	0.012413	0.459486	0.818,1.0,0.6,1.0,0.931	0.579,0.913,0.94,1.0,0.771	0.029
Matr3	chr18	+	27173356	27174444	27163713	27163759	27179184	27179246	9,18,30,16,35	0,0,0,0,0	25,50,39,17,36	0,4,1,0,4	298	149	0.0124586	0.459486	1.0,1.0,1.0,1.0,1.0	1.0,0.862,0.951,1.0,0.818	0.074
Mbnl2	chr15	+	97515942	97515978	97509321	97509475	97517259	97517354	16,15,9,14,21	6,3,1,5,5	14,22,40,8,27	5,14,20,4,16	185	149	0.0126455	0.462134	0.682,0.801,0.879,0.693,0.772	0.693,0.559,0.617,0.617,0.576	0.153
Klc1	chr6	+	130855509	130855559	130851014	130851149	130856144	130856966	7,11,5,13,24	1,8,6,4,4	8,22,28,10,16	2,2,6,2,0	199	149	0.0126796	0.462134	0.84,0.507,0.384,0.709,0.818	0.75,0.892,0.777,0.789,1.0	-0.19
Srsf7	chr6	+	14816654	14816690	14816107	14816161	14817468	14817759	5,2,8,7,9	0,0,1,2,1	12,14,11,9,12	0,5,1,1,3	185	149	0.0128032	0.463909	1.0,1.0,0.866,0.738,0.879	1.0,0.693,0.899,0.879,0.763	0.05
Sclt1	chr2	-	124711754	124711825	124695137	124695228	124717289	124717355	3,4,7,2,4	0,0,0,0,0	2,6,5,3,6	1,0,4,0,2	220	149	0.0130649	0.470639	1.0,1.0,1.0,1.0,1.0	0.575,1.0,0.458,1.0,0.67	0.259
Phf3	chr9	-	33109727	33109889	33096879	33097195	33126300	33126569	0,2,1,0,4	3,1,0,1,6	0,8,6,4,4	1,4,3,0,6	298	149	0.0138175	0.494874	0.0,0.5,1.0,0.0,0.25	0.0,0.5,0.5,1.0,0.25	-0.1
Clta	chr5	+	58260822	58260876	58256504	58256616	58262045	58262081	19,20,19,12,26	0,2,2,0,2	11,44,53,10,35	0,6,4,4,3	203	149	0.0140417	0.500013	1.0,0.88,0.875,1.0,0.905	1.0,0.843,0.907,0.647,0.895	0.074
Aplp2	chr8	-	29605817	29605853	29603191	29603277	29607331	29607484	18,13,8,18,30	0,0,2,3,0	13,31,36,23,25	2,1,4,1,5	185	149	0.0145639	0.515646	1.0,1.0,0.763,0.829,1.0	0.84,0.961,0.879,0.949,0.801	0.032
Gigyf2	chr9	+	88008069	88008134	88001300	88001363	88029820	88029904	9,5,9,2,32	0,0,0,1,5	3,39,51,5,42	1,3,6,0,10	214	149	0.014965	0.526668	1.0,1.0,1.0,0.582,0.817	0.676,0.901,0.855,1.0,0.745	0.044
Lmo7	chr15	+	78766212	78766321	78764271	78764547	78767727	78767830	2,8,0,0,12	2,1,4,2,10	6,12,15,3,8	2,7,6,0,1	258	149	0.0150452	0.526668	0.366,0.822,0.0,0.0,0.409	0.634,0.497,0.591,1.0,0.822	-0.389
Zfr	chr2	+	61138178	61138278	61137610	61137889	61157680	61157963	1,6,5,8,91	1,0,0,0,3	0,81,83,9,55	3,6,2,0,3	249	149	0.0153015	0.532628	0.374,1.0,1.0,1.0,0.948	0.0,0.89,0.961,1.0,0.916	0.111
Dlgap1	chr9	+	110618624	110618654	110558257	110558498	110672070	110672441	1,7,6,0,7	0,2,0,1,0	6,7,7,7,7	4,3,1,0,1	179	149	0.0167238	0.578887	1.0,0.744,1.0,0.0,1.0	0.555,0.66,0.854,1.0,0.854	-0.036
Add1	chr14	-	76111780	76111817	76108653	76110522	76112425	76112524	1,5,2,1,0	2,0,0,1,1	1,12,11,2,7	0,6,5,5,8	186	149	0.0171176	0.589225	0.286,1.0,1.0,0.445,0.0	1.0,0.616,0.638,0.243,0.412	-0.036
Gpm6b	chrX	-	28092784	28092904	28074499	28074686	28101285	28101834	4,13,10,2,16	9,6,3,6,13	2,12,7,8,5	5,28,21,7,22	269	149	0.0175578	0.60104	0.198,0.545,0.649,0.156,0.405	0.181,0.192,0.156,0.388,0.112	0.185
Aldh3a2	chr10	-	45931175	45931288	45928305	45929736	45932147	45932383	3,0,1,1,2	5,3,2,3,4	0,0,1,0,1	2,7,5,4,8	262	149	0.0184276	0.627348	0.254,0.0,0.221,0.159,0.221	0.0,0.0,0.102,0.0,0.066	0.137
Ank2	chr2	-	215421577	215421676	215420445	215420600	215423115	215423340	6,6,3,6,9	1,0,0,0,1	9,15,25,5,19	3,2,0,0,3	248	149	0.0193416	0.654868	0.783,1.0,1.0,1.0,0.844	0.643,0.818,1.0,1.0,0.792	0.075
Ubac2	chr15	+	99069070	99069118	98992214	98992324	99078221	99078467	2,2,3,5,3	4,0,0,0,3	1,3,6,1,1	0,0,2,0,0	197	149	0.0205675	0.692589	0.274,1.0,1.0,1.0,0.431	1.0,1.0,0.694,1.0,1.0	-0.198
Zfr	chr2	+	61190397	61190495	61185821	61185963	61191340	61191436	1,13,12,5,17	0,0,0,0,2	7,23,36,7,15	0,1,4,0,3	247	149	0.0207888	0.696255	1.0,1.0,1.0,1.0,0.837	1.0,0.933,0.844,1.0,0.751	0.062
Cers5	chr7	-	130862135	130862243	130859992	130861374	130863076	130863233	2,4,6,4,5	3,0,1,0,0	6,19,9,3,14	0,4,4,1,1	257	149	0.0241388	0.803237	0.279,1.0,0.777,1.0,1.0	1.0,0.734,0.566,0.635,0.89	0.046
Alcam	chr11	+	48520800	48520839	48518866	48518995	48521137	48521255	14,5,2,6,28	3,11,9,8,22	6,67,61,4,46	4,17,28,5,16	188	149	0.0242423	0.803237	0.787,0.265,0.15,0.373,0.502	0.543,0.757,0.633,0.388,0.695	-0.188
Nme2	chr10	-	78900828	78900930	78899874	78899987	78903102	78903232	130,134,127,137,252	0,0,0,2,3	171,410,351,162,251	2,6,6,3,4	251	149	0.0244327	0.804598	1.0,1.0,1.0,0.976,0.98	0.981,0.976,0.972,0.97,0.974	0.017
Mtx1	chr2	-	174619463	174619533	174619266	174619346	174620434	174620982	8,10,3,8,38	1,0,0,0,3	5,62,35,8,27	0,4,5,0,1	219	149	0.0245431	0.804598	0.845,1.0,1.0,1.0,0.896	1.0,0.913,0.826,1.0,0.948	0.011
Mrps18b	chr20	+	2841878	2841945	2839885	2839954	2843067	2843127	3,4,4,5,7	2,1,0,0,0	6,11,23,11,14	1,0,1,2,4	216	149	0.0248078	0.808997	0.509,0.734,1.0,1.0,1.0	0.805,1.0,0.941,0.791,0.707	0
Oaz2	chr8	+	66212033	66212119	66211021	66211197	66212310	66213512	40,38,35,52,66	0,0,0,0,0	38,75,72,44,53	0,4,3,2,1	235	149	0.0253624	0.822752	1.0,1.0,1.0,1.0,1.0	1.0,0.922,0.938,0.933,0.971	0.047
Mbp	chr18	+	75942358	75942436	75935291	75935728	75953936	75954032	129,145,129,145,144	770,819,825,730,646	285,386,471,284,318	1235,1943,2112,1205,1544	227	149	0.0266853	0.861157	0.099,0.104,0.093,0.115,0.128	0.132,0.115,0.128,0.134,0.119	-0.018
Chmp3	chr4	+	103601854	103602034	103584775	103584836	103617153	103617275	44,31,47,33,84	3,0,0,2,2	25,125,112,21,68	4,9,3,0,2	298	149	0.0269031	0.863687	0.88,1.0,1.0,0.892,0.955	0.758,0.874,0.949,1.0,0.944	0.04
Spryd7	chr15	-	35717462	35717629	35712403	35712506	35721066	35721183	45,32,28,34,42	1,0,0,0,0	41,69,76,35,47	3,2,2,2,0	298	149	0.0273562	0.873706	0.957,1.0,1.0,1.0,1.0	0.872,0.945,0.95,0.897,1.0	0.059
Tom1l2	chr10	-	45042049	45042109	45040108	45040145	45050385	45050461	1,1,5,1,1	4,0,0,0,2	4,2,2,8,8	4,5,7,0,14	209	149	0.0276224	0.877683	0.151,1.0,1.0,1.0,0.263	0.416,0.222,0.169,1.0,0.289	0.264
Hnrnpc	chr15	-	24803801	24804027	24803493	24803519	24809058	24809181	5,7,1,0,4	30,27,32,20,59	5,4,1,0,3	38,69,102,47,68	298	149	0.0278348	0.879264	0.077,0.115,0.015,0.0,0.033	0.062,0.028,0.005,0.0,0.022	0.025
Atp5mk	chr1	-	245976524	245976617	245973913	245974015	245976704	245976800	207,226,199,231,890	6,4,3,8,43	161,1093,1095,142,732	2,56,61,10,31	242	149	0.0279559	0.879264	0.955,0.972,0.976,0.947,0.927	0.98,0.923,0.917,0.897,0.936	0.025
Mrps36	chr2	-	31874449	31874513	31871861	31872264	31878216	31878375	11,13,12,7,88	0,0,1,0,8	12,112,119,12,92	0,12,25,0,6	213	149	0.0283532	0.887255	1.0,1.0,0.894,1.0,0.885	1.0,0.867,0.769,1.0,0.915	0.046
Aff4	chr10	+	37531774	37531861	37526824	37526869	37546897	37546934	5,2,3,3,8	4,3,1,2,9	9,20,33,7,11	1,2,14,1,13	236	149	0.0286444	0.891862	0.441,0.296,0.654,0.486,0.359	0.85,0.863,0.598,0.815,0.348	-0.248
Lsamp	chr11	-	59912530	59912590	59196058	59196137	60716962	60717029	4,7,3,2,7	2,0,0,2,1	9,22,16,8,7	1,4,4,2,9	209	149	0.0293655	0.906529	0.588,1.0,1.0,0.416,0.833	0.865,0.797,0.74,0.74,0.357	0.068
Tango2	chr11	+	82667726	82667820	82645973	82646193	82676069	82676158	6,9,1,7,28	0,1,0,1,4	7,21,16,9,12	0,4,5,0,1	243	149	0.0294081	0.906529	1.0,0.847,1.0,0.811,0.811	1.0,0.763,0.662,1.0,0.88	0.033
U2surp	chr8	-	96065559	96065691	96060962	96061061	96067291	96067336	21,14,15,11,68	0,0,0,9,30	21,114,196,15,107	4,42,61,7,34	281	149	0.0306802	0.941063	1.0,1.0,1.0,0.393,0.546	0.736,0.59,0.63,0.532,0.625	0.165
Eif4a2	chr11	-	77769237	77769377	77768357	77768526	77769646	77769779	137,134,136,129,204	2,1,0,0,3	82,195,221,56,166	1,2,6,0,5	289	149	0.0309911	0.945916	0.972,0.986,1.0,1.0,0.972	0.977,0.98,0.95,1.0,0.945	0.016
Cadm2	chr11	-	4869472	4869499	4780180	4780330	5524714	5524775	6,4,4,8,2	0,0,0,0,0	5,9,15,5,2	2,1,2,2,0	176	149	0.0313357	0.951746	1.0,1.0,1.0,1.0,1.0	0.679,0.884,0.864,0.679,1.0	0.179
Plekhb1	chr1	-	155004625	155004730	155000486	155000583	155007930	155007970	4,6,5,4,3	24,52,38,35,54	2,1,2,3,4	36,46,53,49,35	254	149	0.0319826	0.963113	0.089,0.063,0.072,0.063,0.032	0.032,0.013,0.022,0.035,0.063	0.031
Alkbh7	chr9	+	1840289	1840414	1838810	1839139	1840581	1841044	5,3,3,3,7	1,0,1,1,5	4,9,15,3,5	0,3,1,0,1	274	149	0.0320421	0.963113	0.731,1.0,0.62,0.62,0.432	1.0,0.62,0.891,1.0,0.731	-0.168
Tango2	chr11	+	82691204	82691309	82686034	82686105	82691843	82691959	5,11,17,9,11	0,0,2,1,3	5,22,24,12,19	4,4,4,1,2	254	149	0.0321763	0.963113	1.0,1.0,0.833,0.841,0.683	0.423,0.763,0.779,0.876,0.848	0.134
Hnrnpdl	chr14	+	9561491	9561596	9561035	9561127	9562244	9562501	1,4,3,4,5	34,22,16,18,28	5,19,8,2,2	20,44,37,10,24	254	149	0.0325173	0.968641	0.017,0.096,0.099,0.115,0.095	0.128,0.202,0.113,0.105,0.047	-0.035
Chtop	chr2	-	175985372	175985510	175982441	175983409	175986443	175986627	5,7,4,6,6	0,0,1,0,0	7,12,7,4,12	0,1,7,0,0	287	149	0.034309	1	1.0,1.0,0.675,1.0,1.0	1.0,0.862,0.342,1.0,1.0	0.094
Acsl3	chr9	+	80120613	80120761	80115163	80115384	80140995	80141410	4,4,6,1,1	1,0,0,2,1	1,6,12,3,6	3,3,0,1,1	297	149	0.0346941	1	0.667,1.0,1.0,0.201,0.334	0.143,0.501,1.0,0.601,0.751	0.041
Rbms3	chr8	-	116359334	116359382	116319045	116319123	116367765	116367876	7,2,2,2,9	0,1,0,0,1	0,4,3,5,3	2,1,2,1,0	197	149	0.0354151	1	1.0,0.602,1.0,1.0,0.872	0.0,0.752,0.532,0.791,1.0	0.28
Laptm4a	chr6	+	31733226	31733303	31730418	31730539	31733389	31733512	54,59,39,46,94	3,6,3,3,4	31,76,56,22,75	1,2,3,0,3	226	149	0.0365388	1	0.922,0.866,0.896,0.91,0.939	0.953,0.962,0.925,1.0,0.943	-0.05
Ndrg2	chr15	-	24606786	24606828	24606370	24606476	24607154	24607235	16,19,10,19,50	37,28,35,36,109	7,40,43,12,23	39,113,129,31,81	191	149	0.0366937	1	0.252,0.346,0.182,0.292,0.264	0.123,0.216,0.206,0.232,0.181	0.076
Csrnp3	chr3	+	50512103	50512265	50498632	50498707	50533514	50533602	0,1,0,0,7	2,0,2,2,32	0,9,11,0,5	1,41,59,2,34	298	149	0.0373317	1	0.0,1.0,0.0,0.0,0.099	0.0,0.099,0.085,0.0,0.068	0.169
Guk1	chr10	-	43973602	43973699	43972867	43973006	43974062	43974104	55,99,56,85,90	0,2,1,0,0	67,144,132,49,88	1,1,4,1,5	246	149	0.0385819	1	1.0,0.968,0.971,1.0,1.0	0.976,0.989,0.952,0.967,0.914	0.028
Kars	chr19	-	39973930	39974110	39970363	39970526	39976748	39976834	6,0,4,1,11	1,1,0,0,5	1,9,23,1,5	0,10,6,0,3	298	149	0.0387765	1	0.75,0.0,1.0,1.0,0.524	1.0,0.31,0.657,1.0,0.455	-0.03
Ndufb3	chr9	+	60133359	60133496	60129153	60129505	60139149	60139446	0,4,0,0,6	2,3,3,2,14	3,14,9,0,9	7,14,11,3,8	286	149	0.0392641	1	0.0,0.41,0.0,0.0,0.183	0.183,0.343,0.299,0.0,0.37	-0.12
Prkcb	chr1	+	177156731	177156947	177129067	177129208	177162881	177163536	12,9,14,12,49	1,0,4,1,1	18,46,57,23,60	6,5,4,5,4	298	149	0.0393426	1	0.857,1.0,0.636,0.857,0.961	0.6,0.821,0.877,0.697,0.882	0.087
Elmod1	chr8	-	54311162	54311186	54308285	54308336	54311619	54311688	9,16,16,13,9	6,6,4,4,7	18,22,32,22,21	12,24,20,12,22	173	149	0.039437	1	0.564,0.697,0.775,0.737,0.525	0.564,0.441,0.579,0.612,0.451	0.13
Rbm39	chr3	-	144694909	144694982	144688896	144693419	144695206	144695270	2,1,7,7,7	4,1,2,1,7	0,4,7,0,3	6,4,5,2,4	222	149	0.0398642	1	0.251,0.402,0.701,0.825,0.402	0.0,0.402,0.484,0.0,0.335	0.272
Mprip	chr10	+	44550620	44554424	44548074	44548191	44557402	44557550	1,2,2,1,7	0,2,1,1,3	8,11,9,6,12	0,1,2,0,5	298	149	0.0415283	1	1.0,0.333,0.5,0.333,0.538	1.0,0.846,0.692,1.0,0.545	-0.276
Srrm2	chr10	+	12847015	12847682	12846426	12846714	12847807	12847921	0,0,4,2,0	5,5,6,7,5	4,1,4,3,2	7,11,22,2,15	298	149	0.0421701	1	0.0,0.0,0.25,0.125,0.0	0.222,0.043,0.083,0.429,0.062	-0.093
Spag9	chr10	+	79017153	79017195	79005913	79006064	79022567	79022775	1,0,1,2,0	5,9,4,10,10	1,3,2,1,3	10,28,32,11,13	191	149	0.0423643	1	0.135,0.0,0.163,0.135,0.0	0.072,0.077,0.046,0.066,0.153	0.004
Uxt	chrX	+	1126358	1126465	1126161	1126221	1128107	1128189	7,1,3,4,44	0,0,1,0,2	4,57,68,6,48	0,2,5,0,2	256	149	0.0437449	1	1.0,1.0,0.636,1.0,0.928	1.0,0.943,0.888,1.0,0.933	-0.04
Tpm3	chr2	+	175534867	175534946	175533879	175533949	175542514	175542897	1,0,0,2,2	8,1,3,3,1	4,3,5,1,0	4,4,11,5,6	228	149	0.0437536	1	0.076,0.0,0.0,0.303,0.567	0.395,0.329,0.229,0.116,0.0	-0.025
Edil3	chr2	+	20005103	20005232	19890372	19890965	20052954	20052984	20,17,10,15,23	0,0,0,0,1	23,42,38,12,25	3,2,3,0,0	278	149	0.0442156	1	1.0,1.0,1.0,1.0,0.925	0.804,0.918,0.872,1.0,1.0	0.066
Cyrib	chr7	-	95660181	95660264	95653484	95653606	95661173	95661256	3,7,2,7,7	0,1,1,4,3	0,6,2,2,3	2,5,8,0,1	232	149	0.0442578	1	1.0,0.818,0.562,0.529,0.6	0.0,0.435,0.138,1.0,0.658	0.256
AC097784.1	chr5	-	158272588	158272745	158269908	158270035	158284880	158285000	1,4,0,4,15	3,12,5,6,31	1,6,7,1,3	7,38,25,3,29	298	149	0.0448261	1	0.143,0.143,0.0,0.25,0.195	0.067,0.073,0.123,0.143,0.049	0.055
Rbfox2	chr7	-	108837384	108837477	108834682	108834743	108846061	108846115	3,3,5,3,5	5,0,0,1,1	11,19,14,6,12	0,2,1,1,0	242	149	0.0450605	1	0.27,1.0,1.0,0.649,0.755	1.0,0.854,0.896,0.787,1.0	-0.173
Dgkb	chr6	+	54915579	54915612	54893488	54893587	54928213	54928330	32,17,20,32,47	3,2,1,0,3	12,58,68,25,58	0,2,1,0,2	182	149	0.0454998	1	0.897,0.874,0.942,1.0,0.928	1.0,0.96,0.982,1.0,0.96	-0.052
Med30	chr7	+	84015229	84015334	84011908	84012067	84026108	84026595	12,5,9,8,13	0,2,1,0,1	6,11,13,7,12	0,2,1,1,3	254	149	0.0467651	1	1.0,0.595,0.841,1.0,0.884	1.0,0.763,0.884,0.804,0.701	0.034
AABR07066379.1	chr9	+	10679317	10679477	10664751	10665187	10680807	10680939	9,9,8,11,6	0,0,3,0,4	5,13,16,7,8	0,0,0,0,3	298	149	0.0471169	1	1.0,1.0,0.571,1.0,0.429	1.0,1.0,1.0,1.0,0.571	-0.114
Mff	chr9	+	84030606	84030666	84019050	84019139	84034204	84034289	16,23,15,14,24	4,4,4,1,3	12,50,52,12,34	3,1,1,4,2	209	149	0.0478781	1	0.74,0.804,0.728,0.909,0.851	0.74,0.973,0.974,0.681,0.924	-0.052
Mef2c	chr2	+	14123804	14123828	14122076	14122249	14124707	14124837	9,5,4,5,4	0,0,2,1,1	14,22,35,17,16	3,2,3,2,0	173	149	0.0484889	1	1.0,1.0,0.633,0.812,0.775	0.801,0.905,0.909,0.88,1.0	-0.055
Map4	chr8	+	110053136	110053229	110049456	110049749	110058207	110058289	4,1,1,3,10	1,0,0,1,3	2,9,8,4,7	1,3,1,3,2	242	149	0.0498088	1	0.711,1.0,1.0,0.649,0.672	0.552,0.649,0.831,0.451,0.683	0.173
CGC
GeneID	chr	strand	exonStart_0base	exonEnd	upstreamES	upstreamEE	downstreamES	downstreamEE	IJC_SAMPLE_1	SJC_SAMPLE_1	IJC_SAMPLE_2	SJC_SAMPLE_2	IncFormLen	SkipFormLen	PValue	FDR	IncLevel1	IncLevel2	IncLevelDifference
Dtnb	chr6	+	26757043	26757084	26755099	26755259	26761657	26761693	4,3,5,4,4	3,1,4,2,3	6,3,6,1,1	0,0,2,0,0	190	149	3.12229e-07	0.00144968	0.511,0.702,0.495,0.611,0.511	1.0,1.0,0.702,1.0,1.0	-0.374
Vdac3	chr16	+	69440755	69440805	69439604	69439673	69444592	69444745	46,10,41,46,57	11,0,0,3,8	27,39,32,29,24	0,1,0,1,0	199	149	8.76421e-07	0.00203461	0.758,1.0,1.0,0.92,0.842	1.0,0.967,1.0,0.956,1.0	-0.081
Ewsr1	chr14	-	79973813	79973848	79973251	79973284	79976607	79976788	25,11,5,12,9	2,1,1,7,1	16,14,7,6,5	0,0,0,0,0	184	149	3.27725e-06	0.00349026	0.91,0.899,0.802,0.581,0.879	1.0,1.0,1.0,1.0,1.0	-0.186
Psap	chr20	+	28234813	28234822	28233286	28233343	28236195	28236327	0,22,31,0,0	37,28,20,37,87	0,0,0,0,0	50,43,18,36,41	158	149	3.45558e-06	0.00349026	0.0,0.426,0.594,0.0,0.0	0.0,0.0,0.0,0.0,0.0	0.204
Ubac2	chr15	+	99069070	99069118	99058581	99058705	99078221	99078467	14,5,6,4,7	6,2,3,0,1	4,2,1,8,4	0,1,0,0,0	197	149	3.75863e-06	0.00349026	0.638,0.654,0.602,1.0,0.841	1.0,0.602,1.0,1.0,1.0	-0.173
Fgf9	chr15	+	32213388	32214244	32211236	32212231	32222391	32222495	2,0,1,0,1	0,2,0,1,0	1,0,0,1,1	0,1,1,0,1	298	149	1.2448e-05	0.00963271	1.0,0.0,1.0,0.0,1.0	1.0,0.0,0.0,1.0,0.333	0.133
Lmo7	chr15	+	78766212	78766321	78764271	78764547	78767727	78767830	1,1,3,1,0	1,0,1,4,1	2,3,2,5,5	0,0,1,0,0	258	149	1.61234e-05	0.0106944	0.366,1.0,0.634,0.126,0.0	1.0,1.0,0.536,1.0,1.0	-0.482
Nav3	chr7	-	45135346	45135388	45133603	45133764	45139276	45139765	3,5,1,1,2	0,1,0,2,0	1,2,3,2,1	1,1,3,5,0	191	149	1.88258e-05	0.010926	1.0,0.796,1.0,0.281,1.0	0.438,0.609,0.438,0.238,1.0	0.271
Kif1a	chr9	-	93574525	93574549	93573332	93573447	93583823	93583929	0,1,0,1,0	4,1,3,2,2	2,3,2,2,0	2,2,1,0,4	173	149	2.64884e-05	0.013665	0.0,0.463,0.0,0.301,0.0	0.463,0.564,0.633,1.0,0.0	-0.379
ENSRNOG00000003269	chr10	-	16484323	16484451	16479566	16480110	16496562	16496610	14,7,8,11,8	1,0,1,0,1	3,3,7,7,3	3,1,2,3,0	277	149	4.02137e-05	0.0186712	0.883,1.0,0.811,1.0,0.811	0.35,0.617,0.653,0.557,1.0	0.266
Hnrnpr	chr5	+	148546213	148546382	148543043	148543156	148548562	148548681	8,5,7,6,1	4,1,1,0,3	6,8,8,10,2	0,1,1,0,0	298	149	4.77736e-05	0.0201648	0.5,0.714,0.778,1.0,0.143	1.0,0.8,0.8,1.0,1.0	-0.293
Ubqln1	chr17	+	6472551	6472635	6470119	6470262	6473692	6473808	6,6,3,4,7	3,2,5,4,3	2,2,2,2,2	0,0,2,1,0	233	149	6.23418e-05	0.0209692	0.561,0.657,0.277,0.39,0.599	1.0,1.0,0.39,0.561,1.0	-0.293
Guf1	chr14	-	38550015	38550155	38548803	38548927	38551366	38551570	6,9,5,5,6	1,1,2,5,0	2,3,1,4,1	1,0,0,0,0	289	149	6.31173e-05	0.0209692	0.756,0.823,0.563,0.34,1.0	0.508,1.0,1.0,1.0,1.0	-0.205
Scg5	chr3	-	100559417	100559567	100548399	100548453	100586807	100587034	372,308,274,302,235	27,0,4,10,5	189,164,135,155,126	2,9,20,15,13	298	149	6.51007e-05	0.0209692	0.873,1.0,0.972,0.938,0.959	0.979,0.901,0.771,0.838,0.829	0.085
Tubb4a	chr9	-	1923939	1924048	1917844	1919531	1925116	1925291	24,15,21,27,35	4,0,0,0,8	13,23,16,7,10	0,0,0,0,0	258	149	6.77447e-05	0.0209692	0.776,1.0,1.0,1.0,0.716	1.0,1.0,1.0,1.0,1.0	-0.102
Msl1	chr10	+	83762111	83762159	83759849	83760232	83762619	83762684	2,1,0,0,4	2,0,4,1,2	1,1,2,2,0	0,0,1,1,1	197	149	7.38766e-05	0.0214381	0.431,1.0,0.0,0.0,0.602	1.0,1.0,0.602,0.602,0.0	-0.234
Ncor1	chr10	-	47114939	47114975	47110844	47111037	47119317	47119454	0,2,0,1,0	3,7,7,5,2	1,2,2,2,2	4,4,3,1,0	185	149	9.46728e-05	0.0258568	0.0,0.187,0.0,0.139,0.0	0.168,0.287,0.349,0.617,1.0	-0.419
Celsr2	chr2	-	196031899	196032082	196031612	196031783	196032185	196032274	24,5,25,17,13	4,1,0,1,4	10,12,16,3,9	0,1,0,0,0	298	149	0.00010312	0.0259287	0.75,0.714,1.0,0.895,0.619	1.0,0.857,1.0,1.0,1.0	-0.176
Tmem141	chr3	-	8440475	8440583	8439532	8439977	8440885	8440969	18,9,12,4,4	5,4,1,0,0	8,6,3,7,4	0,0,1,0,0	257	149	0.000106105	0.0259287	0.676,0.566,0.874,1.0,1.0	1.0,1.0,0.635,1.0,1.0	-0.104
Actr2	chr14	-	94320639	94320654	94316821	94317037	94322721	94322832	8,6,10,0,6	88,48,49,53,70	0,2,3,0,0	44,27,16,29,31	164	149	0.00011179	0.0259522	0.076,0.102,0.156,0.0,0.072	0.0,0.063,0.146,0.0,0.0	0.039
Max	chr6	-	95638977	95639062	95636857	95638304	95639522	95639646	1,1,4,2,3	0,1,4,2,1	0,1,0,1,1	8,2,3,0,1	234	149	0.000212359	0.0469516	1.0,0.389,0.389,0.389,0.656	0.0,0.241,0.0,1.0,0.389	0.239
AABR07066700.1	chr9	-	2884534	2884666	2881693	2883868	2889611	2890145	12,7,2,1,1	8,0,3,1,3	9,3,1,1,2	3,0,1,0,0	281	149	0.000230078	0.048557	0.443,1.0,0.261,0.347,0.15	0.614,1.0,0.347,1.0,1.0	-0.352
Tra2b	chr11	+	78795370	78795646	78788905	78789090	78799485	78799619	10,0,3,8,4	11,1,5,1,5	10,7,5,3,2	3,0,0,1,1	298	149	0.000247455	0.0499537	0.312,0.0,0.231,0.8,0.286	0.625,1.0,1.0,0.6,0.5	-0.419
Ndufv3	chr20	+	9617736	9618786	9613974	9614098	9621395	9621617	4,11,3,2,3	24,11,17,7,13	2,2,0,0,1	15,7,6,13,3	298	149	0.000260319	0.0503608	0.077,0.333,0.081,0.125,0.103	0.062,0.125,0.0,0.0,0.143	0.078
Vta1	chr1	-	9062397	9062492	9059452	9059580	9080497	9080623	5,3,3,8,14	3,3,3,2,2	4,5,4,10,1	2,0,1,1,0	244	149	0.000367656	0.068281	0.504,0.379,0.379,0.71,0.81	0.55,1.0,0.71,0.859,1.0	-0.267
Ktn1	chr15	+	21000066	21000182	20999188	20999284	21002117	21002345	3,4,6,9,7	2,1,0,2,1	0,8,2,0,3	1,5,4,1,2	265	149	0.00043319	0.0773577	0.458,0.692,1.0,0.717,0.797	0.0,0.474,0.219,0.0,0.458	0.503
Zcchc17	chr5	-	142694449	142694570	142689650	142689708	142700341	142700387	51,20,40,47,55	4,0,0,0,3	38,50,46,32,41	2,8,4,3,4	270	149	0.000583058	0.100264	0.876,1.0,1.0,1.0,0.91	0.913,0.775,0.864,0.855,0.85	0.106
Fhl1	chrX	+	134612056	134612243	134611469	134611639	134613430	134613606	15,15,15,11,15	1,2,2,3,1	3,8,4,9,9	1,0,0,1,0	298	149	0.00060523	0.10036	0.882,0.789,0.789,0.647,0.882	0.6,1.0,1.0,0.818,1.0	-0.086
Anks1b	chr7	+	25403664	25403844	25401568	25401676	25427215	25427344	2,4,2,2,6	2,1,2,2,0	2,2,3,5,2	0,2,1,0,0	298	149	0.000712464	0.114068	0.333,0.667,0.333,0.333,1.0	1.0,0.333,0.6,1.0,1.0	-0.253
Tram1	chr5	+	5652285	5652407	5650977	5651041	5652530	5652647	6,2,3,3,3	0,0,0,0,2	4,4,8,3,5	3,3,2,0,0	271	149	0.000789477	0.122185	1.0,1.0,1.0,1.0,0.452	0.423,0.423,0.687,1.0,1.0	0.184
Zdhhc20	chr15	-	31984691	31984768	31983154	31983739	31987264	31987380	8,1,2,3,8	8,0,0,0,2	1,4,2,4,5	0,0,0,0,0	226	149	0.000831038	0.124468	0.397,1.0,1.0,1.0,0.725	1.0,1.0,1.0,1.0,1.0	-0.176
Stxbp1	chr3	-	16082975	16083101	16078343	16078421	16084488	16084643	19,17,20,12,20	244,65,207,251,268	24,21,24,14,22	457,515,390,387,401	275	149	0.000946851	0.137382	0.04,0.124,0.05,0.025,0.039	0.028,0.022,0.032,0.019,0.029	0.03
Scg5	chr3	-	100556184	100556297	100548399	100548453	100586807	100587034	430,397,330,270,341	27,0,4,10,5	250,242,219,212,203	2,9,20,15,13	262	149	0.000980491	0.137952	0.901,1.0,0.979,0.939,0.975	0.986,0.939,0.862,0.889,0.899	0.044
Aifm3	chr11	-	83505430	83505451	83504860	83505227	83505997	83506100	1,1,5,1,1	2,1,1,4,4	0,2,0,1,0	1,1,5,2,2	170	149	0.00119133	0.162687	0.305,0.467,0.814,0.18,0.18	0.0,0.637,0.0,0.305,0.0	0.201
Tbce	chr17	+	51310905	51310990	51298493	51298624	51314140	51314326	4,0,1,3,4	2,1,3,0,1	4,4,1,1,1	0,0,1,1,0	234	149	0.00124766	0.165511	0.56,0.0,0.175,1.0,0.718	1.0,1.0,0.389,0.389,1.0	-0.265
Hpf1	chr16	-	29210219	29210370	29207305	29207393	29213577	29213676	41,22,25,38,31	3,1,0,6,4	31,31,21,21,27	2,0,1,2,0	298	149	0.00132694	0.170357	0.872,0.917,1.0,0.76,0.795	0.886,1.0,0.913,0.84,1.0	-0.059
Nkain4	chr3	-	168054445	168054530	168053065	168053559	168055666	168055727	16,7,13,10,9	3,4,2,0,0	8,7,9,3,8	1,0,0,1,0	234	149	0.00135758	0.170357	0.773,0.527,0.805,1.0,1.0	0.836,1.0,1.0,0.656,1.0	-0.077
Park7	chr5	-	161369623	161369718	161368184	161368244	161370822	161370929	110,74,67,60,86	0,0,6,0,2	58,61,35,33,39	4,3,4,1,4	244	149	0.00152036	0.185765	1.0,1.0,0.872,1.0,0.963	0.899,0.925,0.842,0.953,0.856	0.072
Klc1	chr6	+	130855509	130855559	130851014	130851176	130856144	130856966	63,38,31,38,69	10,1,0,2,3	21,20,23,9,14	0,1,0,2,0	199	149	0.00162346	0.193275	0.825,0.966,1.0,0.934,0.945	1.0,0.937,1.0,0.771,1.0	-0.008
App	chr11	-	24035737	24035791	24030095	24030196	24041932	24042154	292,178,179,164,219	4,8,3,6,6	178,168,161,168,125	1,1,0,3,3	203	149	0.00180336	0.205009	0.982,0.942,0.978,0.953,0.964	0.992,0.992,1.0,0.976,0.968	-0.022
Fam229b	chr20	-	42541992	42542148	42540089	42540228	42550664	42550794	4,4,4,5,3	3,0,0,1,1	1,0,1,3,3	4,1,2,1,0	298	149	0.00181847	0.205009	0.4,1.0,1.0,0.714,0.6	0.111,0.0,0.2,0.6,1.0	0.361
Cdkl2	chr14	+	16031021	16031130	16028698	16029166	16031711	16031910	2,0,3,2,1	3,3,1,1,0	0,0,1,0,0	4,6,4,1,2	258	149	0.00185448	0.205009	0.278,0.0,0.634,0.536,1.0	0.0,0.0,0.126,0.0,0.0	0.464
Sox5	chr4	-	176854403	176854550	176825555	176825733	176888065	176888151	9,2,1,4,0	3,1,0,2,1	5,3,2,3,2	1,0,1,0,0	296	149	0.00194278	0.206346	0.602,0.502,1.0,0.502,0.0	0.716,1.0,0.502,1.0,1.0	-0.322
Ube2q2	chr8	+	55536638	55536743	55531935	55532037	55544129	55544186	3,3,3,3,6	1,3,0,0,0	4,5,2,2,2	3,3,0,3,0	254	149	0.00195547	0.206346	0.638,0.37,1.0,1.0,1.0	0.439,0.494,1.0,0.281,1.0	0.159
Park7	chr5	-	161369623	161369725	161368184	161368244	161370822	161370929	289,157,194,181,211	0,0,6,0,2	128,139,82,92,95	4,3,4,1,4	251	149	0.00216418	0.221429	1.0,1.0,0.95,1.0,0.984	0.95,0.965,0.924,0.982,0.934	0.036
Rab26	chr10	-	13554074	13554151	13553394	13553975	13554691	13554744	8,9,6,9,13	1,3,2,2,0	5,4,2,4,5	0,0,1,0,0	226	149	0.00219378	0.221429	0.841,0.664,0.664,0.748,1.0	1.0,1.0,0.569,1.0,1.0	-0.13
Ehbp1l1	chr1	-	202997147	202997203	202996922	202997046	202997368	202997438	14,13,8,14,23	3,0,1,3,2	4,7,7,6,7	1,1,0,0,0	205	149	0.00249397	0.242932	0.772,1.0,0.853,0.772,0.893	0.744,0.836,1.0,1.0,1.0	-0.058
Abi2	chr9	+	61876180	61876363	61874370	61874495	61879157	61879316	20,7,13,6,16	0,2,0,0,0	20,17,6,9,8	2,2,0,2,2	298	149	0.00251147	0.242932	1.0,0.636,1.0,1.0,1.0	0.833,0.81,1.0,0.692,0.667	0.127
U2af1	chr20	-	9748229	9748296	9747378	9747445	9750738	9750826	0,0,3,2,1	24,11,9,13,24	4,3,2,0,5	19,10,10,7,10	216	149	0.00285731	0.270745	0.0,0.0,0.187,0.096,0.028	0.127,0.171,0.121,0.0,0.256	-0.073
Kifap3	chr13	+	76259469	76259535	76237486	76237586	76263317	76264650	94,56,54,86,79	1,0,0,3,2	96,80,90,94,78	5,2,1,7,3	215	149	0.00311197	0.288977	0.985,1.0,1.0,0.952,0.965	0.93,0.965,0.984,0.903,0.947	0.035
Nt5c2	chr1	-	245793973	245794032	245788887	245789005	245807198	245807272	1,5,3,3,4	5,3,3,2,4	1,1,0,2,1	3,1,1,6,2	208	149	0.00323372	0.294395	0.125,0.544,0.417,0.518,0.417	0.193,0.417,0.0,0.193,0.264	0.191
Nell1	chr1	+	100536248	100536389	100379269	100379365	100557158	100557352	2,2,4,1,5	4,1,0,1,2	8,6,1,5,4	2,3,0,0,0	290	149	0.00342971	0.306233	0.204,0.507,1.0,0.339,0.562	0.673,0.507,1.0,1.0,1.0	-0.314
Alkbh6	chr1	+	85566884	85567036	85566490	85566551	85567250	85567367	7,1,1,0,0	5,1,0,1,1	3,6,6,2,1	3,1,0,1,2	298	149	0.00387176	0.339181	0.412,0.333,1.0,0.0,0.0	0.333,0.75,1.0,0.5,0.2	-0.208
Rtkn	chr4	+	115653153	115653363	115652824	115652942	115655064	115655159	26,19,12,7,18	3,2,0,1,3	6,5,4,7,9	2,0,0,0,1	298	149	0.00427286	0.367386	0.812,0.826,1.0,0.778,0.75	0.6,1.0,1.0,1.0,0.818	-0.05
Pnkd	chr9	+	75870697	75870814	75869425	75869594	75930961	75931077	17,8,14,7,9	2,0,0,2,5	8,6,8,6,5	9,10,0,3,5	266	149	0.00479522	0.404803	0.826,1.0,1.0,0.662,0.502	0.332,0.252,1.0,0.528,0.359	0.304
Oaz2	chr8	+	66212033	66212119	66211021	66211197	66212310	66213512	119,94,71,75,99	7,5,0,1,1	49,44,24,34,31	0,1,1,0,0	235	149	0.00641607	0.531961	0.915,0.923,1.0,0.979,0.984	1.0,0.965,0.938,1.0,1.0	-0.02
Tpm3	chr2	+	175534867	175534946	175533879	175533949	175542514	175542897	4,8,3,0,1	7,8,8,17,13	1,2,0,2,0	11,5,8,3,1	228	149	0.00678374	0.552577	0.272,0.395,0.197,0.0,0.048	0.056,0.207,0.0,0.303,0.0	0.069
Spire1	chr18	-	61054723	61054897	61050924	61051077	61056934	61057077	2,2,2,0,2	7,0,1,1,0	1,0,3,0,0	5,2,4,3,7	298	149	0.00795767	0.637025	0.125,1.0,0.5,0.0,1.0	0.091,0.0,0.273,0.0,0.0	0.452
Ap3s1	chr18	+	39524858	39524899	39521848	39521956	39530917	39531310	23,27,25,14,13	13,5,4,7,11	28,8,13,13,20	1,1,4,4,3	190	149	0.00870842	0.685308	0.581,0.809,0.831,0.611,0.481	0.956,0.863,0.718,0.718,0.839	-0.156
Prkcb	chr1	+	177156731	177156947	177129067	177129208	177162881	177163536	48,26,26,22,31	4,5,4,2,3	30,22,18,20,15	1,2,0,2,1	298	149	0.0091136	0.700444	0.857,0.722,0.765,0.846,0.838	0.938,0.846,1.0,0.833,0.882	-0.094
Rexo2	chr8	-	48817239	48817292	48816235	48817150	48817916	48817994	6,5,10,7,6	1,3,7,1,6	6,13,10,6,4	0,1,0,1,5	202	149	0.00920248	0.700444	0.816,0.551,0.513,0.838,0.425	1.0,0.906,1.0,0.816,0.371	-0.19
Mlip	chr8	-	78061310	78062777	78028252	78028318	78072695	78073088	9,3,6,2,8	3,0,0,2,2	10,18,5,12,9	0,1,0,0,2	298	149	0.0104735	0.765733	0.6,1.0,1.0,0.333,0.667	1.0,0.9,1.0,1.0,0.692	-0.198
Morf4l1	chr8	-	90653744	90653861	90652496	90652583	90656882	90656950	14,8,4,10,20	75,30,38,26,69	7,11,7,3,8	61,68,51,46,50	266	149	0.0105224	0.765733	0.095,0.13,0.056,0.177,0.14	0.06,0.083,0.071,0.035,0.082	0.053
Acyp2	chr14	-	104325880	104325944	104202497	104202634	104351904	104352014	3,4,2,1,0	24,10,15,18,13	0,0,0,2,0	16,12,10,7,9	213	149	0.0106394	0.765733	0.08,0.219,0.085,0.037,0.0	0.0,0.0,0.0,0.167,0.0	0.051
Pam	chr9	+	98226551	98226866	98214160	98214232	98236278	98236408	15,10,13,9,8	1,1,2,1,1	14,15,10,6,8	0,0,0,0,0	298	149	0.010878	0.765733	0.882,0.833,0.765,0.818,0.8	1.0,1.0,1.0,1.0,1.0	-0.18
Ivns1abp	chr13	+	63437488	63437629	63436959	63437085	63438452	63438560	2,0,4,3,0	12,3,7,5,8	0,0,2,0,0	3,4,5,11,5	290	149	0.0108849	0.765733	0.079,0.0,0.227,0.236,0.0	0.0,0.0,0.17,0.0,0.0	0.074
Tmem134	chr1	+	201424093	201424138	201421042	201421119	201424286	201424340	6,4,9,3,7	2,1,0,8,3	4,6,2,0,3	0,0,1,1,2	194	149	0.0111272	0.771098	0.697,0.754,1.0,0.224,0.642	1.0,1.0,0.606,0.0,0.535	0.035
Enpp2	chr7	-	86213168	86213243	86211804	86211941	86222624	86222676	3,1,0,0,1	9,9,5,2,6	2,2,0,1,4	3,1,4,4,3	224	149	0.0126667	0.862805	0.181,0.069,0.0,0.0,0.1	0.307,0.571,0.0,0.143,0.47	-0.228
Robo2	chr11	-	12535950	12536223	12533874	12534075	12541919	12542093	5,2,4,3,2	4,0,0,2,1	4,3,4,0,1	1,0,0,1,1	298	149	0.0128222	0.862805	0.385,1.0,1.0,0.429,0.5	0.667,1.0,1.0,0.0,0.333	0.063
Mff	chr9	+	84025332	84025491	84019050	84019139	84034204	84034289	47,37,38,35,25	3,3,2,0,3	20,16,19,24,18	4,4,2,4,2	298	149	0.0133357	0.884541	0.887,0.86,0.905,1.0,0.806	0.714,0.667,0.826,0.75,0.818	0.137
Cadm1	chr8	+	48162478	48162532	48139940	48140113	48173504	48173636	4,3,1,3,2	22,14,10,11,21	2,0,2,1,0	15,10,5,10,10	203	149	0.0140077	0.916022	0.118,0.136,0.068,0.167,0.065	0.089,0.0,0.227,0.068,0.0	0.034
Gripap1	chrX	-	14704483	14704510	14703679	14703787	14706362	14706424	7,4,4,7,5	0,0,4,0,1	6,8,7,2,5	4,0,0,1,4	176	149	0.0142435	0.918505	1.0,1.0,0.458,1.0,0.809	0.559,1.0,1.0,0.629,0.514	0.113
Atxn2	chr12	-	34755544	34755713	34754136	34754748	34757492	34757720	0,0,0,4,7	2,1,2,0,7	3,2,3,2,4	1,0,2,2,3	298	149	0.0147084	0.935494	0.0,0.0,0.0,1.0,0.333	0.6,1.0,0.429,0.333,0.4	-0.286
Rheb	chr4	+	10312771	10312854	10307703	10307771	10315445	10315497	195,195,130,137,174	10,2,8,4,5	97,94,70,69,86	13,3,4,5,5	232	149	0.0153505	0.954379	0.926,0.984,0.913,0.957,0.957	0.827,0.953,0.918,0.899,0.917	0.045
Cd47	chr11	-	50912615	50912640	50909846	50910070	50913802	50913834	15,5,5,2,4	5,2,5,1,6	1,3,1,1,2	1,9,2,1,2	174	149	0.0154164	0.954379	0.72,0.682,0.461,0.631,0.363	0.461,0.222,0.3,0.461,0.461	0.19
Plekhb1	chr1	-	155004625	155004730	155000486	155000583	155007930	155007970	13,3,4,3,2	26,22,25,26,20	3,3,1,0,1	13,16,15,8,21	254	149	0.0162558	0.993101	0.227,0.074,0.086,0.063,0.055	0.119,0.099,0.038,0.0,0.027	0.044
Ntrk2	chr17	-	5699333	5699381	5693910	5694099	5794678	5794778	2,0,2,4,0	20,2,13,19,15	4,6,1,4,3	13,16,16,17,15	197	149	0.0179101	1	0.07,0.0,0.104,0.137,0.0	0.189,0.221,0.045,0.151,0.131	-0.085
Apba2	chr1	+	118268412	118268448	118267370	118267516	118270379	118270466	11,18,6,14,11	3,2,2,4,1	12,8,6,5,10	3,1,0,0,1	185	149	0.0182734	1	0.747,0.879,0.707,0.738,0.899	0.763,0.866,1.0,1.0,0.89	-0.11
Med30	chr7	+	84015229	84015334	84011908	84012067	84026108	84026595	18,15,13,18,14	2,5,2,2,0	3,6,3,4,6	0,3,0,0,1	254	149	0.0190526	1	0.841,0.638,0.792,0.841,1.0	1.0,0.54,1.0,1.0,0.779	-0.041
Madd	chr3	-	77117483	77117553	77115640	77115687	77119702	77119809	1,3,0,2,2	3,2,4,0,2	1,0,0,2,1	4,2,1,1,1	219	149	0.0214398	1	0.185,0.505,0.0,1.0,0.405	0.145,0.0,0.0,0.576,0.405	0.194
Nrcam	chr6	+	61677827	61677980	61670239	61670275	61682983	61683115	3,2,0,4,7	8,2,4,16,18	4,6,4,3,6	11,5,5,2,4	298	149	0.02206	1	0.158,0.333,0.0,0.111,0.163	0.154,0.375,0.286,0.429,0.429	-0.182
Oxr1	chr7	+	72953434	72953515	72923145	72923308	72955306	72955432	18,4,5,12,11	4,0,1,1,3	13,5,10,6,15	4,5,5,4,2	230	149	0.0228958	1	0.745,1.0,0.764,0.886,0.704	0.678,0.393,0.564,0.493,0.829	0.228
Sod1	chr11	+	29460225	29460295	29458632	29458729	29460983	29461101	147,67,97,122,121	4,0,2,1,7	107,90,51,64,46	0,2,1,0,0	219	149	0.0229344	1	0.962,1.0,0.971,0.988,0.922	1.0,0.968,0.972,1.0,1.0	-0.019
Rgs7	chr13	-	86996626	86996707	86979278	86979988	86998764	86998854	20,8,14,13,8	3,0,3,1,4	9,7,11,9,8	2,6,2,8,3	230	149	0.0230484	1	0.812,1.0,0.751,0.894,0.564	0.745,0.43,0.781,0.422,0.633	0.202
Ap3s1	chr18	+	39529682	39529730	39521848	39521956	39530917	39531622	5,0,4,2,2	13,5,4,7,11	2,2,0,0,0	1,1,4,4,3	197	149	0.0231992	1	0.225,0.0,0.431,0.178,0.121	0.602,0.602,0.0,0.0,0.0	-0.05
Srsf7	chr6	+	14816654	14816690	14816107	14816161	14817468	14817759	28,22,10,3,17	0,0,2,5,1	5,4,8,5,5	0,1,0,0,0	185	149	0.0242409	1	1.0,1.0,0.801,0.326,0.932	1.0,0.763,1.0,1.0,1.0	-0.141
Hpf1	chr16	-	29214753	29214943	29213577	29213676	29216821	29216981	23,10,5,27,22	6,7,4,1,6	10,10,7,7,6	0,2,0,3,1	298	149	0.0243324	1	0.657,0.417,0.385,0.931,0.647	1.0,0.714,1.0,0.538,0.75	-0.193
Aftph	chr14	-	94881789	94881870	94877687	94877811	94883304	94883365	3,1,1,2,0	0,0,2,0,3	2,2,1,3,1	0,0,0,0,0	230	149	0.0246258	1	1.0,1.0,0.245,1.0,0.0	1.0,1.0,1.0,1.0,1.0	-0.351
Alkbh7	chr9	+	1840289	1840414	1838810	1839139	1840581	1841044	9,1,2,11,7	0,2,2,0,2	5,8,6,3,3	0,0,1,0,0	274	149	0.0287576	1	1.0,0.214,0.352,1.0,0.656	1.0,1.0,0.765,1.0,1.0	-0.309
Evl	chr6	+	127589472	127589535	127589318	127589385	127592017	127592084	1,1,4,1,2	9,10,12,9,9	0,0,4,0,0	15,12,6,8,5	212	149	0.0287688	1	0.072,0.066,0.19,0.072,0.135	0.0,0.0,0.319,0.0,0.0	0.043
Rbm34	chr19	-	54939499	54939618	54936530	54938376	54940102	54940142	8,1,3,2,4	0,2,1,2,3	3,4,1,4,1	2,3,0,0,0	268	149	0.029548	1	1.0,0.218,0.625,0.357,0.426	0.455,0.426,1.0,1.0,1.0	-0.251
Cnih1	chr15	-	20045584	20045632	20041985	20042098	20045875	20045944	0,3,2,2,0	3,2,1,1,3	0,0,1,1,0	1,3,0,2,3	197	149	0.0308762	1	0.0,0.532,0.602,0.602,0.0	0.0,0.0,1.0,0.274,0.0	0.092
Klc1	chr6	+	130855509	130855559	130851014	130851149	130857320	130857451	31,18,9,12,20	1,3,0,3,1	11,9,6,2,10	0,1,0,0,1	199	149	0.0313977	1	0.959,0.818,1.0,0.75,0.937	1.0,0.871,1.0,1.0,0.882	-0.058
Hexa	chr8	+	59958912	59958985	59958543	59958627	59959525	59959709	12,9,11,6,10	1,2,3,1,0	5,6,6,2,4	0,1,0,0,0	222	149	0.0323383	1	0.89,0.751,0.711,0.801,1.0	1.0,0.801,1.0,1.0,1.0	-0.13
AABR07039316.1	chrX	-	67930375	67930436	67930020	67930198	67931260	67931397	3,8,7,5,6	3,6,1,5,5	2,2,2,3,2	0,1,1,3,0	210	149	0.0332163	1	0.415,0.486,0.832,0.415,0.46	1.0,0.587,0.587,0.415,1.0	-0.196
Nbl1	chr5	-	151321968	151322080	151318753	151320053	151322202	151322397	60,41,36,23,34	3,2,2,2,0	13,11,10,17,10	0,0,0,2,0	261	149	0.0334103	1	0.919,0.921,0.911,0.868,1.0	1.0,1.0,1.0,0.829,1.0	-0.042
Nlgn3	chrX	+	66433401	66433461	66432111	66432767	66437518	66437578	1,3,2,0,1	2,6,6,3,3	0,0,0,0,0	3,2,1,3,2	209	149	0.0343864	1	0.263,0.263,0.192,0.0,0.192	0.0,0.0,0.0,0.0,0.0	0.182
U2surp	chr8	-	96065559	96065691	96060962	96061061	96067291	96067336	34,8,37,24,35	3,0,2,1,5	32,20,27,25,30	3,10,2,6,2	281	149	0.034574	1	0.857,1.0,0.907,0.927,0.788	0.85,0.515,0.877,0.688,0.888	0.132
Ncam1	chr8	-	49914081	49914111	49909624	49909775	49920005	49920148	19,5,14,15,11	5,4,0,3,2	5,12,10,13,9	8,6,6,4,2	179	149	0.0351429	1	0.76,0.51,1.0,0.806,0.821	0.342,0.625,0.581,0.73,0.789	0.166
Dync1i1	chr4	+	33913822	33913882	33898756	33898892	33936986	33937102	12,5,13,5,8	0,3,3,2,0	12,2,5,2,2	1,1,1,1,0	209	149	0.036429	1	1.0,0.543,0.755,0.641,1.0	0.895,0.588,0.781,0.588,1.0	0.017
Mff	chr9	+	84030606	84030666	84019050	84019139	84034204	84034289	45,34,17,36,39	3,3,2,0,3	15,22,23,30,18	4,4,2,4,2	209	149	0.0365104	1	0.914,0.89,0.858,1.0,0.903	0.728,0.797,0.891,0.842,0.865	0.088
Rpe	chr9	+	68208143	68208230	68207551	68207701	68209702	68210739	0,3,6,1,1	2,0,1,0,4	0,5,2,2,3	1,2,0,0,0	236	149	0.037278	1	0.0,1.0,0.791,1.0,0.136	0.0,0.612,1.0,1.0,1.0	-0.137
App	chr11	-	24103697	24103754	24092752	24092886	24106934	24107102	2,3,4,3,1	2,1,0,1,1	2,3,0,1,3	0,3,2,1,2	206	149	0.0391002	1	0.42,0.685,1.0,0.685,0.42	1.0,0.42,0.0,0.42,0.52	0.17
Creld2	chr7	+	119911947	119912124	119911123	119911215	119913058	119913154	5,4,2,6,3	1,0,3,0,1	3,2,3,2,1	4,2,0,0,2	298	149	0.0404515	1	0.714,1.0,0.25,1.0,0.6	0.273,0.333,1.0,1.0,0.2	0.152
Cnksr2	chrX	+	37047190	37047337	37031941	37032010	37057192	37057326	4,6,4,8,7	23,17,27,24,24	4,11,3,10,16	19,16,17,24,16	296	149	0.0412599	1	0.08,0.151,0.069,0.144,0.128	0.096,0.257,0.082,0.173,0.335	-0.074
Trak2	chr9	-	60353934	60354040	60350011	60352116	60355868	60356135	4,2,5,4,5	1,0,0,0,0	13,8,6,6,8	0,1,5,1,0	255	149	0.0417159	1	0.7,1.0,1.0,1.0,1.0	1.0,0.824,0.412,0.778,1.0	0.137
Hsd17b8	chr20	+	4828069	4828112	4827860	4827945	4828304	4828379	25,20,24,24,22	1,3,0,3,3	7,7,9,3,8	0,1,0,0,3	192	149	0.0433026	1	0.951,0.838,1.0,0.861,0.851	1.0,0.845,1.0,1.0,0.674	-0.004
Rabggtb	chr2	-	242846803	242846929	242845705	242845855	242847365	242847476	24,15,17,9,30	0,1,2,10,4	14,14,18,10,9	2,0,2,0,2	275	149	0.0433987	1	1.0,0.89,0.822,0.328,0.803	0.791,1.0,0.83,1.0,0.709	-0.097
Gripap1	chrX	-	14697796	14697844	14697151	14697183	14698039	14698224	6,3,3,4,6	11,1,2,0,0	2,3,2,0,1	0,2,0,1,1	197	149	0.0434665	1	0.292,0.694,0.532,1.0,1.0	1.0,0.532,1.0,0.0,0.431	0.111
Pmvk	chr2	+	174881418	174881571	174876675	174876948	174884487	174884617	15,11,10,12,12	4,2,4,11,11	12,8,2,3,1	10,2,8,4,4	298	149	0.0445599	1	0.652,0.733,0.556,0.353,0.353	0.375,0.667,0.111,0.273,0.111	0.222
Nkain4	chr3	-	168068642	168068879	168063832	168063970	168073787	168073882	0,0,2,1,4	4,1,2,3,3	1,0,1,0,0	1,1,4,1,1	298	149	0.0452515	1	0.0,0.0,0.333,0.143,0.4	0.333,0.0,0.111,0.0,0.0	0.086
Dtymk	chr9	-	94320641	94320798	94317646	94317844	94320958	94321011	3,0,2,3,0	4,4,4,5,3	4,1,1,4,1	3,1,2,1,1	298	149	0.0479214	1	0.273,0.0,0.2,0.231,0.0	0.4,0.333,0.2,0.667,0.333	-0.246
Prpf40a	chr3	-	37650356	37650410	37649020	37649045	37650654	37650775	6,2,2,5,2	0,1,1,0,0	5,5,1,2,0	2,2,1,0,1	203	149	0.0493766	1	1.0,0.595,0.595,1.0,1.0	0.647,0.647,0.423,1.0,0.0	0.295
Ube2k	chr14	-	42692393	42692487	42685432	42685491	42718279	42718554	7,36,5,21,7	5,0,1,1,2	7,6,6,7,7	3,1,3,2,3	243	149	0.049674	1	0.462,1.0,0.754,0.928,0.682	0.589,0.786,0.551,0.682,0.589	0.126
dorDG
GeneID	chr	strand	exonStart_0base	exonEnd	upstreamES	upstreamEE	downstreamES	downstreamEE	IJC_SAMPLE_1	SJC_SAMPLE_1	IJC_SAMPLE_2	SJC_SAMPLE_2	IncFormLen	SkipFormLen	PValue	FDR	IncLevel1	IncLevel2	IncLevelDifference
Zcchc17	chr5	-	142689650	142689708	142679056	142679157	142700341	142700387	2,5,2,3,2	3,5,6,3,1	170,111,161,200,234	2,0,1,2,3	207	149	0	0	0.324,0.419,0.194,0.419,0.59	0.984,1.0,0.991,0.986,0.983	-0.6
Zfand6	chr1	-	138615164	138615325	138594097	138594268	138640716	138640760	9,4,5,5,4	16,9,7,11,11	9,8,12,7,13	0,0,3,0,1	298	149	1.44329e-15	2.40308e-12	0.22,0.182,0.263,0.185,0.154	1.0,1.0,0.667,1.0,0.867	-0.706
Gpr85	chr4	-	42107690	42107814	42102940	42106739	42108225	42108840	0,0,1,0,0	7,3,2,2,3	4,3,1,3,1	0,1,1,0,0	273	149	1.44329e-15	2.40308e-12	0.0,0.0,0.214,0.0,0.0	1.0,0.621,0.353,1.0,1.0	-0.752
Shoc2	chr1	+	252984648	252984757	252959722	252959773	252995999	252996911	6,0,1,3,3	15,8,3,11,8	3,4,4,1,3	0,0,1,0,0	258	149	2.68674e-14	3.35507e-11	0.188,0.0,0.161,0.136,0.178	1.0,1.0,0.698,1.0,1.0	-0.807
Golgb1	chr11	-	63890564	63890716	63889139	63889234	63900520	63900666	1,0,4,1,0	2,8,2,9,4	22,19,13,18,18	1,3,3,3,1	298	149	8.59313e-14	8.58453e-11	0.2,0.0,0.5,0.053,0.0	0.917,0.76,0.684,0.75,0.9	-0.652
Dnajb13	chr1	-	154857314	154857476	154852869	154852983	154862889	154862963	7,3,0,0,3	8,7,4,11,4	3,2,8,2,2	0,0,0,1,0	298	149	5.29354e-13	4.04985e-10	0.304,0.176,0.0,0.0,0.273	1.0,1.0,1.0,0.5,1.0	-0.749
Pnkd	chr9	+	75870697	75870814	75869425	75869594	75930961	75931077	1,6,2,2,6	9,1,3,2,1	209,133,98,120,70	0,0,1,2,0	266	149	5.67546e-13	4.04985e-10	0.059,0.771,0.272,0.359,0.771	1.0,1.0,0.982,0.971,1.0	-0.544
Cops4	chr14	-	9097403	9097483	9096783	9096935	9108676	9108887	13,13,1,12,10	10,1,2,6,4	39,23,23,32,18	0,1,0,0,0	229	149	3.19023e-12	1.9919e-09	0.458,0.894,0.245,0.565,0.619	1.0,0.937,1.0,1.0,1.0	-0.431
Mrps18b	chr20	+	2841878	2841945	2839885	2839954	2843067	2843127	9,10,6,4,6	0,0,0,0,0	150,73,106,115,95	21,17,24,22,9	216	149	1.3888e-09	7.70784e-07	1.0,1.0,1.0,1.0,1.0	0.831,0.748,0.753,0.783,0.879	0.201
Ica1	chr4	-	36677212	36677275	36677078	36677117	36679500	36679553	2,3,1,6,3	0,0,0,0,0	33,15,21,15,15	4,4,8,1,5	212	149	1.88039e-09	9.39255e-07	1.0,1.0,1.0,1.0,1.0	0.853,0.725,0.648,0.913,0.678	0.237
Dst	chr9	+	36471899	36472226	36471534	36471694	36472702	36472787	0,0,0,0,0	9,2,7,5,4	4,1,5,7,3	11,5,9,8,4	298	149	2.62688e-09	1.19284e-06	0.0,0.0,0.0,0.0,0.0	0.154,0.091,0.217,0.304,0.273	-0.208
Mlip	chr8	-	78061310	78062852	78020019	78020100	78072695	78073088	0,3,0,1,0	3,2,5,3,2	33,21,33,36,20	10,5,16,6,15	298	149	3.66299e-09	1.52472e-06	0.0,0.429,0.0,0.143,0.0	0.623,0.677,0.508,0.75,0.4	-0.477
Rtn3	chr1	-	204642327	204644436	204621701	204621909	204668856	204669202	3,5,3,5,6	4,14,8,16,5	12,6,11,6,3	1,2,2,1,0	298	149	4.13099e-09	1.58725e-06	0.273,0.152,0.158,0.135,0.375	0.857,0.6,0.733,0.75,1.0	-0.569
Immt	chr4	+	103896407	103896503	103895979	103896105	103899930	103900067	10,8,9,13,12	0,0,0,0,0	44,20,12,22,5	5,4,2,6,0	245	149	7.22051e-09	2.47215e-06	1.0,1.0,1.0,1.0,1.0	0.843,0.753,0.785,0.69,1.0	0.186
Hnrnpa1	chr7	+	134377926	134378085	134377648	134377723	134378604	134378760	26,13,16,18,14	31,16,29,27,39	29,10,7,14,9	119,69,63,77,44	298	149	7.42389e-09	2.47215e-06	0.295,0.289,0.216,0.25,0.152	0.109,0.068,0.053,0.083,0.093	0.159
Cmc2	chr19	-	44962000	44962107	44948042	44948114	44971196	44971480	4,1,4,5,8	0,0,0,0,0	32,25,27,40,21	2,7,4,3,3	256	149	2.64182e-08	7.82811e-06	1.0,1.0,1.0,1.0,1.0	0.903,0.675,0.797,0.886,0.803	0.187
Bclaf1	chr1	+	15094405	15094509	15088528	15088654	15097994	15098108	6,2,4,7,12	3,2,2,2,2	13,5,16,23,13	0,0,0,1,0	253	149	2.66422e-08	7.82811e-06	0.541,0.371,0.541,0.673,0.779	1.0,1.0,1.0,0.931,1.0	-0.405
Aldh3a2	chr10	-	45931175	45931288	45928305	45929736	45932147	45932383	1,0,1,0,0	5,2,3,1,3	11,1,5,2,3	7,2,2,3,3	262	149	3.54434e-08	9.83555e-06	0.102,0.0,0.159,0.0,0.0	0.472,0.221,0.587,0.275,0.363	-0.331
Ktn1	chr15	+	20977976	20978063	20975823	20975914	20981199	20981289	5,2,1,1,1	0,0,0,0,1	6,6,6,15,6	6,1,5,10,3	236	149	4.03417e-08	1.06056e-05	1.0,1.0,1.0,1.0,0.387	0.387,0.791,0.431,0.486,0.558	0.347
Rsrc2	chr12	+	32843394	32843487	32839808	32839975	32843860	32844017	2,0,1,0,0	12,2,6,4,5	11,2,6,6,3	8,5,7,6,10	242	149	4.94095e-08	1.1811e-05	0.093,0.0,0.093,0.0,0.0	0.458,0.198,0.345,0.381,0.156	-0.27
Fam151b	chr2	-	23689499	23689635	23674317	23674911	23690463	23690681	4,5,8,4,12	1,0,0,0,0	32,15,16,14,4	6,2,7,2,2	285	149	4.96559e-08	1.1811e-05	0.677,1.0,1.0,1.0,1.0	0.736,0.797,0.544,0.785,0.511	0.261
Ncor1	chr10	-	47114939	47114975	47110844	47111037	47119317	47119454	0,0,0,0,1	3,4,2,1,3	162,62,89,71,41	439,164,250,254,126	185	149	7.32161e-08	1.64222e-05	0.0,0.0,0.0,0.0,0.212	0.229,0.233,0.223,0.184,0.208	-0.173
Ppp2r2b	chr18	-	34913290	34913484	34763520	34763618	35080391	35081025	9,5,7,10,9	0,3,1,1,1	13,6,10,7,10	17,21,11,15,8	298	149	7.56175e-08	1.64222e-05	1.0,0.455,0.778,0.833,0.818	0.277,0.125,0.312,0.189,0.385	0.519
Creld2	chr7	+	119911947	119912124	119911123	119911215	119913058	119913154	1,2,2,2,2	0,0,0,0,1	33,29,13,23,29	17,9,12,5,7	298	149	8.37735e-08	1.74354e-05	1.0,1.0,1.0,1.0,0.5	0.493,0.617,0.351,0.697,0.674	0.334
Morf4l1	chr8	-	90653744	90653861	90652496	90652583	90656882	90656950	4,6,9,7,2	63,36,24,44,36	41,23,19,37,18	89,62,48,64,62	266	149	1.47612e-07	2.9493e-05	0.034,0.085,0.174,0.082,0.03	0.205,0.172,0.181,0.245,0.14	-0.108
Samd12	chr7	-	84784505	84784541	84768253	84769276	84966891	84967032	3,8,3,5,1	1,0,0,0,1	34,12,9,22,20	12,7,12,7,13	185	149	2.08833e-07	4.01201e-05	0.707,1.0,1.0,1.0,0.446	0.695,0.58,0.377,0.717,0.553	0.246
Zfand6	chr1	-	138586872	138586917	138583804	138583918	138592511	138592612	9,4,10,2,6	0,0,0,0,1	89,61,64,66,32	10,11,8,8,8	194	149	4.09571e-07	7.46205e-05	1.0,1.0,1.0,1.0,0.822	0.872,0.81,0.86,0.864,0.754	0.132
Mars1	chr7	-	63121653	63121677	63121474	63121567	63121810	63121882	6,7,3,5,5	0,0,3,0,0	43,23,21,30,12	20,18,19,7,13	173	149	4.18293e-07	7.46205e-05	1.0,1.0,0.463,1.0,1.0	0.649,0.524,0.488,0.787,0.443	0.314
Anapc4	chr14	-	58149327	58149412	58148618	58148723	58149992	58150037	9,3,3,4,2	0,0,0,0,0	69,29,47,51,28	9,4,6,0,3	234	149	4.39283e-07	7.56626e-05	1.0,1.0,1.0,1.0,1.0	0.83,0.822,0.833,1.0,0.856	0.132
RGD1309540	chr3	-	77255185	77255271	77253234	77253344	77273780	77273865	6,2,3,1,3	0,0,1,0,0	42,18,16,20,5	12,1,3,6,1	235	149	4.62393e-07	7.69885e-05	1.0,1.0,0.655,1.0,1.0	0.689,0.919,0.772,0.679,0.76	0.167
Vps29	chr12	-	34216026	34216038	34212551	34212743	34217870	34217935	15,0,20,21,16	211,131,151,186,137	0,1,0,0,0	17,21,18,21,13	161	149	5.00518e-07	8.0648e-05	0.062,0.0,0.109,0.095,0.098	0.0,0.042,0.0,0.0,0.0	0.064
Pam	chr9	+	98267481	98267685	98262200	98262254	98271119	98271961	5,2,5,3,4	0,0,0,0,0	81,44,80,72,32	3,0,3,9,8	298	149	6.46035e-07	0.000100842	1.0,1.0,1.0,1.0,1.0	0.931,1.0,0.93,0.8,0.667	0.134
Zfp40	chr1	-	62969079	62969154	62966306	62966433	62969283	62969365	0,0,0,0,0	1,2,2,1,3	7,2,3,6,3	8,11,28,27,18	224	149	6.80812e-07	0.00010305	0.0,0.0,0.0,0.0,0.0	0.368,0.108,0.067,0.129,0.1	-0.154
Picalm	chr1	+	144111119	144111269	144104535	144104639	144118874	144118982	9,4,1,7,2	0,0,0,2,0	17,6,12,17,0	6,3,0,7,2	298	149	1.26929e-06	0.000186473	1.0,1.0,1.0,0.636,1.0	0.586,0.5,1.0,0.548,0.0	0.4
Gosr2	chr10	-	88592324	88592465	88587475	88587882	88595003	88595136	10,12,7,13,11	0,0,1,0,0	68,37,30,32,16	4,1,2,6,4	290	149	1.40655e-06	0.000200734	1.0,1.0,0.782,1.0,1.0	0.897,0.95,0.885,0.733,0.673	0.129
AC097784.1	chr5	-	158272588	158272745	158269908	158270035	158284880	158285000	2,0,4,0,0	13,11,6,16,10	3,0,8,2,4	2,1,1,1,0	298	149	1.46306e-06	0.000202999	0.071,0.0,0.25,0.0,0.0	0.429,0.0,0.8,0.5,1.0	-0.482
Cdk11b	chr5	+	166213709	166213756	166213513	166213637	166214937	166215053	0,0,0,0,1	2,1,2,2,3	7,2,4,5,7	27,15,13,23,14	196	149	1.81491e-06	0.000238408	0.0,0.0,0.0,0.0,0.202	0.165,0.092,0.19,0.142,0.275	-0.132
Mlip	chr8	-	78061310	78062777	78020055	78020100	78072695	78073088	4,4,0,3,0	3,2,5,3,2	63,42,70,100,64	10,5,16,6,15	298	149	1.85915e-06	0.000238408	0.4,0.5,0.0,0.333,0.0	0.759,0.808,0.686,0.893,0.681	-0.519
Pam	chr9	+	98270412	98270466	98262200	98262254	98271119	98271956	7,2,1,4,5	0,0,0,0,0	65,31,56,45,53	3,0,3,9,8	203	149	1.89515e-06	0.000238408	1.0,1.0,1.0,1.0,1.0	0.941,1.0,0.932,0.786,0.829	0.102
Tango2	chr11	+	82689594	82689748	82686034	82686105	82691843	82691959	13,19,4,10,8	0,1,0,2,1	85,70,60,65,18	22,12,35,12,8	298	149	1.90918e-06	0.000238408	1.0,0.905,1.0,0.714,0.8	0.659,0.745,0.462,0.73,0.529	0.259
Stxbp1	chr3	-	16082975	16083101	16078343	16078421	16084488	16084643	1,1,4,5,3	68,61,70,76,70	3,5,6,5,11	38,30,20,35,35	275	149	2.054e-06	0.000250237	0.008,0.009,0.03,0.034,0.023	0.041,0.083,0.14,0.072,0.146	-0.076
Hnrnpr	chr5	+	148546213	148546382	148543043	148543156	148548562	148548681	3,7,2,12,5	2,6,0,5,2	31,18,20,24,12	1,2,1,1,0	298	149	2.11924e-06	0.000252038	0.429,0.368,1.0,0.545,0.556	0.939,0.818,0.909,0.923,1.0	-0.338
Rsrc2	chr12	+	32846119	32846196	32845290	32845334	32847836	32848027	0,1,0,0,0	4,3,5,19,10	16,12,13,14,10	128,78,95,89,88	226	149	2.44786e-06	0.00028435	0.0,0.18,0.0,0.0,0.0	0.076,0.092,0.083,0.094,0.07	-0.047
Apc	chr18	+	25894440	25894545	25883350	25883434	25898746	25898845	4,4,3,5,4	0,0,1,0,0	45,37,12,20,3	4,6,4,2,0	254	149	2.57695e-06	0.000292542	1.0,1.0,0.638,1.0,1.0	0.868,0.783,0.638,0.854,1.0	0.099
Myt1l	chr6	+	46428752	46428831	46428149	46428204	46455274	46455636	11,4,11,13,12	0,0,0,0,0	74,53,56,44,33	0,5,7,3,4	228	149	2.91854e-06	0.000323958	1.0,1.0,1.0,1.0,1.0	1.0,0.874,0.839,0.906,0.844	0.107
Akap2	chr5	+	72634830	72635009	72617121	72619567	72644380	72644621	2,3,2,2,2	0,0,0,1,0	19,10,11,4,5	3,1,2,2,3	298	149	3.60098e-06	0.000380969	1.0,1.0,1.0,0.5,1.0	0.76,0.833,0.733,0.5,0.455	0.244
Hnrnpc	chr15	-	24803493	24803519	24790297	24790574	24809058	24809181	71,58,54,69,58	6,4,5,5,4	36,12,19,26,16	0,0,0,0,1	175	149	3.65303e-06	0.000380969	0.91,0.925,0.902,0.922,0.925	1.0,1.0,1.0,1.0,0.932	-0.07
R3hdm1	chr13	+	39681735	39681990	39679276	39679503	39684031	39684183	12,12,4,7,13	3,0,1,4,2	55,32,42,38,40	0,0,0,1,0	298	149	3.7292e-06	0.000380969	0.667,1.0,0.667,0.467,0.765	1.0,1.0,1.0,0.95,1.0	-0.277
Marchf7	chr3	+	44716174	44716223	44714581	44714695	44718782	44720168	6,4,2,2,10	0,0,0,0,0	26,9,18,14,8	2,4,4,1,1	198	149	3.73723e-06	0.000380969	1.0,1.0,1.0,1.0,1.0	0.907,0.629,0.772,0.913,0.858	0.184
Mbp	chr18	+	75956349	75956382	75955911	75955947	75959455	75959578	179,185,182,149,159	15,8,5,7,6	28,22,19,24,23	0,0,0,0,0	182	149	4.82218e-06	0.000481735	0.907,0.95,0.968,0.946,0.956	1.0,1.0,1.0,1.0,1.0	-0.055
Zfp622	chr2	+	76488505	76488618	76483279	76483442	76493100	76493898	8,1,1,2,1	1,0,0,0,0	54,28,31,36,22	4,2,10,2,1	262	149	5.19505e-06	0.00050881	0.82,1.0,1.0,1.0,1.0	0.885,0.888,0.638,0.911,0.926	0.114
Hnrnpab	chr10	-	35857913	35858054	35857054	35857647	35858734	35858837	2,5,7,12,5	32,25,18,28,29	40,29,45,26,19	75,40,53,56,34	290	149	5.73474e-06	0.000550866	0.031,0.093,0.167,0.18,0.081	0.215,0.271,0.304,0.193,0.223	-0.131
Mlip	chr8	-	78028252	78028318	78020019	78020100	78072695	78073088	0,0,0,0,0	3,2,5,3,2	8,0,5,1,0	10,5,16,6,15	215	149	5.90184e-06	0.00055622	0.0,0.0,0.0,0.0,0.0	0.357,0.0,0.178,0.104,0.0	-0.128
Adsl	chr7	+	112490470	112490550	112489912	112489957	112494477	112494649	11,9,6,6,12	0,0,0,0,0	174,108,86,83,46	8,1,9,11,0	229	149	6.03101e-06	0.000557868	1.0,1.0,1.0,1.0,1.0	0.934,0.986,0.861,0.831,1.0	0.078
Trnau1ap	chr5	-	144514561	144514681	144509867	144510043	144519786	144519839	12,12,15,16,13	0,0,2,0,0	85,61,66,62,35	10,4,5,6,3	269	149	6.24298e-06	0.000566976	1.0,1.0,0.806,1.0,1.0	0.825,0.894,0.88,0.851,0.866	0.098
Golgb1	chr11	-	63890524	63890716	63889139	63889234	63900520	63900617	0,0,2,1,0	2,8,2,9,4	4,3,2,3,0	1,3,3,3,1	298	149	6.4811e-06	0.000578091	0.0,0.0,0.333,0.053,0.0	0.667,0.333,0.25,0.333,0.0	-0.239
Mpi	chr8	-	57949992	57950166	57948787	57948996	57952185	57952368	6,1,4,4,6	0,0,0,0,0	82,45,27,40,17	6,3,2,2,2	298	149	7.96129e-06	0.000696485	1.0,1.0,1.0,1.0,1.0	0.872,0.882,0.871,0.909,0.81	0.131
Klc1	chr6	+	130855509	130855559	130851014	130851149	130857320	130857451	1,2,3,1,2	0,0,0,0,0	11,13,11,14,11	3,2,1,4,1	199	149	8.08731e-06	0.000696485	1.0,1.0,1.0,1.0,1.0	0.733,0.83,0.892,0.724,0.892	0.186
Ist1	chr19	-	37653641	37653734	37652271	37652320	37654805	37655018	7,7,4,2,3	1,0,0,0,1	31,35,16,13,3	6,8,2,3,0	242	149	8.34823e-06	0.00070677	0.812,1.0,1.0,1.0,0.649	0.761,0.729,0.831,0.727,1.0	0.083
RGD1309540	chr3	-	77253879	77254075	77253234	77253344	77273780	77273865	18,10,4,9,4	0,0,1,0,0	93,48,63,72,18	12,1,3,6,1	298	149	8.54518e-06	0.000711386	1.0,1.0,0.667,1.0,1.0	0.795,0.96,0.913,0.857,0.9	0.048
Cyp7b1	chr2	-	100508567	100508743	100502790	100504071	100526832	100527039	20,14,7,6,3	0,0,0,0,1	35,21,39,40,53	2,2,3,6,4	298	149	8.83053e-06	0.000723091	1.0,1.0,1.0,1.0,0.6	0.897,0.84,0.867,0.769,0.869	0.072
Fermt2	chr15	-	18687046	18687067	18686440	18686565	18689091	18689313	0,1,0,2,0	1,2,1,1,1	2,5,5,13,2	0,1,4,6,4	170	149	9.69524e-06	0.000781092	0.0,0.305,0.0,0.637,0.0	1.0,0.814,0.523,0.655,0.305	-0.471
Dync1i2	chr3	+	56053850	56053910	56048912	56049003	56056314	56056430	2,5,2,2,2	0,1,0,1,0	18,12,12,4,5	2,5,0,2,4	209	149	1.17571e-05	0.000925214	1.0,0.781,1.0,0.588,1.0	0.865,0.631,1.0,0.588,0.471	0.163
Orc4	chr3	-	33307052	33307226	33301517	33301604	33310815	33310967	1,5,6,4,1	0,0,0,0,0	80,44,57,73,21	7,0,2,4,3	298	149	1.18546e-05	0.000925214	1.0,1.0,1.0,1.0,1.0	0.851,1.0,0.934,0.901,0.778	0.107
Ift20	chr10	+	63434547	63434779	63432632	63432813	63434904	63435033	18,20,18,24,22	4,0,1,5,2	243,162,176,173,179	3,0,0,1,4	298	149	1.20735e-05	0.000927805	0.692,1.0,0.9,0.706,0.846	0.976,1.0,1.0,0.989,0.957	-0.156
Zranb2	chr2	+	246584622	246584697	246583506	246583665	246585213	246586866	0,0,1,1,0	5,9,6,4,2	2,5,8,5,2	33,16,22,17,11	224	149	1.30088e-05	0.000984533	0.0,0.0,0.1,0.143,0.0	0.039,0.172,0.195,0.164,0.108	-0.087
Epb41l1	chr3	+	145042572	145042659	145038973	145039054	145043596	145043680	92,88,73,74,55	2,0,6,8,3	27,15,21,25,18	0,0,0,0,0	236	149	1.37324e-05	0.00101971	0.967,1.0,0.885,0.854,0.92	1.0,1.0,1.0,1.0,1.0	-0.075
Tango2	chr11	+	82691204	82691309	82686034	82686105	82691843	82691959	10,4,5,12,10	0,1,0,2,1	96,62,40,70,22	22,12,35,12,8	254	149	1.38819e-05	0.00101971	1.0,0.701,1.0,0.779,0.854	0.719,0.752,0.401,0.774,0.617	0.214
Mbnl2	chr15	+	97508608	97508662	97501972	97502236	97509321	97509475	1,1,4,3,3	1,0,0,1,1	5,7,2,10,0	4,6,4,1,3	203	149	1.52643e-05	0.001105	0.423,1.0,1.0,0.688,0.688	0.478,0.461,0.268,0.88,0.0	0.342
Mprip	chr10	+	44550620	44554424	44548074	44548191	44557402	44557550	3,2,2,1,4	0,1,0,0,0	11,10,4,10,9	5,2,1,2,0	298	149	1.56295e-05	0.00111528	1.0,0.5,1.0,1.0,1.0	0.524,0.714,0.667,0.714,1.0	0.176
Alkbh3	chr3	-	79962497	79962586	79957028	79957238	79964032	79964136	6,5,6,15,5	4,0,0,0,0	131,59,94,98,59	29,22,28,34,23	238	149	1.66102e-05	0.00116857	0.484,1.0,1.0,1.0,1.0	0.739,0.627,0.678,0.643,0.616	0.236
Nell1	chr1	+	100536248	100536389	100379269	100379365	100557158	100557352	4,6,4,1,2	1,1,0,0,0	38,11,22,25,15	9,2,1,7,0	290	149	2.00772e-05	0.00139286	0.673,0.755,1.0,1.0,1.0	0.684,0.739,0.919,0.647,1.0	0.088
Akap9	chr4	-	30167790	30167844	30167287	30167458	30170446	30170491	0,1,0,2,0	9,10,6,9,7	71,34,48,55,58	449,233,352,440,280	203	149	2.03923e-05	0.00139316	0.0,0.068,0.0,0.14,0.0	0.104,0.097,0.091,0.084,0.132	-0.06
Mycbp2	chr15	-	80001221	80001446	80000256	80000389	80008904	80009045	9,2,10,4,5	1,0,2,0,0	38,35,22,44,37	9,8,4,11,4	298	149	2.06393e-05	0.00139316	0.818,1.0,0.714,1.0,1.0	0.679,0.686,0.733,0.667,0.822	0.189
Vldlr	chr1	+	224842742	224842826	224841709	224841856	224843158	224843239	1,2,4,2,2	19,19,5,15,10	10,7,10,20,13	25,11,19,11,19	233	149	2.59222e-05	0.00172642	0.033,0.063,0.338,0.079,0.113	0.204,0.289,0.252,0.538,0.304	-0.192
Eprs	chr13	+	96926689	96926710	96926394	96926454	96932458	96932569	1,0,1,0,1	2,3,3,1,3	22,8,8,18,5	40,23,24,24,20	170	149	2.73359e-05	0.00177445	0.305,0.0,0.226,0.0,0.226	0.325,0.234,0.226,0.397,0.18	-0.121
Atp6v0d1	chr19	-	33432776	33433042	33417966	33418138	33447128	33447353	3,6,1,9,1	17,23,8,25,20	27,19,15,20,4	40,35,23,32,11	298	149	2.73538e-05	0.00177445	0.081,0.115,0.059,0.153,0.024	0.252,0.213,0.246,0.238,0.154	-0.134
4833439L19Rik	chr17	+	10050234	10050330	10049902	10050009	10053323	10053502	11,17,6,1,21	0,0,0,0,0	2,4,3,6,1	0,2,2,2,2	245	149	2.78832e-05	0.0017856	1.0,1.0,1.0,1.0,1.0	1.0,0.549,0.477,0.646,0.233	0.419
Mtdh	chr7	+	65344726	65344825	65339033	65339270	65352293	65352418	3,8,8,2,5	1,0,1,1,0	11,9,16,29,24	6,5,1,3,12	248	149	3.10159e-05	0.00196107	0.643,1.0,0.828,0.546,1.0	0.524,0.52,0.906,0.853,0.546	0.134
Srp72	chr14	-	31181143	31181272	31180228	31180301	31182208	31182340	6,2,1,8,6	0,0,0,0,1	72,48,65,55,42	1,3,3,9,0	278	149	3.28225e-05	0.00203762	1.0,1.0,1.0,1.0,0.763	0.975,0.896,0.921,0.766,1.0	0.041
Mycbp2	chr15	-	80003712	80003787	80001221	80001446	80008904	80009045	3,2,2,0,4	0,0,1,1,0	15,11,12,26,7	8,7,0,8,8	224	149	3.30424e-05	0.00203762	1.0,1.0,0.571,0.0,1.0	0.555,0.511,1.0,0.684,0.368	0.091
Bcas1	chr3	-	159154733	159154901	159147195	159147261	159159891	159159933	1,2,0,0,3	2,0,1,1,1	3,1,3,0,1	1,0,0,2,0	298	149	3.4839e-05	0.0021051	0.2,1.0,0.0,0.0,0.6	0.6,1.0,1.0,0.0,1.0	-0.36
Senp6	chr8	+	81009490	81009548	80989051	80989322	81013933	81014079	0,4,5,3,6	3,4,0,3,0	5,4,5,5,4	0,2,0,0,0	207	149	3.49796e-05	0.0021051	0.0,0.419,1.0,0.419,1.0	1.0,0.59,1.0,1.0,1.0	-0.35
Mbp	chr18	+	75959455	75959578	75956349	75956382	75964864	75966404	269,197,224,191,182	467,371,376,335,374	21,11,6,10,5	55,36,30,33,24	272	149	3.60874e-05	0.00214591	0.24,0.225,0.246,0.238,0.21	0.173,0.143,0.099,0.142,0.102	0.1
Lrp1b	chr3	-	24597245	24597344	24594990	24596131	24599266	24599411	2,1,0,1,0	2,4,1,2,1	6,5,3,2,2	6,1,4,0,1	248	149	3.84502e-05	0.00225158	0.375,0.131,0.0,0.231,0.0	0.375,0.75,0.311,1.0,0.546	-0.449
Myt1l	chr6	+	46428377	46428411	46428149	46428204	46455274	46455636	10,11,7,6,16	0,0,0,0,0	80,54,71,75,44	0,5,7,3,4	183	149	3.87659e-05	0.00225158	1.0,1.0,1.0,1.0,1.0	1.0,0.898,0.892,0.953,0.9	0.071
Stk16	chr9	+	76707741	76707837	76707494	76707615	76708198	76708320	8,7,4,3,2	0,0,2,0,0	72,30,23,24,5	7,7,3,3,0	245	149	4.63279e-05	0.00265986	1.0,1.0,0.549,1.0,1.0	0.862,0.723,0.823,0.83,1.0	0.062
Sgce	chr4	-	32774409	32774444	32771481	32771766	32775302	32775346	7,6,5,15,8	1,0,0,0,0	10,11,3,3,1	4,1,0,4,1	184	149	4.71076e-05	0.00267389	0.85,1.0,1.0,1.0,1.0	0.669,0.899,1.0,0.378,0.447	0.291
Ccndbp1	chr3	+	107973498	107973545	107971049	107971110	107973771	107974233	9,1,2,7,1	0,0,0,0,1	94,80,85,104,44	4,8,11,11,3	196	149	4.78437e-05	0.00268516	1.0,1.0,1.0,1.0,0.432	0.947,0.884,0.855,0.878,0.918	-0.01
Trnau1ap	chr5	-	144516537	144516669	144509880	144510043	144519786	144519839	15,9,18,8,10	0,0,2,0,0	152,78,69,96,45	10,4,5,6,3	281	149	5.18497e-05	0.00287766	1.0,1.0,0.827,1.0,1.0	0.89,0.912,0.88,0.895,0.888	0.072
Ccz1b	chr12	+	10622153	10622312	10621139	10621306	10622722	10622850	5,4,3,5,1	0,3,0,0,0	19,9,14,16,3	4,1,6,3,7	298	149	5.32435e-05	0.00292254	1.0,0.4,1.0,1.0,1.0	0.704,0.818,0.538,0.727,0.176	0.287
Rpf2	chr20	-	43646175	43646213	43643441	43643481	43649627	43649760	5,5,5,4,3	1,0,0,0,0	26,16,26,27,11	4,1,2,2,4	187	149	6.71512e-05	0.00364587	0.799,1.0,1.0,1.0,1.0	0.838,0.927,0.912,0.915,0.687	0.104
Cryzl1	chr11	-	30953136	30953181	30942403	30942537	30956686	30956759	4,2,2,2,5	0,0,0,2,1	30,11,24,27,19	10,8,4,11,5	194	149	7.67969e-05	0.00412474	1.0,1.0,1.0,0.434,0.793	0.697,0.514,0.822,0.653,0.745	0.159
Gas7	chr10	+	52340967	52341053	52327151	52327232	52349747	52349801	9,8,9,13,17	1,0,2,1,1	79,32,61,47,32	15,8,14,8,13	235	149	9.20825e-05	0.00489311	0.851,1.0,0.74,0.892,0.915	0.77,0.717,0.734,0.788,0.609	0.156
Cadm1	chr8	+	48144774	48144864	48139940	48140113	48173504	48173636	4,5,6,2,3	3,8,4,0,3	5,2,4,5,0	38,20,24,21,7	239	149	0.000106354	0.00559198	0.454,0.28,0.483,1.0,0.384	0.076,0.059,0.094,0.129,0.0	0.449
Prkcb	chr1	+	177156731	177156947	177129067	177129208	177162881	177163536	11,9,6,4,5	1,0,1,0,1	89,34,46,48,32	8,4,5,9,4	298	149	0.00012943	0.00673438	0.846,1.0,0.75,1.0,0.714	0.848,0.81,0.821,0.727,0.8	0.061
Mapt	chr10	+	89194527	89194614	89191555	89191642	89198873	89198939	6,4,3,6,5	3,10,0,2,4	1,3,1,2,1	0,1,0,2,0	236	149	0.000135724	0.00696288	0.558,0.202,1.0,0.654,0.441	1.0,0.654,1.0,0.387,1.0	-0.237
Madd	chr3	-	77117483	77117553	77115640	77115687	77119702	77119809	1,0,0,1,1	4,2,2,4,0	11,4,6,7,2	15,6,10,4,10	219	149	0.000136609	0.00696288	0.145,0.0,0.0,0.145,1.0	0.333,0.312,0.29,0.544,0.12	-0.062
Zcchc17	chr5	-	142694449	142694570	142679056	142679157	142700341	142700387	20,8,10,16,12	3,5,6,3,1	38,17,30,25,39	2,0,1,2,3	270	149	0.000148898	0.00751256	0.786,0.469,0.479,0.746,0.869	0.913,1.0,0.943,0.873,0.878	-0.252
Gria2	chr2	-	165954730	165954845	165953430	165953679	165955506	165955621	21,13,21,16,18	31,22,27,27,28	76,28,47,62,28	217,116,142,150,93	264	149	0.000153094	0.00764705	0.277,0.25,0.305,0.251,0.266	0.165,0.12,0.157,0.189,0.145	0.115
Ppp3ca	chr2	+	225435113	225435143	225431981	225432079	225438223	225438974	177,143,105,155,130	95,77,66,86,67	815,496,638,575,458	631,363,426,483,426	179	149	0.000157541	0.00779127	0.608,0.607,0.57,0.6,0.618	0.518,0.532,0.555,0.498,0.472	0.086
Ankrd17	chr14	+	17808776	17809604	17807268	17807371	17813895	17814041	4,4,1,2,2	2,0,0,0,0	9,11,8,7,2	2,1,3,0,3	298	149	0.000160387	0.00785425	0.5,1.0,1.0,1.0,1.0	0.692,0.846,0.571,1.0,0.25	0.228
U2af1l4	chr1	+	85817196	85817295	85817070	85817120	85817467	85817601	17,9,12,13,9	0,0,0,0,0	463,284,410,444,360	14,7,12,7,10	248	149	0.00017825	0.00864425	1.0,1.0,1.0,1.0,1.0	0.952,0.961,0.954,0.974,0.956	0.041
Ube2j1	chr5	+	47434446	47434566	47433112	47433242	47438837	47441461	8,3,1,3,2	0,0,1,0,2	12,3,5,4,1	6,1,3,1,1	269	149	0.000180564	0.0086723	1.0,1.0,0.356,1.0,0.356	0.526,0.624,0.48,0.689,0.356	0.207
Nras	chr2	+	190589887	190589929	190589357	190589481	190590006	190590687	2,0,1,1,0	0,1,3,3,1	12,3,2,7,8	2,2,0,4,7	191	149	0.000188941	0.00898818	1.0,0.0,0.206,0.206,0.0	0.824,0.539,1.0,0.577,0.471	-0.4
U2af1l4	chr1	+	85817780	85817876	85817467	85817601	85818187	85818274	19,10,3,13,8	0,0,0,0,1	380,321,455,450,353	20,9,9,11,15	245	149	0.000194962	0.00918714	1.0,1.0,1.0,1.0,0.83	0.92,0.956,0.969,0.961,0.935	0.018
Gsta6	chr9	-	23761311	23761444	23756840	23756982	23762481	23762533	3,1,3,5,1	0,0,1,1,0	29,22,18,19,8	4,2,3,1,2	282	149	0.000204265	0.00953557	1.0,1.0,0.613,0.725,1.0	0.793,0.853,0.76,0.909,0.679	0.069
Trappc1	chr10	+	54045964	54046035	54045712	54045827	54046982	54047331	10,3,6,6,12	0,2,1,0,0	22,11,11,10,7	1,0,4,2,6	220	149	0.000210034	0.00971408	1.0,0.504,0.803,1.0,1.0	0.937,1.0,0.651,0.772,0.441	0.101
Dnajc24	chr3	-	92465513	92465652	92455174	92455243	92485047	92485194	10,6,4,7,3	1,1,0,0,2	20,5,11,6,6	5,2,5,3,3	288	149	0.000215238	0.00986345	0.838,0.756,1.0,1.0,0.437	0.674,0.564,0.532,0.509,0.509	0.249
Fez2	chr6	+	16686239	16686320	16671926	16672195	16688428	16688504	1,3,2,2,2	0,0,0,0,0	14,17,8,7,5	2,1,2,2,2	230	149	0.000223647	0.0101556	1.0,1.0,1.0,1.0,1.0	0.819,0.917,0.722,0.694,0.618	0.246
Acot13	chr17	+	40250277	40250462	40240377	40240690	40252606	40252851	12,6,7,5,15	0,2,0,0,0	187,75,129,137,113	6,8,2,3,14	298	149	0.00024699	0.0111109	1.0,0.6,1.0,1.0,1.0	0.94,0.824,0.97,0.958,0.801	0.021
Anapc10	chr19	-	28190837	28190958	28152298	28154368	28199648	28199739	2,3,2,2,1	0,0,0,2,0	19,8,9,4,4	1,4,6,0,0	270	149	0.000249132	0.0111109	1.0,1.0,1.0,0.356,1.0	0.913,0.525,0.453,1.0,1.0	0.093
Vps13c	chr8	+	68510973	68511039	68506008	68506068	68511299	68511409	2,4,1,3,6	0,0,0,0,0	14,10,4,11,3	2,4,2,1,0	215	149	0.000283426	0.0125284	1.0,1.0,1.0,1.0,1.0	0.829,0.634,0.581,0.884,1.0	0.214
Tmem50a	chr5	-	147135015	147135044	147133743	147133856	147136845	147136950	0,2,0,2,1	27,18,18,24,28	14,11,3,8,1	136,85,64,64,32	178	149	0.000290922	0.012747	0.0,0.085,0.0,0.065,0.029	0.079,0.098,0.038,0.095,0.025	-0.031
Phf20	chr3	+	144775615	144776003	144772566	144772646	144780757	144780871	2,6,1,4,1	0,0,0,0,0	133,82,66,82,47	1,4,3,3,4	298	149	0.000324196	0.0140209	1.0,1.0,1.0,1.0,1.0	0.985,0.911,0.917,0.932,0.855	0.08
Erg28	chr6	-	105477540	105477631	105474973	105475092	105480150	105480311	4,5,3,6,7	0,0,0,0,0	98,55,66,68,38	6,2,5,1,1	240	149	0.000325611	0.0140209	1.0,1.0,1.0,1.0,1.0	0.91,0.945,0.891,0.977,0.959	0.064
Clpp	chr9	+	1834571	1834759	1832958	1833055	1835396	1835502	14,15,14,10,7	0,0,0,0,1	122,119,131,146,92	3,4,3,1,10	298	149	0.000332907	0.0142126	1.0,1.0,1.0,1.0,0.778	0.953,0.937,0.956,0.986,0.821	0.025
Nubp2	chr10	-	13904988	13905125	13904629	13904758	13905988	13906187	3,1,3,4,5	0,0,0,0,0	38,24,16,32,11	5,2,1,2,0	286	149	0.000341479	0.014455	1.0,1.0,1.0,1.0,1.0	0.798,0.862,0.893,0.893,1.0	0.111
Cfap20dc	chr15	+	16435180	16435242	16425355	16425559	16462973	16463068	8,19,6,3,4	0,0,0,0,0	130,81,113,104,86	9,1,8,1,0	211	149	0.000381236	0.0160023	1.0,1.0,1.0,1.0,1.0	0.911,0.983,0.909,0.987,1.0	0.042
Trnau1ap	chr5	-	144514561	144514681	144509867	144510043	144516537	144516669	24,14,25,22,20	5,1,5,1,1	168,117,108,121,63	62,33,31,34,15	269	149	0.000393618	0.0163843	0.727,0.886,0.735,0.924,0.917	0.6,0.663,0.659,0.663,0.699	0.181
Ppa1	chr20	+	29598367	29598433	29593999	29594058	29600772	29600826	0,0,0,3,0	14,4,4,3,7	6,3,5,6,6	49,18,33,33,12	215	149	0.00041432	0.0170664	0.0,0.0,0.0,0.409,0.0	0.078,0.104,0.095,0.112,0.257	-0.047
Ube2v2	chr11	+	85317403	85317552	85304525	85304575	85321483	85321609	58,60,46,49,41	2,4,1,4,1	335,218,272,251,277	0,1,0,0,0	298	149	0.000416838	0.0170664	0.935,0.882,0.958,0.86,0.953	1.0,0.991,1.0,1.0,1.0	-0.081
Ankrd12	chr9	-	105643598	105643667	105639283	105639430	105650037	105650185	6,5,6,4,2	1,0,1,1,0	85,66,40,51,36	7,0,4,13,9	218	149	0.000425066	0.0172618	0.804,1.0,0.804,0.732,1.0	0.892,1.0,0.872,0.728,0.732	0.023
Ktn1	chr15	+	21000066	21000182	20999188	20999284	21002117	21002345	5,2,0,4,2	0,0,2,1,0	28,22,39,61,46	15,10,22,21,22	265	149	0.000477174	0.0192216	1.0,1.0,0.0,0.692,1.0	0.512,0.553,0.499,0.62,0.54	0.194
Phf20	chr3	+	144761870	144761955	144759352	144759524	144780757	144780871	5,3,5,1,4	0,0,0,0,0	43,33,31,29,10	5,2,0,2,2	234	149	0.000492282	0.0196716	1.0,1.0,1.0,1.0,1.0	0.846,0.913,1.0,0.902,0.761	0.116
Zfr	chr2	+	61138178	61138278	61137610	61137889	61157680	61157963	12,7,0,4,3	0,0,3,2,3	10,13,10,8,5	1,1,1,0,0	249	149	0.000551569	0.0218658	1.0,1.0,0.0,0.545,0.374	0.857,0.886,0.857,1.0,1.0	-0.336
Clta	chr5	+	58262045	58262081	58260822	58260876	58263038	58263472	29,15,18,19,11	0,0,0,1,1	73,34,69,48,44	6,3,4,2,1	185	149	0.000580922	0.0228481	1.0,1.0,1.0,0.939,0.899	0.907,0.901,0.933,0.951,0.973	0.035
Mff	chr9	+	84025332	84025491	84020704	84020779	84029019	84029052	10,11,5,13,22	0,0,0,0,0	33,17,20,15,13	6,0,0,4,0	298	149	0.00060419	0.0235521	1.0,1.0,1.0,1.0,1.0	0.733,1.0,1.0,0.652,1.0	0.123
Rbm14	chr1	-	202080611	202081305	202078286	202078683	202086010	202086433	3,3,2,4,2	0,0,1,1,3	7,0,1,3,0	7,3,3,5,2	298	149	0.000608253	0.0235521	1.0,1.0,0.5,0.667,0.25	0.333,0.0,0.143,0.231,0.0	0.542
Camk2g	chr15	+	3551129	3551198	3549054	3549087	3552314	3552359	1,1,1,0,0	6,0,4,1,2	1,1,2,0,0	0,0,0,1,1	218	149	0.000639397	0.0245647	0.102,1.0,0.146,0.0,0.0	1.0,1.0,1.0,0.0,0.0	-0.35
Tango2	chr11	+	82691843	82691959	82691204	82691309	82692316	82692572	6,5,5,11,11	0,0,0,2,0	115,66,47,72,22	9,1,4,1,3	265	149	0.000644238	0.0245647	1.0,1.0,1.0,0.756,1.0	0.878,0.974,0.869,0.976,0.805	0.051
Commd10	chr18	+	39771277	39771388	39749526	39749682	39873259	39873319	4,10,12,4,1	2,0,1,0,0	97,47,52,80,41	9,6,6,6,4	260	149	0.000654793	0.024778	0.534,1.0,0.873,1.0,1.0	0.861,0.818,0.832,0.884,0.855	0.031
Tceal5	chrX	-	99205415	99205503	99204430	99205295	99205883	99205951	1,3,5,3,5	11,6,3,4,4	16,14,10,16,4	8,3,6,2,3	237	149	0.000681274	0.0255343	0.054,0.239,0.512,0.32,0.44	0.557,0.746,0.512,0.834,0.456	-0.308
Nagk	chr4	+	116287209	116287307	116286389	116286477	116287592	116287671	3,2,3,7,1	0,0,0,0,1	44,20,18,24,10	6,0,2,0,4	247	149	0.000685005	0.0255343	1.0,1.0,1.0,1.0,0.376	0.816,1.0,0.844,1.0,0.601	0.023
ENSRNOG00000063966	chrX	-	17614545	17614623	17603088	17603344	17617584	17617721	15,23,20,19,27	0,0,0,2,1	99,68,71,58,45	9,2,3,3,2	227	149	0.000714226	0.0264264	1.0,1.0,1.0,0.862,0.947	0.878,0.957,0.94,0.927,0.937	0.034
Hnrnpa2b1	chr4	-	80542801	80542837	80542593	80542704	80545047	80545249	3,3,6,6,16	15,15,17,12,13	11,2,2,3,0	30,35,22,24,27	185	149	0.000730745	0.0268387	0.139,0.139,0.221,0.287,0.498	0.228,0.044,0.068,0.091,0.0	0.171
Klc1	chr6	+	130855509	130855559	130851014	130851176	130857320	130857451	11,2,2,3,7	1,0,1,2,0	28,9,8,20,8	4,5,3,4,6	199	149	0.000746395	0.0272134	0.892,1.0,0.6,0.529,1.0	0.84,0.574,0.666,0.789,0.5	0.13
Sat2	chr10	+	54341741	54341825	54341502	54341554	54341893	54341995	9,3,13,7,10	1,0,1,0,1	282,143,232,214,144	18,15,9,13,8	233	149	0.000769033	0.0278357	0.852,1.0,0.893,1.0,0.865	0.909,0.859,0.943,0.913,0.92	0.013
Tpm3	chr2	+	175532327	175532403	175531618	175531689	175532964	175533040	0,2,1,0,0	19,16,13,20,29	7,4,6,3,3	97,52,59,42,38	225	149	0.00078853	0.028336	0.0,0.076,0.048,0.0,0.0	0.046,0.048,0.063,0.045,0.05	-0.026
Cadm2	chr11	-	4627939	4628059	4558063	4558189	4643200	4643379	3,4,0,4,1	18,14,17,14,12	0,0,0,0,0	23,6,14,13,1	269	149	0.000800916	0.0285755	0.085,0.137,0.0,0.137,0.044	0.0,0.0,0.0,0.0,0.0	0.081
Cryzl1	chr11	-	30952101	30952170	30942403	30942537	30956686	30956759	11,10,5,4,10	0,0,0,2,1	161,67,102,78,60	10,8,4,11,5	218	149	0.00084707	0.0300079	1.0,1.0,1.0,0.578,0.872	0.917,0.851,0.946,0.829,0.891	0.003
Prtfdc1	chr17	-	83551822	83551910	83551382	83551459	83553664	83553711	3,0,0,0,0	1,2,1,3,3	16,7,9,7,3	42,24,33,35,22	237	149	0.000868567	0.0305528	0.654,0.0,0.0,0.0,0.0	0.193,0.155,0.146,0.112,0.079	-0.006
ENSRNOG00000017758	chr2	+	175499617	175499735	175494966	175495068	175506403	175506718	5,7,5,7,4	1,0,0,1,0	36,7,21,18,7	3,0,3,4,0	267	149	0.000938411	0.0327788	0.736,1.0,1.0,0.796,1.0	0.87,1.0,0.796,0.715,1.0	0.03
Zdhhc20	chr15	-	31998062	31998098	31995863	31996020	32004718	32004839	3,2,5,4,2	0,3,1,0,0	21,8,5,8,0	7,4,2,3,2	185	149	0.000947195	0.0328558	1.0,0.349,0.801,1.0,1.0	0.707,0.617,0.668,0.682,0.0	0.295
Prim1	chr7	+	447126	447284	446265	446523	449426	449533	17,4,4,2,3	0,0,1,3,4	9,9,1,11,2	1,0,0,0,1	298	149	0.000968662	0.0333687	1.0,1.0,0.667,0.25,0.273	0.818,1.0,1.0,1.0,0.5	-0.226
Ppp1r12a	chr7	+	43566810	43566978	43565903	43566008	43567345	43567525	6,10,4,5,7	0,1,0,0,0	89,54,71,87,68	2,0,5,5,2	298	149	0.00105006	0.035925	1.0,0.833,1.0,1.0,1.0	0.957,1.0,0.877,0.897,0.944	0.032
Arfrp1	chr3	-	168469709	168469780	168468327	168468428	168470098	168470180	10,2,7,4,12	2,0,1,1,0	102,54,62,73,46	15,13,11,6,3	220	149	0.00106172	0.0360768	0.772,1.0,0.826,0.73,1.0	0.822,0.738,0.792,0.892,0.912	0.034
Tra2b	chr11	+	78795370	78795646	78788905	78789090	78799485	78799619	7,2,4,1,5	1,1,4,3,0	3,3,6,2,3	16,7,8,12,22	298	149	0.00112559	0.0379888	0.778,0.5,0.333,0.143,1.0	0.086,0.176,0.273,0.077,0.064	0.416
Prtfdc1	chr17	-	83556303	83556321	83554893	83554976	83572868	83572934	7,1,4,5,2	0,0,1,1,1	35,30,48,43,28	10,2,9,1,0	167	149	0.00119468	0.0400499	1.0,1.0,0.781,0.817,0.641	0.757,0.93,0.826,0.975,1.0	-0.05
Dnm1l	chr11	+	84624905	84624983	84624234	84624291	84626858	84627053	2,6,1,1,2	0,0,0,0,0	50,20,12,24,13	1,5,2,2,0	227	149	0.00123626	0.0411673	1.0,1.0,1.0,1.0,1.0	0.97,0.724,0.798,0.887,1.0	0.124
Baz2b	chr3	-	44466324	44466513	44461473	44461638	44483380	44483431	3,1,1,2,1	0,0,0,2,0	5,9,9,1,3	4,4,0,1,0	298	149	0.00133841	0.0441166	1.0,1.0,1.0,0.333,1.0	0.385,0.529,1.0,0.333,1.0	0.217
Aptx	chr5	-	55813275	55813542	55811520	55811580	55813753	55813800	3,2,4,1,2	0,0,0,0,0	27,24,22,12,10	2,1,5,1,0	298	149	0.00134249	0.0441166	1.0,1.0,1.0,1.0,1.0	0.871,0.923,0.688,0.857,1.0	0.132
Tank	chr3	+	46149547	46149695	46128651	46128742	46162914	46163023	8,10,9,6,5	0,8,0,2,0	10,5,1,4,2	0,0,0,0,0	297	149	0.00138259	0.0451374	1.0,0.385,1.0,0.601,1.0	1.0,1.0,1.0,1.0,1.0	-0.203
Uba5	chr8	-	104673626	104673713	104673011	104673096	104674772	104674882	7,2,1,4,4	0,0,0,0,0	140,97,102,122,72	6,3,3,5,0	236	149	0.00149487	0.0484863	1.0,1.0,1.0,1.0,1.0	0.936,0.953,0.955,0.939,1.0	0.043
Lmo7	chr15	+	78766212	78766321	78764271	78764547	78767727	78767830	1,1,3,7,4	1,1,2,0,0	16,18,5,16,6	15,5,14,7,3	258	149	0.00152984	0.0493002	0.366,0.366,0.464,1.0,1.0	0.381,0.675,0.171,0.569,0.536	0.173
Map2	chr9	+	67946625	67946871	67937457	67937535	67948463	67952207	16,36,22,21,23	18,19,15,18,18	133,93,29,42,19	181,106,46,63,34	298	149	0.00163678	0.0524085	0.308,0.486,0.423,0.368,0.39	0.269,0.305,0.24,0.25,0.218	0.139
ENSRNOG00000039829	chr15	-	16840975	16841052	16840125	16840204	16844056	16844141	10,4,5,4,7	0,0,0,0,0	83,42,32,20,16	4,4,2,1,0	226	149	0.00171342	0.0545131	1.0,1.0,1.0,1.0,1.0	0.932,0.874,0.913,0.93,1.0	0.07
Spr	chr4	-	117674746	117675037	117671948	117672536	117675356	117675678	4,4,2,2,4	2,0,0,1,0	55,32,25,19,7	6,4,4,2,1	298	149	0.00173072	0.0546496	0.5,1.0,1.0,0.5,1.0	0.821,0.8,0.758,0.826,0.778	0.003
Ints10	chr16	-	20918609	20918687	20916083	20916466	20921493	20921587	1,6,6,1,0	0,0,0,1,1	20,15,8,11,3	0,3,2,4,2	227	149	0.0017396	0.0546496	1.0,1.0,1.0,0.396,0.0	1.0,0.766,0.724,0.644,0.496	-0.047
Mcee	chr1	+	117986795	117986950	117974575	117974913	117987494	117987775	1,1,3,4,4	4,1,4,6,2	0,2,3,0,3	17,12,12,12,8	298	149	0.00177188	0.055316	0.111,0.333,0.273,0.25,0.5	0.0,0.077,0.111,0.0,0.158	0.224
Dock10	chr9	-	81846424	81846500	81843603	81844359	81847827	81847966	1,2,0,0,1	6,4,5,6,3	27,3,8,19,6	94,38,86,66,65	225	149	0.00178752	0.0554574	0.099,0.249,0.0,0.0,0.181	0.16,0.05,0.058,0.16,0.058	0.009
ENSRNOG00000017758	chr2	+	175502684	175502743	175494966	175495068	175506403	175506718	2,4,3,4,7	1,0,0,1,0	28,13,18,19,1	3,0,3,4,0	208	149	0.00203798	0.0628378	0.589,1.0,1.0,0.741,1.0	0.87,1.0,0.811,0.773,1.0	-0.025
Immp1l	chr3	+	92403462	92403572	92389936	92390042	92421361	92421495	1,0,1,0,3	15,12,7,14,5	6,5,1,5,5	40,19,20,12,22	259	149	0.00206933	0.063413	0.037,0.0,0.076,0.0,0.257	0.079,0.131,0.028,0.193,0.116	-0.035
Camta1	chr5	-	161522865	161522896	161510282	161513652	161525453	161525528	4,1,4,1,3	0,2,0,1,0	27,14,15,10,2	3,4,1,2,5	180	149	0.00222669	0.0678191	1.0,0.293,1.0,0.453,1.0	0.882,0.743,0.925,0.805,0.249	0.028
Add1	chr14	-	76120274	76120367	76115693	76115850	76121054	76121144	0,2,0,1,1	4,2,2,4,5	7,1,8,0,9	28,13,12,20,3	242	149	0.00227331	0.0688192	0.0,0.381,0.0,0.133,0.11	0.133,0.045,0.291,0.0,0.649	-0.099
Asmtl	chr12	+	16317397	16317459	16317253	16317318	16317562	16317671	5,9,12,7,2	0,3,0,3,0	12,18,4,7,2	2,6,7,4,2	211	149	0.0023776	0.0715428	1.0,0.679,1.0,0.622,1.0	0.809,0.679,0.288,0.553,0.414	0.312
Pold3	chr1	-	154447766	154447869	154443904	154443944	154455017	154455073	3,2,1,1,2	1,0,0,0,0	18,18,12,19,8	0,3,5,1,0	252	149	0.00244344	0.0727832	0.639,1.0,1.0,1.0,1.0	1.0,0.78,0.587,0.918,1.0	0.071
Nbr1	chr10	+	86502453	86502559	86501741	86501799	86505042	86506412	12,14,5,4,8	0,0,1,0,0	57,14,21,20,11	4,4,0,2,0	255	149	0.00244796	0.0727832	1.0,1.0,0.745,1.0,1.0	0.893,0.672,1.0,0.854,1.0	0.065
Rwdd3	chr2	-	209234185	209234301	209233971	209234087	209236155	209236812	1,1,4,2,1	0,0,0,1,2	31,17,26,26,24	1,7,11,1,4	265	149	0.00260079	0.0768696	1.0,1.0,1.0,0.529,0.219	0.946,0.577,0.571,0.936,0.771	-0.011
Ppp1r12a	chr7	+	43567345	43567525	43566810	43566978	43573372	43573463	8,8,5,5,9	2,0,0,0,0	86,48,67,89,79	3,3,7,1,1	298	149	0.00278169	0.0817327	0.667,1.0,1.0,1.0,1.0	0.935,0.889,0.827,0.978,0.975	0.013
Chl1	chr4	+	136495040	136495202	136491708	136491888	136495802	136495934	53,38,25,41,30	0,0,2,0,2	198,108,151,179,133	4,6,8,4,3	298	149	0.0028824	0.0841965	1.0,1.0,0.862,1.0,0.882	0.961,0.9,0.904,0.957,0.957	0.013
Cdc42bpa	chr13	+	91828036	91828147	91818154	91818288	91839450	91839698	6,2,6,5,2	1,0,1,3,2	31,9,13,11,11	0,0,0,0,0	260	149	0.00296775	0.0861857	0.775,1.0,0.775,0.489,0.364	1.0,1.0,1.0,1.0,1.0	-0.319
Tfpt	chr1	+	65591985	65592056	65588434	65588693	65596570	65596640	1,3,4,2,2	0,0,0,0,0	163,96,221,209,199	1,1,10,7,3	220	149	0.00304048	0.0877872	1.0,1.0,1.0,1.0,1.0	0.991,0.985,0.937,0.953,0.978	0.031
Cfap36	chr14	-	102988445	102988547	102978424	102978539	102989441	102989506	32,41,22,34,26	1,0,0,2,2	105,58,64,42,38	5,3,6,5,0	251	149	0.00322785	0.0926617	0.95,1.0,1.0,0.91,0.885	0.926,0.92,0.864,0.833,1.0	0.04
RGD1560212	chr18	+	73662474	73662524	73659474	73659664	73671494	73671598	0,2,1,0,0	7,14,3,4,9	11,3,3,9,6	115,61,89,94,65	199	149	0.00357433	0.102022	0.0,0.097,0.2,0.0,0.0	0.067,0.036,0.025,0.067,0.065	0.007
Hnrnpd	chr14	+	9630949	9631096	9630743	9630843	9632187	9632285	134,64,82,95,52	25,7,10,10,17	131,75,103,108,128	30,16,33,36,41	296	149	0.00373039	0.105871	0.73,0.822,0.805,0.827,0.606	0.687,0.702,0.611,0.602,0.611	0.115
Txn2	chr7	-	109506321	109506445	109496760	109497424	109509197	109509462	20,21,27,28,16	1,2,2,0,0	178,154,103,122,22	11,9,5,11,0	273	149	0.00376053	0.106124	0.916,0.851,0.88,1.0,1.0	0.898,0.903,0.918,0.858,1.0	0.014
Pcm1	chr16	-	51034570	51034735	51029256	51029429	51047858	51048217	0,1,2,0,1	3,2,0,1,2	11,4,2,5,2	5,3,7,4,8	298	149	0.00385258	0.107639	0.0,0.2,1.0,0.0,0.2	0.524,0.4,0.125,0.385,0.111	-0.029
Erbin	chr2	-	34935563	34935680	34932436	34932643	34941393	34942927	0,1,1,0,2	1,2,1,1,1	9,2,1,3,2	6,0,2,3,8	266	149	0.00385734	0.107639	0.0,0.219,0.359,0.0,0.528	0.457,1.0,0.219,0.359,0.123	-0.21
Rbmx	chrX	-	135308045	135309282	135307068	135307153	135309946	135310029	5,3,5,6,8	0,0,0,0,0	34,34,20,33,7	3,3,1,2,0	298	149	0.00394658	0.109517	1.0,1.0,1.0,1.0,1.0	0.85,0.85,0.909,0.892,1.0	0.1
Smarca2	chr1	+	224340575	224340629	224332831	224333050	224351213	224351319	1,1,2,3,3	2,6,6,5,3	10,5,13,6,5	14,1,6,4,4	203	149	0.00411446	0.113546	0.268,0.109,0.197,0.306,0.423	0.344,0.786,0.614,0.524,0.478	-0.289
Ntrk3	chr1	-	132145484	132145526	132140340	132140499	132185707	132185951	1,0,0,2,0	1,2,1,4,6	5,1,3,1,0	6,9,6,7,5	191	149	0.00435444	0.119508	0.438,0.0,0.0,0.281,0.0	0.394,0.08,0.281,0.1,0.0	-0.027
Dst	chr9	+	36523171	36523243	36520906	36521024	36524148	36524351	2,2,1,1,2	0,0,1,1,0	15,13,13,4,3	4,1,0,4,0	221	149	0.00493966	0.134828	1.0,1.0,0.403,0.403,1.0	0.717,0.898,1.0,0.403,1.0	-0.042
Ptpra	chr3	+	117710430	117710457	117705218	117705569	117714663	117714748	3,1,8,2,6	1,0,0,4,1	15,8,5,9,3	7,5,13,5,3	176	149	0.00499431	0.135579	0.717,1.0,1.0,0.297,0.836	0.645,0.575,0.246,0.604,0.458	0.264
Phf20	chr3	+	144761870	144761955	144759352	144759524	144772566	144772646	13,8,8,4,5	3,0,0,0,0	129,96,78,72,38	7,4,7,3,0	234	149	0.00511619	0.138137	0.734,1.0,1.0,1.0,1.0	0.921,0.939,0.876,0.939,1.0	0.012
Ubtf	chr10	-	87264938	87265049	87264456	87264590	87265391	87265512	3,7,4,2,6	2,0,2,0,2	24,7,6,8,7	11,8,10,11,5	260	149	0.0051907	0.139395	0.462,1.0,0.534,1.0,0.632	0.556,0.334,0.256,0.294,0.445	0.349
Rabggtb	chr2	-	242846803	242846929	242845705	242845855	242847365	242847476	22,18,10,20,12	2,1,0,1,1	108,60,67,65,38	12,5,5,5,3	275	149	0.00544515	0.145447	0.856,0.907,1.0,0.916,0.867	0.83,0.867,0.879,0.876,0.873	0.044
Tcf25	chr19	+	51446606	51446720	51446169	51446242	51449047	51449716	2,0,0,1,0	9,5,5,6,6	5,1,1,2,2	16,14,11,8,1	263	149	0.00555668	0.147636	0.112,0.0,0.0,0.086,0.0	0.15,0.039,0.049,0.124,0.531	-0.139
Lysmd2	chr8	+	76390649	76390833	76379218	76379683	76392271	76392603	0,0,0,0,0	4,4,4,2,3	2,3,1,3,1	5,5,7,8,0	298	149	0.00570187	0.150692	0.0,0.0,0.0,0.0,0.0	0.167,0.231,0.067,0.158,1.0	-0.325
Cadm1	chr8	+	48162478	48162532	48155203	48155236	48173504	48173636	1,0,1,2,0	1,2,4,3,7	4,7,4,0,0	14,12,18,21,2	203	149	0.00580687	0.152128	0.423,0.0,0.155,0.329,0.0	0.173,0.3,0.14,0.0,0.0	0.059
Ccar1	chr20	-	30717693	30717887	30714629	30714744	30720176	30720209	3,5,7,6,8	2,1,0,0,0	91,57,65,77,22	4,4,4,4,3	298	149	0.00581711	0.152128	0.429,0.714,1.0,1.0,1.0	0.919,0.877,0.89,0.906,0.786	-0.047
Dnajb6	chr4	-	5547274	5547331	5545278	5545369	5556540	5556646	2,0,0,0,1	1,1,1,1,0	10,3,7,4,4	32,0,21,24,17	206	149	0.00590199	0.153544	0.591,0.0,0.0,0.0,1.0	0.184,1.0,0.194,0.108,0.145	-0.008
RGD1309540	chr3	-	77273780	77273865	77255185	77255271	77353810	77353941	18,7,11,8,7	2,0,1,0,0	125,53,54,55,15	4,2,3,4,2	234	149	0.00596236	0.154311	0.851,1.0,0.875,1.0,1.0	0.952,0.944,0.92,0.897,0.827	0.037
Nubp2	chr10	-	13904970	13905125	13904647	13904758	13905988	13906187	4,2,4,4,7	0,0,0,0,0	71,51,27,58,18	5,2,1,2,0	298	149	0.00602553	0.154809	1.0,1.0,1.0,1.0,1.0	0.877,0.927,0.931,0.935,1.0	0.066
Mbp	chr18	+	75942358	75942436	75935291	75935728	75953936	75954032	54,44,49,39,46	315,297,308,301,286	10,11,16,10,7	103,85,108,124,104	227	149	0.00605196	0.154809	0.101,0.089,0.095,0.078,0.095	0.06,0.078,0.089,0.05,0.042	0.028
Nrcam	chr6	+	61677827	61677980	61670239	61670275	61682983	61683115	1,1,8,2,1	19,6,9,12,8	29,10,20,15,14	42,40,34,47,24	298	149	0.00607459	0.154809	0.026,0.077,0.308,0.077,0.059	0.257,0.111,0.227,0.138,0.226	-0.082
Ano3	chr3	-	97472556	97472628	97442763	97442882	97473607	97473802	18,13,11,12,9	1,0,0,0,1	38,24,28,39,30	3,2,0,4,1	221	149	0.00614091	0.155705	0.924,1.0,1.0,1.0,0.859	0.895,0.89,1.0,0.868,0.953	0.035
AABR07040855.1	chrX	-	104660484	104660651	104656811	104657672	104660740	104660887	3,2,3,7,6	1,0,0,1,0	126,77,100,118,115	4,2,4,6,1	298	149	0.00625873	0.157891	0.6,1.0,1.0,0.778,1.0	0.94,0.951,0.926,0.908,0.983	-0.066
Chmp3	chr4	+	103601854	103602034	103584775	103584836	103617153	103617275	36,35,19,32,19	0,0,1,6,2	95,55,78,77,49	2,0,0,0,0	298	149	0.00639888	0.160615	1.0,1.0,0.905,0.727,0.826	0.96,1.0,1.0,1.0,1.0	-0.1
Trappc6b	chr6	-	76742243	76742337	76740897	76741439	76746370	76746454	32,30,24,20,25	0,0,0,0,2	159,119,145,164,118	8,3,0,6,1	243	149	0.00655234	0.162963	1.0,1.0,1.0,1.0,0.885	0.924,0.961,1.0,0.944,0.986	0.014
Camk2g	chr15	+	3556258	3556372	3554962	3555011	3558305	3558381	3,3,0,1,1	6,5,5,1,1	0,0,0,0,0	2,3,1,1,1	263	149	0.00655767	0.162963	0.221,0.254,0.0,0.362,0.362	0.0,0.0,0.0,0.0,0.0	0.24
4833439L19Rik	chr17	+	10050234	10050330	10049902	10050060	10053323	10053502	11,16,6,2,20	0,1,1,4,0	0,3,1,1,5	4,0,2,3,0	245	149	0.00674429	0.166771	1.0,0.907,0.785,0.233,1.0	0.0,1.0,0.233,0.169,1.0	0.305
Bphl	chr17	-	30827474	30827641	30824078	30824232	30829976	30830080	5,5,3,2,2	0,0,1,0,0	44,12,11,14,4	2,3,2,1,0	298	149	0.00736218	0.180747	1.0,1.0,0.6,1.0,1.0	0.917,0.667,0.733,0.875,1.0	0.082
Cnksr2	chrX	+	37080387	37080477	37060502	37060714	37081938	37082153	15,23,16,22,26	0,3,0,1,2	127,63,90,85,112	11,4,14,4,10	239	149	0.00738187	0.180747	1.0,0.827,1.0,0.932,0.89	0.878,0.908,0.8,0.93,0.875	0.052
Ankrd17	chr14	+	17808776	17809604	17807268	17807371	17813892	17814041	4,4,1,3,1	0,0,1,2,1	27,19,4,15,12	14,3,9,10,4	298	149	0.00756714	0.18438	1.0,1.0,0.333,0.429,0.333	0.491,0.76,0.182,0.429,0.6	0.127
Ank2	chr2	-	215398060	215404291	215396324	215396399	215407315	215407337	8,5,2,9,8	6,4,0,2,2	61,26,50,49,32	5,0,2,9,3	298	149	0.0077301	0.186018	0.4,0.385,1.0,0.692,0.667	0.859,1.0,0.926,0.731,0.842	-0.243
Atp6v1c1	chr7	+	69857139	69857238	69855415	69855507	69859066	69859135	84,80,67,56,67	0,0,0,0,5	158,68,123,144,135	1,2,3,4,8	248	149	0.00777226	0.186018	1.0,1.0,1.0,1.0,0.89	0.99,0.953,0.961,0.956,0.91	0.024
Rab2b	chr15	-	24972800	24972912	24971532	24971601	24977578	24977671	5,8,3,13,2	0,0,0,0,0	191,139,109,129,79	7,2,4,2,0	261	149	0.00781661	0.186018	1.0,1.0,1.0,1.0,1.0	0.94,0.975,0.94,0.974,1.0	0.034
Hp1bp3	chr5	+	150441049	150441243	150435786	150435909	150441613	150441713	1,4,0,2,0	0,1,3,3,5	16,10,5,16,5	10,7,9,6,2	298	149	0.00783909	0.186018	1.0,0.667,0.0,0.25,0.0	0.444,0.417,0.217,0.571,0.556	-0.058
Sirt3	chr1	-	195947670	195947832	195943288	195943498	195954024	195954125	18,19,21,5,10	0,0,1,1,0	94,56,21,33,13	2,1,3,3,1	298	149	0.00785032	0.186018	1.0,1.0,0.913,0.714,1.0	0.959,0.966,0.778,0.846,0.867	0.042
Gstm1	chr2	-	195653814	195653915	195652550	195652646	195654332	195654397	15,14,9,12,20	0,0,0,0,0	688,354,763,628,660	8,4,8,9,14	250	149	0.00787873	0.186018	1.0,1.0,1.0,1.0,1.0	0.981,0.981,0.983,0.977,0.966	0.022
Tcf25	chr19	+	51446606	51446720	51446169	51446242	51449050	51449700	2,0,0,0,0	12,8,6,4,7	5,1,1,3,2	49,16,16,21,6	263	149	0.00789507	0.186018	0.086,0.0,0.0,0.0,0.0	0.055,0.034,0.034,0.075,0.159	-0.054
Snx16	chr2	+	91355323	91355443	91354708	91354845	91356528	91357610	5,1,2,5,2	2,0,1,1,0	29,29,21,30,25	5,2,5,4,9	269	149	0.00810194	0.189165	0.581,1.0,0.526,0.735,1.0	0.763,0.889,0.699,0.806,0.606	0.016
Fxr1	chr2	+	116932118	116932199	116931274	116931475	116936082	116936347	0,1,1,1,1	1,4,0,2,0	9,3,5,5,5	5,6,3,15,14	230	149	0.00810786	0.189165	0.0,0.139,1.0,0.245,1.0	0.538,0.245,0.519,0.178,0.188	0.143
Nalcn	chr15	-	100402050	100402146	100399228	100400311	100402717	100402835	1,1,1,1,3	5,3,3,2,7	25,10,10,12,0	20,5,9,16,14	245	149	0.00814222	0.189165	0.108,0.169,0.169,0.233,0.207	0.432,0.549,0.403,0.313,0.0	-0.162
Scamp1	chr2	-	25444093	25444195	25440010	25440128	25452684	25452844	26,10,21,16,11	0,2,1,0,1	102,92,70,54,17	6,3,8,1,0	251	149	0.00823001	0.190319	1.0,0.748,0.926,1.0,0.867	0.91,0.948,0.839,0.97,1.0	-0.025
U2surp	chr8	-	96065559	96065691	96060962	96061061	96067291	96067336	12,14,16,22,19	5,1,0,8,2	156,105,138,169,168	6,3,6,6,10	281	149	0.00837495	0.192778	0.56,0.881,1.0,0.593,0.834	0.932,0.949,0.924,0.937,0.899	-0.155
ENSRNOG00000017758	chr2	+	175499617	175499735	175494966	175495068	175502426	175502593	5,7,5,7,4	1,0,0,3,1	34,6,20,18,7	10,4,6,4,1	267	149	0.00883673	0.202475	0.736,1.0,1.0,0.566,0.691	0.655,0.456,0.65,0.715,0.796	0.144
Tpm3	chr2	+	175534867	175534946	175533879	175533949	175542514	175542897	1,1,1,0,1	4,3,2,3,0	12,5,8,6,2	24,19,22,24,20	228	149	0.0091652	0.209042	0.14,0.179,0.246,0.0,1.0	0.246,0.147,0.192,0.14,0.061	0.156
Nob1	chr19	-	35327372	35327470	35326418	35326563	35328414	35328606	14,15,17,10,17	0,2,1,0,0	43,26,13,26,9	3,2,2,2,0	247	149	0.00920916	0.20909	1.0,0.819,0.911,1.0,1.0	0.896,0.887,0.797,0.887,1.0	0.053
Matn2	chr7	+	65641857	65641989	65641474	65641546	65642314	65642413	1,2,2,3,2	0,0,1,0,0	45,48,55,49,40	0,3,1,0,7	281	149	0.00956859	0.216267	1.0,1.0,0.515,1.0,1.0	1.0,0.895,0.967,1.0,0.752	-0.02
Akap2	chr5	+	72638001	72638040	72634830	72635009	72644380	72648524	0,3,1,3,1	2,0,0,0,0	12,3,5,15,10	2,2,3,1,1	188	149	0.0098065	0.220646	0.0,1.0,1.0,1.0,1.0	0.826,0.543,0.569,0.922,0.888	0.05
Tpm1	chr8	-	67644995	67645071	67644479	67644561	67645494	67645570	8,4,5,10,11	0,0,0,0,4	76,38,67,71,47	1,10,5,4,0	225	149	0.0108631	0.243323	1.0,1.0,1.0,1.0,0.646	0.981,0.716,0.899,0.922,1.0	0.026
Os9	chr7	-	62918443	62918608	62918165	62918278	62919455	62919645	2,0,1,2,0	3,5,10,3,2	3,5,0,3,2	14,7,4,3,1	298	149	0.0111979	0.249702	0.25,0.0,0.048,0.25,0.0	0.097,0.263,0.0,0.333,0.5	-0.129
Ghitm	chr16	-	12897571	12897673	12896281	12896452	12897793	12897864	0,1,0,0,0	25,28,24,24,22	4,3,0,2,0	15,13,11,5,1	251	149	0.0118187	0.262376	0.0,0.021,0.0,0.0,0.0	0.137,0.12,0.0,0.192,0.0	-0.086
Tcerg1	chr18	+	34527084	34527147	34522835	34523078	34528137	34528338	7,4,9,9,5	10,8,10,8,12	11,16,5,11,1	8,10,1,1,2	212	149	0.0122526	0.270805	0.33,0.26,0.387,0.442,0.227	0.491,0.529,0.778,0.885,0.26	-0.259
Hsd17b8	chr20	+	4828069	4828112	4827860	4827945	4828304	4828379	13,7,13,11,2	1,3,0,0,0	18,7,10,10,5	1,3,0,4,1	192	149	0.0133834	0.294355	0.91,0.644,1.0,1.0,1.0	0.933,0.644,1.0,0.66,0.795	0.104
Spag9	chr10	+	79017153	79017195	79005913	79006064	79022567	79022775	1,1,0,0,0	7,5,6,7,3	14,3,4,2,0	127,98,89,98,90	191	149	0.013436	0.294355	0.1,0.135,0.0,0.0,0.0	0.079,0.023,0.034,0.016,0.0	0.017
Mycbp2	chr15	-	79996350	79996506	79982560	79984204	79999017	79999140	12,6,5,7,10	0,0,0,0,0	138,132,119,156,161	2,4,1,4,3	298	149	0.0138407	0.301896	1.0,1.0,1.0,1.0,1.0	0.972,0.943,0.983,0.951,0.964	0.037
B9d1	chr10	+	46191176	46191239	46190782	46190879	46193714	46193782	4,5,5,5,5	4,4,1,1,1	53,20,12,18,7	4,4,1,0,2	212	149	0.013964	0.302738	0.413,0.468,0.778,0.778,0.778	0.903,0.778,0.894,1.0,0.711	-0.214
Fbxo16	chr15	+	39493843	39493964	39492376	39492615	39496591	39496727	0,1,1,2,3	7,2,1,4,0	5,2,6,4,3	3,1,4,2,0	270	149	0.0140005	0.302738	0.0,0.216,0.356,0.216,1.0	0.479,0.525,0.453,0.525,1.0	-0.239
Cdkl2	chr14	+	16031021	16031130	16028698	16029166	16031711	16031910	0,0,4,1,3	1,1,3,1,2	0,3,1,0,0	8,4,5,4,4	258	149	0.0141849	0.305402	0.0,0.0,0.435,0.366,0.464	0.0,0.302,0.104,0.0,0.0	0.172
Ubac1	chr3	-	8832306	8832445	8825446	8825967	8833290	8833377	4,3,1,4,1	0,0,0,0,0	29,23,24,16,12	3,2,2,1,0	288	149	0.0155481	0.333316	1.0,1.0,1.0,1.0,1.0	0.833,0.856,0.861,0.892,1.0	0.112
Hm13	chr3	+	141179764	141179964	141176348	141176434	141180678	141181111	5,5,11,5,5	0,4,1,1,3	5,5,4,4,2	16,8,6,2,0	298	149	0.0156377	0.333805	1.0,0.385,0.846,0.714,0.455	0.135,0.238,0.25,0.5,1.0	0.255
Dtnb	chr6	+	26756051	26756141	26755099	26755259	26757043	26757084	0,0,3,1,0	2,1,1,1,2	4,2,1,4,0	7,6,5,0,1	239	149	0.0158105	0.336058	0.0,0.0,0.652,0.384,0.0	0.263,0.172,0.111,1.0,0.0	-0.102
Sgce	chr4	-	32787027	32787054	32786139	32786328	32787992	32788204	0,0,1,2,2	1,1,2,3,3	10,3,4,4,3	12,5,6,11,2	176	149	0.0159683	0.337974	0.0,0.0,0.297,0.361,0.361	0.414,0.337,0.361,0.235,0.559	-0.177
Son	chr11	+	30918645	30918725	30915347	30915464	30919350	30919498	0,0,0,0,0	2,1,1,3,1	2,2,1,4,1	28,6,14,15,22	229	149	0.0165192	0.348157	0.0,0.0,0.0,0.0,0.0	0.044,0.178,0.044,0.148,0.029	-0.089
Abi1	chr17	-	85111147	85111324	85103785	85103971	85114731	85114832	40,44,39,40,31	7,0,0,0,3	84,62,62,88,54	0,1,4,0,0	298	149	0.0166291	0.349001	0.741,1.0,1.0,1.0,0.838	1.0,0.969,0.886,1.0,1.0	-0.055
Me3	chr1	+	143728727	143728870	143728028	143728134	143729407	143729581	9,14,7,12,7	0,0,0,0,0	69,38,34,32,6	0,6,0,1,2	292	149	0.0172515	0.36055	1.0,1.0,1.0,1.0,1.0	1.0,0.764,1.0,0.942,0.605	0.138
Phf20l1	chr7	+	98362874	98363124	98359409	98359492	98365110	98365299	1,2,2,1,3	0,0,2,0,0	14,9,16,20,10	1,7,0,0,1	298	149	0.0176025	0.365769	1.0,1.0,0.333,1.0,1.0	0.875,0.391,1.0,1.0,0.833	0.047
Git2	chr12	+	41862787	41862877	41860851	41861100	41866036	41866119	1,0,2,3,0	1,1,1,0,2	2,5,1,0,3	1,1,0,4,0	239	149	0.0176477	0.365769	0.384,0.0,0.555,1.0,0.0	0.555,0.757,1.0,0.0,1.0	-0.275
Gria3	chrX	+	120479722	120479837	120478918	120479166	120494007	120494122	4,5,4,4,3	11,2,3,6,9	31,13,17,29,8	113,78,88,102,76	264	149	0.0187881	0.387796	0.17,0.585,0.429,0.273,0.158	0.134,0.086,0.098,0.138,0.056	0.221
Pfdn1	chr18	-	28045134	28045219	28014144	28014932	28063341	28063508	30,23,18,18,23	0,1,0,0,0	114,67,84,99,40	2,1,6,2,1	234	149	0.0192832	0.396377	1.0,0.936,1.0,1.0,1.0	0.973,0.977,0.899,0.969,0.962	0.031
Rheb	chr4	+	10312771	10312854	10307703	10307771	10315445	10315497	81,85,89,82,81	4,3,4,2,1	1896,1132,1297,1288,985	83,50,58,72,47	232	149	0.0195526	0.400267	0.929,0.948,0.935,0.963,0.981	0.936,0.936,0.935,0.92,0.931	0.02
Bin1	chr18	+	24046300	24046393	24045581	24045689	24051212	24051298	18,20,24,21,18	7,2,3,5,5	12,10,7,2,1	10,4,1,4,2	242	149	0.0199233	0.406192	0.613,0.86,0.831,0.721,0.689	0.425,0.606,0.812,0.235,0.235	0.28
Fxr1	chr2	+	116935327	116935419	116931274	116931475	116936082	116936347	0,0,1,1,3	1,4,0,2,0	16,3,10,8,15	5,6,3,15,14	241	149	0.0202794	0.411771	0.0,0.0,1.0,0.236,1.0	0.664,0.236,0.673,0.248,0.398	0.003
Trappc4	chr8	-	44731336	44731440	44728576	44730739	44732714	44732889	9,10,7,13,6	0,0,0,3,1	136,77,81,120,35	8,4,3,5,3	253	149	0.0205792	0.416166	1.0,1.0,1.0,0.718,0.779	0.909,0.919,0.941,0.934,0.873	-0.016
Pacsin2	chr7	-	114509270	114509393	114508593	114508790	114511285	114511404	1,1,1,0,0	1,0,5,1,2	7,1,0,1,2	7,2,1,1,0	272	149	0.0207689	0.418309	0.354,1.0,0.099,0.0,0.0	0.354,0.215,0.0,0.354,1.0	-0.094
ENSRNOG00000062590	chr9	+	10077800	10077960	10061491	10061969	10079288	10079420	4,6,4,3,1	1,0,1,1,3	12,6,8,11,5	0,0,0,3,0	298	149	0.0208681	0.418325	0.667,1.0,0.667,0.6,0.143	1.0,1.0,1.0,0.647,1.0	-0.314
Cd47	chr11	-	50912615	50912640	50909846	50910070	50913802	50913834	5,6,7,5,3	1,1,8,0,3	33,16,9,12,3	14,7,19,21,17	174	149	0.0209372	0.418325	0.811,0.837,0.428,1.0,0.461	0.669,0.662,0.289,0.329,0.131	0.291
Stxbp5l	chr11	+	63571696	63571768	63569743	63569895	63581105	63581171	2,4,0,5,5	0,0,1,1,0	9,1,1,5,8	1,1,1,4,0	221	149	0.021172	0.421331	1.0,1.0,0.0,0.771,1.0	0.859,0.403,0.403,0.457,1.0	0.13
Map2	chr9	+	67946625	67946871	67937457	67937535	67948475	67952207	8,18,9,9,9	4,0,5,3,6	42,44,12,18,3	38,28,8,15,8	298	149	0.0246375	0.48835	0.5,1.0,0.474,0.6,0.429	0.356,0.44,0.429,0.375,0.158	0.249
Prnp	chr3	+	119198154	119198250	119188449	119188547	119199512	119203937	21,10,16,5,16	62,43,56,54,50	14,8,0,3,0	55,64,20,15,3	245	149	0.0261306	0.515898	0.171,0.124,0.148,0.053,0.163	0.134,0.071,0.0,0.108,0.0	0.069
Alcam	chr11	+	48520800	48520839	48518866	48518995	48521137	48521255	6,2,4,3,2	2,2,0,0,1	38,20,12,20,16	11,2,11,5,10	188	149	0.0269148	0.528317	0.704,0.442,1.0,1.0,0.613	0.732,0.888,0.464,0.76,0.559	0.071
Lsamp	chr11	-	59912530	59912590	59196058	59196137	60716962	60717029	11,9,12,13,9	3,1,4,2,0	57,19,24,21,15	11,7,5,12,10	209	149	0.0269711	0.528317	0.723,0.865,0.681,0.823,1.0	0.787,0.659,0.774,0.555,0.517	0.16
Rbfox1	chr10	-	8234005	8234086	8210419	8210552	8256190	8256244	39,36,29,47,28	1,3,1,2,2	52,48,15,17,0	6,5,2,6,1	230	149	0.0273038	0.532744	0.962,0.886,0.949,0.938,0.901	0.849,0.861,0.829,0.647,0.0	0.29
Srp54a	chr6	+	72619744	72619915	72612393	72612502	72622348	72622444	14,12,7,8,11	2,0,0,0,1	102,50,92,84,59	2,0,7,3,0	298	149	0.028955	0.562764	0.778,1.0,1.0,1.0,0.846	0.962,1.0,0.868,0.933,1.0	-0.028
Srrm2	chr10	+	12830862	12831133	12817393	12817515	12831989	12832097	6,3,1,4,11	0,0,0,0,0	188,129,126,161,80	4,0,2,7,0	298	149	0.029138	0.564125	1.0,1.0,1.0,1.0,1.0	0.959,1.0,0.969,0.92,1.0	0.03
Gpbp1	chr2	-	43048157	43048217	43041146	43041331	43049191	43049258	7,8,2,7,2	3,0,0,2,0	33,34,27,25,12	4,4,8,2,5	209	149	0.0293094	0.565252	0.625,1.0,1.0,0.714,1.0	0.855,0.858,0.706,0.899,0.631	0.078
Atp6v1h	chr5	-	14447208	14447262	14430910	14431008	14450059	14450164	20,11,18,12,9	12,7,17,15,6	40,32,10,20,6	41,32,38,27,12	203	149	0.0299922	0.576196	0.55,0.536,0.437,0.37,0.524	0.417,0.423,0.162,0.352,0.268	0.159
Sphkap	chr9	-	84632805	84632884	84615755	84615855	84657268	84657446	0,3,2,3,0	3,1,3,2,1	10,18,5,8,3	2,11,6,4,1	228	149	0.0309909	0.593102	0.0,0.662,0.303,0.495,0.0	0.766,0.517,0.353,0.567,0.662	-0.281
Map2	chr9	+	67970837	67970930	67965630	67965962	67972843	67972925	1,4,2,8,7	13,18,10,8,20	2,1,3,0,0	9,5,2,6,4	242	149	0.0324896	0.619411	0.045,0.12,0.11,0.381,0.177	0.12,0.11,0.48,0.0,0.0	0.025
Phf3	chr9	-	33102490	33104210	33096879	33097195	33109727	33109889	4,3,4,10,3	0,0,0,0,0	34,32,32,47,48	0,0,6,3,0	298	149	0.0330033	0.626812	1.0,1.0,1.0,1.0,1.0	1.0,1.0,0.727,0.887,1.0	0.077
Pcbp2	chr7	+	133617955	133618048	133616207	133616282	133619094	133619136	19,5,26,14,9	2,12,0,2,1	66,39,54,79,39	19,21,26,30,22	242	149	0.0332794	0.629661	0.854,0.204,1.0,0.812,0.847	0.681,0.533,0.561,0.619,0.522	0.16
Sltm	chr8	+	71233563	71233761	71230866	71230931	71234548	71234596	8,2,7,8,13	0,4,0,1,0	63,44,29,42,34	8,3,6,8,2	298	149	0.0341783	0.644229	1.0,0.2,1.0,0.8,1.0	0.797,0.88,0.707,0.724,0.895	-0.001
C1d	chr14	+	91665277	91665400	91661007	91661048	91666539	91666686	0,0,0,1,0	10,7,7,8,13	1,0,6,1,1	0,3,2,2,3	272	149	0.0354596	0.665867	0.0,0.0,0.0,0.064,0.0	1.0,0.0,0.622,0.215,0.154	-0.385
Evl	chr6	+	127589472	127589535	127589318	127589385	127592017	127592084	1,1,2,1,0	7,3,1,1,1	5,3,10,7,6	24,22,14,20,9	212	149	0.0357002	0.667875	0.091,0.19,0.584,0.413,0.0	0.128,0.087,0.334,0.197,0.319	0.043
Sez6l2	chr1	+	181574898	181574937	181574214	181574406	181575118	181575236	6,6,8,8,9	4,2,1,2,0	46,53,58,39,16	32,11,19,17,12	188	149	0.0362379	0.674517	0.543,0.704,0.864,0.76,1.0	0.533,0.792,0.708,0.645,0.514	0.136
Pam	chr9	+	98270412	98270466	98267481	98267685	98271119	98271956	12,5,10,9,18	1,1,0,0,1	240,157,253,218,154	4,5,10,5,1	203	149	0.0363253	0.674517	0.898,0.786,1.0,1.0,0.93	0.978,0.958,0.949,0.97,0.991	-0.046
ENSRNOG00000003269	chr10	-	16484323	16484451	16479566	16480110	16496562	16496610	10,18,11,7,2	0,0,0,3,3	89,46,43,42,27	12,10,11,8,8	277	149	0.0367748	0.680333	1.0,1.0,1.0,0.557,0.264	0.8,0.712,0.678,0.738,0.645	0.05
Cadm1	chr8	+	48144774	48144864	48139940	48140113	48155203	48155236	6,7,7,2,6	1,3,3,3,3	19,9,5,13,2	9,14,23,14,1	239	149	0.0369454	0.680968	0.789,0.593,0.593,0.294,0.555	0.568,0.286,0.119,0.367,0.555	0.186
Hpf1	chr16	-	29210219	29210370	29207305	29207393	29213577	29213676	22,11,16,22,11	0,0,2,2,1	189,98,110,144,85	12,3,7,7,2	298	149	0.0371249	0.681761	1.0,1.0,0.8,0.846,0.846	0.887,0.942,0.887,0.911,0.955	-0.018
Tecr	chr19	+	24566410	24566455	24565948	24566000	24566542	24566646	27,13,17,22,25	22,20,19,32,15	30,11,11,9,2	46,30,15,14,3	194	149	0.0380041	0.69469	0.485,0.333,0.407,0.346,0.561	0.334,0.22,0.36,0.331,0.339	0.11
Zfp958	chr12	+	3971330	3971391	3971008	3971128	3973819	3975328	1,7,7,4,4	0,0,0,0,0	6,2,10,7,1	0,0,1,5,1	210	149	0.0381071	0.69469	1.0,1.0,1.0,1.0,1.0	1.0,1.0,0.876,0.498,0.415	0.242
Snapc3	chr5	+	97825749	97825834	97818893	97818971	97832358	97832463	1,0,2,1,1	0,3,0,3,1	10,10,23,13,5	4,7,5,9,2	234	149	0.038366	0.696866	1.0,0.0,1.0,0.175,0.389	0.614,0.476,0.745,0.479,0.614	-0.073
Ptpmt1	chr3	-	76894193	76894385	76889921	76890507	76898484	76898565	11,5,8,8,8	0,0,1,0,0	104,39,57,79,49	0,1,4,5,0	298	149	0.0387153	0.700662	1.0,1.0,0.8,1.0,1.0	1.0,0.951,0.877,0.888,1.0	0.017
Bptf	chr10	-	91991697	91991871	91990833	91991026	91994150	91994497	4,2,5,3,5	1,0,0,0,0	27,13,8,15,5	4,0,1,2,0	298	149	0.0403202	0.726009	0.667,1.0,1.0,1.0,1.0	0.771,1.0,0.8,0.789,1.0	0.061
Hnrnph3	chr20	+	25621476	25621615	25620328	25620982	25622149	25622289	6,2,4,4,6	2,3,0,1,0	3,4,7,0,0	4,0,0,5,3	288	149	0.0405258	0.726009	0.608,0.256,1.0,0.674,1.0	0.28,1.0,1.0,0.0,0.0	0.252
Cd47	chr11	-	50921048	50921093	50913802	50913834	50922768	50922861	1,0,9,1,3	20,18,21,19,14	1,5,4,2,9	114,89,101,102,54	194	149	0.0405545	0.726009	0.037,0.0,0.248,0.039,0.141	0.007,0.041,0.03,0.015,0.113	0.052
Ykt6	chr14	+	80835511	80835594	80832186	80832457	80837292	80837393	28,4,13,2,9	1,0,1,1,0	104,51,63,73,42	3,5,3,1,0	232	149	0.0406972	0.726009	0.947,1.0,0.893,0.562,1.0	0.957,0.868,0.931,0.979,1.0	-0.067
Aplp2	chr8	-	29605817	29605853	29603191	29603277	29607331	29607484	10,13,19,20,4	1,0,0,0,0	92,61,76,93,38	1,2,1,7,1	185	149	0.0408517	0.726172	0.89,1.0,1.0,1.0,1.0	0.987,0.961,0.984,0.915,0.968	0.015
ENSRNOG00000067344	chr9	+	113514574	113514644	113501632	113501766	113515547	113515674	1,1,0,6,5	31,37,32,0,0	3,1,0,1,3	0,3,6,0,0	219	149	0.0419186	0.741605	0.021,0.018,0.0,1.0,1.0	1.0,0.185,0.0,1.0,1.0	-0.229
Abhd16b	chr3	+	168604715	168604775	168603719	168603868	168609680	168609782	4,7,2,2,4	3,0,1,1,0	27,18,12,19,10	7,6,4,5,2	209	149	0.0420168	0.741605	0.487,1.0,0.588,0.588,1.0	0.733,0.681,0.681,0.73,0.781	0.011
Tpm1	chr8	-	67642780	67642859	67641010	67641297	67644173	67644243	3,1,0,1,1	0,7,3,2,3	9,15,26,20,18	29,18,37,31,24	228	149	0.0434809	0.764744	1.0,0.085,0.0,0.246,0.179	0.169,0.353,0.315,0.297,0.329	0.009
Sh3kbp1	chrX	-	34889737	34889866	34885463	34885732	34894879	34894989	4,1,4,9,1	1,2,0,0,0	22,18,31,20,15	1,2,3,3,0	278	149	0.0438961	0.769337	0.682,0.211,1.0,1.0,1.0	0.922,0.828,0.847,0.781,1.0	-0.097
4833439L19Rik	chr17	+	10054474	10054601	10049159	10049333	10056858	10056983	6,3,5,2,4	1,0,0,0,0	19,21,10,14,5	1,2,2,2,0	276	149	0.0441451	0.770995	0.764,1.0,1.0,1.0,1.0	0.911,0.85,0.73,0.791,1.0	0.096
Erbin	chr2	-	34932436	34932643	34931058	34931151	34941393	34942927	2,5,7,4,4	1,0,0,0,0	22,10,14,13,22	0,3,0,3,1	298	149	0.0449359	0.782073	0.5,1.0,1.0,1.0,1.0	1.0,0.625,1.0,0.684,0.917	0.055
Gabra4	chr14	+	36622660	36622920	36614228	36614381	36665236	36665844	16,10,9,25,12	2,0,0,2,0	59,33,39,26,5	5,1,0,3,0	298	149	0.0454063	0.787516	0.8,1.0,1.0,0.862,1.0	0.855,0.943,1.0,0.812,1.0	0.01
Erc2	chr16	+	3234324	3234360	3229965	3230106	3244649	3244843	1,1,3,1,1	4,4,0,2,1	4,1,0,1,0	16,6,11,16,15	185	149	0.0463246	0.798279	0.168,0.168,1.0,0.287,0.446	0.168,0.118,0.0,0.048,0.0	0.347
Mbnl2	chr15	+	97517259	97517354	97509321	97509475	97540134	97542923	33,19,12,26,23	11,9,6,6,4	95,43,44,55,25	40,26,25,29,13	244	149	0.0463465	0.798279	0.647,0.563,0.55,0.726,0.778	0.592,0.502,0.518,0.537,0.54	0.115
Hnrnpc	chr15	-	24805950	24806019	24803493	24803519	24809058	24809182	1,1,0,2,1	64,50,42,65,48	4,1,0,2,1	11,6,8,16,7	218	149	0.0472074	0.810313	0.011,0.013,0.0,0.021,0.014	0.199,0.102,0.0,0.079,0.089	-0.082
Srsf7	chr6	+	14816654	14816690	14816107	14816161	14817468	14817759	6,12,6,17,6	0,1,0,0,2	12,11,21,23,17	2,0,5,0,1	185	149	0.0490988	0.839892	1.0,0.906,1.0,1.0,0.707	0.829,1.0,0.772,1.0,0.932	0.016
Ap3s1	chr18	+	39529682	39529730	39521848	39521956	39530917	39531622	0,0,5,0,0	4,4,7,3,5	4,1,4,10,5	42,31,45,47,26	197	149	0.0495689	0.84504	0.0,0.0,0.351,0.0,0.0	0.067,0.024,0.063,0.139,0.127	-0.014
ILC
GeneID	chr	strand	exonStart_0base	exonEnd	upstreamES	upstreamEE	downstreamES	downstreamEE	IJC_SAMPLE_1	SJC_SAMPLE_1	IJC_SAMPLE_2	SJC_SAMPLE_2	IncFormLen	SkipFormLen	PValue	FDR	IncLevel1	IncLevel2	IncLevelDifference
ENSRNOG00000062710	chr8	+	123870748	123870949	123870054	123870093	123881130	123881257	11,3,7,9,3	0,0,0,0,0	1,0,0,0,0	5,2,1,2,1	298	149	0	0	1.0,1.0,1.0,1.0,1.0	0.091,0.0,0.0,0.0,0.0	0.982
Scg5	chr3	-	100556184	100556297	100548399	100548453	100586807	100587034	709,593,685,601,605	0,1,0,0,2	246,179,217,198,251	24,8,19,8,2	262	149	0	0	1.0,0.997,1.0,1.0,0.994	0.854,0.927,0.867,0.934,0.986	0.085
Scg5	chr3	-	100559417	100559567	100548399	100548453	100586807	100587034	464,424,447,372,362	0,1,0,0,2	212,125,148,106,155	24,8,19,8,2	298	149	0	0	1.0,0.995,1.0,1.0,0.989	0.815,0.887,0.796,0.869,0.975	0.128
Tmem176b	chr4	-	77773745	77773811	77770959	77771153	77774351	77774384	5,5,5,4,7	0,0,0,0,0	1,2,3,0,1	2,2,3,3,7	215	149	0	0	1.0,1.0,1.0,1.0,1.0	0.257,0.409,0.409,0.0,0.09	0.767
Zcchc17	chr5	-	142689650	142689708	142679056	142679157	142700341	142700387	86,99,62,93,119	0,0,0,1,1	12,5,6,5,6	10,2,1,5,6	207	149	0	0	1.0,1.0,1.0,0.985,0.988	0.463,0.643,0.812,0.419,0.419	0.443
Zfand6	chr1	-	138615164	138615325	138594097	138594268	138640716	138640760	3,3,8,1,6	0,0,0,1,0	5,3,2,4,3	11,8,8,7,11	298	149	3.10418e-13	2.14551e-10	1.0,1.0,1.0,0.333,1.0	0.185,0.158,0.111,0.222,0.12	0.707
Golgb1	chr11	-	63890564	63890716	63889139	63889234	63900520	63900666	9,16,5,14,15	4,6,3,4,4	1,1,2,2,0	14,3,7,8,3	298	149	4.74398e-13	2.81047e-10	0.529,0.571,0.455,0.636,0.652	0.034,0.143,0.125,0.111,0.0	0.486
Ube2k	chr14	-	42692393	42692487	42685432	42685491	42718279	42718554	62,39,32,46,50	0,0,0,0,0	6,8,8,5,9	8,1,1,3,2	243	149	4.41367e-11	2.28794e-08	1.0,1.0,1.0,1.0,1.0	0.315,0.831,0.831,0.505,0.734	0.357
Cops4	chr14	-	9097403	9097483	9096783	9096935	9108676	9108887	27,36,18,22,31	1,1,2,0,1	19,16,12,19,14	8,8,4,4,5	229	149	2.40911e-10	1.11006e-07	0.946,0.959,0.854,1.0,0.953	0.607,0.565,0.661,0.756,0.646	0.295
Tmpo	chr7	-	25647976	25648087	25647082	25647171	25654046	25654144	0,0,2,0,0	1,1,1,1,2	9,7,8,4,4	0,3,2,1,0	260	149	6.31181e-10	2.61751e-07	0.0,0.0,0.534,0.0,0.0	1.0,0.572,0.696,0.696,1.0	-0.686
Brd8	chr18	-	26214884	26215103	26214311	26214456	26215601	26215738	1,1,1,0,1	1,2,1,3,0	24,6,19,10,8	1,0,1,0,0	298	149	1.15623e-09	4.35898e-07	0.333,0.2,0.333,0.0,1.0	0.923,1.0,0.905,1.0,1.0	-0.592
Isoc2a	chr1	-	68943669	68943810	68943350	68943560	68957054	68957179	7,10,9,9,3	0,0,0,0,0	11,6,5,9,7	5,3,3,0,1	290	149	1.00557e-08	3.47509e-06	1.0,1.0,1.0,1.0,1.0	0.531,0.507,0.461,1.0,0.782	0.344
Sphkap	chr9	-	84520306	84520393	84518130	84518183	84522213	84522399	0,1,0,0,0	2,1,2,1,2	0,4,3,2,3	2,1,1,1,0	236	149	1.75306e-08	5.59227e-06	0.0,0.387,0.0,0.0,0.0	0.0,0.716,0.654,0.558,1.0	-0.508
ENSRNOG00000062590	chr9	+	10077800	10077960	10061491	10061969	10079288	10079420	53,30,46,41,54	18,0,0,0,0	27,23,28,15,20	15,11,11,2,9	298	149	3.34384e-08	9.90495e-06	0.596,1.0,1.0,1.0,1.0	0.474,0.511,0.56,0.789,0.526	0.347
Prtfdc1	chr17	-	83556303	83556321	83554893	83554976	83572868	83572934	39,20,24,32,27	4,2,6,5,9	2,3,2,1,1	0,0,0,0,0	167	149	9.35433e-08	2.58616e-05	0.897,0.899,0.781,0.851,0.728	1.0,1.0,1.0,1.0,1.0	-0.169
Hnrnpd	chr14	+	9630949	9631096	9630743	9630843	9632187	9632285	72,52,62,43,76	23,27,18,15,38	106,82,99,77,63	16,7,19,7,11	296	149	2.17435e-07	5.63564e-05	0.612,0.492,0.634,0.591,0.502	0.769,0.855,0.724,0.847,0.742	-0.221
[truncated: 1,125 more rows]
