# Supplementary material for: Changes in RNA Splicing: A New Paradigm of Transcriptional Responses to Probiotic Action in the Mammalian Brain
Source: Microorganisms. 2025 Jan 14;13(1):165. doi: 10.3390/microorganisms13010165 (PMC11767420; doi:10.3390/microorganisms13010165)
Supplement: Supplementary file 1 [file microorganisms-13-00165-s001.zip › Table S2. Distribution of differentially spliced genes..xlsx]

## Sheet: Sheet1
gene	BLA	CGC	dorDG	ILC	LConly	mPOA	NACShell	PLC	Raphe	venDG	count
Eif4a2	1	1	1	1	1	1	1	1	1	1	10
Gripap1	1	1	1	1	0	1	1	1	1	1	9
Mobp	1	1	1	1	0	1	1	1	1	1	9
Pcbp2	1	1	1	1	1	1	1	1	1	0	9
Pebp1	0	1	1	1	1	1	1	1	1	1	9
Zcchc17	0	1	1	1	1	1	1	1	1	1	9
Ap3s1	1	1	1	1	1	0	0	1	1	1	8
Gria2	1	1	1	1	1	1	0	1	0	1	8
Mbp	1	0	1	1	1	1	1	0	1	1	8
Nrcam	0	1	1	1	1	0	1	1	1	1	8
Pnkd	0	1	1	1	1	1	1	0	1	1	8
Qk	1	1	1	0	1	1	1	1	1	0	8
Rab26	1	1	1	1	0	1	1	1	0	1	8
Spag9	1	0	1	1	1	1	1	1	0	1	8
Tecr	1	0	1	0	1	1	1	1	1	1	8
U2surp	1	1	1	1	1	1	0	1	1	0	8
Add1	1	0	1	1	0	0	1	1	1	1	7
Bclaf1	1	0	1	1	1	1	1	1	0	0	7
Camk2g	1	0	1	0	1	1	1	1	0	1	7
Cbx5	1	1	1	1	1	1	0	0	1	0	7
Ccl27	0	1	1	1	1	0	1	0	1	1	7
Eno1	1	1	0	0	0	1	1	1	1	1	7
Epb41l1	1	0	1	1	1	1	0	1	1	0	7
Hnrnpc	1	0	1	1	0	1	0	1	1	1	7
Klc1	1	1	1	0	0	0	1	1	1	1	7
Nell1	0	1	1	1	0	1	1	1	0	1	7
Septin4	0	1	1	1	1	0	1	0	1	1	7
Srrm2	1	1	1	0	0	1	1	1	0	1	7
Srsf7	1	1	1	1	1	1	0	0	0	1	7
Tango2	1	0	1	1	1	1	0	0	1	1	7
Ube2k	1	1	1	1	0	1	1	0	0	1	7
4833439L19Rik	1	0	1	1	0	1	1	0	1	0	6
Abhd16b	0	0	1	0	1	1	1	1	0	1	6
Abi1	0	1	1	0	1	0	1	0	1	1	6
Actr2	1	1	0	1	0	1	0	1	1	0	6
Ank2	1	0	1	0	1	1	1	0	0	1	6
Atp5mk	1	0	0	0	1	1	1	0	1	1	6
Bin1	0	0	1	0	1	1	0	1	1	1	6
ENSRNOG00000042740	1	1	1	1	0	0	0	1	1	0	6
Guk1	1	0	0	0	1	1	0	1	1	1	6
Hnrnpd	0	0	1	1	1	0	1	0	1	1	6
Hp1bp3	1	0	1	1	0	0	1	1	1	0	6
Map2k2	1	1	0	1	0	1	1	1	0	0	6
Mff	1	1	1	0	0	0	1	0	1	1	6
Mlip	1	1	1	1	0	0	1	1	0	0	6
Mtdh	1	1	1	0	1	0	1	0	1	0	6
Mycbp2	1	0	1	0	1	0	0	1	1	1	6
Myt1l	1	1	1	0	1	0	0	0	1	1	6
Ndufs4	0	0	1	1	0	1	1	1	1	0	6
Phf20l1	1	0	1	1	0	0	0	1	1	1	6
Picalm	0	0	1	1	0	1	1	1	0	1	6
Prtfdc1	0	0	1	1	0	1	1	0	1	1	6
Prune2	1	1	0	1	0	0	1	0	1	1	6
Rbfox1	0	1	1	1	0	1	1	1	0	0	6
Rgs7	1	1	0	1	1	0	1	1	0	0	6
Rsrc2	0	0	1	1	0	1	0	1	1	1	6
Rtn3	1	0	1	0	0	1	0	1	1	1	6
Scg5	1	1	0	1	1	0	0	0	1	1	6
Sdhc	1	0	1	1	0	1	0	0	1	1	6
Sh3glb2	1	0	0	0	0	1	1	1	1	1	6
Sltm	1	0	1	0	1	0	1	0	1	1	6
Swi5	0	0	1	1	1	1	0	0	1	1	6
Tpm3	1	1	1	1	1	0	1	0	0	0	6
Trappc1	0	0	1	1	1	1	0	0	1	1	6
Zfr	1	1	1	0	0	1	0	1	1	0	6
Adsl	1	0	1	1	0	0	0	0	1	1	5
Aldoa	1	0	0	0	1	1	1	0	1	0	5
Alkbh3	0	0	1	1	1	1	0	0	0	1	5
Apoe	0	0	1	1	1	0	1	1	0	0	5
App	0	1	0	1	1	1	0	0	0	1	5
Arl2	0	0	1	0	0	1	0	1	1	1	5
Arl6ip1	0	1	1	1	0	0	0	1	1	0	5
Atp6v1g2	0	0	1	1	0	1	1	0	1	0	5
Cadm1	0	1	1	0	0	1	1	0	0	1	5
Clta	1	0	1	0	0	1	1	0	0	1	5
Cryzl1	0	1	1	1	0	0	1	1	0	0	5
Dnm1l	0	0	1	1	1	0	0	1	1	0	5
Dtnb	0	1	1	0	0	0	1	1	0	1	5
Eif4e	1	0	0	0	1	1	0	1	1	0	5
ENSRNOG00000017758	1	0	1	1	1	0	0	0	0	1	5
ENSRNOG00000027864	0	0	1	0	1	1	1	0	0	1	5
ENSRNOG00000062590	0	0	1	1	0	0	1	1	1	0	5
ENSRNOG00000070982	1	1	0	1	1	1	0	0	0	0	5
Eri3	0	0	0	1	1	0	1	0	1	1	5
Fkbp2	0	1	0	0	1	1	1	0	1	0	5
Gria3	0	0	1	0	0	1	1	0	1	1	5
Hnrnpk	0	0	1	1	0	1	1	0	1	0	5
Hpf1	0	1	1	1	0	0	0	1	1	0	5
Hsd17b8	0	1	1	1	0	0	0	1	0	1	5
Ift20	0	0	1	1	0	0	0	1	1	1	5
Madd	0	1	1	1	0	0	0	1	0	1	5
Map4	1	0	0	0	0	1	1	1	1	0	5
Map7d2	1	0	0	1	1	1	0	0	1	0	5
Mbnl2	1	0	1	1	1	0	0	0	0	1	5
Memo1	1	0	0	1	1	1	0	1	0	0	5
Mrps18b	1	1	1	1	0	0	0	1	0	0	5
Mrps18c	1	0	0	0	1	1	1	0	1	0	5
Mrps36	1	0	0	0	1	1	1	0	1	0	5
Ncam1	1	1	0	1	1	1	0	0	0	0	5
Pcm1	0	0	1	1	1	0	1	0	0	1	5
Plekhb1	1	1	0	0	0	1	1	0	1	0	5
Prpf40a	0	1	1	1	1	0	0	0	0	1	5
Psap	0	1	0	0	1	1	1	0	1	0	5
Psma7	0	0	1	1	1	0	0	0	1	1	5
Rabggtb	1	1	1	0	0	1	0	0	0	1	5
Ralyl	1	1	1	0	1	1	0	0	0	0	5
Rexo2	0	1	1	1	1	1	0	0	0	0	5
Rsrp1	1	1	1	0	0	0	0	0	1	1	5
Sat2	1	0	1	1	0	0	1	0	1	0	5
Septin7	1	1	0	1	0	0	0	1	1	0	5
Sh3kbp1	1	0	1	1	0	0	0	1	1	0	5
Slc25a23	1	1	0	0	0	1	1	0	0	1	5
Spryd7	1	0	1	0	1	0	0	1	1	0	5
Ssbp2	1	0	1	1	1	0	0	0	0	1	5
Stxbp1	1	1	1	0	0	1	0	0	1	0	5
Tra2b	0	1	1	1	0	0	0	0	1	1	5
Trappc4	0	0	1	1	0	0	1	0	1	1	5
Trnau1ap	1	0	1	1	0	1	0	1	0	0	5
Tubb2a	1	0	0	0	0	1	0	1	1	1	5
U2af1l4	1	0	1	1	1	1	0	0	0	0	5
Ube2i	1	1	1	0	0	0	0	0	1	1	5
Vmp1	0	1	0	1	0	0	0	1	1	1	5
Aamdc	1	0	0	0	1	0	1	0	1	0	4
Abi2	0	1	0	0	0	1	0	0	1	1	4
Ablim2	1	0	0	0	0	1	0	1	1	0	4
Actn4	0	1	0	0	0	1	0	1	0	1	4
Aif1	0	0	0	0	1	0	0	1	1	1	4
Alcam	1	0	1	0	0	1	0	0	0	1	4
Alkbh6	0	1	0	0	1	0	0	1	1	0	4
Ankrd46	1	0	0	0	1	0	0	0	1	1	4
Anks1b	1	1	0	0	0	0	0	1	0	1	4
Ap1b1	1	0	0	0	0	1	1	1	0	0	4
Aplp2	1	0	1	1	0	0	0	1	0	0	4
Atp6v0d1	1	0	1	1	1	0	0	0	0	0	4
Atp6v1h	0	1	1	0	0	1	0	0	0	1	4
B9d1	0	0	1	1	0	1	0	0	1	0	4
Bcas1	0	0	1	0	1	1	1	0	0	0	4
Camk2b	0	0	1	0	0	1	1	0	0	1	4
Camta1	0	0	1	1	0	0	1	1	0	0	4
Cast	0	0	0	1	0	0	0	1	1	1	4
Cers5	1	0	0	1	0	1	0	0	1	0	4
Cfap36	0	0	1	1	0	0	0	1	0	1	4
Churc1	0	0	0	0	1	1	0	1	1	0	4
Cltb	0	0	0	1	1	1	0	0	1	0	4
Commd9	0	1	0	1	0	0	1	0	1	0	4
Cops4	1	0	1	1	0	0	0	0	1	0	4
Dnajb2	1	1	0	0	1	0	0	0	0	1	4
Dnm1	0	1	1	0	0	0	0	0	1	1	4
Edil3	1	0	0	0	1	0	0	1	1	0	4
Epb41l3	0	1	0	0	1	0	1	0	0	1	4
Eprs	0	0	1	0	0	0	0	1	1	1	4
Eps15	1	0	0	1	0	0	1	0	1	0	4
Erbin	1	0	1	0	1	0	0	0	1	0	4
Evl	1	1	1	0	0	0	1	0	0	0	4
Gak	0	0	1	1	0	0	0	0	1	1	4
Golgb1	0	0	1	1	1	0	1	0	0	0	4
Golm2	1	0	0	0	1	1	0	0	0	1	4
Gpbp1	1	0	1	1	0	0	1	0	0	0	4
Gsto1	1	0	0	0	0	1	1	0	1	0	4
Hnrnpa1	0	0	1	1	1	0	1	0	0	0	4
Hnrnpa2b1	1	0	1	1	0	0	0	0	0	1	4
Hnrnpab	1	0	1	1	0	0	1	0	0	0	4
Hnrnph3	0	0	1	0	1	0	0	0	1	1	4
Immp1l	1	0	1	0	0	0	1	1	0	0	4
Immt	1	0	1	0	0	0	0	0	1	1	4
Lrrc7	1	0	0	1	0	0	0	1	0	1	4
Lsamp	1	0	1	1	0	0	1	0	0	0	4
Map2	0	0	1	0	0	1	0	1	1	0	4
Mars1	1	0	1	1	0	0	0	0	1	0	4
Mcee	0	0	1	1	0	1	1	0	0	0	4
Mef2a	0	1	1	1	0	0	1	0	0	0	4
Metap2	0	0	0	0	0	0	1	1	1	1	4
Morf4l1	0	1	1	1	0	0	0	0	1	0	4
Myef2	0	0	0	1	1	0	0	0	1	1	4
Myl6	1	0	0	0	0	1	0	0	1	1	4
Naa20	0	1	0	0	0	0	1	1	1	0	4
Nt5c3b	0	0	0	0	1	1	0	1	1	0	4
Oxr1	0	1	0	1	0	0	1	0	1	0	4
Pam	0	1	1	0	1	1	0	0	0	0	4
Pex5l	0	1	0	0	1	0	1	0	1	0	4
Phf20	0	0	1	1	0	0	0	1	0	1	4
Ppp1r12a	1	0	1	0	1	1	0	0	0	0	4
Prkcb	1	1	1	0	0	0	0	1	0	0	4
Psmd11	1	0	0	0	0	1	0	1	1	0	4
Ptpra	0	0	1	1	0	0	1	0	1	0	4
Pum2	1	0	1	0	0	1	0	0	1	0	4
Rbm39	1	0	1	0	1	1	0	0	0	0	4
Rfng	1	0	0	0	0	1	1	0	1	0	4
Rheb	0	1	1	1	0	0	0	0	1	0	4
Rnf14	1	0	1	0	0	0	1	0	1	0	4
Rnf181	0	0	0	0	1	1	0	0	1	1	4
Rpap2	0	1	0	1	0	1	0	0	1	0	4
Sar1b	0	0	1	0	0	1	0	0	1	1	4
Sclt1	1	0	1	0	0	0	0	0	1	1	4
Smim18	0	0	0	0	1	0	0	1	1	1	4
Snrpa1	1	0	0	1	0	0	0	1	0	1	4
Stmn3	0	0	0	1	1	1	0	0	1	0	4
Tcf25	1	0	1	1	0	0	0	0	1	0	4
Tmem141	1	1	0	1	0	0	1	0	0	0	4
Ttc3	1	0	1	1	0	1	0	0	0	0	4
U2af1	1	1	0	0	0	1	0	0	1	0	4
Ube2b	1	0	1	1	0	0	1	0	0	0	4
Ube2q2	0	1	0	1	0	1	1	0	0	0	4
Ubqln1	1	1	0	0	0	1	0	0	1	0	4
Vta1	0	1	0	1	1	0	1	0	0	0	4
Zfand6	1	1	1	1	0	0	0	0	0	0	4
Zmynd11	1	0	0	0	0	1	0	0	1	1	4
AABR07040855.1	0	0	1	0	1	1	0	0	0	0	3
AABR07066379.1	1	0	0	0	1	0	0	1	0	0	3
AABR07066700.1	0	1	0	0	1	1	0	0	0	0	3
Acbd5	1	0	0	0	1	0	0	0	1	0	3
Acot7	0	0	0	0	1	1	0	0	1	0	3
Acsl3	1	0	0	1	0	0	0	0	0	1	3
Actr10	1	0	0	0	0	1	0	1	0	0	3
Acyp2	0	1	0	0	0	1	0	0	0	1	3
Agap3	1	0	0	0	0	1	0	0	0	1	3
Akap9	0	0	1	1	0	0	0	0	0	1	3
Aldh3a2	1	0	1	0	0	0	0	0	1	0	3
Alkbh7	1	1	0	0	0	0	0	0	1	0	3
Amdhd2	0	0	1	0	0	1	0	1	0	0	3
Ankrd12	0	0	1	1	0	0	0	1	0	0	3
Apbb1	1	0	0	0	0	0	0	1	0	1	3
Apc	0	0	1	1	0	0	0	0	0	1	3
Arfrp1	0	0	1	1	1	0	0	0	0	0	3
Armc8	1	0	1	0	0	0	0	0	1	0	3
Asmtl	1	0	1	0	0	0	0	0	1	0	3
Atg13	0	0	0	0	0	0	0	1	1	1	3
Atp13a2	0	0	1	0	0	0	1	0	0	1	3
Aup1	1	1	0	0	0	0	1	0	0	0	3
Cap2	1	0	0	0	0	0	1	1	0	0	3
Ccar1	0	0	1	1	0	0	0	1	0	0	3
Ccndbp1	0	0	1	1	0	1	0	0	0	0	3
Cd47	0	1	1	0	0	0	1	0	0	0	3
Cdadc1	0	0	1	1	0	0	0	0	1	0	3
Cdip1	1	0	0	0	0	1	0	1	0	0	3
Celf4	1	1	0	0	0	0	0	1	0	0	3
Cep170	0	1	0	0	0	1	0	0	1	0	3
Chchd3	0	0	1	0	1	0	0	1	0	0	3
Chl1	1	0	1	0	0	0	0	0	1	0	3
Chmp2a	1	0	0	0	0	1	0	0	1	0	3
Chn1	0	0	1	0	1	0	1	0	0	0	3
Chn2	1	0	0	0	0	1	0	0	1	0	3
Cnksr2	0	1	1	1	0	0	0	0	0	0	3
Cnot2	0	0	0	1	0	0	1	1	0	0	3
Creld2	0	1	1	1	0	0	0	0	0	0	3
Cul1	1	0	1	1	0	0	0	0	0	0	3
Dennd10	1	0	0	1	0	0	1	0	0	0	3
Dgkb	1	0	0	0	1	0	1	0	0	0	3
Dlgap4	1	0	0	0	0	0	0	1	0	1	3
Dnajb13	0	0	1	0	0	0	0	1	0	1	3
Dnajc24	0	0	1	0	1	0	0	0	1	0	3
Dpf1	1	0	1	0	0	0	1	0	0	0	3
Dst	1	0	1	0	0	0	0	0	1	0	3
Dync1i2	0	0	1	0	1	0	0	0	1	0	3
Dync1li2	1	0	0	0	0	0	0	1	0	1	3
Eif5a	0	0	0	0	1	0	0	1	0	1	3
Elp5	0	0	0	0	1	0	1	0	1	0	3
ENSRNOG00000063966	0	0	1	1	0	0	1	0	0	0	3
Faf2	0	0	1	0	1	0	0	0	1	0	3
Fam229b	0	1	0	0	1	0	0	0	1	0	3
Fgf9	0	1	0	0	1	0	0	0	1	0	3
Flot1	1	0	0	1	0	0	0	0	1	0	3
Gamt	0	0	0	0	1	0	0	0	1	1	3
Grpel1	0	0	0	0	0	1	0	0	1	1	3
Hm13	0	0	1	1	0	0	0	0	1	0	3
Hnrnpdl	1	0	0	0	0	0	0	1	0	1	3
Ilf3	0	0	0	1	0	1	0	1	0	0	3
Ints10	0	1	1	1	0	0	0	0	0	0	3
Ints11	0	0	1	1	0	0	0	0	1	0	3
Isoc2a	0	0	0	1	0	0	0	0	1	1	3
Ist1	0	0	1	1	1	0	0	0	0	0	3
Itih3	0	0	0	0	1	0	1	0	1	0	3
Kifap3	1	1	0	0	0	0	1	0	0	0	3
Kifc2	1	0	0	0	0	0	0	1	1	0	3
Kmt2d	1	0	0	0	0	0	0	0	1	1	3
Ktn1	0	1	1	0	1	0	0	0	0	0	3
Laptm4a	1	0	0	0	0	0	1	1	0	0	3
Lmo7	1	1	1	0	0	0	0	0	0	0	3
Lsm4	0	0	0	0	1	1	1	0	0	0	3
Mapre3	0	1	1	1	0	0	0	0	0	0	3
Mapt	0	0	1	0	0	0	1	0	1	0	3
Marchf7	1	0	1	1	0	0	0	0	0	0	3
Matr3	1	0	0	1	0	0	0	1	0	0	3
Med30	1	1	0	1	0	0	0	0	0	0	3
Mier1	0	0	0	1	0	0	0	1	1	0	3
Mpc1	1	0	1	1	0	0	0	0	0	0	3
Mprip	1	0	1	0	0	0	0	0	0	1	3
Mrps35	0	0	0	0	1	1	0	0	1	0	3
Naca	0	0	0	0	0	0	1	1	1	0	3
Ncln	0	0	0	0	0	0	1	1	0	1	3
Ndrg2	1	0	0	0	0	1	0	0	1	0	3
Ndufa5	1	0	0	0	0	1	0	0	1	0	3
Ndufb3	1	0	0	1	0	0	0	0	1	0	3
Ndufv3	0	1	0	0	0	0	0	1	0	1	3
Nnat	0	0	0	0	1	0	1	0	1	0	3
Nras	0	0	1	1	0	0	1	0	0	0	3
Nsd1	1	0	0	0	1	0	0	1	0	0	3
Nt5c2	0	1	0	0	1	0	0	0	0	1	3
Oaz2	1	1	0	0	0	1	0	0	0	0	3
Ocel1	1	1	1	0	0	0	0	0	0	0	3
Osbpl1a	0	0	0	1	0	0	0	1	0	1	3
P4ha1	0	1	0	0	1	0	0	0	0	1	3
Palm	1	0	0	0	0	1	1	0	0	0	3
Paxx	1	1	0	0	0	0	0	0	1	0	3
Pfdn5	0	0	0	1	1	0	0	0	1	0	3
Phf3	1	0	1	0	0	0	1	0	0	0	3
Pkm	0	0	0	0	0	0	0	1	1	1	3
Ppa1	0	0	1	0	0	0	0	1	0	1	3
Ppp2r2b	0	0	1	1	0	1	0	0	0	0	3
Prim1	0	0	1	1	0	0	0	0	1	0	3
Psip1	1	0	0	0	0	1	1	0	0	0	3
Psmc1	0	0	0	0	1	1	0	0	1	0	3
Ptdss2	0	0	0	0	1	0	0	0	1	1	3
Pycr3	1	0	0	1	0	0	0	0	1	0	3
Rala	1	0	0	0	0	0	0	1	0	1	3
Rap1gds1	0	0	0	1	1	0	1	0	0	0	3
Rapgef4	1	0	0	0	0	0	1	1	0	0	3
Rbm14	0	0	1	0	0	0	1	0	0	1	3
Rbms3	1	0	0	0	1	0	0	0	1	0	3
Rbmx	1	0	1	1	0	0	0	0	0	0	3
RGD1309540	0	0	1	0	1	0	0	1	0	0	3
Rps24	0	0	0	0	1	1	0	0	1	0	3
S100b	1	0	0	1	1	0	0	0	0	0	3
Sars1	0	0	0	0	0	1	0	1	0	1	3
Scoc	0	1	1	0	0	0	0	0	1	0	3
Sdhaf2	0	0	0	0	1	1	0	0	1	0	3
Sergef	0	0	0	1	1	0	0	0	0	1	3
Sez6l	1	0	1	0	0	1	0	0	0	0	3
Sgce	1	0	1	0	0	1	0	0	0	0	3
Snap25	0	0	0	1	1	0	1	0	0	0	3
Snap91	1	0	0	0	1	0	0	0	0	1	3
Sox5	0	1	0	0	0	0	0	1	0	1	3
Sphkap	0	0	1	1	0	0	0	1	0	0	3
Sptan1	1	0	0	0	1	0	0	0	1	0	3
Srp72	1	0	1	0	0	0	0	1	0	0	3
Srsf10	0	0	1	1	0	1	0	0	0	0	3
Stk16	0	0	1	0	1	0	0	1	0	0	3
Stmn4	1	0	0	0	0	1	0	0	0	1	3
Stoml1	0	0	0	0	0	0	0	1	1	1	3
Tcerg1	1	0	1	1	0	0	0	0	0	0	3
Tm2d1	0	0	1	1	1	0	0	0	0	0	3
Tmem33	0	0	1	1	0	0	1	0	0	0	3
Tmem50a	0	0	1	0	0	0	0	1	0	1	3
Tmpo	0	0	0	1	0	0	1	1	0	0	3
Tom1l2	1	0	0	0	1	0	0	0	1	0	3
Tppp	1	0	0	0	0	1	0	0	1	0	3
Tubb4a	0	1	0	0	0	0	0	1	0	1	3
Txn2	1	0	1	1	0	0	0	0	0	0	3
Ubtf	0	0	1	1	0	0	1	0	0	0	3
Uchl5	0	0	1	1	0	0	1	0	0	0	3
Unc79	0	0	0	1	0	1	0	0	0	1	3
Use1	1	0	0	0	1	0	0	0	1	0	3
Usp29	0	0	1	0	0	1	0	0	1	0	3
Usp45	0	0	1	0	0	0	1	0	0	1	3
Usp5	0	0	0	0	1	0	1	0	1	0	3
Vdac3	0	1	0	0	0	1	0	0	0	1	3
Washc3	0	0	1	0	0	0	0	1	0	1	3
Wbp2	0	1	0	0	0	1	0	1	0	0	3
Wbp4	0	1	1	0	1	0	0	0	0	0	3
Ykt6	0	0	1	1	0	0	0	1	0	0	3
Zdhhc20	0	1	1	0	0	0	0	0	1	0	3
Zfyve21	0	1	0	0	0	0	0	1	0	1	3
Zranb2	0	0	1	1	1	0	0	0	0	0	3
AABR07039316.1	0	1	0	0	0	0	0	0	0	1	2
Aak1	1	0	0	0	0	0	0	1	0	0	2
AC097784.1	1	0	1	0	0	0	0	0	0	0	2
Acaa1a	0	0	1	0	0	1	0	0	0	0	2
Actr6	1	0	0	0	0	0	0	0	1	0	2
Adhfe1	1	0	0	0	0	0	0	1	0	0	2
Aff4	1	0	0	0	0	0	0	0	1	0	2
Aftph	0	1	0	0	1	0	0	0	0	0	2
Ahi1	1	0	0	0	1	0	0	0	0	0	2
Aig1	0	1	1	0	0	0	0	0	0	0	2
Akap2	0	0	1	0	0	0	0	1	0	0	2
Aldh1a1	0	0	0	0	1	0	0	0	1	0	2
Anapc4	0	0	1	1	0	0	0	0	0	0	2
Ank3	0	0	0	0	0	0	1	0	1	0	2
Ankrd17	1	0	1	0	0	0	0	0	0	0	2
Ankrd6	0	0	1	0	0	0	0	0	0	1	2
Antkmt	0	0	0	1	0	0	0	1	0	0	2
Anxa6	1	0	0	0	0	0	0	0	1	0	2
Ap1s2	0	0	0	0	0	0	1	0	1	0	2
Apba2	0	1	0	0	0	0	0	0	1	0	2
Apod	0	0	0	0	0	1	0	0	1	0	2
Atg101	0	0	0	1	1	0	0	0	0	0	2
Atp2b1	0	0	0	1	0	0	1	0	0	0	2
Atp5pd	1	0	0	0	0	1	0	0	0	0	2
Atxn2	0	1	0	0	0	0	0	1	0	0	2
Azin1	0	0	1	0	0	0	0	1	0	0	2
B4galnt1	1	0	0	0	0	1	0	0	0	0	2
Baz2b	0	0	1	1	0	0	0	0	0	0	2
Bud31	1	0	0	0	0	1	0	0	0	0	2
Cadm2	1	0	1	0	0	0	0	0	0	0	2
Camk2d	0	1	0	0	1	0	0	0	0	0	2
Cbs	0	0	0	0	0	0	0	0	1	1	2
Ccdc90b	1	0	0	0	0	0	1	0	0	0	2
Ccz1b	0	0	1	1	0	0	0	0	0	0	2
Cd74	0	0	0	0	0	0	1	0	0	1	2
Cdc42bpa	0	0	1	1	0	0	0	0	0	0	2
Cdk11b	1	0	1	0	0	0	0	0	0	0	2
Cdk14	0	0	1	0	0	1	0	0	0	0	2
Cdkl2	0	1	1	0	0	0	0	0	0	0	2
Celf1	0	1	0	0	0	0	0	1	0	0	2
Cep20	0	0	1	0	0	0	0	0	1	0	2
Chid1	1	0	0	0	1	0	0	0	0	0	2
Chmp3	1	0	1	0	0	0	0	0	0	0	2
Chpt1	0	0	1	0	0	0	0	1	0	0	2
Cmtm5	0	0	0	0	0	0	0	0	1	1	2
Cnih1	0	1	0	0	0	0	0	1	0	0	2
Commd10	0	0	1	0	0	0	1	0	0	0	2
Cpne8	1	0	0	1	0	0	0	0	0	0	2
Csrnp3	1	0	0	0	0	0	0	0	1	0	2
Ctnna2	0	0	0	0	1	0	0	1	0	0	2
Cutc	0	0	1	1	0	0	0	0	0	0	2
Dhdds	0	0	0	0	0	0	1	0	1	0	2
Dhrs1	1	1	0	0	0	0	0	0	0	0	2
Dlgap1	1	0	0	0	0	0	0	1	0	0	2
Dnm2	0	0	0	0	0	0	1	0	1	0	2
Dock10	0	0	1	0	0	0	0	0	0	1	2
Dtymk	0	1	0	0	0	0	0	0	0	1	2
Dusp18	0	0	1	1	0	0	0	0	0	0	2
Dync1i1	1	1	0	0	0	0	0	0	0	0	2
Dzip3	0	0	0	1	1	0	0	0	0	0	2
Eif4g3	0	0	0	0	0	0	0	1	1	0	2
Enpp2	0	1	0	0	1	0	0	0	0	0	2
ENSRNOG00000003269	0	1	1	0	0	0	0	0	0	0	2
ENSRNOG00000031222	0	0	0	1	0	0	0	0	1	0	2
ENSRNOG00000062531	1	0	0	0	0	0	0	0	1	0	2
ENSRNOG00000062710	0	0	0	1	1	0	0	0	0	0	2
ENSRNOG00000065488	1	0	0	0	0	0	0	1	0	0	2
Ewsr1	0	1	0	0	0	0	1	0	0	0	2
Fam155a	0	0	0	1	0	0	0	0	0	1	2
Fbxo16	0	0	1	1	0	0	0	0	0	0	2
Fcer1g	0	0	0	0	1	0	0	0	1	0	2
Fez2	0	0	1	0	0	0	0	0	0	1	2
Fgf12	0	1	1	0	0	0	0	0	0	0	2
Fhl1	0	1	0	0	0	0	0	1	0	0	2
Fip1l1	0	0	0	0	1	1	0	0	0	0	2
Fndc3a	0	0	0	0	0	1	0	0	1	0	2
Foxj3	0	0	0	1	0	0	0	0	0	1	2
Fubp1	0	0	0	0	0	1	0	0	1	0	2
Fxr1	0	0	1	1	0	0	0	0	0	0	2
Fxyd1	0	0	0	1	0	0	0	0	1	0	2
Ggps1	1	0	0	0	1	0	0	0	0	0	2
Git2	0	0	1	0	0	0	0	0	0	1	2
Glcci1	0	0	0	0	0	1	0	1	0	0	2
Gosr2	0	0	1	0	0	0	0	1	0	0	2
Gpcpd1	0	0	0	0	1	0	0	0	1	0	2
Gpr85	0	0	1	0	1	0	0	0	0	0	2
Grm3	0	0	0	0	0	1	1	0	0	0	2
Gsk3b	0	0	0	1	0	1	0	0	0	0	2
Gsta6	0	0	1	0	1	0	0	0	0	0	2
Gstm1	0	0	1	1	0	0	0	0	0	0	2
Gstm3	0	0	0	1	0	1	0	0	0	0	2
Guf1	0	1	0	0	0	0	0	0	0	1	2
Gyg1	1	0	0	0	1	0	0	0	0	0	2
Hikeshi	0	0	1	0	0	1	0	0	0	0	2
Hnrnpr	0	1	1	0	0	0	0	0	0	0	2
Hrh3	1	0	0	0	0	0	0	1	0	0	2
Hsp90aa1	0	0	0	0	0	0	0	1	1	0	2
Htra2	1	0	0	0	0	0	1	0	0	0	2
Ica1	0	0	1	1	0	0	0	0	0	0	2
Idh3g	0	0	0	0	1	0	0	0	1	0	2
Ids	0	0	0	0	0	0	0	1	1	0	2
Itgb3bp	0	0	0	0	1	0	0	0	1	0	2
Ivns1abp	0	1	0	0	0	0	0	0	1	0	2
Krtcap2	1	0	0	0	1	0	0	0	0	0	2
Lamp5	0	0	1	0	0	0	0	1	0	0	2
Lypla1	0	0	0	1	0	1	0	0	0	0	2
Lysmd2	0	0	1	0	0	0	0	0	0	1	2
Macroh2a1	1	0	0	0	1	0	0	0	0	0	2
Map9	1	0	0	0	0	1	0	0	0	0	2
Mapk9	0	0	1	0	0	0	0	0	1	0	2
Mapkap1	0	0	1	0	0	0	0	0	0	1	2
Mbnl1	0	0	0	0	1	0	0	0	1	0	2
Mef2c	1	0	0	0	0	0	0	1	0	0	2
Morf4l2	0	0	0	1	1	0	0	0	0	0	2
Mpzl1	1	0	0	0	0	0	0	1	0	0	2
Mrpl1	1	0	0	0	1	0	0	0	0	0	2
Mrpl22	0	0	0	0	1	0	1	0	0	0	2
Mrps14	0	0	0	0	1	0	0	0	1	0	2
Msl1	0	1	0	0	0	0	0	1	0	0	2
Mtrf1	0	0	0	1	0	0	0	1	0	0	2
Nalcn	0	0	1	0	0	0	0	0	1	0	2
Nap1l1	1	0	0	0	0	0	0	1	0	0	2
Nbr1	0	0	1	0	0	0	0	1	0	0	2
Ncald	1	0	0	0	0	0	0	1	0	0	2
Ncoa1	1	0	0	1	0	0	0	0	0	0	2
Ncor1	0	1	1	0	0	0	0	0	0	0	2
Ndrg4	1	0	0	0	0	0	0	0	1	0	2
Ndufv2	1	0	0	0	1	0	0	0	0	0	2
Ngly1	1	0	1	0	0	0	0	0	0	0	2
Nkain2	0	0	0	0	0	0	0	1	1	0	2
Nkain4	1	1	0	0	0	0	0	0	0	0	2
Nob1	0	0	1	0	0	0	0	0	0	1	2
Nptn	0	0	0	0	0	0	1	0	1	0	2
Nrxn3	1	0	1	0	0	0	0	0	0	0	2
Ntrk3	1	0	1	0	0	0	0	0	0	0	2
Ogdh	1	0	0	0	0	0	1	0	0	0	2
Os9	0	0	1	0	0	1	0	0	0	0	2
Pacsin2	0	0	1	0	0	0	0	0	0	1	2
Park7	0	1	1	0	0	0	0	0	0	0	2
Pcnp	0	1	0	0	1	0	0	0	0	0	2
Pex19	0	0	0	1	0	0	0	0	1	0	2
Pfdn1	0	0	1	0	0	1	0	0	0	0	2
Phb2	0	0	1	0	0	0	1	0	0	0	2
Plpp1	0	0	0	0	0	0	0	0	1	1	2
Pmpcb	0	1	0	0	0	0	0	0	0	1	2
Pmvk	0	1	0	0	0	0	0	0	1	0	2
Ppfia2	0	0	1	1	0	0	0	0	0	0	2
Ppp1r16a	0	1	0	0	0	0	0	1	0	0	2
Ppp3ca	0	0	1	0	0	0	0	0	0	1	2
Ppp3cb	0	1	0	0	1	0	0	0	0	0	2
Prmt1	1	0	0	0	0	0	0	0	1	0	2
Prpf19	0	0	0	0	1	0	0	1	0	0	2
Psmd7	1	0	0	0	0	0	0	0	1	0	2
Ptpn5	1	0	0	0	0	0	0	1	0	0	2
Puf60	0	0	0	0	0	1	0	1	0	0	2
R3hdm1	0	0	1	1	0	0	0	0	0	0	2
Rab6a	0	0	0	1	1	0	0	0	0	0	2
Rabepk	0	1	0	1	0	0	0	0	0	0	2
Rbfox3	0	0	1	0	0	1	0	0	0	0	2
Rbm3	0	0	0	1	0	1	0	0	0	0	2
Rbx1	0	0	0	0	1	0	0	0	1	0	2
RGD1560212	0	0	1	0	0	0	0	0	1	0	2
Rmdn1	0	0	1	0	1	0	0	0	0	0	2
Rnf13	1	0	0	0	1	0	0	0	0	0	2
Rpe	0	1	0	0	0	0	1	0	0	0	2
Rpf2	0	0	1	0	0	0	0	1	0	0	2
Rpl27	1	0	0	0	0	1	0	0	0	0	2
Rpn2	0	0	0	0	1	1	0	0	0	0	2
Rtkn	0	1	0	0	0	0	0	1	0	0	2
Rtraf	0	0	0	0	0	1	1	0	0	0	2
Rwdd3	0	0	1	1	0	0	0	0	0	0	2
S100a1	0	0	0	0	0	1	0	0	1	0	2
Sec11c	0	0	0	0	0	0	0	0	1	1	2
Sema6d	1	0	0	0	0	0	0	0	1	0	2
Serbp1	0	0	0	1	0	0	1	0	0	0	2
Serp2	1	0	1	0	0	0	0	0	0	0	2
Sez6	0	0	0	1	0	0	1	0	0	0	2
Sirt3	0	0	1	1	0	0	0	0	0	0	2
Slc10a3	0	0	0	0	1	0	0	0	1	0	2
Slc2a8	0	0	0	0	0	1	1	0	0	0	2
Smarca4	0	0	1	1	0	0	0	0	0	0	2
Smarce1	0	0	0	0	0	0	0	0	1	1	2
Snap47	0	0	1	0	1	0	0	0	0	0	2
Snapc3	0	0	1	1	0	0	0	0	0	0	2
Snx16	1	0	1	0	0	0	0	0	0	0	2
Srsf2	1	0	0	0	0	0	0	0	1	0	2
Ssb	0	0	1	0	0	0	0	0	1	0	2
Syne1	0	0	0	0	1	0	0	0	1	0	2
Tbce	0	1	0	0	0	0	0	0	1	0	2
Tceal5	0	0	1	0	0	0	0	0	1	0	2
Tfg	1	0	0	1	0	0	0	0	0	0	2
Tm9sf2	1	0	0	0	0	0	0	1	0	0	2
Tmem147	0	1	0	0	0	0	0	0	1	0	2
Tmem176b	0	0	0	1	0	0	0	0	0	1	2
Tmem255a	0	0	0	0	0	1	0	0	1	0	2
Tpm1	0	0	1	0	0	1	0	0	0	0	2
Tpm2	0	0	0	1	1	0	0	0	0	0	2
Tprkb	1	0	0	1	0	0	0	0	0	0	2
Trak2	0	1	0	0	0	0	0	1	0	0	2
Trappc13	1	0	0	1	0	0	0	0	0	0	2
Ttc14	0	1	0	0	0	0	0	1	0	0	2
Ttyh1	0	0	0	0	0	0	0	1	0	1	2
Uba3	1	0	1	0	0	0	0	0	0	0	2
Ubac1	0	0	1	1	0	0	0	0	0	0	2
Ubac2	1	1	0	0	0	0	0	0	0	0	2
Ube2j1	0	0	1	0	0	0	0	0	1	0	2
Ube2l3	0	0	0	0	0	1	0	0	1	0	2
Usp9x	1	0	1	0	0	0	0	0	0	0	2
Vps28	0	0	1	0	0	1	0	0	0	0	2
Wasf3	0	0	0	1	0	0	0	0	0	1	2
Wnk1	0	0	0	0	1	1	0	0	0	0	2
Zfp622	0	0	1	1	0	0	0	0	0	0	2
Zfp938	1	0	0	0	0	0	0	1	0	0	2
AABR07028769.1	0	0	0	0	0	0	0	0	1	0	1
AABR07028902.1	0	0	1	0	0	0	0	0	0	0	1
AABR07035787.1	0	0	0	0	0	0	0	0	1	0	1
Aars1	0	0	0	0	0	0	0	0	1	0	1
Abcf1	1	0	0	0	0	0	0	0	0	0	1
Acad8	0	0	1	0	0	0	0	0	0	0	1
Acat1	0	0	0	0	0	1	0	0	0	0	1
Acbd4	0	0	0	0	0	0	0	0	0	1	1
Acly	0	0	0	0	0	0	0	0	1	0	1
Acot13	0	0	1	0	0	0	0	0	0	0	1
Acsl6	0	0	1	0	0	0	0	0	0	0	1
Adgrb1	0	1	0	0	0	0	0	0	0	0	1
Adgrb3	0	0	0	0	1	0	0	0	0	0	1
Afdn	0	0	0	0	0	0	0	0	1	0	1
Agtpbp1	0	0	0	1	0	0	0	0	0	0	1
Aifm3	0	1	0	0	0	0	0	0	0	0	1
Akr1a1	0	0	0	0	0	0	0	0	0	1	1
Aldoc	0	0	0	0	0	1	0	0	0	0	1
Anapc10	0	0	1	0	0	0	0	0	0	0	1
Anapc5	0	0	0	1	0	0	0	0	0	0	1
Ano3	0	0	1	0	0	0	0	0	0	0	1
Anp32e	0	0	0	0	0	0	0	0	1	0	1
Apex1	0	0	0	0	0	0	0	0	0	1	1
Aplp1	0	0	0	0	0	0	0	0	1	0	1
Aptx	0	0	1	0	0	0	0	0	0	0	1
Arfgap1	0	0	0	0	0	0	0	0	1	0	1
Arid4b	0	0	0	1	0	0	0	0	0	0	1
Arl6ip5	0	0	0	0	0	1	0	0	0	0	1
Armc9	1	0	0	0	0	0	0	0	0	0	1
Arpc3	0	0	0	0	0	0	1	0	0	0	1
Aspscr1	0	0	1	0	0	0	0	0	0	0	1
Asrgl1	0	0	0	1	0	0	0	0	0	0	1
Atg4b	1	0	0	0	0	0	0	0	0	0	1
Atg5	1	0	0	0	0	0	0	0	0	0	1
Atp2b2	1	0	0	0	0	0	0	0	0	0	1
Atp2b3	0	0	0	0	0	1	0	0	0	0	1
Atp5po	0	1	0	0	0	0	0	0	0	0	1
Atp6v0a1	0	0	0	0	0	1	0	0	0	0	1
Atp6v1c1	0	0	1	0	0	0	0	0	0	0	1
Auh	1	0	0	0	0	0	0	0	0	0	1
Bace2	0	0	0	0	0	0	0	0	1	0	1
Bcap31	1	0	0	0	0	0	0	0	0	0	1
Bphl	0	0	1	0	0	0	0	0	0	0	1
Bpnt1	0	0	0	0	0	0	1	0	0	0	1
Bptf	0	0	1	0	0	0	0	0	0	0	1
Brd2	0	0	0	0	0	1	0	0	0	0	1
Brd8	0	0	0	1	0	0	0	0	0	0	1
Btbd10	0	0	0	1	0	0	0	0	0	0	1
C1d	0	0	1	0	0	0	0	0	0	0	1
Cadps	0	0	0	0	1	0	0	0	0	0	1
Cadps2	1	0	0	0	0	0	0	0	0	0	1
Calu	0	0	0	0	0	0	0	0	0	1	1
Camk1	0	0	0	0	0	0	0	1	0	0	1
Camk1g	0	0	0	0	0	0	0	0	1	0	1
Camk4	1	0	0	0	0	0	0	0	0	0	1
Camkk2	0	0	0	0	0	0	0	1	0	0	1
Cap1	0	0	0	0	1	0	0	0	0	0	1
Ccdc136	0	0	0	0	0	0	0	0	1	0	1
Ccdc25	0	0	0	0	0	0	0	0	1	0	1
Ccser2	0	0	0	0	0	0	0	0	1	0	1
Cdc42ep2	0	0	0	0	0	0	0	0	1	0	1
Cdk5rap3	0	0	0	0	0	1	0	0	0	0	1
Celsr2	0	1	0	0	0	0	0	0	0	0	1
Cfap20dc	0	0	1	0	0	0	0	0	0	0	1
Chd6	1	0	0	0	0	0	0	0	0	0	1
Chtop	1	0	0	0	0	0	0	0	0	0	1
Ckmt1	0	1	0	0	0	0	0	0	0	0	1
Clip1	0	0	1	0	0	0	0	0	0	0	1
Clpp	0	0	1	0	0	0	0	0	0	0	1
Cmc2	0	0	1	0	0	0	0	0	0	0	1
Cmtr1	0	1	0	0	0	0	0	0	0	0	1
Cnot4	1	0	0	0	0	0	0	0	0	0	1
Cnpy2	0	0	0	0	0	0	0	0	1	0	1
Colec11	0	0	0	0	0	0	1	0	0	0	1
Commd4	0	0	1	0	0	0	0	0	0	0	1
Cope	0	0	0	1	0	0	0	0	0	0	1
Coq3	0	0	0	0	0	0	0	0	1	0	1
Coq7	0	1	0	0	0	0	0	0	0	0	1
Cox4i1	0	0	0	0	0	1	0	0	0	0	1
Cox6b1	0	0	0	0	0	0	1	0	0	0	1
Cox6c	0	0	0	0	0	0	0	0	1	0	1
Cpne5	1	0	0	0	0	0	0	0	0	0	1
Crebrf	1	0	0	0	0	0	0	0	0	0	1
Crppa	0	0	0	0	0	0	0	0	1	0	1
Csnk1d	0	0	0	0	0	0	0	0	0	1	1
Cstf2	0	1	0	0	0	0	0	0	0	0	1
Ctbp1	0	0	0	0	1	0	0	0	0	0	1
Cttn	0	0	0	0	0	0	0	1	0	0	1
Cuta	0	0	0	0	0	0	0	1	0	0	1
Cyb5r4	0	0	0	0	1	0	0	0	0	0	1
Cyp7b1	0	0	1	0	0	0	0	0	0	0	1
Cyrib	1	0	0	0	0	0	0	0	0	0	1
Dab1	0	0	0	0	0	0	0	0	0	1	1
Dad1	0	0	0	1	0	0	0	0	0	0	1
Daglb	0	0	0	0	0	0	0	0	0	1	1
Dbn1	0	0	0	0	0	0	0	0	0	1	1
Dcaf11	0	1	0	0	0	0	0	0	0	0	1
Dclk1	0	0	0	0	0	0	0	0	0	1	1
Ddx42	0	1	0	0	0	0	0	0	0	0	1
Dek	0	0	0	0	0	0	0	1	0	0	1
Denr	0	0	1	0	0	0	0	0	0	0	1
Dgkg	0	0	0	0	0	0	0	0	0	1	1
Dhx15	0	0	0	0	0	0	0	0	1	0	1
Disp2	0	0	0	0	0	0	0	0	0	1	1
Dlg2	1	0	0	0	0	0	0	0	0	0	1
Dlg4	0	0	0	0	0	1	0	0	0	0	1
Dmtn	0	0	0	0	0	0	0	1	0	0	1
Dmwd	0	0	0	0	0	0	0	1	0	0	1
Dnaaf9	0	0	0	0	0	0	0	0	1	0	1
Dnaja3	0	0	0	1	0	0	0	0	0	0	1
Dnajb6	0	0	1	0	0	0	0	0	0	0	1
Dnajc18	1	0	0	0	0	0	0	0	0	0	1
Dock3	0	0	0	1	0	0	0	0	0	0	1
Dpcd	0	0	0	0	0	0	0	0	1	0	1
Dtd1	0	0	0	0	0	0	0	1	0	0	1
Dut	0	0	0	1	0	0	0	0	0	0	1
Dym	0	0	0	1	0	0	0	0	0	0	1
Eapp	0	0	0	0	0	0	1	0	0	0	1
Eef1a1	1	0	0	0	0	0	0	0	0	0	1
Eef1akmt1	0	0	0	0	0	0	0	0	1	0	1
Egln2	0	0	0	0	0	0	1	0	0	0	1
Ehbp1l1	0	1	0	0	0	0	0	0	0	0	1
Eif3a	0	0	0	1	0	0	0	0	0	0	1
Eif3m	0	0	1	0	0	0	0	0	0	0	1
Eif4a3	0	0	0	0	0	0	0	0	1	0	1
Eif4h	0	0	0	0	0	0	1	0	0	0	1
Elmod1	1	0	0	0	0	0	0	0	0	0	1
Elp3	0	1	0	0	0	0	0	0	0	0	1
Emid1	0	0	0	0	0	0	0	1	0	0	1
Emsy	1	0	0	0	0	0	0	0	0	0	1
ENSRNOG00000002387	0	0	0	0	0	0	0	1	0	0	1
ENSRNOG00000004060	0	0	0	0	0	0	0	1	0	0	1
ENSRNOG00000004564	1	0	0	0	0	0	0	0	0	0	1
ENSRNOG00000039829	0	0	1	0	0	0	0	0	0	0	1
ENSRNOG00000043348	1	0	0	0	0	0	0	0	0	0	1
ENSRNOG00000046343	1	0	0	0	0	0	0	0	0	0	1
ENSRNOG00000046663	1	0	0	0	0	0	0	0	0	0	1
ENSRNOG00000047374	0	0	0	0	1	0	0	0	0	0	1
ENSRNOG00000049931	0	0	0	0	1	0	0	0	0	0	1
ENSRNOG00000067240	0	0	0	0	0	0	0	0	0	1	1
ENSRNOG00000067344	0	0	1	0	0	0	0	0	0	0	1
ENSRNOG00000067555	0	0	0	0	0	0	1	0	0	0	1
ENSRNOG00000068835	0	0	0	0	1	0	0	0	0	0	1
Epha5	0	0	0	0	0	0	0	0	1	0	1
Epn2	0	0	0	0	0	0	0	1	0	0	1
Erc2	0	0	1	0	0	0	0	0	0	0	1
Ercc3	0	0	0	1	0	0	0	0	0	0	1
Erg28	0	0	1	0	0	0	0	0	0	0	1
Ergic2	0	0	0	1	0	0	0	0	0	0	1
Erh	0	1	0	0	0	0	0	0	0	0	1
Fam13b	0	0	0	0	1	0	0	0	0	0	1
Fam151b	0	0	1	0	0	0	0	0	0	0	1
Fam189b	0	0	0	0	0	0	0	1	0	0	1
Fat1	0	0	0	0	0	0	0	0	0	1	1
Fbxo44	0	0	0	0	0	0	0	1	0	0	1
Fbxo8	0	0	0	0	0	1	0	0	0	0	1
Fermt2	0	0	1	0	0	0	0	0	0	0	1
Fgfr1op2	0	0	0	0	0	1	0	0	0	0	1
Fibp	0	0	0	0	0	0	0	1	0	0	1
Fto	0	0	0	0	0	1	0	0	0	0	1
G3bp2	0	0	0	0	0	0	0	0	1	0	1
Gabbr1	0	0	0	0	0	0	0	0	1	0	1
Gabra4	0	0	1	0	0	0	0	0	0	0	1
Gabrg2	0	0	0	0	0	0	0	0	0	1	1
Gapvd1	0	0	0	0	1	0	0	0	0	0	1
Gas7	0	0	1	0	0	0	0	0	0	0	1
Gcc2	0	0	1	0	0	0	0	0	0	0	1
Gfus	0	0	0	0	0	0	0	0	1	0	1
Ggnbp2	0	0	0	0	1	0	0	0	0	0	1
Ghitm	0	0	1	0	0	0	0	0	0	0	1
Gigyf2	1	0	0	0	0	0	0	0	0	0	1
Gjb6	0	0	0	1	0	0	0	0	0	0	1
Gmpr	0	0	0	0	0	0	0	1	0	0	1
Golga1	0	0	1	0	0	0	0	0	0	0	1
Got1	0	0	0	0	0	0	1	0	0	0	1
Gpm6b	1	0	0	0	0	0	0	0	0	0	1
Gria1	0	0	0	0	0	1	0	0	0	0	1
Gsta1	0	0	1	0	0	0	0	0	0	0	1
Gstk1	0	0	0	0	0	1	0	0	0	0	1
Gstm2	0	0	0	0	0	0	1	0	0	0	1
Haus7	1	0	0	0	0	0	0	0	0	0	1
Hdac3	0	1	0	0	0	0	0	0	0	0	1
Hdlbp	0	0	0	0	0	0	0	0	0	1	1
Hexa	0	1	0	0	0	0	0	0	0	0	1
Hgs	0	0	0	0	0	0	0	0	1	0	1
Hint3	0	0	1	0	0	0	0	0	0	0	1
Hipk3	1	0	0	0	0	0	0	0	0	0	1
Hmgcll1	0	0	0	0	1	0	0	0	0	0	1
Hmgcs1	0	0	0	0	0	0	0	0	0	1	1
Hnrnpa3	1	0	0	0	0	0	0	0	0	0	1
Hnrnpm	0	0	0	0	1	0	0	0	0	0	1
Hprt1	0	0	0	0	1	0	0	0	0	0	1
Hscb	0	0	0	0	0	0	0	1	0	0	1
Hyal1	0	0	0	0	1	0	0	0	0	0	1
Idua	0	0	0	0	0	0	0	0	1	0	1
Ifrd1	0	0	0	0	0	0	0	0	1	0	1
Ift52	1	0	0	0	0	0	0	0	0	0	1
Iftap	0	0	0	0	0	0	0	0	1	0	1
Inpp1	0	0	0	0	0	0	0	0	1	0	1
Ip6k2	1	0	0	0	0	0	0	0	0	0	1
Iqsec1	0	0	0	0	0	0	0	1	0	0	1
Itgb1bp1	0	0	0	0	1	0	0	0	0	0	1
Itpa	1	0	0	0	0	0	0	0	0	0	1
Itpr1	0	0	0	0	0	0	0	1	0	0	1
Jmjd1c	0	0	0	0	1	0	0	0	0	0	1
Josd2	0	0	0	0	0	0	0	0	1	0	1
Kars	1	0	0	0	0	0	0	0	0	0	1
Kdm4c	0	0	0	1	0	0	0	0	0	0	1
Kif1a	0	1	0	0	0	0	0	0	0	0	1
Kif21a	0	0	0	0	0	0	0	1	0	0	1
Kif5c	0	0	0	0	0	0	0	1	0	0	1
Klhdc3	0	0	0	0	0	0	0	0	1	0	1
Krr1	0	0	0	0	1	0	0	0	0	0	1
Ldah	1	0	0	0	0	0	0	0	0	0	1
Lims1	0	0	0	0	0	0	0	1	0	0	1
Lrp1b	0	0	1	0	0	0	0	0	0	0	1
Luc7l2	0	0	0	0	0	0	0	0	1	0	1
Luzp1	0	0	0	0	1	0	0	0	0	0	1
Luzp2	0	0	0	1	0	0	0	0	0	0	1
Lyplal1	0	0	0	0	0	0	0	1	0	0	1
Mag	1	0	0	0	0	0	0	0	0	0	1
Map1b	0	0	0	0	0	1	0	0	0	0	1
Map2k5	1	0	0	0	0	0	0	0	0	0	1
Mapk10	0	0	0	0	0	0	0	1	0	0	1
Mapk8ip3	0	0	0	0	0	0	0	0	1	0	1
Matn2	0	0	1	0	0	0	0	0	0	0	1
Max	0	1	0	0	0	0	0	0	0	0	1
Mcts1	0	0	0	0	0	0	1	0	0	0	1
Mdm4	0	0	0	0	1	0	0	0	0	0	1
Me3	0	0	1	0	0	0	0	0	0	0	1
Meis2	0	0	0	1	0	0	0	0	0	0	1
Meis3	0	0	0	0	0	0	0	0	1	0	1
Mettl23	1	0	0	0	0	0	0	0	0	0	1
MGC116121	0	0	0	0	1	0	0	0	0	0	1
Mib2	0	0	0	0	0	0	0	0	0	1	1
Minar2	0	0	0	0	0	1	0	0	0	0	1
Mindy3	1	0	0	0	0	0	0	0	0	0	1
Mob4	1	0	0	0	0	0	0	0	0	0	1
Mocs2	0	0	0	0	0	0	0	0	1	0	1
Mok	0	0	0	1	0	0	0	0	0	0	1
Mpc2	0	0	0	0	1	0	0	0	0	0	1
Mpi	0	0	1	0	0	0	0	0	0	0	1
Mpped1	0	0	0	0	0	0	0	1	0	0	1
Mras	0	0	0	0	0	0	0	0	1	0	1
mrpl11	0	0	1	0	0	0	0	0	0	0	1
Mrpl13	0	0	0	0	0	0	0	0	1	0	1
mrpl24	0	0	0	0	0	0	0	0	1	0	1
Mrpl48	0	0	0	0	0	0	0	0	1	0	1
Mrpl58	0	0	1	0	0	0	0	0	0	0	1
Mrps33	0	0	0	0	0	0	0	0	1	0	1
Msra	0	0	1	0	0	0	0	0	0	0	1
Mtch2	1	0	0	0	0	0	0	0	0	0	1
Mterf4	0	0	0	0	0	0	1	0	0	0	1
Mtfr1l	0	0	1	0	0	0	0	0	0	0	1
Mtx1	1	0	0	0	0	0	0	0	0	0	1
Mtx3	0	0	0	0	0	1	0	0	0	0	1
Myh10	0	0	0	0	0	0	0	0	1	0	1
Naa50	0	0	0	1	0	0	0	0	0	0	1
Naa60	0	0	0	0	0	0	0	1	0	0	1
Nagk	0	0	1	0	0	0	0	0	0	0	1
Napa	0	0	1	0	0	0	0	0	0	0	1
Napb	0	0	0	0	0	0	0	0	1	0	1
Nav3	0	1	0	0	0	0	0	0	0	0	1
Naxd	1	0	0	0	0	0	0	0	0	0	1
Nbl1	0	1	0	0	0	0	0	0	0	0	1
Ndufa12	0	0	1	0	0	0	0	0	0	0	1
Ndufa4	1	0	0	0	0	0	0	0	0	0	1
Ndufa9	0	0	0	0	0	0	0	0	1	0	1
NEWGENE_2134	0	0	0	0	1	0	0	0	0	0	1
Nfu1	1	0	0	0	0	0	0	0	0	0	1
Nfyb	0	0	0	0	0	0	0	1	0	0	1
Ngdn	0	0	1	0	0	0	0	0	0	0	1
Nit1	0	0	0	0	0	1	0	0	0	0	1
Nlgn3	0	1	0	0	0	0	0	0	0	0	1
Nme2	1	0	0	0	0	0	0	0	0	0	1
Nomo1	1	0	0	0	0	0	0	0	0	0	1
Npdc1	0	0	0	0	0	1	0	0	0	0	1
Nrbp1	0	0	0	0	0	0	0	0	1	0	1
Nsdhl	1	0	0	0	0	0	0	0	0	0	1
Nsmf	0	0	0	0	0	0	0	0	0	1	1
Ntrk2	0	1	0	0	0	0	0	0	0	0	1
Nubp2	0	0	1	0	0	0	0	0	0	0	1
Nudt4	0	0	0	1	0	0	0	0	0	0	1
Ociad2	0	0	0	1	0	0	0	0	0	0	1
Orc4	0	0	1	0	0	0	0	0	0	0	1
Osbpl9	0	0	0	0	1	0	0	0	0	0	1
Parp6	0	0	0	0	0	1	0	0	0	0	1
Pcbp3	0	0	0	0	0	1	0	0	0	0	1
Pcmt1	0	0	0	0	0	0	0	1	0	0	1
Pcmtd1	0	0	0	0	1	0	0	0	0	0	1
Pcsk4	0	0	0	0	0	0	0	1	0	0	1
Pcyt2	0	0	0	0	0	0	1	0	0	0	1
Pdcd10	0	0	1	0	0	0	0	0	0	0	1
Pdk2	0	0	0	0	1	0	0	0	0	0	1
Pdlim7	0	0	0	0	0	0	0	1	0	0	1
Phc3	0	0	0	0	0	0	0	0	0	1	1
Phf14	1	0	0	0	0	0	0	0	0	0	1
Phkb	0	0	0	0	0	0	1	0	0	0	1
Phldb1	0	0	0	0	0	0	0	0	1	0	1
Pitpnb	0	0	0	0	1	0	0	0	0	0	1
Pkp4	0	0	0	0	1	0	0	0	0	0	1
Plaat3	0	0	0	0	0	1	0	0	0	0	1
Plin2	0	0	0	0	1	0	0	0	0	0	1
Pms2	0	0	0	0	0	0	1	0	0	0	1
Podxl2	0	0	0	0	0	1	0	0	0	0	1
Pold3	0	0	1	0	0	0	0	0	0	0	1
Ppdpf	0	0	0	0	0	0	0	0	1	0	1
Ppie	0	0	0	0	1	0	0	0	0	0	1
Ppp1cc	0	0	0	1	0	0	0	0	0	0	1
Ppp2r5e	1	0	0	0	0	0	0	0	0	0	1
Ppp6r2	0	0	0	0	0	0	1	0	0	0	1
Prdx5	0	0	0	0	1	0	0	0	0	0	1
Prnp	0	0	1	0	0	0	0	0	0	0	1
Prpsap2	0	0	1	0	0	0	0	0	0	0	1
Prrc2c	0	1	0	0	0	0	0	0	0	0	1
Psma2	0	0	0	0	0	0	1	0	0	0	1
Psmc5	0	1	0	0	0	0	0	0	0	0	1
Psmc6	0	0	0	0	0	0	0	0	1	0	1
Psmd12	0	0	0	0	0	0	0	0	1	0	1
Psmd14	1	0	0	0	0	0	0	0	0	0	1
Ptcd3	0	0	0	0	0	0	1	0	0	0	1
Ptpmt1	0	0	1	0	0	0	0	0	0	0	1
Rab18	0	0	0	0	0	0	0	0	1	0	1
Rab28	1	0	0	0	0	0	0	0	0	0	1
Rab2b	0	0	1	0	0	0	0	0	0	0	1
Rab36	1	0	0	0	0	0	0	0	0	0	1
Rab3gap1	0	0	0	0	0	0	0	0	1	0	1
Rab3ip	0	0	0	0	0	0	0	0	0	1	1
Ranbp3	1	0	0	0	0	0	0	0	0	0	1
Rangrf	0	0	0	0	0	0	0	0	1	0	1
Rasa1	0	0	0	0	0	0	0	0	1	0	1
Rasgrp3	0	0	0	0	0	0	0	0	1	0	1
Rbfox2	1	0	0	0	0	0	0	0	0	0	1
Rbm34	0	1	0	0	0	0	0	0	0	0	1
Rbp4	1	0	0	0	0	0	0	0	0	0	1
Rbpj	0	0	0	0	1	0	0	0	0	0	1
Rce1	0	0	0	0	0	0	0	0	1	0	1
Retsat	0	0	0	0	0	0	0	0	1	0	1
Rfc1	0	0	0	0	0	0	0	1	0	0	1
Rfx3	0	0	1	0	0	0	0	0	0	0	1
RGD1305110	0	0	0	0	1	0	0	0	0	0	1
RGD1308147	0	0	0	0	1	0	0	0	0	0	1
RGD1564053	0	0	0	0	0	0	0	1	0	0	1
RGD1565685	0	0	1	0	0	0	0	0	0	0	1
Rgs10	0	0	1	0	0	0	0	0	0	0	1
Rgs7bp	1	0	0	0	0	0	0	0	0	0	1
Riiad1	0	0	0	0	0	0	1	0	0	0	1
Rims2	0	0	1	0	0	0	0	0	0	0	1
Rnf135	0	0	0	0	0	0	1	0	0	0	1
Rnf167	0	0	0	0	0	0	0	0	1	0	1
Rnps1	1	0	0	0	0	0	0	0	0	0	1
Robo2	0	1	0	0	0	0	0	0	0	0	1
Rpain	0	0	0	0	0	0	0	1	0	0	1
Rpl17	0	0	0	0	0	0	1	0	0	0	1
Rpl18	0	0	0	0	0	0	0	0	1	0	1
Rpp30	0	0	0	0	0	0	0	1	0	0	1
Rps9	0	0	0	0	0	0	0	0	1	0	1
Rpusd1	0	0	0	0	0	1	0	0	0	0	1
Rspry1	0	0	1	0	0	0	0	0	0	0	1
Rtf1	0	0	0	0	0	0	0	1	0	0	1
Rundc3b	0	0	0	0	0	0	0	0	1	0	1
Rxrb	0	0	0	0	0	0	0	1	0	0	1
Samd12	0	0	1	0	0	0	0	0	0	0	1
Sar1a	0	0	0	0	0	0	0	0	1	0	1
Sat1	0	0	0	0	1	0	0	0	0	0	1
Scamp1	0	0	1	0	0	0	0	0	0	0	1
Scn8a	0	1	0	0	0	0	0	0	0	0	1
Scp2	1	0	0	0	0	0	0	0	0	0	1
Sec14l2	1	0	0	0	0	0	0	0	0	0	1
Secisbp2l	0	0	1	0	0	0	0	0	0	0	1
Senp6	0	0	1	0	0	0	0	0	0	0	1
Sez6l2	0	0	1	0	0	0	0	0	0	0	1
Sgip1	0	0	0	0	0	0	1	0	0	0	1
Shoc2	0	0	1	0	0	0	0	0	0	0	1
Sil1	0	1	0	0	0	0	0	0	0	0	1
Sirt2	0	0	0	0	0	0	0	1	0	0	1
Ska2	1	0	0	0	0	0	0	0	0	0	1
Slc25a1	0	0	0	0	0	0	0	0	1	0	1
Slc35b1	0	0	0	0	0	0	0	1	0	0	1
Slco1a4	1	0	0	0	0	0	0	0	0	0	1
Smarca2	0	0	1	0	0	0	0	0	0	0	1
Smarcb1	0	1	0	0	0	0	0	0	0	0	1
Smox	0	0	0	0	0	0	0	0	1	0	1
Snrnp35	0	0	0	0	0	0	0	0	1	0	1
Snrpe	1	0	0	0	0	0	0	0	0	0	1
Snrpn	0	0	0	0	0	0	0	1	0	0	1
Snx6	0	0	1	0	0	0	0	0	0	0	1
Sod1	0	1	0	0	0	0	0	0	0	0	1
Son	0	0	1	0	0	0	0	0	0	0	1
Speg	1	0	0	0	0	0	0	0	0	0	1
Spire1	0	1	0	0	0	0	0	0	0	0	1
Spr	0	0	1	0	0	0	0	0	0	0	1
Sqstm1	0	0	0	0	1	0	0	0	0	0	1
Srd5a1	1	0	0	0	0	0	0	0	0	0	1
Srp54a	0	0	1	0	0	0	0	0	0	0	1
Stxbp5l	0	0	1	0	0	0	0	0	0	0	1
Suco	0	0	1	0	0	0	0	0	0	0	1
Svip	0	0	0	0	1	0	0	0	0	0	1
Sypl1	0	0	0	0	1	0	0	0	0	0	1
Syt1	0	0	1	0	0	0	0	0	0	0	1
Sytl2	0	0	0	0	1	0	0	0	0	0	1
Taf1d	0	0	0	1	0	0	0	0	0	0	1
Tank	0	0	1	0	0	0	0	0	0	0	1
Tbc1d23	0	0	0	0	1	0	0	0	0	0	1
Tcea1	0	0	0	1	0	0	0	0	0	0	1
Tdrd3	0	0	0	0	0	0	1	0	0	0	1
Tent2	0	0	0	0	1	0	0	0	0	0	1
Tex264	1	0	0	0	0	0	0	0	0	0	1
Tex30	0	0	0	0	1	0	0	0	0	0	1
Tex9	0	0	0	0	0	0	0	0	1	0	1
Tfb2m	0	0	1	0	0	0	0	0	0	0	1
Tfpt	0	0	1	0	0	0	0	0	0	0	1
Thap4	0	0	0	0	0	0	0	0	1	0	1
Timm10	0	0	0	0	1	0	0	0	0	0	1
Timm17a	0	0	0	0	0	1	0	0	0	0	1
Timm23	0	0	0	0	0	0	0	1	0	0	1
Timm9	0	0	0	0	1	0	0	0	0	0	1
Tln2	0	0	0	1	0	0	0	0	0	0	1
Tmbim4	0	0	0	0	0	0	1	0	0	0	1
Tmem134	0	1	0	0	0	0	0	0	0	0	1
Tmem161b	1	0	0	0	0	0	0	0	0	0	1
Tmem175	0	0	0	0	0	0	0	1	0	0	1
Tmem192	0	0	1	0	0	0	0	0	0	0	1
Tnni3	1	0	0	0	0	0	0	0	0	0	1
Top2b	0	0	1	0	0	0	0	0	0	0	1
Tpd52	0	0	0	0	1	0	0	0	0	0	1
Tram1	0	1	0	0	0	0	0	0	0	0	1
Trappc2	0	0	0	0	0	0	0	1	0	0	1
Trappc6b	0	0	1	0	0	0	0	0	0	0	1
Trim23	0	0	0	1	0	0	0	0	0	0	1
Trim37	0	0	0	0	0	0	1	0	0	0	1
Tsg101	0	0	0	1	0	0	0	0	0	0	1
Tsga10	0	0	1	0	0	0	0	0	0	0	1
Tspan17	0	0	0	0	0	0	0	1	0	0	1
Uba5	0	0	1	0	0	0	0	0	0	0	1
Ubap2l	0	0	0	0	0	1	0	0	0	0	1
Ube2v2	0	0	1	0	0	0	0	0	0	0	1
Ubl5	1	0	0	0	0	0	0	0	0	0	1
Ubl7	0	0	1	0	0	0	0	0	0	0	1
Ublcp1	0	0	0	0	0	0	0	1	0	0	1
Ubxn11	0	0	0	1	0	0	0	0	0	0	1
Ufd1	0	0	0	0	0	0	0	0	1	0	1
Unc80	0	0	0	0	0	1	0	0	0	0	1
Uqcc1	0	0	0	1	0	0	0	0	0	0	1
Usp14	0	0	0	0	1	0	0	0	0	0	1
Usp34	0	0	0	0	0	0	0	1	0	0	1
Usp48	0	0	0	0	0	1	0	0	0	0	1
Uty	1	0	0	0	0	0	0	0	0	0	1
Uxt	1	0	0	0	0	0	0	0	0	0	1
Vkorc1l1	0	0	0	0	0	0	0	0	1	0	1
Vldlr	0	0	1	0	0	0	0	0	0	0	1
Vps13c	0	0	1	0	0	0	0	0	0	0	1
Vps29	0	0	1	0	0	0	0	0	0	0	1
Vps72	1	0	0	0	0	0	0	0	0	0	1
Vsnl1	0	0	0	0	0	0	0	1	0	0	1
Vti1a	0	0	0	0	0	0	0	0	0	1	1
Wdr17	0	0	0	0	0	0	0	1	0	0	1
Yju2	0	0	0	0	1	0	0	0	0	0	1
Ywhae	0	0	0	0	0	0	0	0	1	0	1
Zbtb20	0	0	0	0	0	0	1	0	0	0	1
Zc3h14	0	0	0	0	0	0	1	0	0	0	1
Zc3h8	0	0	0	0	0	0	0	1	0	0	1
Zdhhc1	0	0	0	0	1	0	0	0	0	0	1
Zfp106	0	0	0	0	0	0	0	1	0	0	1
Zfp131	0	0	0	0	0	0	0	1	0	0	1
Zfp40	0	0	1	0	0	0	0	0	0	0	1
Zfp410	0	0	0	0	1	0	0	0	0	0	1
Zfp512	0	0	0	0	0	0	0	1	0	0	1
Zfp605	0	0	0	0	1	0	0	0	0	0	1
Zfp729a	1	0	0	0	0	0	0	0	0	0	1
Zfp846	0	0	0	1	0	0	0	0	0	0	1
Zfp958	0	0	1	0	0	0	0	0	0	0	1
