# Supplementary material for: Changes in RNA Splicing: A New Paradigm of Transcriptional Responses to Probiotic Action in the Mammalian Brain
Source: Microorganisms. 2025 Jan 14;13(1):165. doi: 10.3390/microorganisms13010165 (PMC11767420; doi:10.3390/microorganisms13010165)
Supplement: Supplementary file 1 [file microorganisms-13-00165-s001.zip › Table S3. The enriched GO terms and KEGG pathways..xlsx]

## Sheet: GO enrichment
GO type	ID	description	GeneRatio	BgRatio	enrich factor	pvalue	qvalue	geneID	brain region
BP	GO:0007155	cell adhesion	0.0864	0.0085	10.17	5.66016e-06	0.000917542	Add1;Aldoa;Eno1;Eps15;Gigyf2;Ppp1r12a;Sh3glb2	BLA
BP	GO:0022604	regulation of cell morphogenesis	0.0494	0.0025	19.99	4.64585e-05	0.00376558	Aldoa;Palm;S100b;Sh3kbp1	BLA
BP	GO:0007154	cell communication	0.0494	0.0051	9.64	0.000789502	0.0246882	Alcam;Kifap3;Ppp1r12a;Ppp2r5e	BLA
BP	GO:0006418	tRNA aminoacylation for protein translation	0.0247	0.0005	45.54	0.000828208	0.0246882	Kars;Mars1	BLA
BP	GO:0044092	negative regulation of molecular function	0.037	0.0024	15.37	0.000971225	0.0246882	ENSRNOG00000070982;Hnrnpc;Ppp1r12a	BLA
BP	GO:0006936	muscle contraction	0.0247	0.0006	40.98	0.00103198	0.0246882	Aldoa;Myl6	BLA
BP	GO:0010975	regulation of neuron projection development	0.0494	0.0058	8.54	0.00124386	0.0246882	Lrrc7;Mag;Ptpn5;Qk	BLA
BP	GO:0001817	regulation of cytokine production	0.0247	0.0007	37.26	0.00125732	0.0246882	Ndrg2;S100b	BLA
BP	GO:0001666	response to hypoxia	0.037	0.0027	13.66	0.00137067	0.0246882	Hp1bp3;S100b;Ubqln1	BLA
BP	GO:0006915	apoptotic process	0.0741	0.0158	4.67	0.00179798	0.027279	ENSRNOG00000070982;Ip6k2;Kifap3;S100b;Sh3kbp1;Zfand6	BLA
BP	GO:0006605	protein targeting	0.0247	0.0008	29.27	0.00206062	0.027279	Mtx1;Zfand6	BLA
BP	GO:0045687	positive regulation of glial cell differentiation	0.0247	0.0009	27.32	0.00237013	0.027279	Mag;Qk	BLA
BP	GO:0015031	protein transport	0.037	0.0034	10.78	0.00271014	0.027279	Crebrf;Klc1;Snap91	BLA
BP	GO:0008203	cholesterol metabolic process	0.0247	0.001	24.11	0.00305052	0.027279	Ggps1;Nsdhl	BLA
BP	GO:0050658	RNA transport	0.0247	0.0011	22.77	0.003421	0.027279	Hnrnpa3;Qk	BLA
BP	GO:0006950	response to stress	0.0494	0.0077	6.4	0.00355148	0.027279	Aldoa;ENSRNOG00000070982;Immt;Ptpn5	BLA
BP	GO:0001932	regulation of protein phosphorylation	0.037	0.0042	8.78	0.00484527	0.027279	ENSRNOG00000070982;Flot1;Nsd1	BLA
BP	GO:0002237	response to molecule of bacterial origin	0.037	0.0042	8.78	0.00484527	0.027279	Aldoa;Erbin;Ncam1	BLA
BP	GO:0001765	membrane raft assembly	0.0123	0.0001	204.91	0.00488011	0.027279	Flot1	BLA
BP	GO:0007212	dopamine receptor signaling pathway	0.0123	0.0001	204.91	0.00488011	0.027279	Palm	BLA
BP	GO:0009153	purine deoxyribonucleotide biosynthetic process	0.0123	0.0001	204.91	0.00488011	0.027279	Guk1	BLA
BP	GO:0009225	nucleotide-sugar metabolic process	0.0123	0.0001	204.91	0.00488011	0.027279	Guk1	BLA
BP	GO:0015960	diadenosine polyphosphate biosynthetic process	0.0123	0.0001	204.91	0.00488011	0.027279	Kars	BLA
BP	GO:0016339	calcium-dependent cell-cell adhesion via plasma membrane cell adhesion molecules	0.0123	0.0001	204.91	0.00488011	0.027279	Kifap3	BLA
BP	GO:0019362	pyridine nucleotide metabolic process	0.0123	0.0001	204.91	0.00488011	0.027279	Naxd	BLA
BP	GO:0032988	ribonucleoprotein complex disassembly	0.0123	0.0001	204.91	0.00488011	0.027279	Klc1	BLA
BP	GO:0046902	regulation of mitochondrial membrane permeability	0.0123	0.0001	204.91	0.00488011	0.027279	Alkbh7	BLA
BP	GO:0047496	vesicle transport along microtubule	0.0123	0.0001	204.91	0.00488011	0.027279	Kifap3	BLA
BP	GO:0051208	sequestering of calcium ion	0.0123	0.0001	204.91	0.00488011	0.027279	Slc25a23	BLA
BP	GO:0009152	purine ribonucleotide biosynthetic process	0.0247	0.0014	17.08	0.00605541	0.0322116	Aldoa;Guk1	BLA
BP	GO:0001505	regulation of neurotransmitter levels	0.0247	0.0016	15.76	0.00708564	0.0322116	Nrxn3;Snap91	BLA
BP	GO:0098916	anterograde trans-synaptic signaling	0.0247	0.0016	15.76	0.00708564	0.0322116	Nrxn3;Snap91	BLA
BP	GO:0006996	organelle organization	0.037	0.0049	7.5	0.00751812	0.0322116	Itpa;Palm;Sh3kbp1	BLA
BP	GO:0033554	cellular response to stress	0.037	0.0052	7.07	0.00884324	0.0322116	Alkbh7;Crebrf;Flot1	BLA
BP	GO:0006451	translational readthrough	0.0123	0.0001	102.46	0.00973669	0.0322116	Trnau1ap	BLA
BP	GO:0008045	motor neuron axon guidance	0.0123	0.0001	102.46	0.00973669	0.0322116	Mycbp2	BLA
BP	GO:0008298	intracellular mRNA localization	0.0123	0.0001	102.46	0.00973669	0.0322116	Hnrnpab	BLA
BP	GO:0009143	nucleoside triphosphate catabolic process	0.0123	0.0001	102.46	0.00973669	0.0322116	Itpa	BLA
BP	GO:0009154	purine ribonucleotide catabolic process	0.0123	0.0001	102.46	0.00973669	0.0322116	Itpa	BLA
BP	GO:0010833	telomere maintenance via telomere lengthening	0.0123	0.0001	102.46	0.00973669	0.0322116	Hnrnpa2b1	BLA
BP	GO:0015865	purine nucleotide transport	0.0123	0.0001	102.46	0.00973669	0.0322116	Slc25a23	BLA
BP	GO:0030818	negative regulation of cAMP biosynthetic process	0.0123	0.0001	102.46	0.00973669	0.0322116	Palm	BLA
BP	GO:0032516	positive regulation of phosphoprotein phosphatase activity	0.0123	0.0001	102.46	0.00973669	0.0322116	Ppp1r12a	BLA
BP	GO:0043467	regulation of generation of precursor metabolites and energy	0.0123	0.0001	102.46	0.00973669	0.0322116	Slc25a23	BLA
BP	GO:0048259	regulation of receptor-mediated endocytosis	0.0123	0.0001	102.46	0.00973669	0.0322116	Snap91	BLA
BP	GO:0050879	multicellular organismal movement	0.0123	0.0001	102.46	0.00973669	0.0322116	Gigyf2	BLA
BP	GO:0070425	negative regulation of nucleotide-binding oligomerization domain containing signaling pathway	0.0123	0.0001	102.46	0.00973669	0.0322116	Erbin	BLA
BP	GO:1901020	negative regulation of calcium ion transmembrane transporter activity	0.0123	0.0001	102.46	0.00973669	0.0322116	Ubqln1	BLA
BP	GO:2000677	regulation of transcription regulatory region DNA binding	0.0123	0.0001	102.46	0.00973669	0.0322116	Nsd1	BLA
BP	GO:0000377	RNA splicing, via transesterification reactions with bulged adenosine as nucleophile	0.0247	0.0019	13.22	0.00997954	0.0323547	Hnrnpa3;Hnrnpc	BLA
BP	GO:0001894	tissue homeostasis	0.0247	0.002	12.05	0.0119268	0.0357095	Add1;Gigyf2	BLA
BP	GO:0098742	cell-cell adhesion via plasma-membrane adhesion molecules	0.0247	0.002	12.05	0.0119268	0.0357095	Alcam;Ncam1	BLA
BP	GO:0043009	chordate embryonic development	0.037	0.0059	6.27	0.0122144	0.0357095	Add1;Eno1;Speg	BLA
BP	GO:0008219	cell death	0.0247	0.0021	11.71	0.0126099	0.0357095	Alkbh7;Ncam1	BLA
BP	GO:0006626	protein targeting to mitochondrion	0.0247	0.0022	11.08	0.0140263	0.0357095	Elmod1;Ptpn5	BLA
BP	GO:0001802	type III hypersensitivity	0.0123	0.0002	68.3	0.0145699	0.0357095	ENSRNOG00000046663	BLA
BP	GO:0001810	regulation of type I hypersensitivity	0.0123	0.0002	68.3	0.0145699	0.0357095	ENSRNOG00000046663	BLA
BP	GO:0006837	serotonin transport	0.0123	0.0002	68.3	0.0145699	0.0357095	ENSRNOG00000046663	BLA
BP	GO:0008654	phospholipid biosynthetic process	0.0123	0.0002	68.3	0.0145699	0.0357095	Ggps1	BLA
BP	GO:0010452	histone H3-K36 methylation	0.0123	0.0002	68.3	0.0145699	0.0357095	Nsd1	BLA
BP	GO:0016556	mRNA modification	0.0123	0.0002	68.3	0.0145699	0.0357095	Hnrnpc	BLA
BP	GO:0019915	lipid storage	0.0123	0.0002	68.3	0.0145699	0.0357095	Alkbh7	BLA
BP	GO:0030433	ubiquitin-dependent ERAD pathway	0.0123	0.0002	68.3	0.0145699	0.0357095	Ubqln1	BLA
BP	GO:0034122	negative regulation of toll-like receptor signaling pathway	0.0123	0.0002	68.3	0.0145699	0.0357095	Ubqln1	BLA
BP	GO:0046688	response to copper ion	0.0123	0.0002	68.3	0.0145699	0.0357095	ENSRNOG00000070982	BLA
BP	GO:0051973	positive regulation of telomerase activity	0.0123	0.0002	68.3	0.0145699	0.0357095	Hnrnpa2b1	BLA
BP	GO:0042493	response to drug	0.0247	0.0023	10.78	0.0147591	0.0357095	ENSRNOG00000070982;Ppp1r12a	BLA
BP	GO:0022610	biological adhesion	0.037	0.0064	5.75	0.0154508	0.0368332	Lsamp;Mag;Nrxn3	BLA
BP	GO:0006351	transcription, DNA-templated	0.0864	0.0324	2.67	0.0159501	0.0374724	Emsy;Eno1;Hnrnpdl;Hp1bp3;Mycbp2;Nsd1;Rbm39	BLA
BP	GO:0034612	response to tumor necrosis factor	0.0247	0.0024	10.25	0.0162733	0.0376855	Erbin;Zfand6	BLA
BP	GO:0048667	cell morphogenesis involved in neuron differentiation	0.0247	0.0025	9.76	0.017851	0.0399944	S100b;Snap91	BLA
BP	GO:0001794	type IIa hypersensitivity	0.0123	0.0002	51.23	0.0193797	0.0399944	ENSRNOG00000046663	BLA
BP	GO:0002474	antigen processing and presentation of peptide antigen via MHC class I	0.0123	0.0002	51.23	0.0193797	0.0399944	ENSRNOG00000046663	BLA
BP	GO:0006119	oxidative phosphorylation	0.0123	0.0002	51.23	0.0193797	0.0399944	Slc25a23	BLA
BP	GO:0006851	mitochondrial calcium ion transmembrane transport	0.0123	0.0002	51.23	0.0193797	0.0399944	Slc25a23	BLA
BP	GO:0006892	post-Golgi vesicle-mediated transport	0.0123	0.0002	51.23	0.0193797	0.0399944	Eps15	BLA
BP	GO:0032386	regulation of intracellular transport	0.0123	0.0002	51.23	0.0193797	0.0399944	Crebrf	BLA
BP	GO:0072350	tricarboxylic acid metabolic process	0.0123	0.0002	51.23	0.0193797	0.0399944	ENSRNOG00000046343	BLA
BP	GO:0006396	RNA processing	0.0247	0.0027	9.31	0.0194908	0.0399944	Qk;Rbm39	BLA
BP	GO:0007007	inner mitochondrial membrane organization	0.0123	0.0003	40.98	0.0241664	0.0440169	Immt	BLA
BP	GO:0008631	intrinsic apoptotic signaling pathway in response to oxidative stress	0.0123	0.0003	40.98	0.0241664	0.0440169	Ubqln1	BLA
BP	GO:0017148	negative regulation of translation	0.0123	0.0003	40.98	0.0241664	0.0440169	Gigyf2	BLA
BP	GO:0043330	response to exogenous dsRNA	0.0123	0.0003	40.98	0.0241664	0.0440169	Flot1	BLA
BP	GO:0048584	positive regulation of response to stimulus	0.0123	0.0003	40.98	0.0241664	0.0440169	Ptpn5	BLA
BP	GO:0051093	negative regulation of developmental process	0.0123	0.0003	40.98	0.0241664	0.0440169	Phf14	BLA
BP	GO:0051602	response to electrical stimulus	0.0123	0.0003	40.98	0.0241664	0.0440169	Palm	BLA
BP	GO:0055002	striated muscle cell development	0.0123	0.0003	40.98	0.0241664	0.0440169	Speg	BLA
BP	GO:0061157	mRNA destabilization	0.0123	0.0003	40.98	0.0241664	0.0440169	Qk	BLA
BP	GO:0070925	organelle assembly	0.0123	0.0003	40.98	0.0241664	0.0440169	Ubqln1	BLA
BP	GO:0001963	synaptic transmission, dopaminergic	0.0123	0.0004	34.15	0.02893	0.0498905	Flot1	BLA
BP	GO:0021955	central nervous system neuron axonogenesis	0.0123	0.0004	34.15	0.02893	0.0498905	Mycbp2	BLA
BP	GO:0031109	microtubule polymerization or depolymerization	0.0123	0.0004	34.15	0.02893	0.0498905	Ska2	BLA
BP	GO:0042130	negative regulation of T cell proliferation	0.0123	0.0004	34.15	0.02893	0.0498905	ENSRNOG00000070982	BLA
BP	GO:0043266	regulation of potassium ion transport	0.0123	0.0004	34.15	0.02893	0.0498905	ENSRNOG00000070982	BLA
BP	GO:0006366	transcription from RNA polymerase II promoter	0.0741	0.0289	2.57	0.0295183	0.0503691	Crebrf;Hnrnpa2b1;Hnrnpab;Myt1l;Phf14;Ppp1r12a	BLA
BP	GO:0043393	regulation of protein binding	0.0247	0.0034	7.19	0.0315745	0.0514924	Add1;Flot1	BLA
BP	GO:0007249	I-kappaB kinase/NF-kappaB signaling	0.0247	0.0036	6.95	0.0336394	0.0514924	S100b;Zfand6	BLA
BP	GO:0034728	nucleosome organization	0.0247	0.0036	6.95	0.0336394	0.0514924	Hp1bp3;Nap1l1	BLA
BP	GO:0006091	generation of precursor metabolites and energy	0.0123	0.0004	29.27	0.0336707	0.0514924	Ndufb3	BLA
BP	GO:0006720	isoprenoid metabolic process	0.0123	0.0004	29.27	0.0336707	0.0514924	Ggps1	BLA
BP	GO:0010468	regulation of gene expression	0.0123	0.0004	29.27	0.0336707	0.0514924	Matr3	BLA
BP	GO:0010642	negative regulation of platelet-derived growth factor receptor signaling pathway	0.0123	0.0004	29.27	0.0336707	0.0514924	Phf14	BLA
BP	GO:0010970	transport along microtubule	0.0123	0.0004	29.27	0.0336707	0.0514924	Klc1	BLA
BP	GO:0022409	positive regulation of cell-cell adhesion	0.0123	0.0004	29.27	0.0336707	0.0514924	Flot1	BLA
BP	GO:0051130	positive regulation of cellular component organization	0.0123	0.0004	29.27	0.0336707	0.0514924	Nrxn3	BLA
BP	GO:1901652	response to peptide	0.0123	0.0004	29.27	0.0336707	0.0514924	Erbin	BLA
BP	GO:0031023	microtubule organizing center organization	0.0123	0.0005	25.61	0.0383884	0.0555622	Ppp1r12a	BLA
BP	GO:0031641	regulation of myelination	0.0123	0.0005	25.61	0.0383884	0.0555622	Mag	BLA
BP	GO:0032682	negative regulation of chemokine production	0.0123	0.0005	25.61	0.0383884	0.0555622	Erbin	BLA
BP	GO:0045184	establishment of protein localization	0.0123	0.0005	25.61	0.0383884	0.0555622	Guk1	BLA
BP	GO:0045596	negative regulation of cell differentiation	0.0123	0.0005	25.61	0.0383884	0.0555622	S100b	BLA
BP	GO:0048762	mesenchymal cell differentiation	0.0123	0.0005	25.61	0.0383884	0.0555622	Hnrnpab	BLA
BP	GO:0007626	locomotory behavior	0.0247	0.0039	6.4	0.0390243	0.0559826	Gigyf2;Lsamp	BLA
BP	GO:0007409	axonogenesis	0.0247	0.004	6.21	0.0412642	0.0582005	Flot1;Ncam1	BLA
BP	GO:0008285	negative regulation of cell proliferation	0.0247	0.004	6.12	0.042402	0.0582005	Ndrg2;Phf14	BLA
BP	GO:0003300	cardiac muscle hypertrophy	0.0123	0.0005	22.77	0.0430835	0.0582005	Mlip	BLA
BP	GO:0006735	NADH regeneration	0.0123	0.0005	22.77	0.0430835	0.0582005	Aldoa	BLA
BP	GO:0010942	positive regulation of cell death	0.0123	0.0005	22.77	0.0430835	0.0582005	Ptpn5	BLA
BP	GO:0014075	response to amine	0.0123	0.0005	22.77	0.0430835	0.0582005	Ptpn5	BLA
BP	GO:0043666	regulation of phosphoprotein phosphatase activity	0.0123	0.0005	22.77	0.0430835	0.0582005	Ppp2r5e	BLA
BP	GO:0001101	response to acid chemical	0.0247	0.0041	6.03	0.0435516	0.0583466	Eno1;Ptpn5	BLA
BP	GO:0006897	endocytosis	0.0247	0.0042	5.94	0.0447127	0.0594112	Add1;Flot1	BLA
BP	GO:0016192	vesicle-mediated transport	0.0247	0.0042	5.85	0.0458853	0.0604735	Mob4;Sh3kbp1	BLA
BP	GO:0006874	cellular calcium ion homeostasis	0.0123	0.0006	20.49	0.0477559	0.0604803	Immt	BLA
BP	GO:0008038	neuron recognition	0.0123	0.0006	20.49	0.0477559	0.0604803	Ncam1	BLA
BP	GO:0016579	protein deubiquitination	0.0123	0.0006	20.49	0.0477559	0.0604803	Mindy3	BLA
BP	GO:0048568	embryonic organ development	0.0123	0.0006	20.49	0.0477559	0.0604803	Nsdhl	BLA
BP	GO:0061028	establishment of endothelial barrier	0.0123	0.0006	20.49	0.0477559	0.0604803	Ppp1r12a	BLA
CC	GO:0005576	extracellular region	0.2235	0.0544	4.11	1.09149e-07	5.17021e-06	Alcam;Cpne5;Cpne8;ENSRNOG00000046663;ENSRNOG00000070982;Flot1;Gyg1;Hnrnpa2b1;Hnrnpc;Hnrnpdl;Kifap3;Mars1;Mob4;Myl6;Ncald;Ncam1;Ndrg2;Ndufa4;Ndufb3	BLA
CC	GO:0005911	cell-cell junction	0.0824	0.0092	8.97	1.3078e-05	0.000309743	Add1;Aldoa;Eno1;Eps15;Flot1;Gigyf2;Sh3glb2	BLA
CC	GO:0030425	dendrite	0.0706	0.0068	10.38	2.45798e-05	0.000388103	Add1;Gigyf2;Lrrc7;Mob4;Palm;Ptpn5	BLA
CC	GO:0019028	viral capsid	0.0471	0.0024	19.27	5.3864e-05	0.000603851	Hnrnpa2b1;Hnrnpa3;Hnrnpab;Hnrnpc	BLA
CC	GO:0031981	nuclear lumen	0.1647	0.0492	3.35	6.37398e-05	0.000603851	Add1;Elmod1;Emsy;Erbin;Hnrnpa3;Hnrnpab;Hnrnpdl;Ip6k2;Mindy3;Ndrg2;Nfu1;Palm;Ubqln1;Zfr	BLA
CC	GO:0043025	neuronal cell body	0.0471	0.0042	11.24	0.00044237	0.0033497	Cpne5;Gigyf2;Hnrnpa2b1;Ptpn5	BLA
CC	GO:0005856	cytoskeleton	0.0588	0.0077	7.67	0.000495011	0.0033497	Aldoa;Ip6k2;Kars;Lrrc7;Mycbp2	BLA
CC	GO:0030128	clathrin coat of endocytic vesicle	0.0235	0.0006	40.47	0.00105839	0.00603362	Eps15;Snap91	BLA
CC	GO:0019866	organelle inner membrane	0.0588	0.0092	6.36	0.00114639	0.00603362	Mtx1;Ndufa4;Ndufa5;Ndufb3;Slc25a23	BLA
CC	GO:0016234	inclusion body	0.0235	0.0008	31.13	0.00181696	0.00860663	Eps15;Ubqln1	BLA
CC	GO:0005681	spliceosomal complex	0.0353	0.003	11.67	0.00216127	0.00902501	Hnrnpa2b1;Hnrnpa3;Hnrnpc	BLA
CC	GO:0005737	cytoplasm	0.1059	0.0338	3.13	0.00228634	0.00902501	Ggps1;Guk1;Hnrnpc;Kifap3;Klc1;Myl6;Naxd;Nfu1;Ptpn5	BLA
CC	GO:0044451	nucleoplasm part	0.0235	0.001	23.81	0.00312763	0.0113962	Crebrf;Hnrnpc	BLA
CC	GO:0005924	cell-substrate adherens junction	0.0588	0.012	4.89	0.00361991	0.0122478	Add1;Alcam;Flot1;Ppp1r12a;Sh3kbp1	BLA
CC	GO:0005739	mitochondrion	0.0353	0.004	8.93	0.00463106	0.0134603	Ndufa4;Ndufa5;Ndufb3	BLA
CC	GO:0005818	aster	0.0118	0.0001	202.36	0.00494157	0.0134603	Map9	BLA
CC	GO:0005871	kinesin complex	0.0118	0.0001	202.36	0.00494157	0.0134603	Kifap3	BLA
CC	GO:0032279	asymmetric synapse	0.0471	0.0081	5.78	0.0051149	0.0134603	Add1;Lrrc7;Palm;Snap91	BLA
CC	GO:0005815	microtubule organizing center	0.0471	0.0083	5.66	0.00551098	0.0137393	Kifap3;Ndrg2;Ppp1r12a;Rab28	BLA
CC	GO:0044424	intracellular part	0.0706	0.0193	3.66	0.00602603	0.0139999	Itpa;Mag;Mars1;Ncam1;Ppp2r5e;Zfand6	BLA
CC	GO:0008287	protein serine/threonine phosphatase complex	0.0235	0.0014	16.86	0.0062066	0.0139999	Ppp1r12a;Ppp2r5e	BLA
CC	GO:0042995	cell projection	0.0471	0.0089	5.29	0.00697831	0.0150251	Cpne5;Eno1;Hnrnpa3;Sh3kbp1	BLA
CC	GO:0033267	axon part	0.0353	0.0049	7.23	0.00832138	0.0161037	Lrrc7;Mag;Snap91	BLA
CC	GO:0000314	organellar small ribosomal subunit	0.0118	0.0001	101.18	0.00985901	0.0161037	ENSRNOG00000042740	BLA
CC	GO:0012510	trans-Golgi network transport vesicle membrane	0.0118	0.0001	101.18	0.00985901	0.0161037	Ncald	BLA
CC	GO:0031091	platelet alpha granule	0.0118	0.0001	101.18	0.00985901	0.0161037	Aldoa	BLA
CC	GO:0051233	spindle midzone	0.0118	0.0001	101.18	0.00985901	0.0161037	Map9	BLA
CC	GO:0098590	plasma membrane region	0.0118	0.0001	101.18	0.00985901	0.0161037	Kifap3	BLA
CC	GO:1990015	ensheathing process	0.0118	0.0001	101.18	0.00985901	0.0161037	Mag	BLA
CC	GO:0005886	plasma membrane	0.0706	0.0217	3.26	0.0103874	0.0164012	Eno1;ENSRNOG00000046663;ENSRNOG00000070982;Erbin;Ncam1;Rab26	BLA
CC	GO:0005901	caveola	0.0118	0.0002	67.45	0.0147524	0.0211757	Flot1	BLA
CC	GO:0030964	NADH dehydrogenase complex	0.0118	0.0002	67.45	0.0147524	0.0211757	Ndufa5	BLA
CC	GO:0098802	plasma membrane receptor complex	0.0118	0.0002	67.45	0.0147524	0.0211757	Alcam	BLA
CC	GO:0016604	nuclear body	0.0353	0.0061	5.78	0.0152061	0.021185	Hnrnpa2b1;Mlip;Rbm39	BLA
CC	GO:0034399	nuclear periphery	0.0235	0.0023	10.12	0.0166682	0.0223622	Hnrnpa2b1;Matr3	BLA
CC	GO:0000228	nuclear chromosome	0.0235	0.0024	9.87	0.0174674	0.0223622	Aldoa;Kifap3	BLA
CC	GO:0043227	membrane-bounded organelle	0.0235	0.0024	9.87	0.0174674	0.0223622	Klc1;Myl6	BLA
CC	GO:0031305	integral component of mitochondrial inner membrane	0.0118	0.0002	50.59	0.019622	0.0244595	Immt	BLA
CC	GO:0005819	spindle	0.0235	0.0026	8.99	0.0208226	0.0252906	Kifap3;Ska2	BLA
CC	GO:0005905	clathrin-coated pit	0.0118	0.0003	40.47	0.0244677	0.0282682	Eps15	BLA
CC	GO:0030055	cell-substrate junction	0.0118	0.0003	40.47	0.0244677	0.0282682	Erbin	BLA
CC	GO:0031966	mitochondrial membrane	0.0235	0.0031	7.64	0.0282582	0.0318702	ENSRNOG00000070982;Mtx1	BLA
CC	GO:0000315	organellar large ribosomal subunit	0.0118	0.0004	28.91	0.0340883	0.0375513	ENSRNOG00000042740	BLA
CC	GO:0048770	pigment granule	0.0235	0.0036	6.53	0.0376919	0.038456	Flot1;Nap1l1	BLA
CC	GO:0000777	condensed chromosome kinetochore	0.0118	0.0005	25.3	0.0388633	0.038456	Ska2	BLA
CC	GO:0030133	transport vesicle	0.0118	0.0005	25.3	0.0388633	0.038456	Rab26	BLA
CC	GO:0031254	cell trailing edge	0.0118	0.0005	25.3	0.0388633	0.038456	Flot1	BLA
CC	GO:0036477	somatodendritic compartment	0.0471	0.015	3.14	0.0389687	0.038456	Alcam;Klc1;Ncam1;S100b	BLA
CC	GO:0005768	endosome	0.0353	0.009	3.94	0.0408117	0.0394527	Eps15;Flot1;Gripap1	BLA
CC	GO:0031674	I band	0.0235	0.0039	6.04	0.0433819	0.0405094	Aldoa;Ppp1r12a	BLA
CC	GO:0043218	compact myelin	0.0118	0.0005	22.48	0.0436151	0.0405094	Mag	BLA
CC	GO:0031410	cytoplasmic vesicle	0.0118	0.0006	20.24	0.0483436	0.0424067	Sh3kbp1	BLA
CC	GO:0034708	methyltransferase complex	0.0118	0.0006	20.24	0.0483436	0.0424067	Nsd1	BLA
CC	GO:0044798	nuclear transcription factor complex	0.0118	0.0006	20.24	0.0483436	0.0424067	Hnrnpab	BLA
MF	GO:0003723	RNA binding	0.1818	0.0265	6.86	1.23707e-08	5.7296e-07	Add1;Aldoa;Eno1;ENSRNOG00000042740;Gigyf2;Hnrnpab;Immt;Matr3;Mbnl2;Mob4;Nap1l1;Rbm39;Trnau1ap;Zfr	BLA
MF	GO:0043130	ubiquitin binding	0.039	0.0003	120.89	1.16725e-06	2.70311e-05	Eps15;Ubqln1;Zfand6	BLA
MF	GO:0036094	small molecule binding	0.1169	0.0146	7.99	1.78472e-06	2.75535e-05	Hnrnpa2b1;Hnrnpa3;Hnrnpab;Hnrnpc;Hnrnpdl;Itpa;Matr3;Rbm39;Trnau1ap	BLA
MF	GO:0019899	enzyme binding	0.1039	0.0121	8.57	4.12856e-06	4.78044e-05	Aldoa;Eno1;Flot1;Hnrnpa2b1;Hnrnpc;Mob4;Ncam1;Ubqln1	BLA
MF	GO:0045296	cadherin binding	0.0779	0.0093	8.34	8.25698e-05	0.000764857	Add1;Aldoa;Eno1;Eps15;Gigyf2;Sh3glb2	BLA
MF	GO:0004812	aminoacyl-tRNA ligase activity	0.026	0.0006	40.3	0.00106634	0.00823137	Kars;Mars1	BLA
MF	GO:0043169	cation binding	0.1169	0.0378	3.09	0.00243769	0.0161291	AC097784.1;Alkbh7;Ggps1;Gyg1;Itpa;Kars;Mbnl2;Mob4;Nrxn3	BLA
MF	GO:0016836	hydro-lyase activity	0.026	0.001	25.19	0.00278921	0.0161481	Eno1;Naxd	BLA
MF	GO:0046914	transition metal ion binding	0.1429	0.0583	2.45	0.00485081	0.0191564	ENSRNOG00000070982;Marchf7;Matr3;Mycbp2;Myt1l;Nfu1;Nsd1;Phf14;S100b;Zfand6;Zfr	BLA
MF	GO:0004448	isocitrate dehydrogenase activity	0.013	0.0001	201.48	0.00496326	0.0191564	ENSRNOG00000046343	BLA
MF	GO:0004659	prenyltransferase activity	0.013	0.0001	201.48	0.00496326	0.0191564	Ggps1	BLA
MF	GO:0101005	ubiquitinyl hydrolase activity	0.013	0.0001	201.48	0.00496326	0.0191564	Mindy3	BLA
MF	GO:0008092	cytoskeletal protein binding	0.0519	0.0105	4.94	0.00877273	0.0286643	Aldoa;Kifap3;Klc1;S100b	BLA
MF	GO:0000828	inositol hexakisphosphate kinase activity	0.013	0.0001	100.74	0.0099022	0.0286643	Ip6k2	BLA
MF	GO:0003690	double-stranded DNA binding	0.013	0.0001	100.74	0.0099022	0.0286643	Hnrnpab	BLA
MF	GO:0047429	nucleoside-triphosphate diphosphatase activity	0.013	0.0001	100.74	0.0099022	0.0286643	Itpa	BLA
MF	GO:0003729	mRNA binding	0.026	0.0021	12.21	0.0116222	0.0316641	Hnrnpa2b1;Hnrnpc	BLA
MF	GO:0019904	protein domain specific binding	0.0519	0.0119	4.36	0.0134797	0.033482	Eps15;Ncam1;Qk;Sh3kbp1	BLA
MF	GO:0030234	enzyme regulator activity	0.026	0.0023	11.19	0.0137352	0.033482	Hnrnpc;Ppp1r12a	BLA
MF	GO:0035251	UDP-glucosyltransferase activity	0.013	0.0002	67.16	0.0148169	0.0343129	Gyg1	BLA
MF	GO:0005216	ion channel activity	0.013	0.0003	50.37	0.0197076	0.0406492	Ncald	BLA
MF	GO:0005102	receptor binding	0.0519	0.0136	3.82	0.0208102	0.0406492	Add1;Erbin;Ptpn5;S100b	BLA
MF	GO:0015631	tubulin binding	0.039	0.0077	5.08	0.0213409	0.0406492	ENSRNOG00000070982;Ncald;Ska2	BLA
MF	GO:0019900	kinase binding	0.039	0.0081	4.84	0.0242504	0.0406492	Mag;Ppp1r12a;Snap91	BLA
MF	GO:0004180	carboxypeptidase activity	0.013	0.0003	40.3	0.0245743	0.0406492	Mindy3	BLA
MF	GO:0004551	nucleotide diphosphatase activity	0.013	0.0003	40.3	0.0245743	0.0406492	Itpa	BLA
MF	GO:0019763	immunoglobulin receptor activity	0.013	0.0003	40.3	0.0245743	0.0406492	ENSRNOG00000046663	BLA
MF	GO:0051032	nucleic acid transmembrane transporter activity	0.013	0.0003	40.3	0.0245743	0.0406492	Hnrnpa3	BLA
MF	GO:0001071	nucleic acid binding transcription factor activity	0.039	0.0084	4.65	0.0268311	0.0428518	Crebrf;Hnrnpab;Myt1l	BLA
MF	GO:0009055	electron carrier activity	0.013	0.0004	33.58	0.0294172	0.0439509	Ndufa4	BLA
MF	GO:0043047	single-stranded telomeric DNA binding	0.013	0.0004	33.58	0.0294172	0.0439509	Hnrnpa2b1	BLA
MF	GO:0044822	RNA binding	0.026	0.0036	7.2	0.0315078	0.0453052	Hnrnpa3;Qk	BLA
MF	GO:0016832	aldehyde-lyase activity	0.013	0.0005	28.78	0.0342363	0.0453052	Aldoa	BLA
MF	GO:0050780	dopamine receptor binding	0.013	0.0005	28.78	0.0342363	0.0453052	Palm	BLA
MF	GO:0051766	inositol trisphosphate kinase activity	0.013	0.0005	28.78	0.0342363	0.0453052	Ip6k2	BLA
MF	GO:0001067	regulatory region nucleic acid binding	0.013	0.0005	25.19	0.0390318	0.0463535	Hnrnpa2b1	BLA
MF	GO:0016705	oxidoreductase activity, acting on paired donors, with incorporation or reduction of molecular oxygen	0.013	0.0005	25.19	0.0390318	0.0463535	Alkbh7	BLA
MF	GO:0030276	clathrin binding	0.013	0.0005	25.19	0.0390318	0.0463535	Snap91	BLA
MF	GO:0035091	phosphatidylinositol binding	0.013	0.0005	25.19	0.0390318	0.0463535	Snap91	BLA
MF	GO:0001076	transcription factor activity, RNA polymerase II transcription factor binding	0.013	0.0006	22.39	0.0438038	0.0507202	Mlip	BLA
MF	GO:0008187	poly-pyrimidine tract binding	0.013	0.0006	20.15	0.0485524	0.0522963	Hnrnpc	BLA
MF	GO:0031406	carboxylic acid binding	0.013	0.0006	20.15	0.0485524	0.0522963	Kars	BLA
MF	GO:0042974	retinoic acid receptor binding	0.013	0.0006	20.15	0.0485524	0.0522963	Nsd1	BLA
BP	GO:0043009	chordate embryonic development	0.08	0.0059	13.55	0.000213685	0.0204527	Apba2;Coq7;Eno1;Sox5	CGC
BP	GO:0006366	transcription from RNA polymerase II promoter	0.14	0.0289	4.85	0.0005444	0.0204527	Coq7;Max;Myt1l;Pam;Ppp3cb;Sox5;Wbp2	CGC
BP	GO:0007269	neurotransmitter secretion	0.04	0.0008	51.07	0.000679148	0.0204527	Apba2;Pnkd	CGC
BP	GO:0045687	positive regulation of glial cell differentiation	0.04	0.0009	44.26	0.000910723	0.0204527	Enpp2;Qk	CGC
BP	GO:0007626	locomotory behavior	0.06	0.0039	15.56	0.000941692	0.0204527	Fgf12;Ppp3cb;Tbce	CGC
BP	GO:0007409	axonogenesis	0.06	0.004	15.09	0.00102991	0.0204527	Ncam1;Ppp3cb;Tbce	CGC
BP	GO:0006915	apoptotic process	0.1	0.0158	6.31	0.00113833	0.0204527	ENSRNOG00000070982;Kifap3;Max;Nell1;Zfand6	CGC
BP	GO:0050804	modulation of chemical synaptic transmission	0.04	0.0011	36.88	0.00131941	0.0204527	Ncam1;Ppp3cb	CGC
BP	GO:0065003	macromolecular complex assembly	0.04	0.0013	30.18	0.00197679	0.0204527	Kifap3;Max	CGC
BP	GO:0033554	cellular response to stress	0.06	0.0052	11.45	0.00228214	0.0204527	Alkbh7;Hpf1;Max	CGC
BP	GO:0016339	calcium-dependent cell-cell adhesion via plasma membrane cell adhesion molecules	0.02	0.0001	331.96	0.00301241	0.0204527	Kifap3	CGC
BP	GO:0031179	peptide modification	0.02	0.0001	331.96	0.00301241	0.0204527	Pam	CGC
BP	GO:0031330	negative regulation of cellular catabolic process	0.02	0.0001	331.96	0.00301241	0.0204527	Nell1	CGC
BP	GO:0032482	Rab protein signal transduction	0.02	0.0001	331.96	0.00301241	0.0204527	Madd	CGC
BP	GO:0032988	ribonucleoprotein complex disassembly	0.02	0.0001	331.96	0.00301241	0.0204527	Klc1	CGC
BP	GO:0043500	muscle adaptation	0.02	0.0001	331.96	0.00301241	0.0204527	Tbce	CGC
BP	GO:0046902	regulation of mitochondrial membrane permeability	0.02	0.0001	331.96	0.00301241	0.0204527	Alkbh7	CGC
BP	GO:0047496	vesicle transport along microtubule	0.02	0.0001	331.96	0.00301241	0.0204527	Kifap3	CGC
BP	GO:0051208	sequestering of calcium ion	0.02	0.0001	331.96	0.00301241	0.0204527	Slc25a23	CGC
BP	GO:1904896	ESCRT complex disassembly	0.02	0.0001	331.96	0.00301241	0.0204527	Vta1	CGC
BP	GO:0006796	phosphate-containing compound metabolic process	0.06	0.0063	9.48	0.00388592	0.0220784	Cnksr2;Nell1;Ppp3cb	CGC
BP	GO:0007399	nervous system development	0.04	0.002	20.12	0.00442392	0.0220784	Coq7;Pam	CGC
BP	GO:0008219	cell death	0.04	0.0021	18.97	0.0049662	0.0220784	Alkbh7;Ncam1	CGC
BP	GO:0002376	immune system process	0.04	0.0023	17.47	0.00583399	0.0220784	Cnih1;Enpp2	CGC
BP	GO:0042493	response to drug	0.04	0.0023	17.47	0.00583399	0.0220784	ENSRNOG00000070982;Ppp3cb	CGC
BP	GO:0006863	purine nucleobase transport	0.02	0.0001	165.98	0.00601593	0.0220784	Vdac3	CGC
BP	GO:0015865	purine nucleotide transport	0.02	0.0001	165.98	0.00601593	0.0220784	Slc25a23	CGC
BP	GO:0015986	ATP synthesis coupled proton transport	0.02	0.0001	165.98	0.00601593	0.0220784	Atp5po	CGC
BP	GO:0019748	secondary metabolic process	0.02	0.0001	165.98	0.00601593	0.0220784	Pam	CGC
BP	GO:0030514	negative regulation of BMP signaling pathway	0.02	0.0001	165.98	0.00601593	0.0220784	Nbl1	CGC
BP	GO:0032506	cytokinetic process	0.02	0.0001	165.98	0.00601593	0.0220784	Spire1	CGC
BP	GO:0036257	multivesicular body organization	0.02	0.0001	165.98	0.00601593	0.0220784	Vta1	CGC
BP	GO:0036395	pancreatic amylase secretion	0.02	0.0001	165.98	0.00601593	0.0220784	Madd	CGC
BP	GO:0036451	cap mRNA methylation	0.02	0.0001	165.98	0.00601593	0.0220784	Cmtr1	CGC
BP	GO:0043467	regulation of generation of precursor metabolites and energy	0.02	0.0001	165.98	0.00601593	0.0220784	Slc25a23	CGC
BP	GO:1901020	negative regulation of calcium ion transmembrane transporter activity	0.02	0.0001	165.98	0.00601593	0.0220784	Ubqln1	CGC
BP	GO:1903031	regulation of microtubule plus-end binding	0.02	0.0001	165.98	0.00601593	0.0220784	Mapre3	CGC
BP	GO:0002209	behavioral defense response	0.04	0.0027	14.75	0.00810631	0.0244708	Spire1;Vdac3	CGC
BP	GO:0016337	single organismal cell-cell adhesion	0.04	0.0028	14.43	0.00845858	0.0244708	Ncam1;Nrcam	CGC
BP	GO:0007611	learning or memory	0.04	0.0028	14.13	0.00881763	0.0244708	Ppp3cb;Vdac3	CGC
BP	GO:0006743	ubiquinone metabolic process	0.02	0.0002	110.65	0.00901058	0.0244708	Coq7	CGC
BP	GO:0019915	lipid storage	0.02	0.0002	110.65	0.00901058	0.0244708	Alkbh7	CGC
BP	GO:0030046	parallel actin filament bundle assembly	0.02	0.0002	110.65	0.00901058	0.0244708	Spire1	CGC
BP	GO:0030433	ubiquitin-dependent ERAD pathway	0.02	0.0002	110.65	0.00901058	0.0244708	Ubqln1	CGC
BP	GO:0034122	negative regulation of toll-like receptor signaling pathway	0.02	0.0002	110.65	0.00901058	0.0244708	Ubqln1	CGC
BP	GO:0040034	regulation of development, heterochronic	0.02	0.0002	110.65	0.00901058	0.0244708	Fgf9	CGC
BP	GO:0042069	regulation of catecholamine metabolic process	0.02	0.0002	110.65	0.00901058	0.0244708	Pnkd	CGC
BP	GO:0042773	ATP synthesis coupled electron transport	0.02	0.0002	110.65	0.00901058	0.0244708	Coq7	CGC
BP	GO:0046688	response to copper ion	0.02	0.0002	110.65	0.00901058	0.0244708	ENSRNOG00000070982	CGC
BP	GO:0061727	methylglyoxal catabolic process to lactate	0.02	0.0002	110.65	0.00901058	0.0244708	Pnkd	CGC
BP	GO:0006119	oxidative phosphorylation	0.02	0.0002	82.99	0.0119964	0.0285786	Slc25a23	CGC
BP	GO:0006851	mitochondrial calcium ion transmembrane transport	0.02	0.0002	82.99	0.0119964	0.0285786	Slc25a23	CGC
BP	GO:0019228	neuronal action potential	0.02	0.0002	82.99	0.0119964	0.0285786	Fgf12	CGC
BP	GO:0019471	4-hydroxyproline metabolic process	0.02	0.0002	82.99	0.0119964	0.0285786	P4ha1	CGC
BP	GO:0042993	positive regulation of transcription factor import into nucleus	0.02	0.0002	82.99	0.0119964	0.0285786	Ppp3cb	CGC
BP	GO:0086001	cardiac muscle cell action potential	0.02	0.0002	82.99	0.0119964	0.0285786	Fgf12	CGC
BP	GO:2000738	positive regulation of stem cell differentiation	0.02	0.0002	82.99	0.0119964	0.0285786	Sox5	CGC
BP	GO:0001838	embryonic epithelial tube formation	0.02	0.0003	66.39	0.0149734	0.0308065	Coq7	CGC
BP	GO:0006471	protein ADP-ribosylation	0.02	0.0003	66.39	0.0149734	0.0308065	Hpf1	CGC
BP	GO:0008631	intrinsic apoptotic signaling pathway in response to oxidative stress	0.02	0.0003	66.39	0.0149734	0.0308065	Ubqln1	CGC
BP	GO:0010259	multicellular organism aging	0.02	0.0003	66.39	0.0149734	0.0308065	Coq7	CGC
BP	GO:0010628	positive regulation of gene expression	0.02	0.0003	66.39	0.0149734	0.0308065	Wbp2	CGC
BP	GO:0032413	negative regulation of ion transmembrane transporter activity	0.02	0.0003	66.39	0.0149734	0.0308065	Fgf12	CGC
BP	GO:0048736	appendage development	0.02	0.0003	66.39	0.0149734	0.0308065	Pam	CGC
BP	GO:0061157	mRNA destabilization	0.02	0.0003	66.39	0.0149734	0.0308065	Qk	CGC
BP	GO:0070925	organelle assembly	0.02	0.0003	66.39	0.0149734	0.0308065	Ubqln1	CGC
BP	GO:0001963	synaptic transmission, dopaminergic	0.02	0.0004	55.33	0.0179416	0.0346061	Pnkd	CGC
BP	GO:0006813	potassium ion transport	0.02	0.0004	55.33	0.0179416	0.0346061	Fhl1	CGC
BP	GO:0042130	negative regulation of T cell proliferation	0.02	0.0004	55.33	0.0179416	0.0346061	ENSRNOG00000070982	CGC
BP	GO:0043266	regulation of potassium ion transport	0.02	0.0004	55.33	0.0179416	0.0346061	ENSRNOG00000070982	CGC
BP	GO:0001525	angiogenesis	0.04	0.0042	9.62	0.0183493	0.0346061	Adgrb1;Enpp2	CGC
BP	GO:0048646	anatomical structure formation involved in morphogenesis	0.04	0.0042	9.62	0.0183493	0.0346061	Fgf9;Nrcam	CGC
BP	GO:0016192	vesicle-mediated transport	0.04	0.0042	9.48	0.018853	0.0350691	Spire1;Vta1	CGC
BP	GO:0010970	transport along microtubule	0.02	0.0004	47.42	0.020901	0.0359258	Klc1	CGC
BP	GO:0030282	bone mineralization	0.02	0.0004	47.42	0.020901	0.0359258	Nell1	CGC
BP	GO:0034765	regulation of ion transmembrane transport	0.02	0.0004	47.42	0.020901	0.0359258	Vdac3	CGC
BP	GO:0045161	neuronal ion channel clustering	0.02	0.0004	47.42	0.020901	0.0359258	Nrcam	CGC
BP	GO:0045664	regulation of neuron differentiation	0.02	0.0004	47.42	0.020901	0.0359258	Sox5	CGC
BP	GO:0048016	inositol phosphate-mediated signaling	0.02	0.0004	47.42	0.020901	0.0359258	Ppp3cb	CGC
BP	GO:0000079	regulation of cyclin-dependent protein serine/threonine kinase activity	0.02	0.0005	41.5	0.0238517	0.0390218	Mapre3	CGC
BP	GO:0000086	G2/M transition of mitotic cell cycle	0.02	0.0005	41.5	0.0238517	0.0390218	Fhl1	CGC
BP	GO:0007143	female meiotic nuclear division	0.02	0.0005	41.5	0.0238517	0.0390218	Spire1	CGC
BP	GO:0035066	positive regulation of histone acetylation	0.02	0.0005	41.5	0.0238517	0.0390218	Wbp2	CGC
BP	GO:0003300	cardiac muscle hypertrophy	0.02	0.0005	36.88	0.0267937	0.0427678	Mlip	CGC
BP	GO:0048565	digestive tract development	0.02	0.0005	36.88	0.0267937	0.0427678	Fgf9	CGC
BP	GO:0007154	cell communication	0.04	0.0051	7.81	0.0270863	0.0427678	Cnih1;Kifap3	CGC
BP	GO:0002690	positive regulation of leukocyte chemotaxis	0.02	0.0006	33.2	0.029727	0.0438762	Ccl27	CGC
BP	GO:0008038	neuron recognition	0.02	0.0006	33.2	0.029727	0.0438762	Ncam1	CGC
BP	GO:0016073	snRNA metabolic process	0.02	0.0006	33.2	0.029727	0.0438762	Ints10	CGC
BP	GO:0031532	actin cytoskeleton reorganization	0.02	0.0006	33.2	0.029727	0.0438762	Ccl27	CGC
BP	GO:0032924	activin receptor signaling pathway	0.02	0.0006	33.2	0.029727	0.0438762	Fgf9	CGC
BP	GO:0070887	cellular response to chemical stimulus	0.02	0.0006	33.2	0.029727	0.0438762	Wbp2	CGC
BP	GO:0008284	positive regulation of cell proliferation	0.04	0.0056	7.14	0.0319693	0.0447853	Fgf9;Ncam1	CGC
BP	GO:0010038	response to metal ion	0.04	0.0057	7.06	0.0326025	0.0447853	Ncam1;Pam	CGC
BP	GO:0001911	negative regulation of leukocyte mediated cytotoxicity	0.02	0.0007	30.18	0.0326516	0.0447853	Ppp3cb	CGC
BP	GO:0002260	lymphocyte homeostasis	0.02	0.0007	30.18	0.0326516	0.0447853	Ppp3cb	CGC
BP	GO:0002478	antigen processing and presentation of exogenous peptide antigen	0.02	0.0007	30.18	0.0326516	0.0447853	Kifap3	CGC
BP	GO:0045055	regulated exocytosis	0.02	0.0007	30.18	0.0326516	0.0447853	Ppp3cb	CGC
BP	GO:0048193	Golgi vesicle transport	0.02	0.0007	30.18	0.0326516	0.0447853	Kifap3	CGC
BP	GO:0007165	signal transduction	0.06	0.0143	4.18	0.0348308	0.0468903	Adgrb1;Cnksr2;Enpp2	CGC
BP	GO:0006893	Golgi to plasma membrane transport	0.02	0.0007	27.66	0.0355676	0.0468903	Rab26	CGC
BP	GO:0032024	positive regulation of insulin secretion	0.02	0.0007	27.66	0.0355676	0.0468903	Ppp3cb	CGC
BP	GO:0033173	calcineurin-NFAT signaling cascade	0.02	0.0007	27.66	0.0355676	0.0468903	ENSRNOG00000070982	CGC
BP	GO:0006397	mRNA processing	0.02	0.0008	25.54	0.0384749	0.0497571	Cmtr1	CGC
BP	GO:0045165	cell fate commitment	0.02	0.0008	25.54	0.0384749	0.0497571	Sox5	CGC
BP	GO:0048869	cellular developmental process	0.04	0.0064	6.2	0.0412715	0.0506137	Fhl1;Myt1l	CGC
BP	GO:0002028	regulation of sodium ion transport	0.02	0.0008	23.71	0.0413737	0.0506137	Fgf12	CGC
BP	GO:0002548	monocyte chemotaxis	0.02	0.0008	23.71	0.0413737	0.0506137	Nbl1	CGC
BP	GO:0006605	protein targeting	0.02	0.0008	23.71	0.0413737	0.0506137	Zfand6	CGC
BP	GO:0006631	fatty acid metabolic process	0.02	0.0008	23.71	0.0413737	0.0506137	Pam	CGC
BP	GO:0050852	T cell receptor signaling pathway	0.02	0.0008	23.71	0.0413737	0.0506137	ENSRNOG00000070982	CGC
BP	GO:0009953	dorsal/ventral pattern formation	0.02	0.0009	22.13	0.0442639	0.0531909	Nbl1	CGC
BP	GO:0042110	T cell activation	0.02	0.0009	22.13	0.0442639	0.0531909	Ppp3cb	CGC
BP	GO:0032412	regulation of ion transmembrane transporter activity	0.02	0.001	20.75	0.0471456	0.0551886	Fhl1	CGC
BP	GO:0032787	monocarboxylic acid metabolic process	0.02	0.001	20.75	0.0471456	0.0551886	Alkbh7	CGC
BP	GO:0051403	stress-activated MAPK cascade	0.02	0.001	20.75	0.0471456	0.0551886	Fgf12	CGC
CC	GO:0044456	synapse part	0.0714	0.0054	13.21	0.000237199	0.00727206	Apba2;Eno1;Madd;Vdac3	CGC
CC	GO:0030133	transport vesicle	0.0357	0.0005	76.79	0.000287852	0.00727206	Pam;Rab26	CGC
CC	GO:0005737	cytoplasm	0.1429	0.0338	4.22	0.000555319	0.00935275	Cryzl1;Fhl1;Kifap3;Klc1;Madd;Spire1;Tubb4a;Zfyve21	CGC
CC	GO:0005886	plasma membrane	0.1071	0.0217	4.94	0.00129977	0.0164182	Eno1;Enpp2;ENSRNOG00000070982;Ncam1;Pam;Rab26	CGC
CC	GO:0019866	organelle inner membrane	0.0714	0.0092	7.73	0.00177704	0.0179575	Atp5po;Ndufv3;Slc25a23;Vdac3	CGC
CC	GO:0005871	kinesin complex	0.0179	0.0001	307.16	0.00325562	0.0274158	Kifap3	CGC
CC	GO:0016604	nuclear body	0.0536	0.0061	8.78	0.00484553	0.0325397	Max;Mlip;Wbp4	CGC
CC	GO:0044440	endosomal part	0.0357	0.0019	18.62	0.00515212	0.0325397	Rabepk;Vta1	CGC
CC	GO:0000314	organellar small ribosomal subunit	0.0179	0.0001	153.58	0.00650084	0.0328463	ENSRNOG00000042740	CGC
CC	GO:0098590	plasma membrane region	0.0179	0.0001	153.58	0.00650084	0.0328463	Kifap3	CGC
CC	GO:0036477	somatodendritic compartment	0.0714	0.015	4.76	0.0098652	0.0435595	Cnksr2;Klc1;Ncam1;Tubb4a	CGC
CC	GO:0005576	extracellular region	0.1429	0.0544	2.63	0.0103454	0.0435595	Atp5po;Cnksr2;ENSRNOG00000070982;Kifap3;Ncam1;Tubb4a;Vdac3;Vta1	CGC
CC	GO:0031966	mitochondrial membrane	0.0357	0.0031	11.59	0.0128993	0.0456751	ENSRNOG00000070982;Vdac3	CGC
CC	GO:0030134	COPII-coated ER to Golgi transport vesicle	0.0179	0.0002	76.79	0.0129602	0.0456751	Cnih1	CGC
CC	GO:0042995	cell projection	0.0536	0.0089	6.02	0.0135598	0.0456751	Cnksr2;Eno1;Pam	CGC
CC	GO:0044665	MLL1/2 complex	0.0179	0.0003	61.43	0.0161743	0.0510769	Max	CGC
CC	GO:0031981	nuclear lumen	0.125	0.0492	2.54	0.0193343	0.0574642	Cmtr1;Dcaf11;Hnrnpr;Ppp3cb;Rbm34;Ubqln1;Zfr	CGC
CC	GO:0005739	mitochondrion	0.0357	0.004	9.03	0.0206727	0.0580285	Atp5po;Ndufv3	CGC
CC	GO:0000315	organellar large ribosomal subunit	0.0179	0.0004	43.88	0.0225719	0.060025	ENSRNOG00000042740	CGC
CC	GO:0033267	axon part	0.0357	0.0049	7.31	0.0306091	0.0773283	Nrcam;Tubb4a	CGC
CC	GO:0005875	microtubule associated complex	0.0179	0.0007	25.6	0.0383875	0.0839149	Klc1	CGC
CC	GO:0005773	vacuole	0.0179	0.0008	23.63	0.0415204	0.0839149	Ubqln1	CGC
CC	GO:0005874	microtubule	0.0179	0.0008	23.63	0.0415204	0.0839149	Mapre3	CGC
CC	GO:0016234	inclusion body	0.0179	0.0008	23.63	0.0415204	0.0839149	Ubqln1	CGC
CC	GO:0042383	sarcolemma	0.0179	0.0008	23.63	0.0415204	0.0839149	Ppp3cb	CGC
CC	GO:0044431	Golgi apparatus part	0.0357	0.006	5.91	0.0451378	0.0877172	Cnih1;Rab26	CGC
CC	GO:0035869	ciliary transition zone	0.0179	0.0009	20.48	0.047756	0.089368	Kifap3	CGC
MF	GO:0043130	ubiquitin binding	0.0392	0.0003	121.68	0.000105287	0.00163911	Ubqln1;Zfand6	CGC
MF	GO:0070851	growth factor receptor binding	0.0588	0.0019	30.42	0.000127634	0.00163911	Fgf12;Fgf9;Ncam1	CGC
MF	GO:0005539	glycosaminoglycan binding	0.0784	0.0051	15.4	0.000129763	0.00163911	Fgf12;Fgf9;Ncam1;Nell1	CGC
MF	GO:0005515	protein binding	0.1569	0.0344	4.57	0.000318843	0.00302062	Atp5po;Enpp2;Fhl1;Hpf1;Nell1;Tbce;Vta1;Wbp4	CGC
MF	GO:0046914	transition metal ion binding	0.1961	0.0583	3.37	0.000617522	0.00468016	Cryzl1;Enpp2;ENSRNOG00000070982;Fhl1;Myt1l;P4ha1;Pam;Wbp4;Zfand6;Zfr	CGC
MF	GO:0019842	vitamin binding	0.0392	0.0012	32.02	0.00174815	0.0103804	P4ha1;Pam	CGC
MF	GO:0008092	cytoskeletal protein binding	0.0784	0.0105	7.46	0.00199879	0.0103804	Kifap3;Klc1;Nrcam;Spire1	CGC
MF	GO:0003723	RNA binding	0.1176	0.0265	4.44	0.00219142	0.0103804	Eno1;ENSRNOG00000042740;Hnrnpr;Ndufv3;Rbm34;Zfr	CGC
MF	GO:0003747	translation release factor activity	0.0196	0.0001	304.2	0.00328735	0.0103811	Wbp4	CGC
MF	GO:0016715	oxidoreductase activity, acting on paired donors, with incorporation or reduction of molecular oxygen, reduced ascorbate as one donor, and incorporation of one atom of oxygen	0.0196	0.0001	304.2	0.00328735	0.0103811	Pam	CGC
MF	GO:0016790	thiolester hydrolase activity	0.0196	0.0001	304.2	0.00328735	0.0103811	Pnkd	CGC
MF	GO:0016842	amidine-lyase activity	0.0196	0.0001	304.2	0.00328735	0.0103811	Pam	CGC
MF	GO:0098632	protein binding involved in cell-cell adhesion	0.0196	0.0002	101.4	0.00983031	0.0286551	Nrcam	CGC
MF	GO:0019798	procollagen-proline dioxygenase activity	0.0196	0.0003	76.05	0.013086	0.0325718	P4ha1	CGC
MF	GO:0016772	transferase activity, transferring phosphorus-containing groups	0.0392	0.0036	10.86	0.014571	0.0325718	Cnksr2;Nell1	CGC
MF	GO:0004497	monooxygenase activity	0.0196	0.0003	60.84	0.0163311	0.0325718	Coq7	CGC
MF	GO:0004723	calcium-dependent protein serine/threonine phosphatase activity	0.0196	0.0003	60.84	0.0163311	0.0325718	Ppp3cb	CGC
MF	GO:0016701	oxidoreductase activity, acting on single donors with incorporation of molecular oxygen	0.0196	0.0003	60.84	0.0163311	0.0325718	P4ha1	CGC
MF	GO:0019829	cation-transporting ATPase activity	0.0196	0.0003	60.84	0.0163311	0.0325718	Atp5po	CGC
MF	GO:0004527	exonuclease activity	0.0196	0.0004	50.7	0.0195659	0.0353068	Enpp2	CGC
MF	GO:0008171	O-methyltransferase activity	0.0196	0.0004	50.7	0.0195659	0.0353068	Cmtr1	CGC
MF	GO:0019899	enzyme binding	0.0588	0.0121	4.85	0.0238354	0.0379006	Eno1;Ncam1;Ubqln1	CGC
MF	GO:0008081	phosphoric diester hydrolase activity	0.0196	0.0005	38.02	0.026004	0.0379006	Enpp2	CGC
MF	GO:0016705	oxidoreductase activity, acting on paired donors, with incorporation or reduction of molecular oxygen	0.0196	0.0005	38.02	0.026004	0.0379006	Alkbh7	CGC
MF	GO:0052742	phosphatidylinositol kinase activity	0.0196	0.0005	38.02	0.026004	0.0379006	Fgf9	CGC
MF	GO:0052813	phosphatidylinositol bisphosphate kinase activity	0.0196	0.0005	38.02	0.026004	0.0379006	Fgf9	CGC
MF	GO:0001076	transcription factor activity, RNA polymerase II transcription factor binding	0.0196	0.0006	33.8	0.0292075	0.0381659	Mlip	CGC
MF	GO:0016247	channel regulator activity	0.0196	0.0006	33.8	0.0292075	0.0381659	Fgf12	CGC
MF	GO:0016462	pyrophosphatase activity	0.0196	0.0006	33.8	0.0292075	0.0381659	Enpp2	CGC
MF	GO:0004620	phospholipase activity	0.0196	0.0006	30.42	0.0324007	0.0409272	Enpp2	CGC
MF	GO:0001871	pattern binding	0.0196	0.0007	27.65	0.0355836	0.0421385	Enpp2	CGC
MF	GO:0005244	voltage-gated ion channel activity	0.0196	0.0007	27.65	0.0355836	0.0421385	Vdac3	CGC
MF	GO:0036094	small molecule binding	0.0588	0.0146	4.02	0.0385122	0.0442245	Hnrnpr;Rbm34;Vdac3	CGC
MF	GO:0005085	guanyl-nucleotide exchange factor activity	0.0196	0.0008	23.4	0.0419186	0.0467205	Fgf9	CGC
MF	GO:0022829	wide pore channel activity	0.0196	0.0009	21.73	0.0450708	0.0487985	Vdac3	CGC
MF	GO:0019955	cytokine binding	0.0196	0.001	20.28	0.0482129	0.0507504	Nbl1	CGC
BP	GO:0038093	Fc receptor signaling pathway	0.046	0.0015	30.53	8.18873e-06	0.00177566	AABR07040855.1;Mapk9;Nras;Ppp3ca	dorDG
BP	GO:0006366	transcription from RNA polymerase II promoter	0.1264	0.0289	4.38	3.99492e-05	0.00433133	AABR07040855.1;Hnrnpa2b1;Hnrnpab;Hnrnpd;Hnrnpk;Myt1l;Pam;Ppp1r12a;Ppp3ca;Smarca2;Vldlr	dorDG
BP	GO:0006913	nucleocytoplasmic transport	0.0345	0.001	35.77	7.41461e-05	0.00440202	Hnrnpa1;Ppp1r12a;Rbm14	dorDG
BP	GO:0051973	positive regulation of telomerase activity	0.023	0.0002	127.19	8.12023e-05	0.00440202	Hnrnpa2b1;Hnrnpd	dorDG
BP	GO:0010038	response to metal ion	0.0575	0.0057	10.15	0.00013405	0.00501371	Gstm1;Hnrnpd;Mapk9;Pam;Ppp3ca	dorDG
BP	GO:0016358	dendrite development	0.0345	0.0012	28.62	0.000148668	0.00501371	Matn2;Picalm;Vldlr	dorDG
BP	GO:0035886	vascular smooth muscle cell differentiation	0.023	0.0002	95.39	0.00016185	0.00501371	Smarca2;Smarca4	dorDG
BP	GO:0015031	protein transport	0.046	0.0034	13.39	0.00022504	0.00609976	Aspscr1;Klc1;Picalm;Sar1b	dorDG
BP	GO:0061157	mRNA destabilization	0.023	0.0003	76.31	0.00026883	0.00647707	Hnrnpd;Qk	dorDG
BP	GO:0006351	transcription, DNA-templated	0.1149	0.0324	3.55	0.000501837	0.0108819	C1d;Commd10;Commd4;Hp1bp3;Mapre3;Mycbp2;Phb2;Picalm;Rbm39;Snapc3	dorDG
BP	GO:0000904	cell morphogenesis involved in differentiation	0.0345	0.0019	18.46	0.000562284	0.0110843	Fermt2;Mapk9;Spr	dorDG
BP	GO:0000079	regulation of cyclin-dependent protein serine/threonine kinase activity	0.023	0.0005	47.7	0.000745052	0.0112624	AABR07040855.1;Mapre3	dorDG
BP	GO:0022037	metencephalon development	0.0345	0.0022	15.9	0.00087643	0.0112624	Hnrnpd;Hnrnpk;Pfdn1	dorDG
BP	GO:0006790	sulfur compound metabolic process	0.0345	0.0022	15.47	0.000950166	0.0112624	Gsta1;Gsta6;Gstm1	dorDG
BP	GO:0030520	intracellular estrogen receptor signaling pathway	0.023	0.0005	42.4	0.00095466	0.0112624	Cyp7b1;Phb2	dorDG
BP	GO:0071396	cellular response to lipid	0.023	0.0005	42.4	0.00095466	0.0112624	Hnrnpa1;Hnrnpk	dorDG
BP	GO:0042493	response to drug	0.0345	0.0023	15.06	0.00102772	0.0112624	Gstm1;Ppp1r12a;Ppp3ca	dorDG
BP	GO:0000398	mRNA splicing, via spliceosome	0.046	0.0051	8.98	0.00103199	0.0112624	Hnrnpa1;Hnrnpa2b1;Hnrnpk;Wbp4	dorDG
BP	GO:0043200	response to amino acid	0.0345	0.0023	14.68	0.00110917	0.0112624	Hnrnpab;Hnrnpd;Hnrnpk	dorDG
BP	GO:0016073	snRNA metabolic process	0.023	0.0006	38.16	0.00118926	0.0112624	Ints10;Ints11	dorDG
BP	GO:0034612	response to tumor necrosis factor	0.0345	0.0024	14.31	0.00119458	0.0112624	Erbin;Mapk9;Zfand6	dorDG
BP	GO:0044092	negative regulation of molecular function	0.0345	0.0024	14.31	0.00119458	0.0112624	Hnrnpc;Phb2;Ppp1r12a	dorDG
BP	GO:0048732	gland development	0.0345	0.0024	14.31	0.00119458	0.0112624	Hnrnpd;Hnrnpk;Smarca4	dorDG
BP	GO:0007623	circadian rhythm	0.0345	0.0025	13.63	0.0013776	0.0124468	Hnrnpd;Mapk9;Rbm14	dorDG
BP	GO:0006893	Golgi to plasma membrane transport	0.023	0.0007	31.8	0.0017324	0.0144483	Gcc2;Rab26	dorDG
BP	GO:0007004	telomere maintenance via telomerase	0.023	0.0007	31.8	0.0017324	0.0144483	Hnrnpa1;Hnrnpc	dorDG
BP	GO:0035196	production of miRNAs involved in gene silencing by miRNA	0.023	0.0008	29.35	0.00204042	0.016387	Hnrnpa2b1;Ppp3ca	dorDG
BP	GO:0006796	phosphate-containing compound metabolic process	0.046	0.0063	7.27	0.00225069	0.0174301	Cnksr2;Git2;Nell1;Ppp3ca	dorDG
BP	GO:0006605	protein targeting	0.023	0.0008	27.25	0.00237239	0.0174606	Mapk9;Zfand6	dorDG
BP	GO:0007281	germ cell development	0.0345	0.0031	11.22	0.00241566	0.0174606	Qk;Smarca2;Smarca4	dorDG
BP	GO:0002009	morphogenesis of an epithelium	0.023	0.0009	25.44	0.00272807	0.0179261	Cyp7b1;Smarca4	dorDG
BP	GO:0002220	innate immune response activating cell surface receptor signaling pathway	0.023	0.0009	25.44	0.00272807	0.0179261	AABR07040855.1;Nras	dorDG
BP	GO:0045687	positive regulation of glial cell differentiation	0.023	0.0009	25.44	0.00272807	0.0179261	Ptpra;Qk	dorDG
BP	GO:0000380	alternative mRNA splicing, via spliceosome	0.023	0.001	23.85	0.0031072	0.0182101	Mbnl2;Rbm14	dorDG
BP	GO:0006805	xenobiotic metabolic process	0.023	0.001	23.85	0.0031072	0.0182101	Gsta1;Gstm1	dorDG
BP	GO:0032989	cellular component morphogenesis	0.023	0.001	23.85	0.0031072	0.0182101	Add1;Smarca4	dorDG
BP	GO:0046649	lymphocyte activation	0.023	0.001	23.85	0.0031072	0.0182101	Pfdn1;Ppp3ca	dorDG
BP	GO:0006338	chromatin remodeling	0.023	0.001	22.44	0.00350954	0.0200267	Hnrnpc;Smarca4	dorDG
BP	GO:0034728	nucleosome organization	0.0345	0.0036	9.7	0.00365919	0.0203453	Hp1bp3;Smarca2;Smarca4	dorDG
BP	GO:0016125	sterol metabolic process	0.023	0.0011	21.2	0.00393483	0.0208106	Cyp7b1;Vldlr	dorDG
BP	GO:0050658	RNA transport	0.023	0.0011	21.2	0.00393483	0.0208106	Hnrnpa1;Qk	dorDG
BP	GO:0035567	non-canonical Wnt signaling pathway	0.023	0.0012	19.08	0.00485329	0.0214453	AABR07040855.1;Ppp3ca	dorDG
BP	GO:0006002	fructose 6-phosphate metabolic process	0.0115	0.0001	190.78	0.0052416	0.0214453	Mpi	dorDG
BP	GO:0031179	peptide modification	0.0115	0.0001	190.78	0.0052416	0.0214453	Pam	dorDG
BP	GO:0031330	negative regulation of cellular catabolic process	0.0115	0.0001	190.78	0.0052416	0.0214453	Nell1	dorDG
BP	GO:0032482	Rab protein signal transduction	0.0115	0.0001	190.78	0.0052416	0.0214453	Madd	dorDG
BP	GO:0032988	ribonucleoprotein complex disassembly	0.0115	0.0001	190.78	0.0052416	0.0214453	Klc1	dorDG
BP	GO:0042558	pteridine-containing compound metabolic process	0.0115	0.0001	190.78	0.0052416	0.0214453	Spr	dorDG
BP	GO:0043248	proteasome assembly	0.0115	0.0001	190.78	0.0052416	0.0214453	AABR07040855.1	dorDG
BP	GO:0043697	cell dedifferentiation	0.0115	0.0001	190.78	0.0052416	0.0214453	Hnrnpd	dorDG
BP	GO:0060444	branching involved in mammary gland duct morphogenesis	0.0115	0.0001	190.78	0.0052416	0.0214453	Phb2	dorDG
BP	GO:0097286	iron ion import	0.0115	0.0001	190.78	0.0052416	0.0214453	Picalm	dorDG
BP	GO:1901071	glucosamine-containing compound metabolic process	0.0115	0.0001	190.78	0.0052416	0.0214453	Nagk	dorDG
BP	GO:0046683	response to organophosphorus	0.023	0.0014	16.59	0.00639704	0.0256879	Cyp7b1;Ndufs4	dorDG
BP	GO:0007268	chemical synaptic transmission	0.023	0.0015	15.26	0.00753415	0.029068	Hnrnpk;Ppp3ca	dorDG
BP	GO:0050851	antigen receptor-mediated signaling pathway	0.023	0.0015	15.26	0.00753415	0.029068	AABR07040855.1;Nras	dorDG
BP	GO:0098916	anterograde trans-synaptic signaling	0.023	0.0016	14.68	0.00813437	0.029068	Fgf12;Nrxn3	dorDG
BP	GO:0006887	exocytosis	0.023	0.0017	13.16	0.010059	0.029068	Rab26;Rab2b	dorDG
BP	GO:0007411	axon guidance	0.023	0.0017	13.16	0.010059	0.029068	Alcam;Nrcam	dorDG
BP	GO:0043433	negative regulation of sequence-specific DNA binding transcription factor activity	0.023	0.0017	13.16	0.010059	0.029068	AABR07040855.1;Erbin	dorDG
BP	GO:0002190	cap-independent translational initiation	0.0115	0.0001	95.39	0.010456	0.029068	Rbm14	dorDG
BP	GO:0006451	translational readthrough	0.0115	0.0001	95.39	0.010456	0.029068	Trnau1ap	dorDG
BP	GO:0007096	regulation of exit from mitosis	0.0115	0.0001	95.39	0.010456	0.029068	Phb2	dorDG
BP	GO:0008045	motor neuron axon guidance	0.0115	0.0001	95.39	0.010456	0.029068	Mycbp2	dorDG
BP	GO:0008298	intracellular mRNA localization	0.0115	0.0001	95.39	0.010456	0.029068	Hnrnpab	dorDG
BP	GO:0010833	telomere maintenance via telomere lengthening	0.0115	0.0001	95.39	0.010456	0.029068	Hnrnpa2b1	dorDG
BP	GO:0016050	vesicle organization	0.0115	0.0001	95.39	0.010456	0.029068	Picalm	dorDG
BP	GO:0019748	secondary metabolic process	0.0115	0.0001	95.39	0.010456	0.029068	Pam	dorDG
BP	GO:0032516	positive regulation of phosphoprotein phosphatase activity	0.0115	0.0001	95.39	0.010456	0.029068	Ppp1r12a	dorDG
BP	GO:0032776	DNA methylation on cytosine	0.0115	0.0001	95.39	0.010456	0.029068	Smarca4	dorDG
BP	GO:0036395	pancreatic amylase secretion	0.0115	0.0001	95.39	0.010456	0.029068	Madd	dorDG
BP	GO:0042147	retrograde transport, endosome to Golgi	0.0115	0.0001	95.39	0.010456	0.029068	Gcc2	dorDG
BP	GO:0043387	mycotoxin catabolic process	0.0115	0.0001	95.39	0.010456	0.029068	Gsta1	dorDG
BP	GO:0044271	cellular nitrogen compound biosynthetic process	0.0115	0.0001	95.39	0.010456	0.029068	Spr	dorDG
BP	GO:0070425	negative regulation of nucleotide-binding oligomerization domain containing signaling pathway	0.0115	0.0001	95.39	0.010456	0.029068	Erbin	dorDG
BP	GO:0071243	cellular response to arsenic-containing substance	0.0115	0.0001	95.39	0.010456	0.029068	Hnrnpa1	dorDG
BP	GO:1902962	regulation of metalloendopeptidase activity involved in amyloid precursor protein catabolic process	0.0115	0.0001	95.39	0.010456	0.029068	Picalm	dorDG
BP	GO:1903031	regulation of microtubule plus-end binding	0.0115	0.0001	95.39	0.010456	0.029068	Mapre3	dorDG
BP	GO:0033554	cellular response to stress	0.0345	0.0052	6.58	0.0107426	0.0294866	Gstm1;Hpf1;Pold3	dorDG
BP	GO:0000377	RNA splicing, via transesterification reactions with bulged adenosine as nucleophile	0.023	0.0019	12.31	0.011443	0.0310167	Hnrnpc;Hnrnph3	dorDG
BP	GO:0006915	apoptotic process	0.0575	0.0158	3.63	0.0123882	0.0331641	Nell1;Phb2;Sh3kbp1;Smarca4;Zfand6	dorDG
BP	GO:0008284	positive regulation of cell proliferation	0.0345	0.0056	6.15	0.0128605	0.0333158	Cyp7b1;Ndufs4;Nras	dorDG
BP	GO:0007049	cell cycle	0.023	0.002	11.56	0.0129058	0.0333158	Madd;Nras	dorDG
BP	GO:0070555	response to interleukin-1	0.023	0.002	11.56	0.0129058	0.0333158	Mapk9;Vldlr	dorDG
BP	GO:0007519	skeletal muscle tissue development	0.023	0.0021	10.9	0.0144456	0.0339216	Nras;Ppp3ca	dorDG
BP	GO:0006054	N-acetylneuraminate metabolic process	0.0115	0.0002	63.59	0.0156434	0.0339216	Nagk	dorDG
BP	GO:0007030	Golgi organization	0.0115	0.0002	63.59	0.0156434	0.0339216	Gcc2	dorDG
BP	GO:0009072	aromatic amino acid family metabolic process	0.0115	0.0002	63.59	0.0156434	0.0339216	Spr	dorDG
BP	GO:0009226	nucleotide-sugar biosynthetic process	0.0115	0.0002	63.59	0.0156434	0.0339216	Mpi	dorDG
BP	GO:0010870	positive regulation of receptor biosynthetic process	0.0115	0.0002	63.59	0.0156434	0.0339216	Hnrnpk	dorDG
BP	GO:0016556	mRNA modification	0.0115	0.0002	63.59	0.0156434	0.0339216	Hnrnpc	dorDG
BP	GO:0034105	positive regulation of tissue remodeling	0.0115	0.0002	63.59	0.0156434	0.0339216	Ppp3ca	dorDG
BP	GO:0042069	regulation of catecholamine metabolic process	0.0115	0.0002	63.59	0.0156434	0.0339216	Pnkd	dorDG
BP	GO:0042590	antigen processing and presentation of exogenous peptide antigen via MHC class I	0.0115	0.0002	63.59	0.0156434	0.0339216	AABR07040855.1	dorDG
BP	GO:0042994	cytoplasmic sequestering of transcription factor	0.0115	0.0002	63.59	0.0156434	0.0339216	AABR07040855.1	dorDG
BP	GO:0044843	cell cycle G1/S phase transition	0.0115	0.0002	63.59	0.0156434	0.0339216	Phb2	dorDG
BP	GO:0048247	lymphocyte chemotaxis	0.0115	0.0002	63.59	0.0156434	0.0339216	Cyp7b1	dorDG
BP	GO:0050881	musculoskeletal movement	0.0115	0.0002	63.59	0.0156434	0.0339216	Spr	dorDG
BP	GO:0061727	methylglyoxal catabolic process to lactate	0.0115	0.0002	63.59	0.0156434	0.0339216	Pnkd	dorDG
BP	GO:0071242	cellular response to ammonium ion	0.0115	0.0002	63.59	0.0156434	0.0339216	Hnrnpd	dorDG
BP	GO:0006898	receptor-mediated endocytosis	0.023	0.0022	10.31	0.0160605	0.0344812	Hnrnpk;Picalm	dorDG
BP	GO:0007010	cytoskeleton organization	0.023	0.0024	9.54	0.0186203	0.0388855	Mycbp2;Pfdn1	dorDG
BP	GO:0032868	response to insulin	0.023	0.0024	9.54	0.0186203	0.0388855	Hnrnpk;Vldlr	dorDG
BP	GO:0001678	cellular glucose homeostasis	0.023	0.0025	9.31	0.0195093	0.0388855	Hnrnpk;Ppp3ca	dorDG
BP	GO:0033500	carbohydrate homeostasis	0.023	0.0025	9.08	0.0204159	0.0388855	Aspscr1;Rbm14	dorDG
BP	GO:0000301	retrograde transport, vesicle recycling within Golgi	0.0115	0.0002	47.7	0.020804	0.0388855	Gcc2	dorDG
BP	GO:0009101	glycoprotein biosynthetic process	0.0115	0.0002	47.7	0.020804	0.0388855	Mpi	dorDG
BP	GO:0010613	positive regulation of cardiac muscle hypertrophy	0.0115	0.0002	47.7	0.020804	0.0388855	Ppp3ca	dorDG
BP	GO:0014733	regulation of skeletal muscle adaptation	0.0115	0.0002	47.7	0.020804	0.0388855	Ppp3ca	dorDG
BP	GO:0019228	neuronal action potential	0.0115	0.0002	47.7	0.020804	0.0388855	Fgf12	dorDG
BP	GO:0032305	positive regulation of icosanoid secretion	0.0115	0.0002	47.7	0.020804	0.0388855	Mapk9	dorDG
BP	GO:0034067	protein localization to Golgi apparatus	0.0115	0.0002	47.7	0.020804	0.0388855	Nras	dorDG
BP	GO:0042993	positive regulation of transcription factor import into nucleus	0.0115	0.0002	47.7	0.020804	0.0388855	Ppp3ca	dorDG
BP	GO:0048755	branching morphogenesis of a nerve	0.0115	0.0002	47.7	0.020804	0.0388855	Hnrnpk	dorDG
BP	GO:0086001	cardiac muscle cell action potential	0.0115	0.0002	47.7	0.020804	0.0388855	Fgf12	dorDG
BP	GO:1901653	cellular response to peptide	0.0115	0.0002	47.7	0.020804	0.0388855	Mapk9	dorDG
BP	GO:0006508	proteolysis	0.023	0.0026	8.87	0.0213398	0.0388855	Clpp;Ist1	dorDG
BP	GO:0009967	positive regulation of signal transduction	0.023	0.0026	8.87	0.0213398	0.0388855	Mapk9;Smarca4	dorDG
BP	GO:0021543	pallium development	0.023	0.0026	8.87	0.0213398	0.0388855	Hnrnpk;Vldlr	dorDG
BP	GO:0006396	RNA processing	0.023	0.0027	8.67	0.0222809	0.040262	Qk;Rbm39	dorDG
BP	GO:0001666	response to hypoxia	0.023	0.0027	8.48	0.0232389	0.0416461	Hp1bp3;Vldlr	dorDG
BP	GO:0007169	transmembrane receptor protein tyrosine kinase signaling pathway	0.0345	0.0072	4.77	0.025175	0.0422887	Fgf12;Ptpra;Shoc2	dorDG
BP	GO:0048534	hematopoietic or lymphoid organ development	0.023	0.0028	8.12	0.025205	0.0422887	Hnrnpk;Picalm	dorDG
BP	GO:0001709	cell fate determination	0.0115	0.0003	38.16	0.0259378	0.0422887	Smarca4	dorDG
BP	GO:0002673	regulation of acute inflammatory response	0.0115	0.0003	38.16	0.0259378	0.0422887	Phb2	dorDG
BP	GO:0006471	protein ADP-ribosylation	0.0115	0.0003	38.16	0.0259378	0.0422887	Hpf1	dorDG
BP	GO:0006623	protein targeting to vacuole	0.0115	0.0003	38.16	0.0259378	0.0422887	Gcc2	dorDG
BP	GO:0007007	inner mitochondrial membrane organization	0.0115	0.0003	38.16	0.0259378	0.0422887	Immt	dorDG
BP	GO:0007091	metaphase/anaphase transition of mitotic cell cycle	0.0115	0.0003	38.16	0.0259378	0.0422887	Anapc4	dorDG
BP	GO:0032413	negative regulation of ion transmembrane transporter activity	0.0115	0.0003	38.16	0.0259378	0.0422887	Fgf12	dorDG
BP	GO:0035864	response to potassium ion	0.0115	0.0003	38.16	0.0259378	0.0422887	Hnrnpa1	dorDG
BP	GO:0048736	appendage development	0.0115	0.0003	38.16	0.0259378	0.0422887	Pam	dorDG
BP	GO:0071362	cellular response to ether	0.0115	0.0003	38.16	0.0259378	0.0422887	Hnrnpk	dorDG
BP	GO:0006461	protein complex assembly	0.023	0.0031	7.34	0.0304028	0.0454855	Fermt2;Sar1b	dorDG
BP	GO:0001824	blastocyst development	0.0115	0.0004	31.8	0.0310449	0.0454855	Smarca4	dorDG
BP	GO:0001963	synaptic transmission, dopaminergic	0.0115	0.0004	31.8	0.0310449	0.0454855	Pnkd	dorDG
BP	GO:0002460	adaptive immune response based on somatic recombination of immune receptors built from immunoglobulin superfamily domains	0.0115	0.0004	31.8	0.0310449	0.0454855	Nras	dorDG
BP	GO:0006807	nitrogen compound metabolic process	0.0115	0.0004	31.8	0.0310449	0.0454855	Gstm1	dorDG
BP	GO:0006972	hyperosmotic response	0.0115	0.0004	31.8	0.0310449	0.0454855	Mapk9	dorDG
BP	GO:0008637	apoptotic mitochondrial changes	0.0115	0.0004	31.8	0.0310449	0.0454855	Mapk9	dorDG
BP	GO:0019048	modulation by virus of host morphology or physiology	0.0115	0.0004	31.8	0.0310449	0.0454855	Hnrnpa1	dorDG
BP	GO:0021955	central nervous system neuron axonogenesis	0.0115	0.0004	31.8	0.0310449	0.0454855	Mycbp2	dorDG
BP	GO:0033598	mammary gland epithelial cell proliferation	0.0115	0.0004	31.8	0.0310449	0.0454855	Phb2	dorDG
BP	GO:0034205	amyloid-beta formation	0.0115	0.0004	31.8	0.0310449	0.0454855	Picalm	dorDG
BP	GO:0034381	plasma lipoprotein particle clearance	0.0115	0.0004	31.8	0.0310449	0.0454855	Vldlr	dorDG
BP	GO:0035195	gene silencing by miRNA	0.0115	0.0004	31.8	0.0310449	0.0454855	Rbm14	dorDG
BP	GO:0042790	transcription of nuclear large rRNA transcript from RNA polymerase I promoter	0.0115	0.0004	31.8	0.0310449	0.0454855	Smarca4	dorDG
BP	GO:0043921	modulation by host of viral transcription	0.0115	0.0004	31.8	0.0310449	0.0454855	Smarca4	dorDG
BP	GO:0043393	regulation of protein binding	0.023	0.0034	6.69	0.0359855	0.0486557	Add1;Hnrnpk	dorDG
BP	GO:0001516	prostaglandin biosynthetic process	0.0115	0.0004	27.25	0.0361256	0.0486557	Mapk9	dorDG
BP	GO:0003206	cardiac chamber morphogenesis	0.0115	0.0004	27.25	0.0361256	0.0486557	Smarca4	dorDG
BP	GO:0006364	rRNA processing	0.0115	0.0004	27.25	0.0361256	0.0486557	C1d	dorDG
BP	GO:0010970	transport along microtubule	0.0115	0.0004	27.25	0.0361256	0.0486557	Klc1	dorDG
BP	GO:0022607	cellular component assembly	0.0115	0.0004	27.25	0.0361256	0.0486557	Tsga10	dorDG
BP	GO:0030282	bone mineralization	0.0115	0.0004	27.25	0.0361256	0.0486557	Nell1	dorDG
BP	GO:0030900	forebrain development	0.0115	0.0004	27.25	0.0361256	0.0486557	Pfdn1	dorDG
BP	GO:0045161	neuronal ion channel clustering	0.0115	0.0004	27.25	0.0361256	0.0486557	Nrcam	dorDG
BP	GO:0048016	inositol phosphate-mediated signaling	0.0115	0.0004	27.25	0.0361256	0.0486557	Ppp3ca	dorDG
BP	GO:0048844	artery morphogenesis	0.0115	0.0004	27.25	0.0361256	0.0486557	Smarca4	dorDG
BP	GO:0051130	positive regulation of cellular component organization	0.0115	0.0004	27.25	0.0361256	0.0486557	Nrxn3	dorDG
BP	GO:1901652	response to peptide	0.0115	0.0004	27.25	0.0361256	0.0486557	Erbin	dorDG
BP	GO:0007155	cell adhesion	0.0345	0.0085	4.06	0.037933	0.0507746	Add1;Ist1;Ppp1r12a	dorDG
BP	GO:0001819	positive regulation of cytokine production	0.023	0.0036	6.47	0.0383212	0.0509795	Mapk9;Nras	dorDG
BP	GO:0006355	regulation of transcription, DNA-templated	0.0115	0.0005	23.85	0.04118	0.0519161	Mapk9	dorDG
BP	GO:0006360	transcription from RNA polymerase I promoter	0.0115	0.0005	23.85	0.04118	0.0519161	Ubtf	dorDG
BP	GO:0010827	regulation of glucose transport	0.0115	0.0005	23.85	0.04118	0.0519161	Aspscr1	dorDG
BP	GO:0017156	calcium ion regulated exocytosis	0.0115	0.0005	23.85	0.04118	0.0519161	Ppp3ca	dorDG
BP	GO:0021510	spinal cord development	0.0115	0.0005	23.85	0.04118	0.0519161	Vldlr	dorDG
BP	GO:0031023	microtubule organizing center organization	0.0115	0.0005	23.85	0.04118	0.0519161	Ppp1r12a	dorDG
BP	GO:0032682	negative regulation of chemokine production	0.0115	0.0005	23.85	0.04118	0.0519161	Erbin	dorDG
BP	GO:0045184	establishment of protein localization	0.0115	0.0005	23.85	0.04118	0.0519161	Vldlr	dorDG
BP	GO:0048762	mesenchymal cell differentiation	0.0115	0.0005	23.85	0.04118	0.0519161	Hnrnpab	dorDG
BP	GO:0032496	response to lipopolysaccharide	0.023	0.0037	6.15	0.0419302	0.0522542	Mapk9;Vldlr	dorDG
BP	GO:0044093	positive regulation of molecular function	0.023	0.0037	6.15	0.0419302	0.0522542	Phb2;Ppp3ca	dorDG
BP	GO:0007626	locomotory behavior	0.023	0.0039	5.96	0.0444044	0.0541615	Fgf12;Lsamp	dorDG
BP	GO:0003299	muscle hypertrophy in response to stress	0.0115	0.0005	21.2	0.0462082	0.0541615	Ppp3ca	dorDG
BP	GO:0003300	cardiac muscle hypertrophy	0.0115	0.0005	21.2	0.0462082	0.0541615	Mlip	dorDG
BP	GO:0006418	tRNA aminoacylation for protein translation	0.0115	0.0005	21.2	0.0462082	0.0541615	Mars1	dorDG
BP	GO:0006520	cellular amino acid metabolic process	0.0115	0.0005	21.2	0.0462082	0.0541615	AABR07040855.1	dorDG
BP	GO:0006584	catecholamine metabolic process	0.0115	0.0005	21.2	0.0462082	0.0541615	Spr	dorDG
BP	GO:0007045	cell-substrate adherens junction assembly	0.0115	0.0005	21.2	0.0462082	0.0541615	Fermt2	dorDG
BP	GO:0010942	positive regulation of cell death	0.0115	0.0005	21.2	0.0462082	0.0541615	Picalm	dorDG
BP	GO:0014075	response to amine	0.0115	0.0005	21.2	0.0462082	0.0541615	Ppp3ca	dorDG
BP	GO:0016233	telomere capping	0.0115	0.0005	21.2	0.0462082	0.0541615	Hnrnpd	dorDG
BP	GO:0042771	intrinsic apoptotic signaling pathway in response to DNA damage by p53 class mediator	0.0115	0.0005	21.2	0.0462082	0.0541615	Hnrnpk	dorDG
BP	GO:0007409	axonogenesis	0.023	0.004	5.78	0.0469316	0.0547137	Matn2;Nras	dorDG
BP	GO:0006468	protein phosphorylation	0.023	0.004	5.69	0.0482146	0.0559089	Ndufs4;Nras	dorDG
CC	GO:0019028	viral capsid	0.0842	0.0024	34.49	6.48616e-11	3.68687e-09	Hnrnpa1;Hnrnpa2b1;Hnrnpab;Hnrnpc;Hnrnpd;Hnrnph3;Hnrnpk;Hnrnpr	dorDG
CC	GO:0031981	nuclear lumen	0.2211	0.0492	4.49	5.08258e-09	1.44452e-07	AABR07040855.1;Add1;Aspscr1;C1d;ENSRNOG00000039829;Erbin;Fermt2;Git2;Hnrnpab;Hnrnpd;Hnrnph3;Hnrnpk;Hnrnpr;Mapk9;Pold3;Ppp3ca;Scamp1;Shoc2;Smarca2;Spr;Zfr	dorDG
CC	GO:0005576	extracellular region	0.2	0.0544	3.68	6.89856e-07	1.3071e-05	Alcam;Cnksr2;Ghitm;Gsta1;Hnrnpa1;Hnrnpa2b1;Hnrnpc;Hnrnpd;Hnrnpk;Ist1;Mars1;Mpi;Nagk;Nras;Phb2;Ppfia2;Ptpra;Rab2b;Spr	dorDG
CC	GO:0005681	spliceosomal complex	0.0526	0.003	17.41	9.78106e-06	0.000138994	Hnrnpa1;Hnrnpa2b1;Hnrnpc;Hnrnpk;Hnrnpr	dorDG
CC	GO:0005924	cell-substrate adherens junction	0.0737	0.012	6.12	0.000149069	0.00169468	Add1;Alcam;Fermt2;Git2;Hnrnpk;Ppp1r12a;Sh3kbp1	dorDG
CC	GO:0016604	nuclear body	0.0526	0.0061	8.62	0.000288649	0.00246575	Hnrnpa2b1;Mlip;Rbm14;Rbm39;Wbp4	dorDG
CC	GO:0008287	protein serine/threonine phosphatase complex	0.0316	0.0014	22.63	0.000303653	0.00246575	Ppp1r12a;Ppp3ca;Shoc2	dorDG
CC	GO:0005737	cytoplasm	0.1158	0.0338	3.42	0.000360525	0.00256163	AABR07040855.1;Cryzl1;Gsta1;Hnrnpa1;Hnrnpc;Hnrnpd;Hnrnpk;Ist1;Klc1;Madd;Mapk9	dorDG
CC	GO:0030133	transport vesicle	0.0211	0.0005	45.27	0.00082704	0.00522341	Pam;Rab26	dorDG
CC	GO:0032279	asymmetric synapse	0.0526	0.0081	6.47	0.00107123	0.00571883	Add1;Cnksr2;Erc2;Hnrnpk;Picalm	dorDG
CC	GO:0005794	Golgi apparatus	0.0316	0.0022	14.68	0.0011067	0.00571883	Gcc2;Pam;Scamp1	dorDG
CC	GO:0032991	macromolecular complex	0.0632	0.0134	4.72	0.00172898	0.00798982	C1d;Erc2;Gstm1;Nrxn3;Phb2;Ptpra	dorDG
CC	GO:0090544	BAF-type complex	0.0211	0.0007	30.18	0.00192158	0.00798982	Smarca2;Smarca4	dorDG
CC	GO:0000785	chromatin	0.0421	0.0056	7.54	0.00196786	0.00798982	Hnrnpc;Hnrnpk;Hp1bp3;Smarca2	dorDG
CC	GO:0044444	cytoplasmic part	0.0526	0.0102	5.14	0.00292305	0.0110768	Add1;Aspscr1;Mapre3;Nell1;Vldlr	dorDG
CC	GO:0044451	nucleoplasm part	0.0211	0.001	21.3	0.00388911	0.0138166	Hnrnpa1;Hnrnpc	dorDG
CC	GO:0010008	endosome membrane	0.0211	0.0012	18.11	0.00537515	0.0165229	Lamp5;Scamp1	dorDG
CC	GO:0005838	proteasome regulatory particle	0.0105	0.0001	181.06	0.00552293	0.0165229	AABR07040855.1	dorDG
CC	GO:0030672	synaptic vesicle membrane	0.0105	0.0001	181.06	0.00552293	0.0165229	Atp6v1g2	dorDG
CC	GO:0005856	cytoskeleton	0.0421	0.0077	5.49	0.00615829	0.0175025	AABR07040855.1;Mycbp2;Smarca2;Washc3	dorDG
CC	GO:0016591	DNA-directed RNA polymerase II, holoenzyme	0.0211	0.0013	15.74	0.00708091	0.0190987	Ints10;Ints11	dorDG
CC	GO:0043025	neuronal cell body	0.0316	0.0042	7.54	0.0073919	0.0190987	Hnrnpa2b1;Mapk9;Pam	dorDG
CC	GO:0097060	synaptic membrane	0.0316	0.0047	6.79	0.00986615	0.0224094	Cnksr2;Erc2;Picalm	dorDG
CC	GO:0044424	intracellular part	0.0632	0.0193	3.27	0.0102136	0.0224094	Gsta6;Gstm1;Mars1;Mpi;Ppfia2;Zfand6	dorDG
CC	GO:0042995	cell projection	0.0421	0.0089	4.73	0.0102508	0.0224094	Cnksr2;Mapk9;Pam;Sh3kbp1	dorDG
CC	GO:0000314	organellar small ribosomal subunit	0.0105	0.0001	90.53	0.0110157	0.0224094	ENSRNOG00000042740	dorDG
CC	GO:0012506	vesicle membrane	0.0211	0.0017	12.49	0.0111218	0.0224094	Lamp5;Sh3kbp1	dorDG
CC	GO:0033267	axon part	0.0316	0.0049	6.47	0.0112629	0.0224094	Erc2;Nrcam;Scamp1	dorDG
CC	GO:0005911	cell-cell junction	0.0421	0.0092	4.58	0.011433	0.0224094	Add1;Hnrnpk;Ist1;Picalm	dorDG
CC	GO:0036477	somatodendritic compartment	0.0526	0.015	3.51	0.0141799	0.0267619	Alcam;Cnksr2;Erc2;Klc1;Picalm	dorDG
CC	GO:0030496	midbody	0.0105	0.0002	60.35	0.0164784	0.0267619	Ist1	dorDG
CC	GO:0030964	NADH dehydrogenase complex	0.0105	0.0002	60.35	0.0164784	0.0267619	Ndufs4	dorDG
CC	GO:0034385	triglyceride-rich plasma lipoprotein particle	0.0105	0.0002	60.35	0.0164784	0.0267619	Vldlr	dorDG
CC	GO:0042575	DNA polymerase complex	0.0105	0.0002	60.35	0.0164784	0.0267619	Pold3	dorDG
CC	GO:0098802	plasma membrane receptor complex	0.0105	0.0002	60.35	0.0164784	0.0267619	Alcam	dorDG
CC	GO:0044431	Golgi apparatus part	0.0316	0.006	5.22	0.0198966	0.0311371	Nras;Rab26;Rab2b	dorDG
CC	GO:0034399	nuclear periphery	0.0211	0.0023	9.05	0.0205457	0.0311371	Hnrnpa2b1;Phb2	dorDG
CC	GO:0043227	membrane-bounded organelle	0.0211	0.0024	8.83	0.0215227	0.0311371	Klc1;Ptpra	dorDG
CC	GO:0030134	COPII-coated ER to Golgi transport vesicle	0.0105	0.0002	45.27	0.0219113	0.0311371	Sar1b	dorDG
CC	GO:0031305	integral component of mitochondrial inner membrane	0.0105	0.0002	45.27	0.0219113	0.0311371	Immt	dorDG
CC	GO:0005905	clathrin-coated pit	0.0105	0.0003	36.21	0.0273145	0.0369669	Picalm	dorDG
CC	GO:0030055	cell-substrate junction	0.0105	0.0003	36.21	0.0273145	0.0369669	Erbin	dorDG
CC	GO:0000315	organellar large ribosomal subunit	0.0105	0.0004	25.87	0.0380324	0.0502754	ENSRNOG00000042740	dorDG
CC	GO:0000790	nuclear chromatin	0.0105	0.0005	20.12	0.0486334	0.061265	Smarca4	dorDG
MF	GO:0005515	protein binding	0.1954	0.0344	5.69	5.35181e-09	2.76041e-07	AABR07040855.1;Alcam;Clpp;Gcc2;Git2;Hnrnpa1;Hnrnpab;Hpf1;Nell1;Nras;Pfdn1;Ppfia2;Ptpra;Scamp1;Smarca2;Vldlr;Wbp4	dorDG
MF	GO:0036094	small molecule binding	0.1149	0.0146	7.86	5.51771e-07	1.42299e-05	Hnrnpa1;Hnrnpa2b1;Hnrnpab;Hnrnpc;Hnrnpd;Hnrnph3;Hnrnpr;Rbm14;Rbm39;Trnau1ap	dorDG
MF	GO:0003729	mRNA binding	0.0575	0.0021	27.02	1.03556e-06	1.78043e-05	Hnrnpa1;Hnrnpa2b1;Hnrnpc;Hnrnpk;Rbm14	dorDG
MF	GO:0003723	RNA binding	0.1264	0.0265	4.77	1.81216e-05	0.000233673	Add1;ENSRNOG00000042740;Hnrnpab;Hnrnph3;Hnrnpr;Immt;Mbnl2;Rbm39;Trnau1ap;Ubtf;Zfr	dorDG
MF	GO:0001046	core promoter sequence-specific DNA binding	0.023	0.0001	178.32	3.10884e-05	0.000320701	Smarca4;Ubtf	dorDG
MF	GO:0016765	transferase activity, transferring alkyl or aryl (other than methyl) groups	0.0345	0.0015	23.26	0.000278158	0.00239118	Gsta1;Gsta6;Gstm1	dorDG
MF	GO:0043047	single-stranded telomeric DNA binding	0.023	0.0004	59.44	0.000459553	0.00338618	Hnrnpa1;Hnrnpa2b1	dorDG
MF	GO:0017111	nucleoside-triphosphatase activity	0.0575	0.0092	6.24	0.00125033	0.00806137	Hnrnpa1;Nras;Rab26;Sar1b;Smarca2	dorDG
MF	GO:0046914	transition metal ion binding	0.1494	0.0583	2.56	0.0015181	0.00853399	Cryzl1;Cyp7b1;Gstm1;Marchf7;Mpi;Mycbp2;Myt1l;Pam;Rbm14;Wbp4;Zfand6;Zfp622;Zfr	dorDG
MF	GO:0036002	pre-mRNA binding	0.023	0.0007	32.42	0.00165455	0.00853399	Hnrnpa2b1;Hnrnpk	dorDG
MF	GO:0016772	transferase activity, transferring phosphorus-containing groups	0.0345	0.0036	9.55	0.00381078	0.0125759	Cnksr2;Git2;Nell1	dorDG
MF	GO:0019904	protein domain specific binding	0.0575	0.0119	4.82	0.00383485	0.0125759	Erc2;Ist1;Picalm;Qk;Sh3kbp1	dorDG
MF	GO:0019899	enzyme binding	0.0575	0.0121	4.74	0.00410578	0.0125759	Hnrnpa2b1;Hnrnpc;Hnrnpd;Hnrnpk;Smarca4	dorDG
MF	GO:0044877	macromolecular complex binding	0.046	0.0076	6.04	0.00435708	0.0125759	Hnrnpd;Hnrnpk;Smarca2;Ubtf	dorDG
MF	GO:0031490	chromatin DNA binding	0.023	0.0012	18.77	0.00499647	0.0125759	Hnrnpc;Smarca4	dorDG
MF	GO:0019900	kinase binding	0.046	0.0081	5.71	0.0053424	0.0125759	Cnksr2;Gstm1;Pam;Ppp1r12a	dorDG
MF	GO:0000987	core promoter proximal region sequence-specific DNA binding	0.0115	0.0001	178.32	0.00560784	0.0125759	Ubtf	dorDG
MF	GO:0003747	translation release factor activity	0.0115	0.0001	178.32	0.00560784	0.0125759	Wbp4	dorDG
MF	GO:0016715	oxidoreductase activity, acting on paired donors, with incorporation or reduction of molecular oxygen, reduced ascorbate as one donor, and incorporation of one atom of oxygen	0.0115	0.0001	178.32	0.00560784	0.0125759	Pam	dorDG
MF	GO:0016790	thiolester hydrolase activity	0.0115	0.0001	178.32	0.00560784	0.0125759	Pnkd	dorDG
MF	GO:0016842	amidine-lyase activity	0.0115	0.0001	178.32	0.00560784	0.0125759	Pam	dorDG
MF	GO:0016861	intramolecular oxidoreductase activity, interconverting aldoses and ketoses	0.0115	0.0001	178.32	0.00560784	0.0125759	Mpi	dorDG
MF	GO:0019200	carbohydrate kinase activity	0.0115	0.0001	178.32	0.00560784	0.0125759	Nagk	dorDG
MF	GO:0001104	RNA polymerase II transcription cofactor activity	0.023	0.0015	15.51	0.00728583	0.0156581	Smarca2;Smarca4	dorDG
MF	GO:0045296	cadherin binding	0.046	0.0093	4.92	0.00895178	0.0184689	Add1;Hnrnpk;Ist1;Picalm	dorDG
MF	GO:0003824	catalytic activity	0.046	0.0099	4.63	0.0109941	0.0198927	Cryzl1;Ints11;Marchf7;Mycbp2	dorDG
MF	GO:0003690	double-stranded DNA binding	0.0115	0.0001	89.16	0.0111846	0.0198927	Hnrnpab	dorDG
MF	GO:0097157	pre-mRNA intronic binding	0.0115	0.0001	89.16	0.0111846	0.0198927	Rbm14	dorDG
MF	GO:1901505	carbohydrate derivative transporter activity	0.0115	0.0001	89.16	0.0111846	0.0198927	Vldlr	dorDG
MF	GO:0035258	steroid hormone receptor binding	0.023	0.0023	10.19	0.0164064	0.0253805	Phb2;Smarca4	dorDG
MF	GO:0003725	double-stranded RNA binding	0.0115	0.0002	59.44	0.0167304	0.0253805	Hnrnpa1	dorDG
MF	GO:0003730	mRNA 3'-UTR binding	0.0115	0.0002	59.44	0.0167304	0.0253805	Hnrnpd	dorDG
MF	GO:0016505	peptidase activator activity involved in apoptotic process	0.0115	0.0002	59.44	0.0167304	0.0253805	Mapk9	dorDG
MF	GO:0098632	protein binding involved in cell-cell adhesion	0.0115	0.0002	59.44	0.0167304	0.0253805	Nrcam	dorDG
MF	GO:0030234	enzyme regulator activity	0.023	0.0023	9.91	0.0173089	0.0255078	Hnrnpc;Ppp1r12a	dorDG
MF	GO:0004723	calcium-dependent protein serine/threonine phosphatase activity	0.0115	0.0003	35.66	0.02773	0.036674	Ppp3ca	dorDG
MF	GO:0015662	ATPase activity, coupled to transmembrane movement of ions, phosphorylative mechanism	0.0115	0.0003	35.66	0.02773	0.036674	Atp6v1g2	dorDG
MF	GO:0016909	SAP kinase activity	0.0115	0.0003	35.66	0.02773	0.036674	Mapk9	dorDG
MF	GO:0043130	ubiquitin binding	0.0115	0.0003	35.66	0.02773	0.036674	Zfand6	dorDG
MF	GO:0003697	single-stranded DNA binding	0.0115	0.0005	25.47	0.0386079	0.0474133	Hnrnpk	dorDG
MF	GO:0008395	steroid hydroxylase activity	0.0115	0.0005	25.47	0.0386079	0.0474133	Cyp7b1	dorDG
MF	GO:1990837	sequence-specific double-stranded DNA binding	0.0115	0.0005	25.47	0.0386079	0.0474133	Hnrnpd	dorDG
MF	GO:0001067	regulatory region nucleic acid binding	0.0115	0.0005	22.29	0.0440017	0.0504347	Hnrnpa2b1	dorDG
MF	GO:0030276	clathrin binding	0.0115	0.0005	22.29	0.0440017	0.0504347	Picalm	dorDG
MF	GO:0035091	phosphatidylinositol binding	0.0115	0.0005	22.29	0.0440017	0.0504347	Picalm	dorDG
MF	GO:0043169	cation binding	0.0805	0.0378	2.13	0.0465246	0.0519637	AC097784.1;Git2;Mbnl2;Nrxn3;Pnkd;Sar1b;Zfp958	dorDG
MF	GO:0001076	transcription factor activity, RNA polymerase II transcription factor binding	0.0115	0.0006	19.81	0.0493656	0.0519637	Mlip	dorDG
MF	GO:0016247	channel regulator activity	0.0115	0.0006	19.81	0.0493656	0.0519637	Fgf12	dorDG
MF	GO:0030228	lipoprotein particle receptor activity	0.0115	0.0006	19.81	0.0493656	0.0519637	Vldlr	dorDG
BP	GO:0043200	response to amino acid	0.0571	0.0023	24.32	2.13419e-05	0.0032762	Gsk3b;Hnrnpab;Hnrnpd;Hnrnpk	ILC
BP	GO:0051973	positive regulation of telomerase activity	0.0286	0.0002	158.08	5.2456e-05	0.0032762	Hnrnpa2b1;Hnrnpd	ILC
BP	GO:0071242	cellular response to ammonium ion	0.0286	0.0002	158.08	5.2456e-05	0.0032762	Gsk3b;Hnrnpd	ILC
BP	GO:0009913	epidermal cell differentiation	0.0429	0.0013	33.87	9.04781e-05	0.00362748	Ercc3;Smarca4;Tsg101	ILC
BP	GO:0043393	regulation of protein binding	0.0571	0.0034	16.64	9.68009e-05	0.00362748	Add1;Flot1;Gsk3b;Hnrnpk	ILC
BP	GO:0006915	apoptotic process	0.1	0.0158	6.31	0.000118506	0.00370072	ENSRNOG00000070982;Ercc3;Nell1;S100b;Sh3kbp1;Smarca4;Zfand6	ILC
BP	GO:0007409	axonogenesis	0.0571	0.004	14.37	0.000171649	0.00407292	Flot1;Gsk3b;Ncam1;Nras	ILC
BP	GO:0006073	cellular glucan metabolic process	0.0286	0.0003	94.85	0.0001739	0.00407292	Gsk3b;Ppp1cc	ILC
BP	GO:0001824	blastocyst development	0.0286	0.0004	79.04	0.000260138	0.00443105	Kdm4c;Smarca4	ILC
BP	GO:0001963	synaptic transmission, dopaminergic	0.0286	0.0004	79.04	0.000260138	0.00443105	Flot1;Pnkd	ILC
BP	GO:0006807	nitrogen compound metabolic process	0.0286	0.0004	79.04	0.000260138	0.00443105	Gstm1;Gstm3	ILC
BP	GO:0010822	positive regulation of mitochondrion organization	0.0286	0.0005	59.28	0.000482945	0.00598082	Gsk3b;Uqcc1	ILC
BP	GO:0048762	mesenchymal cell differentiation	0.0286	0.0005	59.28	0.000482945	0.00598082	Gsk3b;Hnrnpab	ILC
BP	GO:0033554	cellular response to stress	0.0571	0.0052	10.9	0.000496018	0.00598082	Flot1;Gstm1;Gstm3;Hpf1	ILC
BP	GO:0006898	receptor-mediated endocytosis	0.0429	0.0022	19.23	0.000503645	0.00598082	Eps15;Hnrnpk;Picalm	ILC
BP	GO:0042493	response to drug	0.0429	0.0023	18.72	0.000545167	0.00598082	ENSRNOG00000070982;Gstm1;Gstm3	ILC
BP	GO:0003300	cardiac muscle hypertrophy	0.0286	0.0005	52.69	0.000619236	0.00598082	Gsk3b;Mlip	ILC
BP	GO:0071396	cellular response to lipid	0.0286	0.0005	52.69	0.000619236	0.00598082	Hnrnpa1;Hnrnpk	ILC
BP	GO:0048732	gland development	0.0429	0.0024	17.78	0.000634645	0.00598082	Hnrnpd;Hnrnpk;Smarca4	ILC
BP	GO:0008284	positive regulation of cell proliferation	0.0571	0.0056	10.2	0.000638402	0.00598082	Gsk3b;Ncam1;Ndufs4;Nras	ILC
BP	GO:0022604	regulation of cell morphogenesis	0.0429	0.0025	17.35	0.000682687	0.00609114	S100b;Sh3kbp1;Wasf3	ILC
BP	GO:0048667	cell morphogenesis involved in neuron differentiation	0.0429	0.0025	16.94	0.000732989	0.00624268	Picalm;S100b;Snap25	ILC
BP	GO:0016073	snRNA metabolic process	0.0286	0.0006	47.42	0.000771935	0.00628853	Ints10;Ints11	ILC
BP	GO:0032392	DNA geometric change	0.0286	0.0007	43.11	0.000940905	0.00734566	Ercc3;Hnrnpa2b1	ILC
BP	GO:0003231	cardiac ventricle development	0.0286	0.0007	39.52	0.00112601	0.00811457	Matr3;Smarca4	ILC
BP	GO:0007004	telomere maintenance via telomerase	0.0286	0.0007	39.52	0.00112601	0.00811457	Hnrnpa1;Hnrnpc	ILC
BP	GO:0008283	cell proliferation	0.1	0.0246	4.07	0.00162947	0.0113079	Eps15;Gjb6;Hp1bp3;Kdm4c;S100b;Smarca4;Tsg101	ILC
BP	GO:0007249	I-kappaB kinase/NF-kappaB signaling	0.0429	0.0036	12.06	0.00197213	0.0122399	Mier1;S100b;Zfand6	ILC
BP	GO:0006805	xenobiotic metabolic process	0.0286	0.001	29.64	0.00202509	0.0122399	Gstm1;Gstm3	ILC
BP	GO:0006913	nucleocytoplasmic transport	0.0286	0.001	29.64	0.00202509	0.0122399	Hnrnpa1;Ppp1cc	ILC
BP	GO:0032989	cellular component morphogenesis	0.0286	0.001	29.64	0.00202509	0.0122399	Add1;Smarca4	ILC
BP	GO:0006338	chromatin remodeling	0.0286	0.001	27.9	0.00228886	0.0134019	Hnrnpc;Smarca4	ILC
BP	GO:0016032	viral process	0.0286	0.0011	24.96	0.00286227	0.0162515	Ist1;Vta1	ILC
BP	GO:0000209	protein polyubiquitination	0.0286	0.0013	21.56	0.00383515	0.0171783	Anapc4;Anapc5	ILC
BP	GO:0030307	positive regulation of cell growth	0.0286	0.0013	21.56	0.00383515	0.0171783	Gsk3b;Ist1	ILC
BP	GO:0006366	transcription from RNA polymerase II promoter	0.1	0.0289	3.47	0.00398948	0.0171783	Ercc3;Gsk3b;Hnrnpa2b1;Hnrnpab;Hnrnpd;Hnrnpk;Kdm4c	ILC
BP	GO:0050877	nervous system process	0.0286	0.0014	20.62	0.004189	0.0171783	Agtpbp1;Nrcam	ILC
BP	GO:0001765	membrane raft assembly	0.0143	0.0001	237.11	0.00421738	0.0171783	Flot1	ILC
BP	GO:0006530	asparagine catabolic process	0.0143	0.0001	237.11	0.00421738	0.0171783	Asrgl1	ILC
BP	GO:0010040	response to iron(II) ion	0.0143	0.0001	237.11	0.00421738	0.0171783	Gsk3b	ILC
BP	GO:0031330	negative regulation of cellular catabolic process	0.0143	0.0001	237.11	0.00421738	0.0171783	Nell1	ILC
BP	GO:0032482	Rab protein signal transduction	0.0143	0.0001	237.11	0.00421738	0.0171783	Madd	ILC
BP	GO:0043697	cell dedifferentiation	0.0143	0.0001	237.11	0.00421738	0.0171783	Hnrnpd	ILC
BP	GO:0045807	positive regulation of endocytosis	0.0143	0.0001	237.11	0.00421738	0.0171783	Tsg101	ILC
BP	GO:0097286	iron ion import	0.0143	0.0001	237.11	0.00421738	0.0171783	Picalm	ILC
BP	GO:1904896	ESCRT complex disassembly	0.0143	0.0001	237.11	0.00421738	0.0171783	Vta1	ILC
BP	GO:0007417	central nervous system development	0.0429	0.0048	8.89	0.00467981	0.0186564	Ndufs4;Ptpra;S100b	ILC
BP	GO:0000398	mRNA splicing, via spliceosome	0.0429	0.0051	8.37	0.00554232	0.0216345	Hnrnpa1;Hnrnpa2b1;Hnrnpk	ILC
BP	GO:0006887	exocytosis	0.0286	0.0017	16.35	0.00661361	0.0245255	Rab26;Tsg101	ILC
BP	GO:0010038	response to metal ion	0.0429	0.0057	7.57	0.00732194	0.0245255	Gstm1;Hnrnpd;Ncam1	ILC
BP	GO:0006451	translational readthrough	0.0143	0.0001	118.56	0.00841722	0.0245255	Trnau1ap	ILC
BP	GO:0008298	intracellular mRNA localization	0.0143	0.0001	118.56	0.00841722	0.0245255	Hnrnpab	ILC
BP	GO:0010833	telomere maintenance via telomere lengthening	0.0143	0.0001	118.56	0.00841722	0.0245255	Hnrnpa2b1	ILC
BP	GO:0010977	negative regulation of neuron projection development	0.0143	0.0001	118.56	0.00841722	0.0245255	Gsk3b	ILC
BP	GO:0016050	vesicle organization	0.0143	0.0001	118.56	0.00841722	0.0245255	Picalm	ILC
BP	GO:0032776	DNA methylation on cytosine	0.0143	0.0001	118.56	0.00841722	0.0245255	Smarca4	ILC
BP	GO:0036017	response to erythropoietin	0.0143	0.0001	118.56	0.00841722	0.0245255	Gsk3b	ILC
BP	GO:0036257	multivesicular body organization	0.0143	0.0001	118.56	0.00841722	0.0245255	Vta1	ILC
BP	GO:0036395	pancreatic amylase secretion	0.0143	0.0001	118.56	0.00841722	0.0245255	Madd	ILC
BP	GO:0044026	DNA hypermethylation	0.0143	0.0001	118.56	0.00841722	0.0245255	Gsk3b	ILC
BP	GO:0071243	cellular response to arsenic-containing substance	0.0143	0.0001	118.56	0.00841722	0.0245255	Hnrnpa1	ILC
BP	GO:0071971	extracellular exosome assembly	0.0143	0.0001	118.56	0.00841722	0.0245255	Tsg101	ILC
BP	GO:1902962	regulation of metalloendopeptidase activity involved in amyloid precursor protein catabolic process	0.0143	0.0001	118.56	0.00841722	0.0245255	Picalm	ILC
BP	GO:1903031	regulation of microtubule plus-end binding	0.0143	0.0001	118.56	0.00841722	0.0245255	Mapre3	ILC
BP	GO:0007049	cell cycle	0.0286	0.002	14.37	0.00850816	0.0245255	Madd;Nras	ILC
BP	GO:0007519	skeletal muscle tissue development	0.0286	0.0021	13.55	0.00953598	0.0266678	Flot1;Nras	ILC
BP	GO:0016055	Wnt signaling pathway	0.0286	0.0021	13.55	0.00953598	0.0266678	Gsk3b;Smarca4	ILC
BP	GO:0006796	phosphate-containing compound metabolic process	0.0429	0.0063	6.77	0.00990893	0.0273032	Cnksr2;Mok;Nell1	ILC
BP	GO:0022037	metencephalon development	0.0286	0.0022	13.17	0.0100696	0.0273439	Hnrnpd;Hnrnpk	ILC
BP	GO:0006790	sulfur compound metabolic process	0.0286	0.0022	12.82	0.0106162	0.0281044	Gstm1;Gstm3	ILC
BP	GO:0007010	cytoskeleton organization	0.0286	0.0024	11.86	0.0123329	0.0281044	Tln2;Wasf3	ILC
BP	GO:0044092	negative regulation of molecular function	0.0286	0.0024	11.86	0.0123329	0.0281044	ENSRNOG00000070982;Hnrnpc	ILC
BP	GO:0006904	vesicle docking involved in exocytosis	0.0143	0.0002	79.04	0.0125996	0.0281044	Snap25	ILC
BP	GO:0010870	positive regulation of receptor biosynthetic process	0.0143	0.0002	79.04	0.0125996	0.0281044	Hnrnpk	ILC
BP	GO:0016556	mRNA modification	0.0143	0.0002	79.04	0.0125996	0.0281044	Hnrnpc	ILC
BP	GO:0021695	cerebellar cortex development	0.0143	0.0002	79.04	0.0125996	0.0281044	Agtpbp1	ILC
BP	GO:0036015	response to interleukin-3	0.0143	0.0002	79.04	0.0125996	0.0281044	Gsk3b	ILC
BP	GO:0042069	regulation of catecholamine metabolic process	0.0143	0.0002	79.04	0.0125996	0.0281044	Pnkd	ILC
BP	GO:0045838	positive regulation of membrane potential	0.0143	0.0002	79.04	0.0125996	0.0281044	Gsk3b	ILC
BP	GO:0046530	photoreceptor cell differentiation	0.0143	0.0002	79.04	0.0125996	0.0281044	Agtpbp1	ILC
BP	GO:0046688	response to copper ion	0.0143	0.0002	79.04	0.0125996	0.0281044	ENSRNOG00000070982	ILC
BP	GO:0051155	positive regulation of striated muscle cell differentiation	0.0143	0.0002	79.04	0.0125996	0.0281044	Gsk3b	ILC
BP	GO:0061727	methylglyoxal catabolic process to lactate	0.0143	0.0002	79.04	0.0125996	0.0281044	Pnkd	ILC
BP	GO:0071869	response to catecholamine	0.0143	0.0002	79.04	0.0125996	0.0281044	Gsk3b	ILC
BP	GO:0001678	cellular glucose homeostasis	0.0286	0.0025	11.57	0.0129304	0.0285029	Gjb6;Hnrnpk	ILC
BP	GO:0007623	circadian rhythm	0.0286	0.0025	11.29	0.0135402	0.0295002	Hnrnpd;Ppp1cc	ILC
BP	GO:0009967	positive regulation of signal transduction	0.0286	0.0026	11.03	0.0141624	0.030501	Gsk3b;Smarca4	ILC
BP	GO:0001666	response to hypoxia	0.0286	0.0027	10.54	0.0154433	0.0327348	Hp1bp3;S100b	ILC
BP	GO:0016337	single organismal cell-cell adhesion	0.0286	0.0028	10.31	0.0161017	0.0327348	Ncam1;Nrcam	ILC
BP	GO:0006892	post-Golgi vesicle-mediated transport	0.0143	0.0002	59.28	0.0167646	0.0327348	Eps15	ILC
BP	GO:0034067	protein localization to Golgi apparatus	0.0143	0.0002	59.28	0.0167646	0.0327348	Nras	ILC
BP	GO:0035608	protein deglutamylation	0.0143	0.0002	59.28	0.0167646	0.0327348	Agtpbp1	ILC
BP	GO:0035886	vascular smooth muscle cell differentiation	0.0143	0.0002	59.28	0.0167646	0.0327348	Smarca4	ILC
BP	GO:0048755	branching morphogenesis of a nerve	0.0143	0.0002	59.28	0.0167646	0.0327348	Hnrnpk	ILC
BP	GO:0072698	protein localization to microtubule cytoskeleton	0.0143	0.0002	59.28	0.0167646	0.0327348	Gsk3b	ILC
BP	GO:0048534	hematopoietic or lymphoid organ development	0.0286	0.0028	10.09	0.016772	0.0327348	Hnrnpk;Picalm	ILC
BP	GO:0022402	cell cycle process	0.0286	0.0029	9.88	0.0174541	0.0337148	Gsk3b;Tsg101	ILC
BP	GO:0001709	cell fate determination	0.0143	0.0003	47.42	0.0209123	0.0349848	Smarca4	ILC
BP	GO:0006342	chromatin silencing	0.0143	0.0003	47.42	0.0209123	0.0349848	Mier1	ILC
BP	GO:0006471	protein ADP-ribosylation	0.0143	0.0003	47.42	0.0209123	0.0349848	Hpf1	ILC
BP	GO:0007091	metaphase/anaphase transition of mitotic cell cycle	0.0143	0.0003	47.42	0.0209123	0.0349848	Anapc4	ILC
BP	GO:0010638	positive regulation of organelle organization	0.0143	0.0003	47.42	0.0209123	0.0349848	Tsg101	ILC
BP	GO:0014041	regulation of neuron maturation	0.0143	0.0003	47.42	0.0209123	0.0349848	Gsk3b	ILC
BP	GO:0018410	C-terminal protein amino acid modification	0.0143	0.0003	47.42	0.0209123	0.0349848	Agtpbp1	ILC
BP	GO:0021987	cerebral cortex development	0.0143	0.0003	47.42	0.0209123	0.0349848	Gsk3b	ILC
BP	GO:0032769	negative regulation of monooxygenase activity	0.0143	0.0003	47.42	0.0209123	0.0349848	Gsk3b	ILC
BP	GO:0035864	response to potassium ion	0.0143	0.0003	47.42	0.0209123	0.0349848	Hnrnpa1	ILC
BP	GO:0036124	histone H3-K9 trimethylation	0.0143	0.0003	47.42	0.0209123	0.0349848	Kdm4c	ILC
BP	GO:0042992	negative regulation of transcription factor import into nucleus	0.0143	0.0003	47.42	0.0209123	0.0349848	Gsk3b	ILC
BP	GO:0043330	response to exogenous dsRNA	0.0143	0.0003	47.42	0.0209123	0.0349848	Flot1	ILC
BP	GO:0061157	mRNA destabilization	0.0143	0.0003	47.42	0.0209123	0.0349848	Hnrnpd	ILC
BP	GO:0071362	cellular response to ether	0.0143	0.0003	47.42	0.0209123	0.0349848	Hnrnpk	ILC
BP	GO:0007155	cell adhesion	0.0429	0.0085	5.04	0.0217196	0.036014	Add1;Eps15;Ist1	ILC
BP	GO:0006464	cellular protein modification process	0.0429	0.0088	4.87	0.0237762	0.0378404	Ercc3;Mok;Ppp1cc	ILC
BP	GO:0002460	adaptive immune response based on somatic recombination of immune receptors built from immunoglobulin superfamily domains	0.0143	0.0004	39.52	0.0250427	0.0378404	Nras	ILC
BP	GO:0006984	ER-nucleus signaling pathway	0.0143	0.0004	39.52	0.0250427	0.0378404	Gsk3b	ILC
BP	GO:0008213	protein alkylation	0.0143	0.0004	39.52	0.0250427	0.0378404	Ilf3	ILC
BP	GO:0019048	modulation by virus of host morphology or physiology	0.0143	0.0004	39.52	0.0250427	0.0378404	Hnrnpa1	ILC
BP	GO:0034205	amyloid-beta formation	0.0143	0.0004	39.52	0.0250427	0.0378404	Picalm	ILC
BP	GO:0042130	negative regulation of T cell proliferation	0.0143	0.0004	39.52	0.0250427	0.0378404	ENSRNOG00000070982	ILC
BP	GO:0042790	transcription of nuclear large rRNA transcript from RNA polymerase I promoter	0.0143	0.0004	39.52	0.0250427	0.0378404	Smarca4	ILC
BP	GO:0043266	regulation of potassium ion transport	0.0143	0.0004	39.52	0.0250427	0.0378404	ENSRNOG00000070982	ILC
BP	GO:0043921	modulation by host of viral transcription	0.0143	0.0004	39.52	0.0250427	0.0378404	Smarca4	ILC
BP	GO:0044089	positive regulation of cellular component biogenesis	0.0143	0.0004	39.52	0.0250427	0.0378404	Tsg101	ILC
BP	GO:0034728	nucleosome organization	0.0286	0.0036	8.04	0.0257023	0.037985	Hp1bp3;Smarca4	ILC
BP	GO:0048167	regulation of synaptic plasticity	0.0286	0.0036	8.04	0.0257023	0.037985	Gsk3b;Snap25	ILC
BP	GO:0006351	transcription, DNA-templated	0.0857	0.0324	2.64	0.0257466	0.037985	Hp1bp3;Ilf3;Mapre3;Picalm;Snapc3;Tsg101	ILC
BP	GO:0003206	cardiac chamber morphogenesis	0.0143	0.0004	33.87	0.0291559	0.038744	Smarca4	ILC
BP	GO:0006091	generation of precursor metabolites and energy	0.0143	0.0004	33.87	0.0291559	0.038744	Ndufb3	ILC
BP	GO:0006289	nucleotide-excision repair	0.0143	0.0004	33.87	0.0291559	0.038744	Ercc3	ILC
BP	GO:0010226	response to lithium ion	0.0143	0.0004	33.87	0.0291559	0.038744	Gsk3b	ILC
BP	GO:0010468	regulation of gene expression	0.0143	0.0004	33.87	0.0291559	0.038744	Matr3	ILC
BP	GO:0010656	negative regulation of muscle cell apoptotic process	0.0143	0.0004	33.87	0.0291559	0.038744	Gsk3b	ILC
BP	GO:0016079	synaptic vesicle exocytosis	0.0143	0.0004	33.87	0.0291559	0.038744	Snap25	ILC
BP	GO:0017062	respiratory chain complex III assembly	0.0143	0.0004	33.87	0.0291559	0.038744	Uqcc1	ILC
BP	GO:0021533	cell differentiation in hindbrain	0.0143	0.0004	33.87	0.0291559	0.038744	Agtpbp1	ILC
BP	GO:0022409	positive regulation of cell-cell adhesion	0.0143	0.0004	33.87	0.0291559	0.038744	Flot1	ILC
BP	GO:0030282	bone mineralization	0.0143	0.0004	33.87	0.0291559	0.038744	Nell1	ILC
BP	GO:0034976	response to endoplasmic reticulum stress	0.0143	0.0004	33.87	0.0291559	0.038744	Gsk3b	ILC
BP	GO:0045161	neuronal ion channel clustering	0.0143	0.0004	33.87	0.0291559	0.038744	Nrcam	ILC
BP	GO:0048844	artery morphogenesis	0.0143	0.0004	33.87	0.0291559	0.038744	Smarca4	ILC
BP	GO:0006468	protein phosphorylation	0.0286	0.004	7.08	0.0325075	0.0418147	Ndufs4;Nras	ILC
BP	GO:0000079	regulation of cyclin-dependent protein serine/threonine kinase activity	0.0143	0.0005	29.64	0.0332521	0.0418147	Mapre3	ILC
BP	GO:0006360	transcription from RNA polymerase I promoter	0.0143	0.0005	29.64	0.0332521	0.0418147	Ubtf	ILC
BP	GO:0006835	dicarboxylic acid transport	0.0143	0.0005	29.64	0.0332521	0.0418147	Snap25	ILC
BP	GO:0031641	regulation of myelination	0.0143	0.0005	29.64	0.0332521	0.0418147	Wasf3	ILC
BP	GO:0035728	response to hepatocyte growth factor	0.0143	0.0005	29.64	0.0332521	0.0418147	Gsk3b	ILC
BP	GO:0038034	signal transduction in absence of ligand	0.0143	0.0005	29.64	0.0332521	0.0418147	Gsk3b	ILC
BP	GO:0045596	negative regulation of cell differentiation	0.0143	0.0005	29.64	0.0332521	0.0418147	S100b	ILC
BP	GO:0006897	endocytosis	0.0286	0.0042	6.87	0.0343079	0.0428548	Add1;Flot1	ILC
BP	GO:0001932	regulation of protein phosphorylation	0.0286	0.0042	6.77	0.0352225	0.0431345	ENSRNOG00000070982;Flot1	ILC
BP	GO:0002237	response to molecule of bacterial origin	0.0286	0.0042	6.77	0.0352225	0.0431345	Gjb6;Ncam1	ILC
BP	GO:0016192	vesicle-mediated transport	0.0286	0.0042	6.77	0.0352225	0.0431345	Sh3kbp1;Vta1	ILC
BP	GO:0006418	tRNA aminoacylation for protein translation	0.0143	0.0005	26.35	0.0373312	0.0439917	Mars1	ILC
BP	GO:0006641	triglyceride metabolic process	0.0143	0.0005	26.35	0.0373312	0.0439917	Ppp1cc	ILC
BP	GO:0010942	positive regulation of cell death	0.0143	0.0005	26.35	0.0373312	0.0439917	Picalm	ILC
BP	GO:0016233	telomere capping	0.0143	0.0005	26.35	0.0373312	0.0439917	Hnrnpd	ILC
BP	GO:0042771	intrinsic apoptotic signaling pathway in response to DNA damage by p53 class mediator	0.0143	0.0005	26.35	0.0373312	0.0439917	Hnrnpk	ILC
BP	GO:0051146	striated muscle cell differentiation	0.0143	0.0005	26.35	0.0373312	0.0439917	Myef2	ILC
BP	GO:0002690	positive regulation of leukocyte chemotaxis	0.0143	0.0006	23.71	0.0413933	0.0467217	Ccl27	ILC
BP	GO:0008038	neuron recognition	0.0143	0.0006	23.71	0.0413933	0.0467217	Ncam1	ILC
BP	GO:0009648	photoperiodism	0.0143	0.0006	23.71	0.0413933	0.0467217	Ppp1cc	ILC
BP	GO:0009966	regulation of signal transduction	0.0143	0.0006	23.71	0.0413933	0.0467217	Ubtf	ILC
BP	GO:0019076	viral release from host cell	0.0143	0.0006	23.71	0.0413933	0.0467217	Tsg101	ILC
BP	GO:0031532	actin cytoskeleton reorganization	0.0143	0.0006	23.71	0.0413933	0.0467217	Ccl27	ILC
BP	GO:0048638	regulation of developmental growth	0.0143	0.0006	23.71	0.0413933	0.0467217	Gsk3b	ILC
BP	GO:0001817	regulation of cytokine production	0.0143	0.0007	21.56	0.0454386	0.0481003	S100b	ILC
BP	GO:0002507	tolerance induction	0.0143	0.0007	21.56	0.0454386	0.0481003	Marchf7	ILC
BP	GO:0006611	protein export from nucleus	0.0143	0.0007	21.56	0.0454386	0.0481003	Gsk3b	ILC
BP	GO:0007163	establishment or maintenance of cell polarity	0.0143	0.0007	21.56	0.0454386	0.0481003	Gsk3b	ILC
BP	GO:0007613	memory	0.0143	0.0007	21.56	0.0454386	0.0481003	Snap25	ILC
BP	GO:0010257	NADH dehydrogenase complex assembly	0.0143	0.0007	21.56	0.0454386	0.0481003	Ndufs4	ILC
BP	GO:0021988	olfactory lobe development	0.0143	0.0007	21.56	0.0454386	0.0481003	Agtpbp1	ILC
BP	GO:0022411	cellular component disassembly	0.0143	0.0007	21.56	0.0454386	0.0481003	Flot1	ILC
BP	GO:0045944	positive regulation of transcription from RNA polymerase II promoter	0.0143	0.0007	21.56	0.0454386	0.0481003	Smarca4	ILC
BP	GO:0048193	Golgi vesicle transport	0.0143	0.0007	21.56	0.0454386	0.0481003	Ergic2	ILC
BP	GO:0051693	actin filament capping	0.0143	0.0007	21.56	0.0454386	0.0481003	Add1	ILC
BP	GO:0006996	organelle organization	0.0286	0.0049	5.78	0.046907	0.0493758	Agtpbp1;Sh3kbp1	ILC
BP	GO:0000768	syncytium formation by plasma membrane fusion	0.0143	0.0007	19.76	0.049467	0.0501003	Gsk3b	ILC
BP	GO:0006893	Golgi to plasma membrane transport	0.0143	0.0007	19.76	0.049467	0.0501003	Rab26	ILC
BP	GO:0007041	lysosomal transport	0.0143	0.0007	19.76	0.049467	0.0501003	Tsg101	ILC
BP	GO:0033173	calcineurin-NFAT signaling cascade	0.0143	0.0007	19.76	0.049467	0.0501003	ENSRNOG00000070982	ILC
BP	GO:0045595	regulation of cell differentiation	0.0143	0.0007	19.76	0.049467	0.0501003	Kdm4c	ILC
BP	GO:0051169	nuclear transport	0.0143	0.0007	19.76	0.049467	0.0501003	Hnrnpd	ILC
BP	GO:0055076	transition metal ion homeostasis	0.0143	0.0007	19.76	0.049467	0.0501003	Picalm	ILC
CC	GO:0005576	extracellular region	0.2703	0.0544	4.97	1.48944e-09	7.36879e-08	Cnksr2;Cpne8;ENSRNOG00000070982;Flot1;Gstm3;Hnrnpa1;Hnrnpa2b1;Hnrnpc;Hnrnpd;Hnrnpk;Ist1;Mars1;Ncam1;Ndufb3;Nras;Ppfia2;Ptpra;Tsg101;Vta1;Wasf3	ILC
CC	GO:0019028	viral capsid	0.0811	0.0024	33.21	2.39272e-08	5.91884e-07	Hnrnpa1;Hnrnpa2b1;Hnrnpab;Hnrnpc;Hnrnpd;Hnrnpk	ILC
CC	GO:0032279	asymmetric synapse	0.0811	0.0081	9.96	3.06994e-05	0.000506271	Add1;Cnksr2;Gsk3b;Hnrnpk;Lrrc7;Picalm	ILC
CC	GO:0005911	cell-cell junction	0.0811	0.0092	8.83	6.04351e-05	0.000723044	Add1;Eps15;Flot1;Hnrnpk;Ist1;Picalm	ILC
CC	GO:0005681	spliceosomal complex	0.0541	0.003	17.88	7.30735e-05	0.000723044	Hnrnpa1;Hnrnpa2b1;Hnrnpc;Hnrnpk	ILC
CC	GO:0031252	cell leading edge	0.0676	0.0062	10.86	9.7116e-05	0.000800781	Flot1;S100b;Snap25;Tln2;Wasf3	ILC
CC	GO:0016591	DNA-directed RNA polymerase II, holoenzyme	0.0405	0.0013	30.32	0.000127241	0.000899295	Ercc3;Ints10;Ints11	ILC
CC	GO:0030425	dendrite	0.0676	0.0068	9.93	0.000148047	0.000915552	Add1;Gsk3b;Hnrnpk;Lrrc7;Ppp1cc	ILC
CC	GO:0005905	clathrin-coated pit	0.027	0.0003	92.98	0.000181064	0.000921425	Eps15;Picalm	ILC
CC	GO:0005737	cytoplasm	0.1351	0.0338	3.99	0.000186245	0.000921425	Agtpbp1;Cryzl1;Gjb6;Hnrnpa1;Hnrnpc;Hnrnpd;Hnrnpk;Ist1;Madd;Uqcc1	ILC
CC	GO:0005924	cell-substrate adherens junction	0.0811	0.012	6.74	0.000264972	0.00119174	Add1;Flot1;Hnrnpk;Ppp1cc;Sh3kbp1;Tln2	ILC
CC	GO:0097060	synaptic membrane	0.0541	0.0047	11.62	0.000389838	0.00160723	Cnksr2;Lrrc7;Picalm;Snap25	ILC
CC	GO:0030128	clathrin coat of endocytic vesicle	0.027	0.0006	46.49	0.000803499	0.00305785	Eps15;Picalm	ILC
CC	GO:0044444	cytoplasmic part	0.0676	0.0102	6.6	0.00096507	0.0034104	Add1;Gsk3b;Mapre3;Nell1;S100b	ILC
CC	GO:0016234	inclusion body	0.027	0.0008	35.76	0.00138114	0.00455532	Eps15;Picalm	ILC
CC	GO:0000152	nuclear ubiquitin ligase complex	0.027	0.0009	29.06	0.00210715	0.00651553	Anapc4;Anapc5	ILC
CC	GO:0044451	nucleoplasm part	0.027	0.001	27.35	0.00238147	0.00693058	Hnrnpa1;Hnrnpc	ILC
CC	GO:0015629	actin cytoskeleton	0.0405	0.0044	9.3	0.00413396	0.0112021	Add1;Flot1;Hnrnpk	ILC
CC	GO:0030672	synaptic vesicle membrane	0.0135	0.0001	232.45	0.00430208	0.0112021	Atp6v1g2	ILC
CC	GO:0036477	somatodendritic compartment	0.0676	0.015	4.5	0.00507196	0.0125464	Cnksr2;Ncam1;Picalm;S100b;Snap25	ILC
CC	GO:0033267	axon part	0.0405	0.0049	8.3	0.00567486	0.0133693	Lrrc7;Nrcam;Snap25	ILC
CC	GO:0000775	chromosome, centromeric region	0.027	0.0018	15	0.00783211	0.0168289	Kdm4c;Ppp1cc	ILC
CC	GO:0000785	chromatin	0.0405	0.0056	7.26	0.00820317	0.0168289	Hnrnpc;Hnrnpk;Hp1bp3	ILC
CC	GO:0000314	organellar small ribosomal subunit	0.0135	0.0001	116.22	0.00858589	0.0168289	ENSRNOG00000042740	ILC
CC	GO:0031201	SNARE complex	0.0135	0.0001	116.22	0.00858589	0.0168289	Snap25	ILC
CC	GO:0044440	endosomal part	0.027	0.0019	14.09	0.00884412	0.0168289	Rabepk;Vta1	ILC
CC	GO:0031981	nuclear lumen	0.1216	0.0492	2.47	0.0101748	0.0185018	Add1;Ergic2;Hnrnpab;Hnrnpd;Hnrnpk;Ilf3;Mier1;Myef2;Tsg101	ILC
CC	GO:0016604	nuclear body	0.0405	0.0061	6.64	0.0104712	0.0185018	Hnrnpa2b1;Mlip;Ppp1cc	ILC
CC	GO:0098857	membrane microdomain	0.0405	0.0066	6.17	0.0127637	0.019267	ENSRNOG00000070982;Gsk3b;Snap25	ILC
CC	GO:0034399	nuclear periphery	0.027	0.0023	11.62	0.0128147	0.019267	Hnrnpa2b1;Matr3	ILC
CC	GO:0005901	caveola	0.0135	0.0002	77.48	0.0128515	0.019267	Flot1	ILC
CC	GO:0030496	midbody	0.0135	0.0002	77.48	0.0128515	0.019267	Ist1	ILC
CC	GO:0030964	NADH dehydrogenase complex	0.0135	0.0002	77.48	0.0128515	0.019267	Ndufs4	ILC
CC	GO:0044424	intracellular part	0.0676	0.0193	3.5	0.0141504	0.0205903	Gstm1;Mars1;Ncam1;Ppfia2;Zfand6	ILC
CC	GO:0031966	mitochondrial membrane	0.027	0.0031	8.77	0.0218425	0.0308751	ENSRNOG00000070982;Ppp1cc	ILC
CC	GO:0043232	intracellular non-membrane-bounded organelle	0.0405	0.0086	4.71	0.0259529	0.0356663	Sh3kbp1;Tln2;Wasf3	ILC
CC	GO:0005768	endosome	0.0405	0.009	4.53	0.0287367	0.0377189	Eps15;Flot1;Gripap1	ILC
CC	GO:0000315	organellar large ribosomal subunit	0.0135	0.0004	33.21	0.0297338	0.0377189	ENSRNOG00000042740	ILC
CC	GO:0005913	cell-cell adherens junction	0.0135	0.0004	33.21	0.0297338	0.0377189	Tln2	ILC
CC	GO:0019866	organelle inner membrane	0.0405	0.0092	4.39	0.0311733	0.0385564	Ndufb3;Ndufs4;Uqcc1	ILC
CC	GO:0030133	transport vesicle	0.0135	0.0005	29.06	0.0339096	0.0389631	Rab26	ILC
CC	GO:0031254	cell trailing edge	0.0135	0.0005	29.06	0.0339096	0.0389631	Flot1	ILC
CC	GO:0035097	histone methyltransferase complex	0.0135	0.0005	29.06	0.0339096	0.0389631	Ppp1cc	ILC
CC	GO:0005739	mitochondrion	0.027	0.004	6.84	0.0346523	0.0389631	Ndufb3;Ndufs4	ILC
CC	GO:0000790	nuclear chromatin	0.0135	0.0005	25.83	0.0380677	0.0418523	Smarca4	ILC
CC	GO:0031410	cytoplasmic vesicle	0.0135	0.0006	23.24	0.0422082	0.0444297	Sh3kbp1	ILC
CC	GO:0044798	nuclear transcription factor complex	0.0135	0.0006	23.24	0.0422082	0.0444297	Hnrnpab	ILC
CC	GO:0031082	BLOC complex	0.0135	0.0006	21.13	0.0463311	0.0477536	Snap25	ILC
MF	GO:0036094	small molecule binding	0.1231	0.0146	8.41	4.57407e-06	7.1782e-05	Hnrnpa1;Hnrnpa2b1;Hnrnpab;Hnrnpc;Hnrnpd;Matr3;Myef2;Trnau1ap	ILC
MF	GO:0008092	cytoskeletal protein binding	0.1077	0.0105	10.25	5.18452e-06	7.1782e-05	Agtpbp1;Gsk3b;Hnrnpk;Nrcam;S100b;Snap25;Wasf3	ILC
MF	GO:0003723	RNA binding	0.1538	0.0265	5.81	7.43828e-06	7.1782e-05	Add1;ENSRNOG00000042740;Hnrnpab;Ilf3;Matr3;Mbnl2;Myef2;Ppp1cc;Trnau1ap;Ubtf	ILC
MF	GO:0003729	mRNA binding	0.0615	0.0021	28.93	1.04807e-05	7.1782e-05	Hnrnpa1;Hnrnpa2b1;Hnrnpc;Hnrnpk	ILC
MF	GO:0005515	protein binding	0.1692	0.0344	4.93	1.18214e-05	7.1782e-05	Ercc3;Hnrnpa1;Hnrnpab;Hpf1;Ilf3;Lrrc7;Nell1;Nras;Ppfia2;Ptpra;Vta1	ILC
MF	GO:0019899	enzyme binding	0.1077	0.0121	8.89	1.31986e-05	7.1782e-05	Flot1;Hnrnpa2b1;Hnrnpc;Hnrnpd;Hnrnpk;Ncam1;Smarca4	ILC
MF	GO:0001046	core promoter sequence-specific DNA binding	0.0308	0.0001	238.68	1.72852e-05	8.05775e-05	Smarca4;Ubtf	ILC
MF	GO:0043130	ubiquitin binding	0.0308	0.0003	95.47	0.000171452	0.000699343	Eps15;Zfand6	ILC
MF	GO:0043047	single-stranded telomeric DNA binding	0.0308	0.0004	79.56	0.000256482	0.000929935	Hnrnpa1;Hnrnpa2b1	ILC
MF	GO:0045296	cadherin binding	0.0769	0.0093	8.23	0.000350295	0.00114307	Add1;Eps15;Hnrnpk;Ist1;Picalm	ILC
MF	GO:0036002	pre-mRNA binding	0.0308	0.0007	43.4	0.000927794	0.00275231	Hnrnpa2b1;Hnrnpk	ILC
MF	GO:0019904	protein domain specific binding	0.0769	0.0119	6.45	0.00105766	0.0028761	Eps15;Ist1;Ncam1;Picalm;Sh3kbp1	ILC
MF	GO:0044877	macromolecular complex binding	0.0615	0.0076	8.09	0.00150597	0.0035491	Hnrnpd;Hnrnpk;Kdm4c;Ubtf	ILC
MF	GO:0035254	glutamate receptor binding	0.0308	0.0009	34.1	0.00152268	0.0035491	Flot1;Gsk3b	ILC
MF	GO:0019900	kinase binding	0.0615	0.0081	7.64	0.00186083	0.00404811	Cnksr2;Gsk3b;Gstm1;Ppp1cc	ILC
MF	GO:0004674	protein serine/threonine kinase activity	0.0308	0.001	29.83	0.00199711	0.00407305	Ercc3;Mok	ILC
MF	GO:0031490	chromatin DNA binding	0.0308	0.0012	25.12	0.00282293	0.00541862	Hnrnpc;Smarca4	ILC
MF	GO:0016765	transferase activity, transferring alkyl or aryl (other than methyl) groups	0.0308	0.0015	20.75	0.0041318	0.00642256	Gstm1;Gstm3	ILC
MF	GO:0046914	transition metal ion binding	0.1538	0.0583	2.64	0.00414677	0.00642256	Agtpbp1;Cryzl1;ENSRNOG00000070982;Gstm1;Kdm4c;Marchf7;Matr3;S100b;Zfand6;Zfp622	ILC
MF	GO:0000987	core promoter proximal region sequence-specific DNA binding	0.0154	0.0001	238.68	0.00418976	0.00642256	Ubtf	ILC
MF	GO:0016790	thiolester hydrolase activity	0.0154	0.0001	238.68	0.00418976	0.00642256	Pnkd	ILC
MF	GO:0000977	RNA polymerase II regulatory region sequence-specific DNA binding	0.0615	0.0102	6.04	0.00433005	0.00642256	Hnrnpc;Hnrnpk;Myef2;Smarca4	ILC
MF	GO:0003690	double-stranded DNA binding	0.0154	0.0001	119.34	0.00836224	0.0118641	Hnrnpab	ILC
MF	GO:0035258	steroid hormone receptor binding	0.0308	0.0023	13.64	0.00940842	0.0127921	Kdm4c;Smarca4	ILC
MF	GO:0003725	double-stranded RNA binding	0.0154	0.0002	79.56	0.0125175	0.0151284	Hnrnpa1	ILC
MF	GO:0003730	mRNA 3'-UTR binding	0.0154	0.0002	79.56	0.0125175	0.0151284	Hnrnpd	ILC
MF	GO:0098632	protein binding involved in cell-cell adhesion	0.0154	0.0002	79.56	0.0125175	0.0151284	Nrcam	ILC
MF	GO:0004721	phosphoprotein phosphatase activity	0.0308	0.0027	11.37	0.0133613	0.0155714	Ppp1cc;Ptpra	ILC
MF	GO:0019902	phosphatase binding	0.0308	0.0028	11.1	0.0139756	0.0157257	Anapc4;Anapc5	ILC
MF	GO:0008242	omega peptidase activity	0.0154	0.0003	59.67	0.0166556	0.0175322	Asrgl1	ILC
MF	GO:0016614	oxidoreductase activity, acting on CH-OH group of donors	0.0154	0.0003	59.67	0.0166556	0.0175322	Tsg101	ILC
MF	GO:0042623	ATPase activity, coupled	0.0308	0.0032	9.74	0.0179108	0.0182643	Ercc3;Smarca4	ILC
MF	GO:0015662	ATPase activity, coupled to transmembrane movement of ions, phosphorylative mechanism	0.0154	0.0003	47.74	0.0207767	0.0205447	Atp6v1g2	ILC
MF	GO:0017111	nucleoside-triphosphatase activity	0.0462	0.0092	5.01	0.0221049	0.0207414	Hnrnpa1;Nras;Rab26	ILC
MF	GO:0003676	nucleic acid binding	0.0769	0.0248	3.11	0.0222469	0.0207414	Ercc3;Hp1bp3;Mier1;Snapc3;Zfand6	ILC
MF	GO:0016772	transferase activity, transferring phosphorus-containing groups	0.0308	0.0036	8.52	0.0230202	0.0208663	Cnksr2;Nell1	ILC
MF	GO:0003779	actin binding	0.0308	0.0037	8.23	0.0245779	0.0213657	Add1;Tln2	ILC
MF	GO:0005267	potassium channel activity	0.0154	0.0004	39.78	0.0248807	0.0213657	Snap25	ILC
MF	GO:0003824	catalytic activity	0.0462	0.0099	4.65	0.026773	0.0214833	Cryzl1;Ints11;Marchf7	ILC
MF	GO:0003678	DNA helicase activity	0.0154	0.0005	34.1	0.0289678	0.0214833	Ercc3	ILC
MF	GO:0003697	single-stranded DNA binding	0.0154	0.0005	34.1	0.0289678	0.0214833	Hnrnpk	ILC
MF	GO:0008235	metalloexopeptidase activity	0.0154	0.0005	34.1	0.0289678	0.0214833	Agtpbp1	ILC
MF	GO:0019905	syntaxin binding	0.0154	0.0005	34.1	0.0289678	0.0214833	Snap25	ILC
MF	GO:1990837	sequence-specific double-stranded DNA binding	0.0154	0.0005	34.1	0.0289678	0.0214833	Hnrnpd	ILC
MF	GO:0008134	transcription factor binding	0.0308	0.0043	7.23	0.031221	0.0224601	Gsk3b;Smarca4	ILC
MF	GO:0001067	regulatory region nucleic acid binding	0.0154	0.0005	29.83	0.033038	0.0224601	Hnrnpa2b1	ILC
MF	GO:0030276	clathrin binding	0.0154	0.0005	29.83	0.033038	0.0224601	Picalm	ILC
MF	GO:0035091	phosphatidylinositol binding	0.0154	0.0005	29.83	0.033038	0.0224601	Picalm	ILC
MF	GO:0001076	transcription factor activity, RNA polymerase II transcription factor binding	0.0154	0.0006	26.52	0.0370915	0.0247011	Mlip	ILC
MF	GO:0004812	aminoacyl-tRNA ligase activity	0.0154	0.0006	23.87	0.0411282	0.0258092	Mars1	ILC
MF	GO:0008187	poly-pyrimidine tract binding	0.0154	0.0006	23.87	0.0411282	0.0258092	Hnrnpc	ILC
MF	GO:0051018	protein kinase A binding	0.0154	0.0006	23.87	0.0411282	0.0258092	Gsk3b	ILC
MF	GO:0005539	glycosaminoglycan binding	0.0308	0.0051	6.04	0.0433237	0.026674	Ncam1;Nell1	ILC
MF	GO:0032452	histone demethylase activity	0.0154	0.0008	19.89	0.0491517	0.0297018	Kdm4c	ILC
BP	GO:0061157	mRNA destabilization	0.04	0.0003	132.78	8.84233e-05	0.0110291	Hnrnpd;Qk	LConly
BP	GO:0042493	response to drug	0.06	0.0023	26.21	0.000201458	0.0110291	ENSRNOG00000070982;Ppp1r12a;Ppp3cb	LConly
BP	GO:0048667	cell morphogenesis involved in neuron differentiation	0.06	0.0025	23.71	0.000271838	0.0110291	S100b;Snap25;Snap91	LConly
BP	GO:0045055	regulated exocytosis	0.04	0.0007	60.36	0.000480735	0.0110291	Aldoa;Ppp3cb	LConly
BP	GO:0006366	transcription from RNA polymerase II promoter	0.14	0.0289	4.85	0.0005444	0.0110291	Hnrnpd;Itgb1bp1;Myt1l;Pam;Ppp1r12a;Ppp3cb;Prdx5	LConly
BP	GO:0010769	regulation of cell morphogenesis involved in differentiation	0.04	0.0007	55.33	0.000575771	0.0110291	Adgrb3;Syne1	LConly
BP	GO:0006950	response to stress	0.08	0.0077	10.37	0.000590601	0.0110291	Aldoa;ENSRNOG00000070982;Fcer1g;Pam	LConly
BP	GO:0007155	cell adhesion	0.08	0.0085	9.42	0.000848755	0.0110291	Aldoa;Gapvd1;Ist1;Ppp1r12a	LConly
BP	GO:0045687	positive regulation of glial cell differentiation	0.04	0.0009	44.26	0.000910723	0.0110291	Enpp2;Qk	LConly
BP	GO:0000380	alternative mRNA splicing, via spliceosome	0.04	0.001	41.5	0.00103882	0.0110291	Mbnl1;Mbnl2	LConly
BP	GO:0006913	nucleocytoplasmic transport	0.04	0.001	41.5	0.00103882	0.0110291	Hnrnpa1;Ppp1r12a	LConly
BP	GO:0007612	learning	0.04	0.001	41.5	0.00103882	0.0110291	Adgrb3;Snap25	LConly
BP	GO:0006351	transcription, DNA-templated	0.14	0.0324	4.32	0.00107801	0.0110291	Elp5;Fgf9;Itgb3bp;Mycbp2;Nsd1;Rbm39;Zfp410	LConly
BP	GO:0002237	response to molecule of bacterial origin	0.06	0.0042	14.23	0.00122165	0.0110291	Aldoa;Erbin;Ncam1	LConly
BP	GO:0001954	positive regulation of cell-matrix adhesion	0.04	0.0011	36.88	0.00131941	0.0110291	Enpp2;Itgb1bp1	LConly
BP	GO:0050658	RNA transport	0.04	0.0011	36.88	0.00131941	0.0110291	Hnrnpa1;Qk	LConly
BP	GO:0050804	modulation of chemical synaptic transmission	0.04	0.0011	36.88	0.00131941	0.0110291	Ncam1;Ppp3cb	LConly
BP	GO:0016032	viral process	0.04	0.0011	34.94	0.0014718	0.0116195	Ist1;Vta1	LConly
BP	GO:0009895	negative regulation of catabolic process	0.04	0.0013	31.62	0.00180054	0.0125906	Mycbp2;NEWGENE_2134	LConly
BP	GO:0000398	mRNA splicing, via spliceosome	0.06	0.0051	11.72	0.00213557	0.0125906	Hnrnpa1;Hnrnpm;Wbp4	LConly
BP	GO:0009152	purine ribonucleotide biosynthetic process	0.04	0.0014	27.66	0.00235281	0.0125906	Aldoa;Guk1	LConly
BP	GO:0035108	limb morphogenesis	0.04	0.0014	27.66	0.00235281	0.0125906	Fgf9;Mbnl1	LConly
BP	GO:0010038	response to metal ion	0.06	0.0057	10.59	0.00284377	0.0125906	Hnrnpd;Ncam1;Pam	LConly
BP	GO:0001842	neural fold formation	0.02	0.0001	331.96	0.00301241	0.0125906	Luzp1	LConly
BP	GO:0009153	purine deoxyribonucleotide biosynthetic process	0.02	0.0001	331.96	0.00301241	0.0125906	Guk1	LConly
BP	GO:0009225	nucleotide-sugar metabolic process	0.02	0.0001	331.96	0.00301241	0.0125906	Guk1	LConly
BP	GO:0010899	regulation of phosphatidylcholine catabolic process	0.02	0.0001	331.96	0.00301241	0.0125906	NEWGENE_2134	LConly
BP	GO:0010915	regulation of very-low-density lipoprotein particle clearance	0.02	0.0001	331.96	0.00301241	0.0125906	NEWGENE_2134	LConly
BP	GO:0031179	peptide modification	0.02	0.0001	331.96	0.00301241	0.0125906	Pam	LConly
BP	GO:0034368	protein-lipid complex remodeling	0.02	0.0001	331.96	0.00301241	0.0125906	NEWGENE_2134	LConly
BP	GO:0043578	nuclear matrix organization	0.02	0.0001	331.96	0.00301241	0.0125906	Syne1	LConly
BP	GO:0043697	cell dedifferentiation	0.02	0.0001	331.96	0.00301241	0.0125906	Hnrnpd	LConly
BP	GO:0071830	triglyceride-rich lipoprotein particle clearance	0.02	0.0001	331.96	0.00301241	0.0125906	NEWGENE_2134	LConly
BP	GO:1904896	ESCRT complex disassembly	0.02	0.0001	331.96	0.00301241	0.0125906	Vta1	LConly
BP	GO:0007416	synapse assembly	0.04	0.002	20.12	0.00442392	0.0179618	Adgrb3;Snap25	LConly
BP	GO:0006898	receptor-mediated endocytosis	0.04	0.0022	17.94	0.00553754	0.0189977	NEWGENE_2134;Syne1	LConly
BP	GO:0008045	motor neuron axon guidance	0.02	0.0001	165.98	0.00601593	0.0189977	Mycbp2	LConly
BP	GO:0019748	secondary metabolic process	0.02	0.0001	165.98	0.00601593	0.0189977	Pam	LConly
BP	GO:0032516	positive regulation of phosphoprotein phosphatase activity	0.02	0.0001	165.98	0.00601593	0.0189977	Ppp1r12a	LConly
BP	GO:0036257	multivesicular body organization	0.02	0.0001	165.98	0.00601593	0.0189977	Vta1	LConly
BP	GO:0048259	regulation of receptor-mediated endocytosis	0.02	0.0001	165.98	0.00601593	0.0189977	Snap91	LConly
BP	GO:0051647	nucleus localization	0.02	0.0001	165.98	0.00601593	0.0189977	Syne1	LConly
BP	GO:0070425	negative regulation of nucleotide-binding oligomerization domain containing signaling pathway	0.02	0.0001	165.98	0.00601593	0.0189977	Erbin	LConly
BP	GO:0071243	cellular response to arsenic-containing substance	0.02	0.0001	165.98	0.00601593	0.0189977	Hnrnpa1	LConly
BP	GO:2000677	regulation of transcription regulatory region DNA binding	0.02	0.0001	165.98	0.00601593	0.0189977	Nsd1	LConly
BP	GO:0007010	cytoskeleton organization	0.04	0.0024	16.6	0.00644823	0.0190901	Mycbp2;Syne1	LConly
BP	GO:0031960	response to corticosteroid	0.04	0.0024	16.6	0.00644823	0.0190901	Pam;S100b	LConly
BP	GO:0044092	negative regulation of molecular function	0.04	0.0024	16.6	0.00644823	0.0190901	ENSRNOG00000070982;Ppp1r12a	LConly
BP	GO:0022604	regulation of cell morphogenesis	0.04	0.0025	16.19	0.00676593	0.0196219	Aldoa;S100b	LConly
BP	GO:0006396	RNA processing	0.04	0.0027	15.09	0.00776087	0.020007	Qk;Rbm39	LConly
BP	GO:0008406	gonad development	0.04	0.0027	14.75	0.00810631	0.020007	Fgf9;Hnrnpa1	LConly
BP	GO:0016337	single organismal cell-cell adhesion	0.04	0.0028	14.43	0.00845858	0.020007	Ncam1;Nrcam	LConly
BP	GO:0007611	learning or memory	0.04	0.0028	14.13	0.00881763	0.020007	Ppp3cb;S100b	LConly
BP	GO:0002761	regulation of myeloid leukocyte differentiation	0.02	0.0002	110.65	0.00901058	0.020007	Prdx5	LConly
BP	GO:0006904	vesicle docking involved in exocytosis	0.02	0.0002	110.65	0.00901058	0.020007	Snap25	LConly
BP	GO:0008654	phospholipid biosynthetic process	0.02	0.0002	110.65	0.00901058	0.020007	Ggps1	LConly
BP	GO:0010452	histone H3-K36 methylation	0.02	0.0002	110.65	0.00901058	0.020007	Nsd1	LConly
BP	GO:0040034	regulation of development, heterochronic	0.02	0.0002	110.65	0.00901058	0.020007	Fgf9	LConly
BP	GO:0042069	regulation of catecholamine metabolic process	0.02	0.0002	110.65	0.00901058	0.020007	Pnkd	LConly
BP	GO:0043486	histone exchange	0.02	0.0002	110.65	0.00901058	0.020007	Itgb3bp	LConly
BP	GO:0046688	response to copper ion	0.02	0.0002	110.65	0.00901058	0.020007	ENSRNOG00000070982	LConly
BP	GO:0051973	positive regulation of telomerase activity	0.02	0.0002	110.65	0.00901058	0.020007	Hnrnpd	LConly
BP	GO:0061727	methylglyoxal catabolic process to lactate	0.02	0.0002	110.65	0.00901058	0.020007	Pnkd	LConly
BP	GO:0071242	cellular response to ammonium ion	0.02	0.0002	110.65	0.00901058	0.020007	Hnrnpd	LConly
BP	GO:0030036	actin cytoskeleton organization	0.04	0.003	13.55	0.00955592	0.0208915	Aldoa;Pam	LConly
BP	GO:0001953	negative regulation of cell-matrix adhesion	0.02	0.0002	82.99	0.0119964	0.0240106	Itgb1bp1	LConly
BP	GO:0003018	vascular process in circulatory system	0.02	0.0002	82.99	0.0119964	0.0240106	Itgb1bp1	LConly
BP	GO:0019471	4-hydroxyproline metabolic process	0.02	0.0002	82.99	0.0119964	0.0240106	P4ha1	LConly
BP	GO:0032869	cellular response to insulin stimulus	0.02	0.0002	82.99	0.0119964	0.0240106	Prdx5	LConly
BP	GO:0042551	neuron maturation	0.02	0.0002	82.99	0.0119964	0.0240106	Adgrb3	LConly
BP	GO:0042993	positive regulation of transcription factor import into nucleus	0.02	0.0002	82.99	0.0119964	0.0240106	Ppp3cb	LConly
BP	GO:0015031	protein transport	0.04	0.0034	11.65	0.012772	0.025208	Gapvd1;Snap91	LConly
BP	GO:0000245	spliceosomal complex assembly	0.02	0.0003	66.39	0.0149734	0.0279973	Mbnl1	LConly
BP	GO:0035864	response to potassium ion	0.02	0.0003	66.39	0.0149734	0.0279973	Hnrnpa1	LConly
BP	GO:0043954	cellular component maintenance	0.02	0.0003	66.39	0.0149734	0.0279973	Adgrb3	LConly
BP	GO:0048736	appendage development	0.02	0.0003	66.39	0.0149734	0.0279973	Pam	LConly
BP	GO:0007409	axonogenesis	0.04	0.004	10.06	0.0168733	0.0299716	Ncam1;Ppp3cb	LConly
BP	GO:0043087	regulation of GTPase activity	0.06	0.011	5.47	0.0174322	0.0299716	Adgrb3;Fgf9;Gapvd1	LConly
BP	GO:0001963	synaptic transmission, dopaminergic	0.02	0.0004	55.33	0.0179416	0.0299716	Pnkd	LConly
BP	GO:0006929	substrate-dependent cell migration	0.02	0.0004	55.33	0.0179416	0.0299716	Itgb1bp1	LConly
BP	GO:0019048	modulation by virus of host morphology or physiology	0.02	0.0004	55.33	0.0179416	0.0299716	Hnrnpa1	LConly
BP	GO:0021955	central nervous system neuron axonogenesis	0.02	0.0004	55.33	0.0179416	0.0299716	Mycbp2	LConly
BP	GO:0042130	negative regulation of T cell proliferation	0.02	0.0004	55.33	0.0179416	0.0299716	ENSRNOG00000070982	LConly
BP	GO:0043266	regulation of potassium ion transport	0.02	0.0004	55.33	0.0179416	0.0299716	ENSRNOG00000070982	LConly
BP	GO:1903510	mucopolysaccharide metabolic process	0.02	0.0004	55.33	0.0179416	0.0299716	Itih3	LConly
BP	GO:0001525	angiogenesis	0.04	0.0042	9.62	0.0183493	0.0299716	Adgrb3;Enpp2	LConly
BP	GO:0048646	anatomical structure formation involved in morphogenesis	0.04	0.0042	9.62	0.0183493	0.0299716	Fgf9;Nrcam	LConly
BP	GO:0001932	regulation of protein phosphorylation	0.04	0.0042	9.48	0.018853	0.0301024	ENSRNOG00000070982;Nsd1	LConly
BP	GO:0016192	vesicle-mediated transport	0.04	0.0042	9.48	0.018853	0.0301024	Gapvd1;Vta1	LConly
BP	GO:0006720	isoprenoid metabolic process	0.02	0.0004	47.42	0.020901	0.0306564	Ggps1	LConly
BP	GO:0015914	phospholipid transport	0.02	0.0004	47.42	0.020901	0.0306564	NEWGENE_2134	LConly
BP	GO:0016079	synaptic vesicle exocytosis	0.02	0.0004	47.42	0.020901	0.0306564	Snap25	LConly
BP	GO:0045161	neuronal ion channel clustering	0.02	0.0004	47.42	0.020901	0.0306564	Nrcam	LConly
BP	GO:0048016	inositol phosphate-mediated signaling	0.02	0.0004	47.42	0.020901	0.0306564	Ppp3cb	LConly
BP	GO:0051004	regulation of lipoprotein lipase activity	0.02	0.0004	47.42	0.020901	0.0306564	NEWGENE_2134	LConly
BP	GO:1901652	response to peptide	0.02	0.0004	47.42	0.020901	0.0306564	Erbin	LConly
BP	GO:0006886	intracellular protein transport	0.04	0.0045	8.97	0.0209258	0.0306564	Erbin;Fgf9	LConly
BP	GO:0001501	skeletal system development	0.04	0.0047	8.51	0.0230893	0.0329073	Fgf9;Prdx5	LConly
BP	GO:0006835	dicarboxylic acid transport	0.02	0.0005	41.5	0.0238517	0.0329073	Snap25	LConly
BP	GO:0031023	microtubule organizing center organization	0.02	0.0005	41.5	0.0238517	0.0329073	Ppp1r12a	LConly
BP	GO:0032682	negative regulation of chemokine production	0.02	0.0005	41.5	0.0238517	0.0329073	Erbin	LConly
BP	GO:0045184	establishment of protein localization	0.02	0.0005	41.5	0.0238517	0.0329073	Guk1	LConly
BP	GO:0045596	negative regulation of cell differentiation	0.02	0.0005	41.5	0.0238517	0.0329073	S100b	LConly
BP	GO:0007417	central nervous system development	0.04	0.0048	8.3	0.0242042	0.0330726	S100b;Syne1	LConly
BP	GO:0006633	fatty acid biosynthetic process	0.02	0.0005	36.88	0.0267937	0.0346138	NEWGENE_2134	LConly
BP	GO:0006735	NADH regeneration	0.02	0.0005	36.88	0.0267937	0.0346138	Aldoa	LConly
BP	GO:0016233	telomere capping	0.02	0.0005	36.88	0.0267937	0.0346138	Hnrnpd	LConly
BP	GO:0048565	digestive tract development	0.02	0.0005	36.88	0.0267937	0.0346138	Fgf9	LConly
BP	GO:0051146	striated muscle cell differentiation	0.02	0.0005	36.88	0.0267937	0.0346138	Myef2	LConly
BP	GO:0071396	cellular response to lipid	0.02	0.0005	36.88	0.0267937	0.0346138	Hnrnpa1	LConly
BP	GO:0007154	cell communication	0.04	0.0051	7.81	0.0270863	0.0346766	Gapvd1;Ppp1r12a	LConly
BP	GO:0002690	positive regulation of leukocyte chemotaxis	0.02	0.0006	33.2	0.029727	0.0357996	Ccl27	LConly
BP	GO:0006936	muscle contraction	0.02	0.0006	33.2	0.029727	0.0357996	Aldoa	LConly
BP	GO:0008038	neuron recognition	0.02	0.0006	33.2	0.029727	0.0357996	Ncam1	LConly
BP	GO:0010761	fibroblast migration	0.02	0.0006	33.2	0.029727	0.0357996	Itgb1bp1	LConly
BP	GO:0031532	actin cytoskeleton reorganization	0.02	0.0006	33.2	0.029727	0.0357996	Ccl27	LConly
BP	GO:0032924	activin receptor signaling pathway	0.02	0.0006	33.2	0.029727	0.0357996	Fgf9	LConly
BP	GO:0061028	establishment of endothelial barrier	0.02	0.0006	33.2	0.029727	0.0357996	Ppp1r12a	LConly
BP	GO:0008284	positive regulation of cell proliferation	0.04	0.0056	7.14	0.0319693	0.0365351	Fgf9;Ncam1	LConly
BP	GO:0001817	regulation of cytokine production	0.02	0.0007	30.18	0.0326516	0.0365351	S100b	LConly
BP	GO:0001911	negative regulation of leukocyte mediated cytotoxicity	0.02	0.0007	30.18	0.0326516	0.0365351	Ppp3cb	LConly
BP	GO:0002042	cell migration involved in sprouting angiogenesis	0.02	0.0007	30.18	0.0326516	0.0365351	Itgb1bp1	LConly
BP	GO:0002260	lymphocyte homeostasis	0.02	0.0007	30.18	0.0326516	0.0365351	Ppp3cb	LConly
BP	GO:0007613	memory	0.02	0.0007	30.18	0.0326516	0.0365351	Snap25	LConly
BP	GO:0030301	cholesterol transport	0.02	0.0007	30.18	0.0326516	0.0365351	NEWGENE_2134	LConly
BP	GO:0031124	mRNA 3'-end processing	0.02	0.0007	30.18	0.0326516	0.0365351	Fip1l1	LConly
BP	GO:0032233	positive regulation of actin filament bundle assembly	0.02	0.0007	30.18	0.0326516	0.0365351	Itgb1bp1	LConly
BP	GO:0000768	syncytium formation by plasma membrane fusion	0.02	0.0007	27.66	0.0355676	0.0380026	Adgrb3	LConly
BP	GO:0003231	cardiac ventricle development	0.02	0.0007	27.66	0.0355676	0.0380026	Luzp1	LConly
BP	GO:0007004	telomere maintenance via telomerase	0.02	0.0007	27.66	0.0355676	0.0380026	Hnrnpa1	LConly
BP	GO:0032024	positive regulation of insulin secretion	0.02	0.0007	27.66	0.0355676	0.0380026	Ppp3cb	LConly
BP	GO:0033173	calcineurin-NFAT signaling cascade	0.02	0.0007	27.66	0.0355676	0.0380026	ENSRNOG00000070982	LConly
BP	GO:0051169	nuclear transport	0.02	0.0007	27.66	0.0355676	0.0380026	Hnrnpd	LConly
BP	GO:0007269	neurotransmitter secretion	0.02	0.0008	25.54	0.0384749	0.0399087	Pnkd	LConly
BP	GO:0010771	negative regulation of cell morphogenesis involved in differentiation	0.02	0.0008	25.54	0.0384749	0.0399087	Itgb1bp1	LConly
BP	GO:0051336	regulation of hydrolase activity	0.02	0.0008	25.54	0.0384749	0.0399087	Itgb1bp1	LConly
BP	GO:0051668	localization within membrane	0.02	0.0008	25.54	0.0384749	0.0399087	Itgb1bp1	LConly
BP	GO:0006631	fatty acid metabolic process	0.02	0.0008	23.71	0.0413737	0.0419959	Pam	LConly
BP	GO:0050852	T cell receptor signaling pathway	0.02	0.0008	23.71	0.0413737	0.0419959	ENSRNOG00000070982	LConly
BP	GO:0071804	cellular potassium ion transport	0.02	0.0008	23.71	0.0413737	0.0419959	Snap25	LConly
BP	GO:0001568	blood vessel development	0.02	0.0009	22.13	0.0442639	0.0442967	Luzp1	LConly
BP	GO:0042110	T cell activation	0.02	0.0009	22.13	0.0442639	0.0442967	Ppp3cb	LConly
CC	GO:0005576	extracellular region	0.2353	0.0544	4.33	1.37535e-05	0.000550141	Adgrb3;ENSRNOG00000070982;Gyg1;Hnrnpa1;Hnrnpd;Hnrnpm;Ist1;Itgb1bp1;Itih3;Luzp1;Ncam1;Vta1	LConly
CC	GO:0031981	nuclear lumen	0.1961	0.0492	3.99	0.000159776	0.00319552	Erbin;Fcer1g;Hnrnpd;Hnrnph3;Itgb3bp;Mbnl1;Myef2;Ppp3cb;Prdx5;Syne1	LConly
CC	GO:0019028	viral capsid	0.0588	0.0024	24.09	0.000259815	0.0034642	Hnrnpa1;Hnrnpd;Hnrnph3	LConly
CC	GO:0005856	cytoskeleton	0.0784	0.0077	10.22	0.000626263	0.00626263	Aldoa;Mycbp2;Prdx5;Snap25	LConly
CC	GO:0031674	I band	0.0588	0.0039	15.1	0.00102911	0.00823292	Aldoa;Ppp1r12a;Ppp3cb	LConly
CC	GO:0097060	synaptic membrane	0.0588	0.0047	12.65	0.00171788	0.0112902	Snap25;Snap91;Syne1	LConly
CC	GO:0033267	axon part	0.0588	0.0049	12.05	0.00197579	0.0112902	Nrcam;Snap25;Snap91	LConly
CC	GO:0008287	protein serine/threonine phosphatase complex	0.0392	0.0014	28.11	0.0022816	0.011408	Ppp1r12a;Ppp3cb	LConly
CC	GO:0016604	nuclear body	0.0588	0.0061	9.64	0.00372124	0.0142683	Hnrnpm;Rbm39;Wbp4	LConly
CC	GO:0000775	chromosome, centromeric region	0.0392	0.0018	21.76	0.00379343	0.0142683	Itgb3bp;Ppp1r12a	LConly
CC	GO:0031252	cell leading edge	0.0588	0.0062	9.46	0.00392378	0.0142683	Itgb1bp1;S100b;Snap25	LConly
CC	GO:0005886	plasma membrane	0.098	0.0217	4.52	0.00483974	0.0157901	Enpp2;ENSRNOG00000070982;Erbin;Ncam1;Pam	LConly
CC	GO:0005794	Golgi apparatus	0.0392	0.0022	18.23	0.00537193	0.0157901	Pam;Snap25	LConly
CC	GO:0031091	platelet alpha granule	0.0196	0.0001	168.64	0.00592127	0.0157901	Aldoa	LConly
CC	GO:0031201	SNARE complex	0.0196	0.0001	168.64	0.00592127	0.0157901	Snap25	LConly
CC	GO:0005737	cytoplasm	0.1176	0.0338	3.48	0.00723392	0.0180848	Gapvd1;Ggps1;Guk1;Hnrnpa1;Hnrnpd;Ist1	LConly
CC	GO:0005815	microtubule organizing center	0.0588	0.0083	7.08	0.00875594	0.0186716	Ist1;Mbnl1;Ppp1r12a	LConly
CC	GO:0030496	midbody	0.0196	0.0002	112.42	0.008869	0.0186716	Ist1	LConly
CC	GO:0034385	triglyceride-rich plasma lipoprotein particle	0.0196	0.0002	112.42	0.008869	0.0186716	NEWGENE_2134	LConly
CC	GO:0005681	spliceosomal complex	0.0392	0.003	12.97	0.0103972	0.0207945	Hnrnpa1;Hnrnpm	LConly
CC	GO:0005911	cell-cell junction	0.0588	0.0092	6.4	0.0114734	0.021854	Aldoa;Gapvd1;Ist1	LConly
CC	GO:0030055	cell-substrate junction	0.0196	0.0003	67.45	0.0147388	0.0266276	Erbin	LConly
CC	GO:0044444	cytoplasmic part	0.0588	0.0102	5.75	0.0153109	0.0266276	Hmgcll1;Itgb1bp1;S100b	LConly
CC	GO:0005849	mRNA cleavage factor complex	0.0196	0.0003	56.21	0.0176609	0.0294348	Fip1l1	LConly
CC	GO:0030133	transport vesicle	0.0196	0.0005	42.16	0.0234796	0.0375673	Pam	LConly
CC	GO:0030128	clathrin coat of endocytic vesicle	0.0196	0.0006	33.73	0.0292645	0.0433548	Snap91	LConly
CC	GO:0034708	methyltransferase complex	0.0196	0.0006	33.73	0.0292645	0.0433548	Nsd1	LConly
CC	GO:0031082	BLOC complex	0.0196	0.0006	30.66	0.0321444	0.0459205	Snap25	LConly
CC	GO:0042383	sarcolemma	0.0196	0.0008	25.94	0.037879	0.0522468	Ppp3cb	LConly
CC	GO:0030426	growth cone	0.0196	0.0008	24.09	0.0407338	0.0528956	Snap25	LConly
CC	GO:0036477	somatodendritic compartment	0.0588	0.015	3.92	0.0409941	0.0528956	Ncam1;S100b;Snap25	LConly
CC	GO:0098857	membrane microdomain	0.0392	0.0066	5.97	0.0442672	0.055334	ENSRNOG00000070982;Snap25	LConly
CC	GO:0044451	nucleoplasm part	0.0196	0.001	19.84	0.0492484	0.059695	Hnrnpa1	LConly
MF	GO:0003723	RNA binding	0.1957	0.0265	7.39	2.72128e-06	8.30707e-05	Aldoa;Fip1l1;Hnrnph3;Hnrnpm;Mbnl1;Mbnl2;Myef2;Rbm39;Syne1	LConly
MF	GO:0036094	small molecule binding	0.1304	0.0146	8.91	5.27558e-05	0.00080522	Hnrnpa1;Hnrnpd;Hnrnph3;Hnrnpm;Myef2;Rbm39	LConly
MF	GO:0046914	transition metal ion binding	0.2174	0.0583	3.73	0.000256573	0.00223663	Enpp2;ENSRNOG00000070982;Mycbp2;Myt1l;Nsd1;P4ha1;Pam;Prdx5;S100b;Wbp4	LConly
MF	GO:0043169	cation binding	0.1739	0.0378	4.6	0.000293076	0.00223663	Fcer1g;Ggps1;Gyg1;Hmgcll1;Mbnl1;Mbnl2;Pnkd;Zfp410	LConly
MF	GO:0019900	kinase binding	0.087	0.0081	10.79	0.000504492	0.00308006	Itgb1bp1;Pam;Ppp1r12a;Snap91	LConly
MF	GO:0005515	protein binding	0.1522	0.0344	4.43	0.000908293	0.00462114	Enpp2;Ggps1;Hnrnpa1;Hnrnpm;Prdx5;Vta1;Wbp4	LConly
MF	GO:0008092	cytoskeletal protein binding	0.087	0.0105	8.28	0.00135932	0.00543473	Aldoa;Nrcam;S100b;Snap25	LConly
MF	GO:0019842	vitamin binding	0.0435	0.0012	35.5	0.00142427	0.00543473	P4ha1;Pam	LConly
MF	GO:0003747	translation release factor activity	0.0217	0.0001	337.26	0.00296506	0.0069625	Wbp4	LConly
MF	GO:0004659	prenyltransferase activity	0.0217	0.0001	337.26	0.00296506	0.0069625	Ggps1	LConly
MF	GO:0016715	oxidoreductase activity, acting on paired donors, with incorporation or reduction of molecular oxygen, reduced ascorbate as one donor, and incorporation of one atom of oxygen	0.0217	0.0001	337.26	0.00296506	0.0069625	Pam	LConly
MF	GO:0016790	thiolester hydrolase activity	0.0217	0.0001	337.26	0.00296506	0.0069625	Pnkd	LConly
MF	GO:0016842	amidine-lyase activity	0.0217	0.0001	337.26	0.00296506	0.0069625	Pam	LConly
MF	GO:0070851	growth factor receptor binding	0.0435	0.0019	22.48	0.0035488	0.007738	Fgf9;Ncam1	LConly
MF	GO:0055102	lipase inhibitor activity	0.0217	0.0001	168.63	0.00592153	0.0120508	NEWGENE_2134	LConly
MF	GO:0003725	double-stranded RNA binding	0.0217	0.0002	112.42	0.00886941	0.0125597	Hnrnpa1	LConly
MF	GO:0003730	mRNA 3'-UTR binding	0.0217	0.0002	112.42	0.00886941	0.0125597	Hnrnpd	LConly
MF	GO:0016833	oxo-acid-lyase activity	0.0217	0.0002	112.42	0.00886941	0.0125597	Hmgcll1	LConly
MF	GO:0030695	GTPase regulator activity	0.0217	0.0002	112.42	0.00886941	0.0125597	Itgb1bp1	LConly
MF	GO:0035251	UDP-glucosyltransferase activity	0.0217	0.0002	112.42	0.00886941	0.0125597	Gyg1	LConly
MF	GO:0098632	protein binding involved in cell-cell adhesion	0.0217	0.0002	112.42	0.00886941	0.0125597	Nrcam	LConly
MF	GO:0045296	cadherin binding	0.0652	0.0093	6.98	0.00905164	0.0125597	Aldoa;Gapvd1;Ist1	LConly
MF	GO:0000977	RNA polymerase II regulatory region sequence-specific DNA binding	0.0652	0.0102	6.4	0.0114224	0.0150199	Myef2;Nsd1;Prdx5	LConly
MF	GO:0019798	procollagen-proline dioxygenase activity	0.0217	0.0003	84.32	0.0118087	0.0150199	P4ha1	LConly
MF	GO:0004723	calcium-dependent protein serine/threonine phosphatase activity	0.0217	0.0003	67.45	0.0147396	0.0170664	Ppp3cb	LConly
MF	GO:0016701	oxidoreductase activity, acting on single donors with incorporation of molecular oxygen	0.0217	0.0003	67.45	0.0147396	0.0170664	P4ha1	LConly
MF	GO:0019904	protein domain specific binding	0.0652	0.0119	5.47	0.0173981	0.0170664	Ist1;Ncam1;Qk	LConly
MF	GO:0004527	exonuclease activity	0.0217	0.0004	56.21	0.0176619	0.0170664	Enpp2	LConly
MF	GO:0005267	potassium channel activity	0.0217	0.0004	56.21	0.0176619	0.0170664	Snap25	LConly
MF	GO:0043047	single-stranded telomeric DNA binding	0.0217	0.0004	56.21	0.0176619	0.0170664	Hnrnpa1	LConly
MF	GO:0019899	enzyme binding	0.0652	0.0121	5.38	0.0181513	0.0170664	Aldoa;Hnrnpd;Ncam1	LConly
MF	GO:0016832	aldehyde-lyase activity	0.0217	0.0005	48.18	0.0205757	0.0170664	Aldoa	LConly
MF	GO:0019905	syntaxin binding	0.0217	0.0005	48.18	0.0205757	0.0170664	Snap25	LConly
MF	GO:1990837	sequence-specific double-stranded DNA binding	0.0217	0.0005	48.18	0.0205757	0.0170664	Hnrnpd	LConly
MF	GO:0008047	enzyme activator activity	0.0435	0.0049	8.88	0.02133	0.0170664	Adgrb3;Gapvd1	LConly
MF	GO:0005539	glycosaminoglycan binding	0.0435	0.0051	8.54	0.0229302	0.0170664	Fgf9;Ncam1	LConly
MF	GO:0001067	regulatory region nucleic acid binding	0.0217	0.0005	42.16	0.023481	0.0170664	Mbnl1	LConly
MF	GO:0008081	phosphoric diester hydrolase activity	0.0217	0.0005	42.16	0.023481	0.0170664	Enpp2	LConly
MF	GO:0030276	clathrin binding	0.0217	0.0005	42.16	0.023481	0.0170664	Snap91	LConly
MF	GO:0035091	phosphatidylinositol binding	0.0217	0.0005	42.16	0.023481	0.0170664	Snap91	LConly
MF	GO:0052742	phosphatidylinositol kinase activity	0.0217	0.0005	42.16	0.023481	0.0170664	Fgf9	LConly
MF	GO:0052813	phosphatidylinositol bisphosphate kinase activity	0.0217	0.0005	42.16	0.023481	0.0170664	Fgf9	LConly
MF	GO:0005102	receptor binding	0.0652	0.0136	4.8	0.0245273	0.0174123	Erbin;Itgb1bp1;S100b	LConly
MF	GO:0016462	pyrophosphatase activity	0.0217	0.0006	37.47	0.026378	0.0178938	Enpp2	LConly
MF	GO:0048037	cofactor binding	0.0217	0.0006	37.47	0.026378	0.0178938	Fcer1g	LConly
MF	GO:0004620	phospholipase activity	0.0217	0.0006	33.73	0.0292665	0.0190085	Enpp2	LConly
MF	GO:0042974	retinoic acid receptor binding	0.0217	0.0006	33.73	0.0292665	0.0190085	Nsd1	LConly
MF	GO:0001871	pattern binding	0.0217	0.0007	30.66	0.0321466	0.0200946	Enpp2	LConly
MF	GO:0003712	transcription cofactor activity	0.0435	0.0061	7.1	0.0322553	0.0200946	Nsd1;Rbm39	LConly
MF	GO:0005085	guanyl-nucleotide exchange factor activity	0.0217	0.0008	25.94	0.0378819	0.0231279	Fgf9	LConly
MF	GO:0018024	histone-lysine N-methyltransferase activity	0.0217	0.0009	24.09	0.040737	0.0243834	Nsd1	LConly
MF	GO:0016776	phosphotransferase activity, phosphate group as acceptor	0.0217	0.001	22.48	0.0435839	0.0251029	Guk1	LConly
MF	GO:0016791	phosphatase activity	0.0217	0.001	22.48	0.0435839	0.0251029	Ppp1r12a	LConly
MF	GO:0044877	macromolecular complex binding	0.0435	0.0076	5.72	0.0477855	0.0268483	Hnrnpd;Nsd1	LConly
MF	GO:0019903	protein phosphatase binding	0.0217	0.0011	19.84	0.0492528	0.0268483	Ppp3cb	LConly
MF	GO:0038024	cargo receptor activity	0.0217	0.0011	19.84	0.0492528	0.0268483	Enpp2	LConly
BP	GO:0006366	transcription from RNA polymerase II promoter	0.1538	0.0289	5.33	0.000111852	0.0097274	AABR07040855.1;Fubp1;Gsk3b;Hnrnpk;Pam;Ppp1r12a;Rtraf;Wbp2	mPOA
BP	GO:0051260	protein homooligomerization	0.0577	0.0022	26.6	0.0001925	0.0097274	Aldoa;Aldoc;Nell1	mPOA
BP	GO:0042493	response to drug	0.0577	0.0023	25.2	0.000226439	0.0097274	ENSRNOG00000070982;Gstm3;Ppp1r12a	mPOA
BP	GO:0044092	negative regulation of molecular function	0.0577	0.0024	23.94	0.000264029	0.0097274	ENSRNOG00000070982;Hnrnpc;Ppp1r12a	mPOA
BP	GO:0006735	NADH regeneration	0.0385	0.0005	70.93	0.000341729	0.010072	Aldoa;Aldoc	mPOA
BP	GO:0006936	muscle contraction	0.0385	0.0006	63.84	0.000426305	0.0104706	Aldoa;Myl6	mPOA
BP	GO:0006090	pyruvate metabolic process	0.0577	0.0035	16.51	0.000792473	0.0166836	Aldoc;Eno1;Parp6	mPOA
BP	GO:0007155	cell adhesion	0.0769	0.0085	9.06	0.000984746	0.0170997	Aldoa;Eno1;Ppp1r12a;Sh3glb2	mPOA
BP	GO:0007409	axonogenesis	0.0577	0.004	14.51	0.00115472	0.0170997	Gsk3b;Map1b;Ncam1	mPOA
BP	GO:0030307	positive regulation of cell growth	0.0385	0.0013	29.02	0.00213634	0.0170997	Gsk3b;Map1b	mPOA
BP	GO:0009152	purine ribonucleotide biosynthetic process	0.0385	0.0014	26.6	0.00254232	0.0170997	Aldoa;Guk1	mPOA
BP	GO:0007268	chemical synaptic transmission	0.0385	0.0015	25.54	0.00275786	0.0170997	Hnrnpk;Vdac3	mPOA
BP	GO:0008284	positive regulation of cell proliferation	0.0577	0.0056	10.3	0.00308574	0.0170997	Gsk3b;Ncam1;Ndufs4	mPOA
BP	GO:0007212	dopamine receptor signaling pathway	0.0192	0.0001	319.19	0.00313291	0.0170997	Palm	mPOA
BP	GO:0009153	purine deoxyribonucleotide biosynthetic process	0.0192	0.0001	319.19	0.00313291	0.0170997	Guk1	mPOA
BP	GO:0009225	nucleotide-sugar metabolic process	0.0192	0.0001	319.19	0.00313291	0.0170997	Guk1	mPOA
BP	GO:0010040	response to iron(II) ion	0.0192	0.0001	319.19	0.00313291	0.0170997	Gsk3b	mPOA
BP	GO:0031179	peptide modification	0.0192	0.0001	319.19	0.00313291	0.0170997	Pam	mPOA
BP	GO:0031330	negative regulation of cellular catabolic process	0.0192	0.0001	319.19	0.00313291	0.0170997	Nell1	mPOA
BP	GO:0035511	oxidative DNA demethylation	0.0192	0.0001	319.19	0.00313291	0.0170997	Fto	mPOA
BP	GO:0035513	oxidative RNA demethylation	0.0192	0.0001	319.19	0.00313291	0.0170997	Fto	mPOA
BP	GO:0043248	proteasome assembly	0.0192	0.0001	319.19	0.00313291	0.0170997	AABR07040855.1	mPOA
BP	GO:0045598	regulation of fat cell differentiation	0.0192	0.0001	319.19	0.00313291	0.0170997	Fto	mPOA
BP	GO:0050657	nucleic acid transport	0.0192	0.0001	319.19	0.00313291	0.0170997	Rtraf	mPOA
BP	GO:0051208	sequestering of calcium ion	0.0192	0.0001	319.19	0.00313291	0.0170997	Slc25a23	mPOA
BP	GO:0051914	positive regulation of synaptic plasticity by chemical substance	0.0192	0.0001	319.19	0.00313291	0.0170997	Map1b	mPOA
BP	GO:0097286	iron ion import	0.0192	0.0001	319.19	0.00313291	0.0170997	Picalm	mPOA
BP	GO:0032434	regulation of proteasomal ubiquitin-dependent protein catabolic process	0.0385	0.002	18.78	0.00506524	0.0180777	AABR07040855.1;Gsk3b	mPOA
BP	GO:0044403	symbiosis, encompassing mutualism through parasitism	0.0385	0.002	18.78	0.00506524	0.0180777	Hnrnpk;Rtraf	mPOA
BP	GO:0098742	cell-cell adhesion via plasma-membrane adhesion molecules	0.0385	0.002	18.78	0.00506524	0.0180777	Alcam;Ncam1	mPOA
BP	GO:0008219	cell death	0.0385	0.0021	18.24	0.0053615	0.0180777	Ncam1;Parp6	mPOA
BP	GO:0022037	metencephalon development	0.0385	0.0022	17.73	0.00566556	0.0180777	Hnrnpk;Pfdn1	mPOA
BP	GO:0006790	sulfur compound metabolic process	0.0385	0.0022	17.25	0.00597737	0.0180777	Gstk1;Gstm3	mPOA
BP	GO:0006898	receptor-mediated endocytosis	0.0385	0.0022	17.25	0.00597737	0.0180777	Hnrnpk;Picalm	mPOA
BP	GO:0009612	response to mechanical stimulus	0.0385	0.0022	17.25	0.00597737	0.0180777	Gsk3b;Npdc1	mPOA
BP	GO:0003016	respiratory system process	0.0192	0.0001	159.6	0.00625619	0.0180777	Fto	mPOA
BP	GO:0006451	translational readthrough	0.0192	0.0001	159.6	0.00625619	0.0180777	Trnau1ap	mPOA
BP	GO:0006863	purine nucleobase transport	0.0192	0.0001	159.6	0.00625619	0.0180777	Vdac3	mPOA
BP	GO:0009137	purine nucleoside diphosphate catabolic process	0.0192	0.0001	159.6	0.00625619	0.0180777	Npdc1	mPOA
BP	GO:0010977	negative regulation of neuron projection development	0.0192	0.0001	159.6	0.00625619	0.0180777	Gsk3b	mPOA
BP	GO:0015865	purine nucleotide transport	0.0192	0.0001	159.6	0.00625619	0.0180777	Slc25a23	mPOA
BP	GO:0016050	vesicle organization	0.0192	0.0001	159.6	0.00625619	0.0180777	Picalm	mPOA
BP	GO:0019748	secondary metabolic process	0.0192	0.0001	159.6	0.00625619	0.0180777	Pam	mPOA
BP	GO:0030818	negative regulation of cAMP biosynthetic process	0.0192	0.0001	159.6	0.00625619	0.0180777	Palm	mPOA
BP	GO:0032516	positive regulation of phosphoprotein phosphatase activity	0.0192	0.0001	159.6	0.00625619	0.0180777	Ppp1r12a	mPOA
BP	GO:0036017	response to erythropoietin	0.0192	0.0001	159.6	0.00625619	0.0180777	Gsk3b	mPOA
BP	GO:0043467	regulation of generation of precursor metabolites and energy	0.0192	0.0001	159.6	0.00625619	0.0180777	Slc25a23	mPOA
BP	GO:0044026	DNA hypermethylation	0.0192	0.0001	159.6	0.00625619	0.0180777	Gsk3b	mPOA
BP	GO:0070343	white fat cell proliferation	0.0192	0.0001	159.6	0.00625619	0.0180777	Fto	mPOA
BP	GO:1901020	negative regulation of calcium ion transmembrane transporter activity	0.0192	0.0001	159.6	0.00625619	0.0180777	Ubqln1	mPOA
BP	GO:1902962	regulation of metalloendopeptidase activity involved in amyloid precursor protein catabolic process	0.0192	0.0001	159.6	0.00625619	0.0180777	Picalm	mPOA
BP	GO:0043200	response to amino acid	0.0385	0.0023	16.37	0.006624	0.0184183	Gsk3b;Hnrnpk	mPOA
BP	GO:0060996	dendritic spine development	0.0385	0.0023	16.37	0.006624	0.0184183	Hnrnpk;Palm	mPOA
BP	GO:0022604	regulation of cell morphogenesis	0.0385	0.0025	15.57	0.00730102	0.0191781	Aldoa;Palm	mPOA
BP	GO:0006950	response to stress	0.0577	0.0077	7.48	0.00751818	0.0191781	Aldoa;ENSRNOG00000070982;Pam	mPOA
BP	GO:0006396	RNA processing	0.0385	0.0027	14.51	0.00837266	0.0191781	Qk;Rbm39	mPOA
BP	GO:0006006	glucose metabolic process	0.0385	0.0028	13.88	0.00912392	0.0191781	Aldoa;Aldoc	mPOA
BP	GO:0010870	positive regulation of receptor biosynthetic process	0.0192	0.0002	106.4	0.00936987	0.0191781	Hnrnpk	mPOA
BP	GO:0016556	mRNA modification	0.0192	0.0002	106.4	0.00936987	0.0191781	Hnrnpc	mPOA
BP	GO:0019915	lipid storage	0.0192	0.0002	106.4	0.00936987	0.0191781	Fto	mPOA
BP	GO:0030433	ubiquitin-dependent ERAD pathway	0.0192	0.0002	106.4	0.00936987	0.0191781	Ubqln1	mPOA
BP	GO:0034122	negative regulation of toll-like receptor signaling pathway	0.0192	0.0002	106.4	0.00936987	0.0191781	Ubqln1	mPOA
BP	GO:0036015	response to interleukin-3	0.0192	0.0002	106.4	0.00936987	0.0191781	Gsk3b	mPOA
BP	GO:0042069	regulation of catecholamine metabolic process	0.0192	0.0002	106.4	0.00936987	0.0191781	Pnkd	mPOA
BP	GO:0042590	antigen processing and presentation of exogenous peptide antigen via MHC class I	0.0192	0.0002	106.4	0.00936987	0.0191781	AABR07040855.1	mPOA
BP	GO:0042994	cytoplasmic sequestering of transcription factor	0.0192	0.0002	106.4	0.00936987	0.0191781	AABR07040855.1	mPOA
BP	GO:0045838	positive regulation of membrane potential	0.0192	0.0002	106.4	0.00936987	0.0191781	Gsk3b	mPOA
BP	GO:0046688	response to copper ion	0.0192	0.0002	106.4	0.00936987	0.0191781	ENSRNOG00000070982	mPOA
BP	GO:0051155	positive regulation of striated muscle cell differentiation	0.0192	0.0002	106.4	0.00936987	0.0191781	Gsk3b	mPOA
BP	GO:0061727	methylglyoxal catabolic process to lactate	0.0192	0.0002	106.4	0.00936987	0.0191781	Pnkd	mPOA
BP	GO:0071242	cellular response to ammonium ion	0.0192	0.0002	106.4	0.00936987	0.0191781	Gsk3b	mPOA
BP	GO:0071869	response to catecholamine	0.0192	0.0002	106.4	0.00936987	0.0191781	Gsk3b	mPOA
BP	GO:0048534	hematopoietic or lymphoid organ development	0.0385	0.0028	13.58	0.00951047	0.0191992	Hnrnpk;Picalm	mPOA
BP	GO:0030036	actin cytoskeleton organization	0.0385	0.003	13.03	0.0103051	0.0205223	Aldoa;Pam	mPOA
BP	GO:0007281	germ cell development	0.0385	0.0031	12.52	0.0111283	0.0218661	Fndc3a;Qk	mPOA
BP	GO:0006461	protein complex assembly	0.0385	0.0031	12.28	0.0115504	0.0223969	Gsk3b;Sar1b	mPOA
BP	GO:0006119	oxidative phosphorylation	0.0192	0.0002	79.8	0.012474	0.0226947	Slc25a23	mPOA
BP	GO:0006851	mitochondrial calcium ion transmembrane transport	0.0192	0.0002	79.8	0.012474	0.0226947	Slc25a23	mPOA
BP	GO:0032386	regulation of intracellular transport	0.0192	0.0002	79.8	0.012474	0.0226947	Map1b	mPOA
BP	GO:0048755	branching morphogenesis of a nerve	0.0192	0.0002	79.8	0.012474	0.0226947	Hnrnpk	mPOA
BP	GO:0072698	protein localization to microtubule cytoskeleton	0.0192	0.0002	79.8	0.012474	0.0226947	Gsk3b	mPOA
BP	GO:0015031	protein transport	0.0385	0.0034	11.2	0.0137648	0.0231749	Picalm;Sar1b	mPOA
BP	GO:0043393	regulation of protein binding	0.0385	0.0034	11.2	0.0137648	0.0231749	Gsk3b;Hnrnpk	mPOA
BP	GO:0006073	cellular glucan metabolic process	0.0192	0.0003	63.84	0.0155686	0.0231749	Gsk3b	mPOA
BP	GO:0008631	intrinsic apoptotic signaling pathway in response to oxidative stress	0.0192	0.0003	63.84	0.0155686	0.0231749	Ubqln1	mPOA
BP	GO:0010628	positive regulation of gene expression	0.0192	0.0003	63.84	0.0155686	0.0231749	Wbp2	mPOA
BP	GO:0014041	regulation of neuron maturation	0.0192	0.0003	63.84	0.0155686	0.0231749	Gsk3b	mPOA
BP	GO:0021987	cerebral cortex development	0.0192	0.0003	63.84	0.0155686	0.0231749	Gsk3b	mPOA
BP	GO:0032769	negative regulation of monooxygenase activity	0.0192	0.0003	63.84	0.0155686	0.0231749	Gsk3b	mPOA
BP	GO:0034643	establishment of mitochondrion localization, microtubule-mediated	0.0192	0.0003	63.84	0.0155686	0.0231749	Map1b	mPOA
BP	GO:0035455	response to interferon-alpha	0.0192	0.0003	63.84	0.0155686	0.0231749	Npdc1	mPOA
BP	GO:0042992	negative regulation of transcription factor import into nucleus	0.0192	0.0003	63.84	0.0155686	0.0231749	Gsk3b	mPOA
BP	GO:0048736	appendage development	0.0192	0.0003	63.84	0.0155686	0.0231749	Pam	mPOA
BP	GO:0051262	protein tetramerization	0.0192	0.0003	63.84	0.0155686	0.0231749	Aldoc	mPOA
BP	GO:0051301	cell division	0.0192	0.0003	63.84	0.0155686	0.0231749	Fubp1	mPOA
BP	GO:0051602	response to electrical stimulus	0.0192	0.0003	63.84	0.0155686	0.0231749	Palm	mPOA
BP	GO:0061157	mRNA destabilization	0.0192	0.0003	63.84	0.0155686	0.0231749	Qk	mPOA
BP	GO:0070925	organelle assembly	0.0192	0.0003	63.84	0.0155686	0.0231749	Ubqln1	mPOA
BP	GO:0071362	cellular response to ether	0.0192	0.0003	63.84	0.0155686	0.0231749	Hnrnpk	mPOA
BP	GO:0000394	RNA splicing, via endonucleolytic cleavage and ligation	0.0192	0.0004	53.2	0.0186536	0.024819	Rtraf	mPOA
BP	GO:0001963	synaptic transmission, dopaminergic	0.0192	0.0004	53.2	0.0186536	0.024819	Pnkd	mPOA
BP	GO:0006807	nitrogen compound metabolic process	0.0192	0.0004	53.2	0.0186536	0.024819	Gstm3	mPOA
BP	GO:0006984	ER-nucleus signaling pathway	0.0192	0.0004	53.2	0.0186536	0.024819	Gsk3b	mPOA
BP	GO:0008213	protein alkylation	0.0192	0.0004	53.2	0.0186536	0.024819	Ilf3	mPOA
BP	GO:0031112	positive regulation of microtubule polymerization or depolymerization	0.0192	0.0004	53.2	0.0186536	0.024819	Map1b	mPOA
BP	GO:0032011	ARF protein signal transduction	0.0192	0.0004	53.2	0.0186536	0.024819	Fbxo8	mPOA
BP	GO:0034205	amyloid-beta formation	0.0192	0.0004	53.2	0.0186536	0.024819	Picalm	mPOA
BP	GO:0042130	negative regulation of T cell proliferation	0.0192	0.0004	53.2	0.0186536	0.024819	ENSRNOG00000070982	mPOA
BP	GO:0043266	regulation of potassium ion transport	0.0192	0.0004	53.2	0.0186536	0.024819	ENSRNOG00000070982	mPOA
BP	GO:0006468	protein phosphorylation	0.0385	0.004	9.53	0.018694	0.024819	Fgfr1op2;Ndufs4	mPOA
BP	GO:0008285	negative regulation of cell proliferation	0.0385	0.004	9.53	0.018694	0.024819	Ndrg2;Nell1	mPOA
BP	GO:0002237	response to molecule of bacterial origin	0.0385	0.0042	9.12	0.0202977	0.0267076	Aldoa;Ncam1	mPOA
BP	GO:0010226	response to lithium ion	0.0192	0.0004	45.6	0.0217292	0.0271373	Gsk3b	mPOA
BP	GO:0010656	negative regulation of muscle cell apoptotic process	0.0192	0.0004	45.6	0.0217292	0.0271373	Gsk3b	mPOA
BP	GO:0030282	bone mineralization	0.0192	0.0004	45.6	0.0217292	0.0271373	Nell1	mPOA
BP	GO:0030900	forebrain development	0.0192	0.0004	45.6	0.0217292	0.0271373	Pfdn1	mPOA
BP	GO:0034765	regulation of ion transmembrane transport	0.0192	0.0004	45.6	0.0217292	0.0271373	Vdac3	mPOA
BP	GO:0034976	response to endoplasmic reticulum stress	0.0192	0.0004	45.6	0.0217292	0.0271373	Gsk3b	mPOA
BP	GO:0000079	regulation of cyclin-dependent protein serine/threonine kinase activity	0.0192	0.0005	39.9	0.0247953	0.0290004	AABR07040855.1	mPOA
BP	GO:0010822	positive regulation of mitochondrion organization	0.0192	0.0005	39.9	0.0247953	0.0290004	Gsk3b	mPOA
BP	GO:0031023	microtubule organizing center organization	0.0192	0.0005	39.9	0.0247953	0.0290004	Ppp1r12a	mPOA
BP	GO:0035066	positive regulation of histone acetylation	0.0192	0.0005	39.9	0.0247953	0.0290004	Wbp2	mPOA
BP	GO:0035728	response to hepatocyte growth factor	0.0192	0.0005	39.9	0.0247953	0.0290004	Gsk3b	mPOA
BP	GO:0038034	signal transduction in absence of ligand	0.0192	0.0005	39.9	0.0247953	0.0290004	Gsk3b	mPOA
BP	GO:0045184	establishment of protein localization	0.0192	0.0005	39.9	0.0247953	0.0290004	Guk1	mPOA
BP	GO:0048762	mesenchymal cell differentiation	0.0192	0.0005	39.9	0.0247953	0.0290004	Gsk3b	mPOA
BP	GO:0003300	cardiac muscle hypertrophy	0.0192	0.0005	35.47	0.027852	0.0313321	Gsk3b	mPOA
BP	GO:0006520	cellular amino acid metabolic process	0.0192	0.0005	35.47	0.027852	0.0313321	AABR07040855.1	mPOA
BP	GO:0010942	positive regulation of cell death	0.0192	0.0005	35.47	0.027852	0.0313321	Picalm	mPOA
BP	GO:0042771	intrinsic apoptotic signaling pathway in response to DNA damage by p53 class mediator	0.0192	0.0005	35.47	0.027852	0.0313321	Hnrnpk	mPOA
BP	GO:0071396	cellular response to lipid	0.0192	0.0005	35.47	0.027852	0.0313321	Hnrnpk	mPOA
BP	GO:0007154	cell communication	0.0385	0.0051	7.51	0.0291279	0.0325192	Alcam;Ppp1r12a	mPOA
BP	GO:0008038	neuron recognition	0.0192	0.0006	31.92	0.0308993	0.032997	Ncam1	mPOA
BP	GO:0033273	response to vitamin	0.0192	0.0006	31.92	0.0308993	0.032997	Map1b	mPOA
BP	GO:0048638	regulation of developmental growth	0.0192	0.0006	31.92	0.0308993	0.032997	Gsk3b	mPOA
BP	GO:0061028	establishment of endothelial barrier	0.0192	0.0006	31.92	0.0308993	0.032997	Ppp1r12a	mPOA
BP	GO:0070887	cellular response to chemical stimulus	0.0192	0.0006	31.92	0.0308993	0.032997	Wbp2	mPOA
BP	GO:1901990	regulation of mitotic cell cycle phase transition	0.0192	0.0006	31.92	0.0308993	0.032997	AABR07040855.1	mPOA
BP	GO:0051259	protein oligomerization	0.0577	0.0133	4.35	0.0315588	0.0334587	ENSRNOG00000070982;Npdc1;Pam	mPOA
BP	GO:0001817	regulation of cytokine production	0.0192	0.0007	29.02	0.0339373	0.0340223	Ndrg2	mPOA
BP	GO:0002478	antigen processing and presentation of exogenous peptide antigen	0.0192	0.0007	29.02	0.0339373	0.0340223	Sar1b	mPOA
BP	GO:0006611	protein export from nucleus	0.0192	0.0007	29.02	0.0339373	0.0340223	Gsk3b	mPOA
BP	GO:0007163	establishment or maintenance of cell polarity	0.0192	0.0007	29.02	0.0339373	0.0340223	Gsk3b	mPOA
BP	GO:0010257	NADH dehydrogenase complex assembly	0.0192	0.0007	29.02	0.0339373	0.0340223	Ndufs4	mPOA
BP	GO:0031124	mRNA 3'-end processing	0.0192	0.0007	29.02	0.0339373	0.0340223	Fip1l1	mPOA
BP	GO:0045055	regulated exocytosis	0.0192	0.0007	29.02	0.0339373	0.0340223	Aldoa	mPOA
BP	GO:0048588	developmental cell growth	0.0192	0.0007	29.02	0.0339373	0.0340223	Alcam	mPOA
BP	GO:0010038	response to metal ion	0.0385	0.0057	6.79	0.0350356	0.0348861	Ncam1;Pam	mPOA
BP	GO:0000768	syncytium formation by plasma membrane fusion	0.0192	0.0007	26.6	0.0369659	0.0356052	Gsk3b	mPOA
BP	GO:0006893	Golgi to plasma membrane transport	0.0192	0.0007	26.6	0.0369659	0.0356052	Rab26	mPOA
BP	GO:0007004	telomere maintenance via telomerase	0.0192	0.0007	26.6	0.0369659	0.0356052	Hnrnpc	mPOA
BP	GO:0033173	calcineurin-NFAT signaling cascade	0.0192	0.0007	26.6	0.0369659	0.0356052	ENSRNOG00000070982	mPOA
BP	GO:0055076	transition metal ion homeostasis	0.0192	0.0007	26.6	0.0369659	0.0356052	Picalm	mPOA
BP	GO:0007269	neurotransmitter secretion	0.0192	0.0008	24.55	0.0399851	0.0377727	Pnkd	mPOA
BP	GO:0010771	negative regulation of cell morphogenesis involved in differentiation	0.0192	0.0008	24.55	0.0399851	0.0377727	Gsk3b	mPOA
BP	GO:0031346	positive regulation of cell projection organization	0.0192	0.0008	24.55	0.0399851	0.0377727	Palm	mPOA
BP	GO:0006796	phosphate-containing compound metabolic process	0.0385	0.0063	6.08	0.0428268	0.0391119	Nell1;Parp6	mPOA
BP	GO:0006605	protein targeting	0.0192	0.0008	22.8	0.0429951	0.0391119	Mtx3	mPOA
BP	GO:0006631	fatty acid metabolic process	0.0192	0.0008	22.8	0.0429951	0.0391119	Pam	mPOA
BP	GO:0007019	microtubule depolymerization	0.0192	0.0008	22.8	0.0429951	0.0391119	Map1b	mPOA
BP	GO:0019935	cyclic-nucleotide-mediated signaling	0.0192	0.0008	22.8	0.0429951	0.0391119	Ndufs4	mPOA
BP	GO:0050852	T cell receptor signaling pathway	0.0192	0.0008	22.8	0.0429951	0.0391119	ENSRNOG00000070982	mPOA
BP	GO:0031103	axon regeneration	0.0385	0.0066	5.86	0.0458067	0.0405889	Map1b;Ncam1	mPOA
BP	GO:0002220	innate immune response activating cell surface receptor signaling pathway	0.0192	0.0009	21.28	0.0459959	0.0405889	AABR07040855.1	mPOA
BP	GO:0015992	proton transport	0.0192	0.0009	21.28	0.0459959	0.0405889	Atp6v1g2	mPOA
BP	GO:0018205	peptidyl-lysine modification	0.0192	0.0009	21.28	0.0459959	0.0405889	Hnrnpk	mPOA
BP	GO:0045687	positive regulation of glial cell differentiation	0.0192	0.0009	21.28	0.0459959	0.0405889	Qk	mPOA
BP	GO:0016567	protein ubiquitination	0.0385	0.0068	5.65	0.0488612	0.0414896	AABR07040855.1;Ubqln1	mPOA
BP	GO:0001654	eye development	0.0192	0.001	19.95	0.0489874	0.0414896	Hnrnpk	mPOA
BP	GO:0006805	xenobiotic metabolic process	0.0192	0.001	19.95	0.0489874	0.0414896	Gstm3	mPOA
BP	GO:0006913	nucleocytoplasmic transport	0.0192	0.001	19.95	0.0489874	0.0414896	Ppp1r12a	mPOA
BP	GO:0008152	metabolic process	0.0192	0.001	19.95	0.0489874	0.0414896	Nit1	mPOA
BP	GO:0022904	respiratory electron transport chain	0.0192	0.001	19.95	0.0489874	0.0414896	Ndufs4	mPOA
BP	GO:0046649	lymphocyte activation	0.0192	0.001	19.95	0.0489874	0.0414896	Pfdn1	mPOA
CC	GO:0005576	extracellular region	0.2364	0.0544	4.35	5.73285e-06	0.000235348	Alcam;Aldoc;ENSRNOG00000070982;Gstk1;Gstm3;Hnrnpc;Hnrnpk;Myl6;Ncam1;Ndrg2;Nit1;Parp6;Vdac3	mPOA
CC	GO:0030964	NADH dehydrogenase complex	0.0364	0.0002	208.5	3.0054e-05	0.000616898	Ndufa5;Ndufs4	mPOA
CC	GO:0032279	asymmetric synapse	0.0909	0.0081	11.17	8.33993e-05	0.00114125	Gsk3b;Hnrnpk;Map1b;Palm;Picalm	mPOA
CC	GO:0005911	cell-cell junction	0.0909	0.0092	9.9	0.000147405	0.00124655	Aldoa;Eno1;Hnrnpk;Picalm;Sh3glb2	mPOA
CC	GO:0019866	organelle inner membrane	0.0909	0.0092	9.83	0.000151824	0.00124655	Gstk1;Ndufa5;Ndufs4;Slc25a23;Vdac3	mPOA
CC	GO:0030133	transport vesicle	0.0364	0.0005	78.19	0.000277636	0.00189962	Pam;Rab26	mPOA
CC	GO:0030425	dendrite	0.0727	0.0068	10.69	0.000530623	0.00311193	Gsk3b;Hnrnpk;Map1b;Palm	mPOA
CC	GO:0031966	mitochondrial membrane	0.0545	0.0031	17.7	0.000647106	0.00314265	ENSRNOG00000070982;Mtx3;Vdac3	mPOA
CC	GO:0005773	vacuole	0.0364	0.0008	48.11	0.000765517	0.00314265	Atp6v1g2;Ubqln1	mPOA
CC	GO:0016234	inclusion body	0.0364	0.0008	48.11	0.000765517	0.00314265	Picalm;Ubqln1	mPOA
CC	GO:0015630	microtubule cytoskeleton	0.0727	0.0083	8.75	0.00112428	0.00404277	Map1b;Rbm39;Rtraf;Tubb2a	mPOA
CC	GO:0005886	plasma membrane	0.1091	0.0217	5.03	0.00118173	0.00404277	Eno1;ENSRNOG00000070982;Ncam1;Npdc1;Pam;Rab26	mPOA
CC	GO:0031981	nuclear lumen	0.1636	0.0492	3.33	0.00133806	0.00422544	AABR07040855.1;Fubp1;Hnrnpk;Ilf3;Ndrg2;Palm;Rtraf;Ubqln1;Zfr	mPOA
CC	GO:0044444	cytoplasmic part	0.0727	0.0102	7.11	0.00240605	0.00664983	Gsk3b;Map1b;Nell1;Rtraf	mPOA
CC	GO:0005737	cytoplasm	0.1273	0.0338	3.76	0.00242974	0.00664983	AABR07040855.1;Aldoc;Fgfr1op2;Guk1;Hnrnpc;Hnrnpk;Myl6	mPOA
CC	GO:0005818	aster	0.0182	0.0001	312.75	0.00319749	0.00729252	Map9	mPOA
CC	GO:0005838	proteasome regulatory particle	0.0182	0.0001	312.75	0.00319749	0.00729252	AABR07040855.1	mPOA
CC	GO:0030672	synaptic vesicle membrane	0.0182	0.0001	312.75	0.00319749	0.00729252	Atp6v1g2	mPOA
CC	GO:0000785	chromatin	0.0545	0.0056	9.77	0.00358245	0.00774048	Hnrnpc;Hnrnpk;Wbp2	mPOA
CC	GO:0031091	platelet alpha granule	0.0182	0.0001	156.37	0.00638494	0.0124818	Aldoa	mPOA
CC	GO:0051233	spindle midzone	0.0182	0.0001	156.37	0.00638494	0.0124818	Map9	mPOA
CC	GO:0036126	sperm flagellum	0.0364	0.0023	16.04	0.00689565	0.0128675	Aldoa;Gstm3	mPOA
CC	GO:0019028	viral capsid	0.0364	0.0024	14.89	0.00796348	0.014214	Hnrnpc;Hnrnpk	mPOA
CC	GO:0098802	plasma membrane receptor complex	0.0182	0.0002	104.25	0.00956238	0.0163567	Alcam	mPOA
CC	GO:0005815	microtubule organizing center	0.0545	0.0083	6.56	0.0107686	0.0176832	Gsk3b;Ndrg2;Ppp1r12a	mPOA
CC	GO:0005681	spliceosomal complex	0.0364	0.003	12.03	0.0120171	0.0189371	Hnrnpc;Hnrnpk	mPOA
CC	GO:0030134	COPII-coated ER to Golgi transport vesicle	0.0182	0.0002	78.19	0.0127298	0.0189371	Sar1b	mPOA
CC	GO:0042995	cell projection	0.0545	0.0089	6.13	0.0129161	0.0189371	Eno1;Pam;Parp6	mPOA
CC	GO:0005905	clathrin-coated pit	0.0182	0.0003	62.55	0.0158874	0.0224903	Picalm	mPOA
CC	GO:0005849	mRNA cleavage factor complex	0.0182	0.0003	52.12	0.019035	0.0256383	Fip1l1	mPOA
CC	GO:0031674	I band	0.0364	0.0039	9.34	0.0194363	0.0256383	Aldoa;Ppp1r12a	mPOA
CC	GO:0005739	mitochondrion	0.0364	0.004	9.2	0.0199847	0.0256383	Ndufa5;Ndufs4	mPOA
CC	GO:0043025	neuronal cell body	0.0364	0.0042	8.69	0.0222426	0.0276702	Map1b;Pam	mPOA
CC	GO:0005924	cell-substrate adherens junction	0.0545	0.012	4.53	0.0285132	0.0344277	Alcam;Hnrnpk;Ppp1r12a	mPOA
CC	GO:0043234	protein complex	0.0727	0.0215	3.39	0.0301539	0.0353684	Gsk3b;Pfdn1;Rtraf;Ubqln1	mPOA
CC	GO:0030128	clathrin coat of endocytic vesicle	0.0182	0.0006	31.27	0.0315268	0.0359517	Picalm	mPOA
CC	GO:0044456	synapse part	0.0364	0.0054	6.73	0.0356813	0.0395894	Eno1;Vdac3	mPOA
CC	GO:0031090	organelle membrane	0.0182	0.0008	24.06	0.0407931	0.0429401	Fndc3a	mPOA
CC	GO:0032589	neuron projection membrane	0.0182	0.0008	24.06	0.0407931	0.0429401	Palm	mPOA
CC	GO:0016604	nuclear body	0.0364	0.0061	5.96	0.0444532	0.0456231	Fto;Rbm39	mPOA
CC	GO:0036477	somatodendritic compartment	0.0545	0.015	3.64	0.0494674	0.0473113	Alcam;Ncam1;Picalm	mPOA
MF	GO:0003723	RNA binding	0.2292	0.0265	8.65	3.6935e-08	1.08861e-06	Aldoa;Eno1;Fip1l1;Fndc3a;Fubp1;Ilf3;Parp6;Rbm39;Rtraf;Trnau1ap;Zfr	mPOA
MF	GO:0019899	enzyme binding	0.125	0.0121	10.32	2.35032e-05	0.000346363	Aldoa;Eno1;Hnrnpc;Hnrnpk;Ncam1;Ubqln1	mPOA
MF	GO:0045296	cadherin binding	0.1042	0.0093	11.15	8.24708e-05	0.000810239	Aldoa;Eno1;Hnrnpk;Picalm;Sh3glb2	mPOA
MF	GO:0016832	aldehyde-lyase activity	0.0417	0.0005	92.35	0.000194914	0.00121899	Aldoa;Aldoc	mPOA
MF	GO:0005515	protein binding	0.1667	0.0344	4.85	0.000206794	0.00121899	AABR07040855.1;Alcam;Aldoc;Gstk1;Ilf3;Nell1;Npdc1;Pfdn1	mPOA
MF	GO:0017111	nucleoside-triphosphatase activity	0.0833	0.0092	9.04	0.000983111	0.00482932	Npdc1;Rab26;Sar1b;Tubb2a	mPOA
MF	GO:0016765	transferase activity, transferring alkyl or aryl (other than methyl) groups	0.0417	0.0015	28.11	0.00227524	0.00829009	Gstk1;Gstm3	mPOA
MF	GO:0016715	oxidoreductase activity, acting on paired donors, with incorporation or reduction of molecular oxygen, reduced ascorbate as one donor, and incorporation of one atom of oxygen	0.0208	0.0001	323.21	0.00309398	0.00829009	Pam	mPOA
MF	GO:0016790	thiolester hydrolase activity	0.0208	0.0001	323.21	0.00309398	0.00829009	Pnkd	mPOA
MF	GO:0016842	amidine-lyase activity	0.0208	0.0001	323.21	0.00309398	0.00829009	Pam	mPOA
MF	GO:0035515	oxidative RNA demethylase activity	0.0208	0.0001	323.21	0.00309398	0.00829009	Fto	mPOA
MF	GO:0003729	mRNA binding	0.0417	0.0021	19.59	0.00465577	0.0114352	Hnrnpc;Hnrnpk	mPOA
MF	GO:0036094	small molecule binding	0.0833	0.0146	5.7	0.00524829	0.0116263	Hnrnpc;Rbm39;Trnau1ap;Vdac3	mPOA
MF	GO:0030234	enzyme regulator activity	0.0417	0.0023	17.96	0.00552251	0.0116263	Hnrnpc;Ppp1r12a	mPOA
MF	GO:0019900	kinase binding	0.0625	0.0081	7.76	0.00678216	0.0133263	Gsk3b;Pam;Ppp1r12a	mPOA
MF	GO:0005506	iron ion binding	0.0208	0.0003	80.8	0.0123198	0.0209987	Fto	mPOA
MF	GO:0050136	NADH dehydrogenase (quinone) activity	0.0417	0.0035	11.75	0.0125411	0.0209987	Ndufa5;Ndufs4	mPOA
MF	GO:0000977	RNA polymerase II regulatory region sequence-specific DNA binding	0.0625	0.0102	6.14	0.0128242	0.0209987	Hnrnpc;Hnrnpk;Wbp2	mPOA
MF	GO:0008092	cytoskeletal protein binding	0.0625	0.0105	5.95	0.0139387	0.021581	Aldoa;Gsk3b;Hnrnpk	mPOA
MF	GO:0015662	ATPase activity, coupled to transmembrane movement of ions, phosphorylative mechanism	0.0208	0.0003	64.64	0.0153764	0.021581	Atp6v1g2	mPOA
MF	GO:0043130	ubiquitin binding	0.0208	0.0003	64.64	0.0153764	0.021581	Ubqln1	mPOA
MF	GO:0017110	nucleoside-diphosphatase activity	0.0208	0.0004	53.87	0.0184238	0.0228681	Npdc1	mPOA
MF	GO:0019904	protein domain specific binding	0.0625	0.0119	5.24	0.0194844	0.0228681	Ncam1;Picalm;Qk	mPOA
MF	GO:0003697	single-stranded DNA binding	0.0208	0.0005	46.17	0.021462	0.0228681	Hnrnpk	mPOA
MF	GO:0050780	dopamine receptor binding	0.0208	0.0005	46.17	0.021462	0.0228681	Palm	mPOA
MF	GO:0001099	basal RNA polymerase II transcription machinery binding	0.0208	0.0005	40.4	0.0244909	0.0228681	Rtraf	mPOA
MF	GO:0015036	disulfide oxidoreductase activity	0.0208	0.0005	40.4	0.0244909	0.0228681	Gstk1	mPOA
MF	GO:0016706	oxidoreductase activity, acting on paired donors, with incorporation or reduction of molecular oxygen, 2-oxoglutarate as one donor, and incorporation of one atom each of oxygen into both donors	0.0208	0.0005	40.4	0.0244909	0.0228681	Fto	mPOA
MF	GO:0030276	clathrin binding	0.0208	0.0005	40.4	0.0244909	0.0228681	Picalm	mPOA
MF	GO:0031420	alkali metal ion binding	0.0208	0.0005	40.4	0.0244909	0.0228681	Parp6	mPOA
MF	GO:0035091	phosphatidylinositol binding	0.0208	0.0005	40.4	0.0244909	0.0228681	Picalm	mPOA
MF	GO:0005539	glycosaminoglycan binding	0.0417	0.0051	8.18	0.0248282	0.0228681	Ncam1;Nell1	mPOA
MF	GO:0008187	poly-pyrimidine tract binding	0.0208	0.0006	32.32	0.0305213	0.0264581	Hnrnpc	mPOA
MF	GO:0051018	protein kinase A binding	0.0208	0.0006	32.32	0.0305213	0.0264581	Gsk3b	mPOA
MF	GO:0005244	voltage-gated ion channel activity	0.0208	0.0007	29.38	0.0335228	0.0274455	Vdac3	mPOA
MF	GO:0036002	pre-mRNA binding	0.0208	0.0007	29.38	0.0335228	0.0274455	Hnrnpk	mPOA
MF	GO:0004672	protein kinase activity	0.0417	0.0062	6.73	0.035552	0.0283202	Fgfr1op2;Gsk3b	mPOA
MF	GO:0005085	guanyl-nucleotide exchange factor activity	0.0208	0.0008	24.86	0.0394985	0.0298054	Fbxo8	mPOA
MF	GO:0004601	peroxidase activity	0.0208	0.0009	23.09	0.0424727	0.0298054	Gstk1	mPOA
MF	GO:0016773	phosphotransferase activity, alcohol group as acceptor	0.0208	0.0009	23.09	0.0424727	0.0298054	Parp6	mPOA
MF	GO:0022829	wide pore channel activity	0.0208	0.0009	23.09	0.0424727	0.0298054	Vdac3	mPOA
MF	GO:0035254	glutamate receptor binding	0.0208	0.0009	23.09	0.0424727	0.0298054	Gsk3b	mPOA
MF	GO:0016776	phosphotransferase activity, phosphate group as acceptor	0.0208	0.001	21.55	0.045438	0.0304369	Guk1	mPOA
MF	GO:0016791	phosphatase activity	0.0208	0.001	21.55	0.045438	0.0304369	Ppp1r12a	mPOA
MF	GO:0016836	hydro-lyase activity	0.0208	0.001	20.2	0.0483942	0.0316968	Eno1	mPOA
BP	GO:0006898	receptor-mediated endocytosis	0.0889	0.0022	39.88	2.91619e-06	0.000316176	Eps15;Hnrnpk;Picalm;Sgip1	NACShell
BP	GO:0007155	cell adhesion	0.1111	0.0085	13.08	3.83017e-05	0.00207635	Add1;Aldoa;Eno1;Eps15;Sh3glb2	NACShell
BP	GO:0061157	mRNA destabilization	0.0444	0.0003	147.54	7.15036e-05	0.00258416	Hnrnpd;Qk	NACShell
BP	GO:0043200	response to amino acid	0.0667	0.0023	28.37	0.000158957	0.00430857	Hnrnpab;Hnrnpd;Hnrnpk	NACShell
BP	GO:0071396	cellular response to lipid	0.0444	0.0005	81.97	0.00025564	0.00554336	Hnrnpa1;Hnrnpk	NACShell
BP	GO:0045687	positive regulation of glial cell differentiation	0.0444	0.0009	49.18	0.000737936	0.01304	Ptpra;Qk	NACShell
BP	GO:0006913	nucleocytoplasmic transport	0.0444	0.001	46.11	0.000841902	0.01304	Hnrnpa1;Rbm14	NACShell
BP	GO:0050658	RNA transport	0.0444	0.0011	40.98	0.00106973	0.0139975	Hnrnpa1;Qk	NACShell
BP	GO:0008284	positive regulation of cell proliferation	0.0667	0.0056	11.9	0.00203803	0.0139975	Naca;Ndufs4;Nras	NACShell
BP	GO:0007212	dopamine receptor signaling pathway	0.0222	0.0001	368.84	0.00271117	0.0139975	Palm	NACShell
BP	GO:0016339	calcium-dependent cell-cell adhesion via plasma membrane cell adhesion molecules	0.0222	0.0001	368.84	0.00271117	0.0139975	Kifap3	NACShell
BP	GO:0031330	negative regulation of cellular catabolic process	0.0222	0.0001	368.84	0.00271117	0.0139975	Nell1	NACShell
BP	GO:0032988	ribonucleoprotein complex disassembly	0.0222	0.0001	368.84	0.00271117	0.0139975	Klc1	NACShell
BP	GO:0043697	cell dedifferentiation	0.0222	0.0001	368.84	0.00271117	0.0139975	Hnrnpd	NACShell
BP	GO:0047496	vesicle transport along microtubule	0.0222	0.0001	368.84	0.00271117	0.0139975	Kifap3	NACShell
BP	GO:0050657	nucleic acid transport	0.0222	0.0001	368.84	0.00271117	0.0139975	Rtraf	NACShell
BP	GO:0051208	sequestering of calcium ion	0.0222	0.0001	368.84	0.00271117	0.0139975	Slc25a23	NACShell
BP	GO:0060341	regulation of cellular localization	0.0222	0.0001	368.84	0.00271117	0.0139975	Nptn	NACShell
BP	GO:0060444	branching involved in mammary gland duct morphogenesis	0.0222	0.0001	368.84	0.00271117	0.0139975	Phb2	NACShell
BP	GO:0097286	iron ion import	0.0222	0.0001	368.84	0.00271117	0.0139975	Picalm	NACShell
BP	GO:1904896	ESCRT complex disassembly	0.0222	0.0001	368.84	0.00271117	0.0139975	Vta1	NACShell
BP	GO:0006351	transcription, DNA-templated	0.1333	0.0324	4.11	0.00313862	0.0149113	Commd10;Elp5;Eno1;Hp1bp3;Phb2;Picalm	NACShell
BP	GO:0007416	synapse assembly	0.0444	0.002	22.35	0.00359748	0.0149113	Nptn;Snap25	NACShell
BP	GO:0044403	symbiosis, encompassing mutualism through parasitism	0.0444	0.002	21.7	0.00381576	0.0149113	Hnrnpk;Rtraf	NACShell
BP	GO:0022037	metencephalon development	0.0444	0.0022	20.49	0.00427037	0.0149113	Hnrnpd;Hnrnpk	NACShell
BP	GO:0051260	protein homooligomerization	0.0444	0.0022	20.49	0.00427037	0.0149113	Aldoa;Nell1	NACShell
BP	GO:0060996	dendritic spine development	0.0444	0.0023	18.92	0.00499694	0.0149113	Hnrnpk;Palm	NACShell
BP	GO:0048732	gland development	0.0444	0.0024	18.44	0.00525091	0.0149113	Hnrnpd;Hnrnpk	NACShell
BP	GO:0002190	cap-independent translational initiation	0.0222	0.0001	184.42	0.00541515	0.0149113	Rbm14	NACShell
BP	GO:0007096	regulation of exit from mitosis	0.0222	0.0001	184.42	0.00541515	0.0149113	Phb2	NACShell
BP	GO:0008298	intracellular mRNA localization	0.0222	0.0001	184.42	0.00541515	0.0149113	Hnrnpab	NACShell
BP	GO:0015865	purine nucleotide transport	0.0222	0.0001	184.42	0.00541515	0.0149113	Slc25a23	NACShell
BP	GO:0016050	vesicle organization	0.0222	0.0001	184.42	0.00541515	0.0149113	Picalm	NACShell
BP	GO:0030818	negative regulation of cAMP biosynthetic process	0.0222	0.0001	184.42	0.00541515	0.0149113	Palm	NACShell
BP	GO:0036257	multivesicular body organization	0.0222	0.0001	184.42	0.00541515	0.0149113	Vta1	NACShell
BP	GO:0043467	regulation of generation of precursor metabolites and energy	0.0222	0.0001	184.42	0.00541515	0.0149113	Slc25a23	NACShell
BP	GO:0071243	cellular response to arsenic-containing substance	0.0222	0.0001	184.42	0.00541515	0.0149113	Hnrnpa1	NACShell
BP	GO:1902962	regulation of metalloendopeptidase activity involved in amyloid precursor protein catabolic process	0.0222	0.0001	184.42	0.00541515	0.0149113	Picalm	NACShell
BP	GO:0022604	regulation of cell morphogenesis	0.0444	0.0025	17.99	0.00551072	0.0149113	Aldoa;Palm	NACShell
BP	GO:0006915	apoptotic process	0.0889	0.0158	5.61	0.00551419	0.0149113	Kifap3;Nell1;Phb2;Tmbim4	NACShell
BP	GO:0007623	circadian rhythm	0.0444	0.0025	17.56	0.00577632	0.0149113	Hnrnpd;Rbm14	NACShell
BP	GO:0048667	cell morphogenesis involved in neuron differentiation	0.0444	0.0025	17.56	0.00577632	0.0149113	Picalm;Snap25	NACShell
BP	GO:0048534	hematopoietic or lymphoid organ development	0.0444	0.0028	15.7	0.00719031	0.0169136	Hnrnpk;Picalm	NACShell
BP	GO:0006904	vesicle docking involved in exocytosis	0.0222	0.0002	122.95	0.00811197	0.0169136	Snap25	NACShell
BP	GO:0010870	positive regulation of receptor biosynthetic process	0.0222	0.0002	122.95	0.00811197	0.0169136	Hnrnpk	NACShell
BP	GO:0042069	regulation of catecholamine metabolic process	0.0222	0.0002	122.95	0.00811197	0.0169136	Pnkd	NACShell
BP	GO:0044843	cell cycle G1/S phase transition	0.0222	0.0002	122.95	0.00811197	0.0169136	Phb2	NACShell
BP	GO:0048630	skeletal muscle tissue growth	0.0222	0.0002	122.95	0.00811197	0.0169136	Naca	NACShell
BP	GO:0050849	negative regulation of calcium-mediated signaling	0.0222	0.0002	122.95	0.00811197	0.0169136	Gstm2	NACShell
BP	GO:0051973	positive regulation of telomerase activity	0.0222	0.0002	122.95	0.00811197	0.0169136	Hnrnpd	NACShell
BP	GO:0061727	methylglyoxal catabolic process to lactate	0.0222	0.0002	122.95	0.00811197	0.0169136	Pnkd	NACShell
BP	GO:0071242	cellular response to ammonium ion	0.0222	0.0002	122.95	0.00811197	0.0169136	Hnrnpd	NACShell
BP	GO:0015031	protein transport	0.0444	0.0034	12.94	0.0104354	0.0191988	Klc1;Picalm	NACShell
BP	GO:0043393	regulation of protein binding	0.0444	0.0034	12.94	0.0104354	0.0191988	Add1;Hnrnpk	NACShell
BP	GO:0006119	oxidative phosphorylation	0.0222	0.0002	92.21	0.0108016	0.0191988	Slc25a23	NACShell
BP	GO:0006851	mitochondrial calcium ion transmembrane transport	0.0222	0.0002	92.21	0.0108016	0.0191988	Slc25a23	NACShell
BP	GO:0006892	post-Golgi vesicle-mediated transport	0.0222	0.0002	92.21	0.0108016	0.0191988	Eps15	NACShell
BP	GO:0034067	protein localization to Golgi apparatus	0.0222	0.0002	92.21	0.0108016	0.0191988	Nras	NACShell
BP	GO:0048755	branching morphogenesis of a nerve	0.0222	0.0002	92.21	0.0108016	0.0191988	Hnrnpk	NACShell
BP	GO:0050850	positive regulation of calcium-mediated signaling	0.0222	0.0002	92.21	0.0108016	0.0191988	Gstm2	NACShell
BP	GO:0097190	apoptotic signaling pathway	0.0222	0.0002	92.21	0.0108016	0.0191988	Rnf135	NACShell
BP	GO:0044093	positive regulation of molecular function	0.0444	0.0037	11.9	0.0122589	0.0214375	Eno1;Phb2	NACShell
BP	GO:0002673	regulation of acute inflammatory response	0.0222	0.0003	73.77	0.0134842	0.0214995	Phb2	NACShell
BP	GO:0014808	release of sequestered calcium ion into cytosol by sarcoplasmic reticulum	0.0222	0.0003	73.77	0.0134842	0.0214995	Gstm2	NACShell
BP	GO:0034643	establishment of mitochondrion localization, microtubule-mediated	0.0222	0.0003	73.77	0.0134842	0.0214995	Rnf135	NACShell
BP	GO:0035864	response to potassium ion	0.0222	0.0003	73.77	0.0134842	0.0214995	Hnrnpa1	NACShell
BP	GO:0051602	response to electrical stimulus	0.0222	0.0003	73.77	0.0134842	0.0214995	Palm	NACShell
BP	GO:0071362	cellular response to ether	0.0222	0.0003	73.77	0.0134842	0.0214995	Hnrnpk	NACShell
BP	GO:0006468	protein phosphorylation	0.0444	0.004	11.01	0.0142114	0.0219005	Ndufs4;Nras	NACShell
BP	GO:0000394	RNA splicing, via endonucleolytic cleavage and ligation	0.0222	0.0004	61.47	0.0161596	0.0219005	Rtraf	NACShell
BP	GO:0001963	synaptic transmission, dopaminergic	0.0222	0.0004	61.47	0.0161596	0.0219005	Pnkd	NACShell
BP	GO:0002460	adaptive immune response based on somatic recombination of immune receptors built from immunoglobulin superfamily domains	0.0222	0.0004	61.47	0.0161596	0.0219005	Nras	NACShell
BP	GO:0006807	nitrogen compound metabolic process	0.0222	0.0004	61.47	0.0161596	0.0219005	Gstm2	NACShell
BP	GO:0019048	modulation by virus of host morphology or physiology	0.0222	0.0004	61.47	0.0161596	0.0219005	Hnrnpa1	NACShell
BP	GO:0031000	response to caffeine	0.0222	0.0004	61.47	0.0161596	0.0219005	Gstm2	NACShell
BP	GO:0033598	mammary gland epithelial cell proliferation	0.0222	0.0004	61.47	0.0161596	0.0219005	Phb2	NACShell
BP	GO:0034205	amyloid-beta formation	0.0222	0.0004	61.47	0.0161596	0.0219005	Picalm	NACShell
BP	GO:0035195	gene silencing by miRNA	0.0222	0.0004	61.47	0.0161596	0.0219005	Rbm14	NACShell
BP	GO:0048169	regulation of long-term neuronal synaptic plasticity	0.0222	0.0004	61.47	0.0161596	0.0219005	Nptn	NACShell
BP	GO:1903510	mucopolysaccharide metabolic process	0.0222	0.0004	61.47	0.0161596	0.0219005	Itih3	NACShell
BP	GO:0010656	negative regulation of muscle cell apoptotic process	0.0222	0.0004	52.69	0.0188279	0.0240158	Naca	NACShell
BP	GO:0010970	transport along microtubule	0.0222	0.0004	52.69	0.0188279	0.0240158	Klc1	NACShell
BP	GO:0016079	synaptic vesicle exocytosis	0.0222	0.0004	52.69	0.0188279	0.0240158	Snap25	NACShell
BP	GO:0030282	bone mineralization	0.0222	0.0004	52.69	0.0188279	0.0240158	Nell1	NACShell
BP	GO:0045161	neuronal ion channel clustering	0.0222	0.0004	52.69	0.0188279	0.0240158	Nrcam	NACShell
BP	GO:0007417	central nervous system development	0.0444	0.0048	9.22	0.0198653	0.0250444	Ndufs4;Ptpra	NACShell
BP	GO:0006996	organelle organization	0.0444	0.0049	9	0.0208064	0.025603	Palm;Rnf135	NACShell
BP	GO:0006360	transcription from RNA polymerase I promoter	0.0222	0.0005	46.11	0.0214891	0.025603	Ubtf	NACShell
BP	GO:0006835	dicarboxylic acid transport	0.0222	0.0005	46.11	0.0214891	0.025603	Snap25	NACShell
BP	GO:0048762	mesenchymal cell differentiation	0.0222	0.0005	46.11	0.0214891	0.025603	Hnrnpab	NACShell
BP	GO:0061383	trabecula morphogenesis	0.0222	0.0005	46.11	0.0214891	0.025603	Naca	NACShell
BP	GO:0000398	mRNA splicing, via spliceosome	0.0444	0.0051	8.68	0.0222524	0.0262242	Hnrnpa1;Hnrnpk	NACShell
BP	GO:0035556	intracellular signal transduction	0.0444	0.0052	8.58	0.0227434	0.0264409	Rab26;Rnf135	NACShell
BP	GO:0003300	cardiac muscle hypertrophy	0.0222	0.0005	40.98	0.0241433	0.0264409	Mlip	NACShell
BP	GO:0006735	NADH regeneration	0.0222	0.0005	40.98	0.0241433	0.0264409	Aldoa	NACShell
BP	GO:0010942	positive regulation of cell death	0.0222	0.0005	40.98	0.0241433	0.0264409	Picalm	NACShell
BP	GO:0016233	telomere capping	0.0222	0.0005	40.98	0.0241433	0.0264409	Hnrnpd	NACShell
BP	GO:0030520	intracellular estrogen receptor signaling pathway	0.0222	0.0005	40.98	0.0241433	0.0264409	Phb2	NACShell
BP	GO:0042771	intrinsic apoptotic signaling pathway in response to DNA damage by p53 class mediator	0.0222	0.0005	40.98	0.0241433	0.0264409	Hnrnpk	NACShell
BP	GO:0002690	positive regulation of leukocyte chemotaxis	0.0222	0.0006	36.88	0.0267905	0.0276634	Ccl27	NACShell
BP	GO:0006936	muscle contraction	0.0222	0.0006	36.88	0.0267905	0.0276634	Aldoa	NACShell
BP	GO:0008543	fibroblast growth factor receptor signaling pathway	0.0222	0.0006	36.88	0.0267905	0.0276634	Nptn	NACShell
BP	GO:0009648	photoperiodism	0.0222	0.0006	36.88	0.0267905	0.0276634	Rbm14	NACShell
BP	GO:0009966	regulation of signal transduction	0.0222	0.0006	36.88	0.0267905	0.0276634	Ubtf	NACShell
BP	GO:0031532	actin cytoskeleton reorganization	0.0222	0.0006	36.88	0.0267905	0.0276634	Ccl27	NACShell
BP	GO:0010975	regulation of neuron projection development	0.0444	0.0058	7.68	0.027896	0.0277469	Nptn;Qk	NACShell
BP	GO:0043009	chordate embryonic development	0.0444	0.0059	7.53	0.028978	0.0277469	Add1;Eno1	NACShell
BP	GO:0002067	glandular epithelial cell differentiation	0.0222	0.0007	33.53	0.0294306	0.0277469	Rbm14	NACShell
BP	GO:0002478	antigen processing and presentation of exogenous peptide antigen	0.0222	0.0007	33.53	0.0294306	0.0277469	Kifap3	NACShell
BP	GO:0007613	memory	0.0222	0.0007	33.53	0.0294306	0.0277469	Snap25	NACShell
BP	GO:0010257	NADH dehydrogenase complex assembly	0.0222	0.0007	33.53	0.0294306	0.0277469	Ndufs4	NACShell
BP	GO:0042592	homeostatic process	0.0222	0.0007	33.53	0.0294306	0.0277469	Rnf135	NACShell
BP	GO:0045055	regulated exocytosis	0.0222	0.0007	33.53	0.0294306	0.0277469	Aldoa	NACShell
BP	GO:0048193	Golgi vesicle transport	0.0222	0.0007	33.53	0.0294306	0.0277469	Kifap3	NACShell
BP	GO:0051693	actin filament capping	0.0222	0.0007	33.53	0.0294306	0.0277469	Add1	NACShell
BP	GO:0043410	positive regulation of MAPK cascade	0.0444	0.0061	7.23	0.0311918	0.0289699	Nptn;Phb2	NACShell
BP	GO:0006893	Golgi to plasma membrane transport	0.0222	0.0007	30.74	0.0320637	0.0289699	Rab26	NACShell
BP	GO:0007004	telomere maintenance via telomerase	0.0222	0.0007	30.74	0.0320637	0.0289699	Hnrnpa1	NACShell
BP	GO:0051169	nuclear transport	0.0222	0.0007	30.74	0.0320637	0.0289699	Hnrnpd	NACShell
BP	GO:0055076	transition metal ion homeostasis	0.0222	0.0007	30.74	0.0320637	0.0289699	Picalm	NACShell
BP	GO:0000122	negative regulation of transcription from RNA polymerase II promoter	0.0222	0.0008	28.37	0.0346899	0.0305782	Naca	NACShell
BP	GO:0007269	neurotransmitter secretion	0.0222	0.0008	28.37	0.0346899	0.0305782	Pnkd	NACShell
BP	GO:0031346	positive regulation of cell projection organization	0.0222	0.0008	28.37	0.0346899	0.0305782	Palm	NACShell
BP	GO:0007507	heart development	0.0222	0.0008	26.35	0.037309	0.0313573	Naca	NACShell
BP	GO:0010830	regulation of myotube differentiation	0.0222	0.0008	26.35	0.037309	0.0313573	Naca	NACShell
BP	GO:0019935	cyclic-nucleotide-mediated signaling	0.0222	0.0008	26.35	0.037309	0.0313573	Ndufs4	NACShell
BP	GO:0030073	insulin secretion	0.0222	0.0008	26.35	0.037309	0.0313573	Rbm14	NACShell
BP	GO:0032535	regulation of cellular component size	0.0222	0.0008	26.35	0.037309	0.0313573	Hp1bp3	NACShell
BP	GO:0071804	cellular potassium ion transport	0.0222	0.0008	26.35	0.037309	0.0313573	Snap25	NACShell
BP	GO:0002220	innate immune response activating cell surface receptor signaling pathway	0.0222	0.0009	24.59	0.0399213	0.0327902	Nras	NACShell
BP	GO:0015992	proton transport	0.0222	0.0009	24.59	0.0399213	0.0327902	Atp6v1g2	NACShell
BP	GO:0018205	peptidyl-lysine modification	0.0222	0.0009	24.59	0.0399213	0.0327902	Hnrnpk	NACShell
BP	GO:0006366	transcription from RNA polymerase II promoter	0.0889	0.0289	3.08	0.0402529	0.032814	Hnrnpab;Hnrnpd;Hnrnpk;Rtraf	NACShell
BP	GO:0000380	alternative mRNA splicing, via spliceosome	0.0222	0.001	23.05	0.0425266	0.0329341	Rbm14	NACShell
BP	GO:0001654	eye development	0.0222	0.001	23.05	0.0425266	0.0329341	Hnrnpk	NACShell
BP	GO:0006805	xenobiotic metabolic process	0.0222	0.001	23.05	0.0425266	0.0329341	Gstm2	NACShell
BP	GO:0007612	learning	0.0222	0.001	23.05	0.0425266	0.0329341	Snap25	NACShell
BP	GO:0007632	visual behavior	0.0222	0.001	23.05	0.0425266	0.0329341	Nptn	NACShell
BP	GO:0022904	respiratory electron transport chain	0.0222	0.001	23.05	0.0425266	0.0329341	Ndufs4	NACShell
BP	GO:0032989	cellular component morphogenesis	0.0222	0.001	23.05	0.0425266	0.0329341	Add1	NACShell
BP	GO:0033036	macromolecule localization	0.0444	0.0074	6.05	0.0432056	0.0332227	Kifap3;Nrcam	NACShell
BP	GO:0001508	action potential	0.0222	0.001	21.7	0.0451249	0.0342132	Hnrnpa1	NACShell
BP	GO:0051276	chromosome organization	0.0222	0.001	21.7	0.0451249	0.0342132	Phb2	NACShell
BP	GO:0001562	response to protozoan	0.0222	0.0011	20.49	0.0477164	0.0351936	Nras	NACShell
BP	GO:0007264	small GTPase mediated signal transduction	0.0222	0.0011	20.49	0.0477164	0.0351936	Nras	NACShell
BP	GO:0034394	protein localization to cell surface	0.0222	0.0011	20.49	0.0477164	0.0351936	Hnrnpk	NACShell
BP	GO:0044260	cellular macromolecule metabolic process	0.0222	0.0011	20.49	0.0477164	0.0351936	Add1	NACShell
BP	GO:0051234	establishment of localization	0.0444	0.008	5.59	0.0497621	0.0364545	Naca;Ndufs4	NACShell
CC	GO:0005911	cell-cell junction	0.1458	0.0092	15.88	2.59191e-07	1.03676e-05	Add1;Aldoa;Eno1;Eps15;Hnrnpk;Picalm;Sh3glb2	NACShell
CC	GO:0030128	clathrin coat of endocytic vesicle	0.0625	0.0006	107.51	2.41392e-06	4.82784e-05	Eps15;Picalm;Sgip1	NACShell
CC	GO:0019028	viral capsid	0.0833	0.0024	34.13	5.52588e-06	7.36785e-05	Hnrnpa1;Hnrnpab;Hnrnpd;Hnrnpk	NACShell
CC	GO:0005576	extracellular region	0.2292	0.0544	4.22	4.08107e-05	0.000343739	Gstm2;Hnrnpa1;Hnrnpd;Hnrnpk;Itih3;Kifap3;Naca;Nras;Phb2;Ptpra;Vta1	NACShell
CC	GO:0032279	asymmetric synapse	0.1042	0.0081	12.8	4.29674e-05	0.000343739	Add1;Hnrnpk;Nptn;Palm;Picalm	NACShell
CC	GO:0005905	clathrin-coated pit	0.0417	0.0003	143.34	7.58459e-05	0.000505639	Eps15;Picalm	NACShell
CC	GO:0043227	membrane-bounded organelle	0.0625	0.0024	26.22	0.000201791	0.00115309	Klc1;Ppp6r2;Ptpra	NACShell
CC	GO:0016234	inclusion body	0.0417	0.0008	55.13	0.000583222	0.00291611	Eps15;Picalm	NACShell
CC	GO:0097060	synaptic membrane	0.0625	0.0047	13.44	0.00144112	0.00640496	Nptn;Picalm;Snap25	NACShell
CC	GO:0033267	axon part	0.0625	0.0049	12.8	0.00165832	0.0066333	Nrcam;Sgip1;Snap25	NACShell
CC	GO:0005871	kinesin complex	0.0208	0.0001	358.35	0.00279054	0.00930178	Kifap3	NACShell
CC	GO:0030672	synaptic vesicle membrane	0.0208	0.0001	358.35	0.00279054	0.00930178	Atp6v1g2	NACShell
CC	GO:0030425	dendrite	0.0625	0.0068	9.19	0.00424551	0.0122816	Add1;Hnrnpk;Palm	NACShell
CC	GO:0005794	Golgi apparatus	0.0417	0.0022	19.37	0.00477186	0.0122816	Snap25;Tmbim4	NACShell
CC	GO:0005737	cytoplasm	0.125	0.0338	3.69	0.00536612	0.0122816	Cryzl1;Hnrnpa1;Hnrnpd;Hnrnpk;Kifap3;Klc1	NACShell
CC	GO:0031091	platelet alpha granule	0.0208	0.0001	179.18	0.00557345	0.0122816	Aldoa	NACShell
CC	GO:0031201	SNARE complex	0.0208	0.0001	179.18	0.00557345	0.0122816	Snap25	NACShell
CC	GO:0098590	plasma membrane region	0.0208	0.0001	179.18	0.00557345	0.0122816	Kifap3	NACShell
CC	GO:0000228	nuclear chromosome	0.0417	0.0024	17.48	0.00583375	0.0122816	Aldoa;Kifap3	NACShell
CC	GO:0030964	NADH dehydrogenase complex	0.0208	0.0002	119.45	0.00834875	0.0166975	Ndufs4	NACShell
CC	GO:0005681	spliceosomal complex	0.0417	0.003	13.78	0.00925167	0.0176222	Hnrnpa1;Hnrnpk	NACShell
CC	GO:0019866	organelle inner membrane	0.0625	0.0092	6.76	0.00988887	0.0179798	Ndufs4;Phb2;Slc25a23	NACShell
CC	GO:0044444	cytoplasmic part	0.0625	0.0102	6.11	0.0130019	0.022612	Add1;Nell1;Rtraf	NACShell
CC	GO:0015629	actin cytoskeleton	0.0417	0.0044	9.56	0.0185914	0.0309857	Add1;Hnrnpk	NACShell
CC	GO:0030133	transport vesicle	0.0208	0.0005	44.79	0.0221119	0.0353791	Rab26	NACShell
CC	GO:0032991	macromolecular complex	0.0625	0.0134	4.67	0.0262539	0.0385816	Aldoa;Phb2;Ptpra	NACShell
CC	GO:0044798	nuclear transcription factor complex	0.0208	0.0006	35.84	0.0275647	0.0385816	Hnrnpab	NACShell
CC	GO:0031981	nuclear lumen	0.125	0.0492	2.54	0.0293799	0.0385816	Add1;Hnrnpab;Hnrnpd;Hnrnpk;Palm;Rtraf	NACShell
CC	GO:0000785	chromatin	0.0417	0.0056	7.47	0.0294434	0.0385816	Hnrnpk;Hp1bp3	NACShell
CC	GO:0031082	BLOC complex	0.0208	0.0006	32.58	0.0302798	0.0385816	Snap25	NACShell
CC	GO:0005741	mitochondrial outer membrane	0.0208	0.0007	29.86	0.0329876	0.0385816	Rnf135	NACShell
CC	GO:0005875	microtubule associated complex	0.0208	0.0007	29.86	0.0329876	0.0385816	Klc1	NACShell
CC	GO:0044431	Golgi apparatus part	0.0417	0.006	6.89	0.0341017	0.0385816	Nras;Rab26	NACShell
CC	GO:0016604	nuclear body	0.0417	0.0061	6.83	0.034703	0.0385816	Mlip;Rbm14	NACShell
CC	GO:0036477	somatodendritic compartment	0.0625	0.015	4.17	0.0351679	0.0385816	Klc1;Picalm;Snap25	NACShell
CC	GO:0005773	vacuole	0.0208	0.0008	27.57	0.035688	0.0385816	Atp6v1g2	NACShell
CC	GO:0032589	neuron projection membrane	0.0208	0.0008	27.57	0.035688	0.0385816	Palm	NACShell
CC	GO:0030426	growth cone	0.0208	0.0008	25.6	0.038381	0.040401	Snap25	NACShell
CC	GO:0035869	ciliary transition zone	0.0208	0.0009	23.89	0.0410666	0.0410666	Kifap3	NACShell
CC	GO:0044452	nucleolar part	0.0208	0.0009	23.89	0.0410666	0.0410666	Ubtf	NACShell
CC	GO:0044445	cytosolic part	0.0208	0.001	21.08	0.0464158	0.0442055	Eno1	NACShell
CC	GO:0044451	nucleoplasm part	0.0208	0.001	21.08	0.0464158	0.0442055	Hnrnpa1	NACShell
MF	GO:0045296	cadherin binding	0.1707	0.0093	18.27	9.28485e-08	2.93206e-06	Add1;Aldoa;Eno1;Eps15;Hnrnpk;Picalm;Sh3glb2	NACShell
MF	GO:0008092	cytoskeletal protein binding	0.1463	0.0105	13.93	4.06874e-06	6.42433e-05	Aldoa;Hnrnpk;Kifap3;Klc1;Nrcam;Snap25	NACShell
MF	GO:0003729	mRNA binding	0.0732	0.0021	34.4	8.84625e-05	0.00070901	Hnrnpa1;Hnrnpk;Rbm14	NACShell
MF	GO:0003723	RNA binding	0.1707	0.0265	6.44	8.98079e-05	0.00070901	Add1;Aldoa;Eno1;Hnrnpab;Ptcd3;Rtraf;Ubtf	NACShell
MF	GO:0017111	nucleoside-triphosphatase activity	0.0976	0.0092	10.58	0.000537815	0.00339673	Hnrnpa1;Nras;Rab26;Rnf135	NACShell
MF	GO:0019904	protein domain specific binding	0.0976	0.0119	8.18	0.00140442	0.00672191	Eps15;Picalm;Qk;Sgip1	NACShell
MF	GO:0019899	enzyme binding	0.0976	0.0121	8.05	0.00149002	0.00672191	Aldoa;Eno1;Hnrnpd;Hnrnpk	NACShell
MF	GO:0005515	protein binding	0.1463	0.0344	4.26	0.00258491	0.0083456	Hnrnpa1;Hnrnpab;Nell1;Nras;Ptpra;Vta1	NACShell
MF	GO:0000987	core promoter proximal region sequence-specific DNA binding	0.0244	0.0001	378.39	0.00264277	0.0083456	Ubtf	NACShell
MF	GO:0016790	thiolester hydrolase activity	0.0244	0.0001	378.39	0.00264277	0.0083456	Pnkd	NACShell
MF	GO:0036094	small molecule binding	0.0976	0.0146	6.67	0.00295749	0.0084904	Hnrnpa1;Hnrnpab;Hnrnpd;Rbm14	NACShell
MF	GO:0044877	macromolecular complex binding	0.0732	0.0076	9.62	0.00370452	0.00974875	Hnrnpd;Hnrnpk;Ubtf	NACShell
MF	GO:0001046	core promoter sequence-specific DNA binding	0.0244	0.0001	189.2	0.00527873	0.0111131	Ubtf	NACShell
MF	GO:0003690	double-stranded DNA binding	0.0244	0.0001	189.2	0.00527873	0.0111131	Hnrnpab	NACShell
MF	GO:0097157	pre-mRNA intronic binding	0.0244	0.0001	189.2	0.00527873	0.0111131	Rbm14	NACShell
MF	GO:0003725	double-stranded RNA binding	0.0244	0.0002	126.13	0.0079079	0.0138735	Hnrnpa1	NACShell
MF	GO:0003730	mRNA 3'-UTR binding	0.0244	0.0002	126.13	0.0079079	0.0138735	Hnrnpd	NACShell
MF	GO:0098632	protein binding involved in cell-cell adhesion	0.0244	0.0002	126.13	0.0079079	0.0138735	Nrcam	NACShell
MF	GO:0015662	ATPase activity, coupled to transmembrane movement of ions, phosphorylative mechanism	0.0244	0.0003	75.68	0.0131459	0.0207033	Atp6v1g2	NACShell
MF	GO:0043130	ubiquitin binding	0.0244	0.0003	75.68	0.0131459	0.0207033	Eps15	NACShell
MF	GO:0005267	potassium channel activity	0.0244	0.0004	63.07	0.0157548	0.0207033	Snap25	NACShell
MF	GO:0043047	single-stranded telomeric DNA binding	0.0244	0.0004	63.07	0.0157548	0.0207033	Hnrnpa1	NACShell
MF	GO:0003697	single-stranded DNA binding	0.0244	0.0005	54.06	0.0183569	0.0207033	Hnrnpk	NACShell
MF	GO:0005104	fibroblast growth factor receptor binding	0.0244	0.0005	54.06	0.0183569	0.0207033	Nptn	NACShell
MF	GO:0016832	aldehyde-lyase activity	0.0244	0.0005	54.06	0.0183569	0.0207033	Aldoa	NACShell
MF	GO:0019905	syntaxin binding	0.0244	0.0005	54.06	0.0183569	0.0207033	Snap25	NACShell
MF	GO:0050780	dopamine receptor binding	0.0244	0.0005	54.06	0.0183569	0.0207033	Palm	NACShell
MF	GO:1990837	sequence-specific double-stranded DNA binding	0.0244	0.0005	54.06	0.0183569	0.0207033	Hnrnpd	NACShell
MF	GO:0001099	basal RNA polymerase II transcription machinery binding	0.0244	0.0005	47.3	0.0209523	0.0213436	Rtraf	NACShell
MF	GO:0030276	clathrin binding	0.0244	0.0005	47.3	0.0209523	0.0213436	Picalm	NACShell
MF	GO:0035091	phosphatidylinositol binding	0.0244	0.0005	47.3	0.0209523	0.0213436	Picalm	NACShell
MF	GO:0001076	transcription factor activity, RNA polymerase II transcription factor binding	0.0244	0.0006	42.04	0.0235411	0.0232313	Mlip	NACShell
MF	GO:0004713	protein tyrosine kinase activity	0.0244	0.0006	37.84	0.0261231	0.0249982	Nptn	NACShell
MF	GO:0036002	pre-mRNA binding	0.0244	0.0007	34.4	0.0286985	0.026655	Hnrnpk	NACShell
MF	GO:0004601	peroxidase activity	0.0244	0.0009	27.03	0.0363849	0.0328285	Gstm2	NACShell
MF	GO:0016836	hydro-lyase activity	0.0244	0.001	23.65	0.0414762	0.0363826	Eno1	NACShell
MF	GO:0043021	ribonucleoprotein complex binding	0.0244	0.0012	21.02	0.0465412	0.0397222	Ptcd3	NACShell
BP	GO:0006351	transcription, DNA-templated	0.1875	0.0324	5.78	2.00494e-05	0.00213157	Eno1;Hnrnpdl;Hp1bp3;Ilf3;Mycbp2;Nfyb;Nsd1;Picalm;Zfp512	PLC
BP	GO:0010942	positive regulation of cell death	0.0417	0.0005	76.84	0.000291029	0.0154705	Picalm;Ptpn5	PLC
BP	GO:0007155	cell adhesion	0.0833	0.0085	9.81	0.000726576	0.0193733	Add1;Eno1;Epn2;Sh3glb2	PLC
BP	GO:0019932	second-messenger-mediated signaling	0.0417	0.0008	49.4	0.000728897	0.0193733	Ncald;Vsnl1	PLC
BP	GO:0006897	endocytosis	0.0625	0.0042	15.03	0.00104017	0.0219612	Add1;Epn2;Hsp90aa1	PLC
BP	GO:0010975	regulation of neuron projection development	0.0625	0.0058	10.81	0.00268594	0.0219612	Lrrc7;Ptpn5;Qk	PLC
BP	GO:0000060	protein import into nucleus, translocation	0.0417	0.0016	25.61	0.00274489	0.0219612	Hsp90aa1;Ptpn5	PLC
BP	GO:0043009	chordate embryonic development	0.0625	0.0059	10.59	0.00284767	0.0219612	Add1;Eno1;Sox5	PLC
BP	GO:0009153	purine deoxyribonucleotide biosynthetic process	0.0208	0.0001	345.79	0.00289191	0.0219612	Guk1	PLC
BP	GO:0009225	nucleotide-sugar metabolic process	0.0208	0.0001	345.79	0.00289191	0.0219612	Guk1	PLC
BP	GO:0031330	negative regulation of cellular catabolic process	0.0208	0.0001	345.79	0.00289191	0.0219612	Nell1	PLC
BP	GO:0032482	Rab protein signal transduction	0.0208	0.0001	345.79	0.00289191	0.0219612	Madd	PLC
BP	GO:0032988	ribonucleoprotein complex disassembly	0.0208	0.0001	345.79	0.00289191	0.0219612	Klc1	PLC
BP	GO:0097286	iron ion import	0.0208	0.0001	345.79	0.00289191	0.0219612	Picalm	PLC
BP	GO:0006887	exocytosis	0.0417	0.0017	23.85	0.00316333	0.0224208	Rab26;Vsnl1	PLC
BP	GO:0006626	protein targeting to mitochondrion	0.0417	0.0022	18.69	0.00511333	0.0266975	Hsp90aa1;Ptpn5	PLC
BP	GO:0008361	regulation of cell size	0.0417	0.0022	18.69	0.00511333	0.0266975	Add1;Hsp90aa1	PLC
BP	GO:0006451	translational readthrough	0.0208	0.0001	172.9	0.00577564	0.0266975	Trnau1ap	PLC
BP	GO:0008045	motor neuron axon guidance	0.0208	0.0001	172.9	0.00577564	0.0266975	Mycbp2	PLC
BP	GO:0016050	vesicle organization	0.0208	0.0001	172.9	0.00577564	0.0266975	Picalm	PLC
BP	GO:0036395	pancreatic amylase secretion	0.0208	0.0001	172.9	0.00577564	0.0266975	Madd	PLC
BP	GO:1902962	regulation of metalloendopeptidase activity involved in amyloid precursor protein catabolic process	0.0208	0.0001	172.9	0.00577564	0.0266975	Picalm	PLC
BP	GO:2000677	regulation of transcription regulatory region DNA binding	0.0208	0.0001	172.9	0.00577564	0.0266975	Nsd1	PLC
BP	GO:0051234	establishment of localization	0.0625	0.008	7.86	0.00655028	0.0290166	Naca;Ndufs4;Washc3	PLC
BP	GO:0000278	mitotic cell cycle	0.0625	0.0084	7.41	0.0077003	0.0327465	Hsp90aa1;Ttyh1;Tubb4a	PLC
BP	GO:0010452	histone H3-K36 methylation	0.0208	0.0002	115.26	0.0086512	0.0328485	Nsd1	PLC
BP	GO:0016556	mRNA modification	0.0208	0.0002	115.26	0.0086512	0.0328485	Hnrnpc	PLC
BP	GO:0048630	skeletal muscle tissue growth	0.0208	0.0002	115.26	0.0086512	0.0328485	Naca	PLC
BP	GO:2000738	positive regulation of stem cell differentiation	0.0208	0.0002	86.45	0.0115186	0.041861	Sox5	PLC
BP	GO:0015031	protein transport	0.0417	0.0034	12.13	0.0118123	0.041861	Klc1;Picalm	PLC
BP	GO:0034728	nucleosome organization	0.0417	0.0036	11.72	0.0126171	0.0424611	Hp1bp3;Nap1l1	PLC
BP	GO:0006342	chromatin silencing	0.0208	0.0003	69.16	0.0143779	0.0424611	Mier1	PLC
BP	GO:0006471	protein ADP-ribosylation	0.0208	0.0003	69.16	0.0143779	0.0424611	Hpf1	PLC
BP	GO:0010628	positive regulation of gene expression	0.0208	0.0003	69.16	0.0143779	0.0424611	Wbp2	PLC
BP	GO:0048584	positive regulation of response to stimulus	0.0208	0.0003	69.16	0.0143779	0.0424611	Ptpn5	PLC
BP	GO:0061157	mRNA destabilization	0.0208	0.0003	69.16	0.0143779	0.0424611	Qk	PLC
BP	GO:0006468	protein phosphorylation	0.0417	0.004	10.32	0.0160675	0.0425983	Hsp90aa1;Ndufs4	PLC
BP	GO:0001101	response to acid chemical	0.0417	0.0041	10.17	0.0165242	0.0425983	Eno1;Ptpn5	PLC
BP	GO:0006813	potassium ion transport	0.0208	0.0004	57.63	0.0172291	0.0425983	Fhl1	PLC
BP	GO:0006972	hyperosmotic response	0.0208	0.0004	57.63	0.0172291	0.0425983	Mapk10	PLC
BP	GO:0008213	protein alkylation	0.0208	0.0004	57.63	0.0172291	0.0425983	Ilf3	PLC
BP	GO:0021955	central nervous system neuron axonogenesis	0.0208	0.0004	57.63	0.0172291	0.0425983	Mycbp2	PLC
BP	GO:0034205	amyloid-beta formation	0.0208	0.0004	57.63	0.0172291	0.0425983	Picalm	PLC
BP	GO:0010468	regulation of gene expression	0.0208	0.0004	49.4	0.0200722	0.0435509	Matr3	PLC
BP	GO:0010656	negative regulation of muscle cell apoptotic process	0.0208	0.0004	49.4	0.0200722	0.0435509	Naca	PLC
BP	GO:0010970	transport along microtubule	0.0208	0.0004	49.4	0.0200722	0.0435509	Klc1	PLC
BP	GO:0030282	bone mineralization	0.0208	0.0004	49.4	0.0200722	0.0435509	Nell1	PLC
BP	GO:0045161	neuronal ion channel clustering	0.0208	0.0004	49.4	0.0200722	0.0435509	Nrcam	PLC
BP	GO:0045664	regulation of neuron differentiation	0.0208	0.0004	49.4	0.0200722	0.0435509	Sox5	PLC
BP	GO:0007417	central nervous system development	0.0417	0.0048	8.64	0.0224257	0.0451001	Ndufs4;Sox5	PLC
BP	GO:0000086	G2/M transition of mitotic cell cycle	0.0208	0.0005	43.22	0.0229073	0.0451001	Fhl1	PLC
BP	GO:0035066	positive regulation of histone acetylation	0.0208	0.0005	43.22	0.0229073	0.0451001	Wbp2	PLC
BP	GO:0045184	establishment of protein localization	0.0208	0.0005	43.22	0.0229073	0.0451001	Guk1	PLC
BP	GO:0061383	trabecula morphogenesis	0.0208	0.0005	43.22	0.0229073	0.0451001	Naca	PLC
BP	GO:0006996	organelle organization	0.0417	0.0049	8.43	0.0234825	0.045392	Sh3kbp1;Tubb4a	PLC
BP	GO:0003300	cardiac muscle hypertrophy	0.0208	0.0005	38.42	0.0257343	0.0479994	Mlip	PLC
BP	GO:0014075	response to amine	0.0208	0.0005	38.42	0.0257343	0.0479994	Ptpn5	PLC
BP	GO:0070887	cellular response to chemical stimulus	0.0208	0.0006	34.58	0.0285533	0.0523391	Wbp2	PLC
BP	GO:0008284	positive regulation of cell proliferation	0.0417	0.0056	7.44	0.02965	0.0526455	Naca;Ndufs4	PLC
BP	GO:0006821	chloride transport	0.0208	0.0007	31.44	0.0313644	0.0526455	Ttyh1	PLC
BP	GO:0010257	NADH dehydrogenase complex assembly	0.0208	0.0007	31.44	0.0313644	0.0526455	Ndufs4	PLC
BP	GO:0051693	actin filament capping	0.0208	0.0007	31.44	0.0313644	0.0526455	Add1	PLC
BP	GO:0003231	cardiac ventricle development	0.0208	0.0007	28.82	0.0341674	0.0526455	Matr3	PLC
BP	GO:0006893	Golgi to plasma membrane transport	0.0208	0.0007	28.82	0.0341674	0.0526455	Rab26	PLC
BP	GO:0007004	telomere maintenance via telomerase	0.0208	0.0007	28.82	0.0341674	0.0526455	Hnrnpc	PLC
BP	GO:0032024	positive regulation of insulin secretion	0.0208	0.0007	28.82	0.0341674	0.0526455	Vsnl1	PLC
BP	GO:0032768	regulation of monooxygenase activity	0.0208	0.0007	28.82	0.0341674	0.0526455	Hsp90aa1	PLC
BP	GO:0045065	cytotoxic T cell differentiation	0.0208	0.0007	28.82	0.0341674	0.0526455	Hsp90aa1	PLC
BP	GO:0055076	transition metal ion homeostasis	0.0208	0.0007	28.82	0.0341674	0.0526455	Picalm	PLC
BP	GO:0000122	negative regulation of transcription from RNA polymerase II promoter	0.0208	0.0008	26.6	0.0369626	0.053494	Naca	PLC
BP	GO:0002090	regulation of receptor internalization	0.0208	0.0008	26.6	0.0369626	0.053494	Ptpn5	PLC
BP	GO:0045165	cell fate commitment	0.0208	0.0008	26.6	0.0369626	0.053494	Sox5	PLC
BP	GO:0007507	heart development	0.0208	0.0008	24.7	0.0397498	0.053494	Naca	PLC
BP	GO:0010658	striated muscle cell apoptotic process	0.0208	0.0008	24.7	0.0397498	0.053494	Hsp90aa1	PLC
BP	GO:0010830	regulation of myotube differentiation	0.0208	0.0008	24.7	0.0397498	0.053494	Naca	PLC
BP	GO:0019935	cyclic-nucleotide-mediated signaling	0.0208	0.0008	24.7	0.0397498	0.053494	Ndufs4	PLC
BP	GO:0032535	regulation of cellular component size	0.0208	0.0008	24.7	0.0397498	0.053494	Hp1bp3	PLC
BP	GO:0044708	single-organism behavior	0.0208	0.0008	24.7	0.0397498	0.053494	Ptpn5	PLC
BP	GO:0045823	positive regulation of heart contraction	0.0208	0.0008	24.7	0.0397498	0.053494	Hsp90aa1	PLC
BP	GO:0008217	regulation of blood pressure	0.0208	0.0009	23.05	0.0425291	0.0551404	Ncald	PLC
BP	GO:0009790	embryo development	0.0208	0.0009	23.05	0.0425291	0.0551404	Epn2	PLC
BP	GO:0045687	positive regulation of glial cell differentiation	0.0208	0.0009	23.05	0.0425291	0.0551404	Qk	PLC
BP	GO:0022904	respiratory electron transport chain	0.0208	0.001	21.61	0.0453005	0.0560018	Ndufs4	PLC
BP	GO:0032412	regulation of ion transmembrane transporter activity	0.0208	0.001	21.61	0.0453005	0.0560018	Fhl1	PLC
BP	GO:0032989	cellular component morphogenesis	0.0208	0.001	21.61	0.0453005	0.0560018	Add1	PLC
BP	GO:0051403	stress-activated MAPK cascade	0.0208	0.001	21.61	0.0453005	0.0560018	Mapk10	PLC
BP	GO:0044710	single-organism metabolic process	0.0417	0.0072	5.76	0.0471227	0.0561535	Cryzl1;Ndufv3	PLC
BP	GO:0006338	chromatin remodeling	0.0208	0.001	20.34	0.0480641	0.0561535	Hnrnpc	PLC
BP	GO:0007369	gastrulation	0.0208	0.001	20.34	0.0480641	0.0561535	Nsd1	PLC
BP	GO:0009314	response to radiation	0.0208	0.001	20.34	0.0480641	0.0561535	Mapk10	PLC
BP	GO:0048255	mRNA stabilization	0.0208	0.001	20.34	0.0480641	0.0561535	Hnrnpc	PLC
CC	GO:0005737	cytoplasm	0.1964	0.0338	5.81	2.26038e-06	9.0415e-05	Cryzl1;Fhl1;Guk1;Hnrnpc;Klc1;Madd;Ptpn5;Tubb4a;Vsnl1;Zfp106;Zfyve21	PLC
CC	GO:0005911	cell-cell junction	0.0893	0.0092	9.72	0.000160667	0.00321334	Add1;Eno1;Epn2;Picalm;Sh3glb2	PLC
CC	GO:0032279	asymmetric synapse	0.0714	0.0081	8.78	0.00111219	0.0148292	Add1;Lrrc7;Mapk10;Picalm	PLC
CC	GO:0005793	endoplasmic reticulum-Golgi intermediate compartment	0.0357	0.0012	30.72	0.0019049	0.019049	Cnih1;Lamp5	PLC
CC	GO:0033267	axon part	0.0536	0.0049	10.97	0.00258428	0.0201293	Lrrc7;Nrcam;Tubb4a	PLC
CC	GO:0000785	chromatin	0.0536	0.0056	9.6	0.00377007	0.0201293	Hnrnpc;Hp1bp3;Wbp2	PLC
CC	GO:0012506	vesicle membrane	0.0357	0.0017	21.18	0.0039948	0.0201293	Lamp5;Sh3kbp1	PLC
CC	GO:0030139	endocytic vesicle	0.0357	0.0018	19.82	0.00455631	0.0201293	Epn2;Hsp90aa1	PLC
CC	GO:0005924	cell-substrate adherens junction	0.0714	0.012	5.94	0.00459079	0.0201293	Add1;Fhl1;Sh3kbp1;Zfyve21	PLC
CC	GO:0031981	nuclear lumen	0.1429	0.0492	2.9	0.00579325	0.0201293	Add1;Epn2;Hnrnpdl;Hsp90aa1;Ilf3;Mier1;Nfyb;Zfr	PLC
CC	GO:0000314	organellar small ribosomal subunit	0.0179	0.0001	153.58	0.00650084	0.0201293	ENSRNOG00000042740	PLC
CC	GO:0012510	trans-Golgi network transport vesicle membrane	0.0179	0.0001	153.58	0.00650084	0.0201293	Ncald	PLC
CC	GO:0030425	dendrite	0.0536	0.0068	7.88	0.00654202	0.0201293	Add1;Lrrc7;Ptpn5	PLC
CC	GO:0005856	cytoskeleton	0.0536	0.0077	6.98	0.00910529	0.024663	Lrrc7;Mycbp2;Washc3	PLC
CC	GO:0030964	NADH dehydrogenase complex	0.0179	0.0002	102.39	0.00973568	0.024663	Ndufs4	PLC
CC	GO:0036477	somatodendritic compartment	0.0714	0.015	4.76	0.0098652	0.024663	Hsp90aa1;Klc1;Picalm;Tubb4a	PLC
CC	GO:0030134	COPII-coated ER to Golgi transport vesicle	0.0179	0.0002	76.79	0.0129602	0.0301329	Cnih1	PLC
CC	GO:0042995	cell projection	0.0536	0.0089	6.02	0.0135598	0.0301329	Eno1;Mapk10;Sh3kbp1	PLC
CC	GO:0005905	clathrin-coated pit	0.0179	0.0003	61.43	0.0161743	0.0340513	Picalm	PLC
CC	GO:0048770	pigment granule	0.0357	0.0036	9.91	0.0173747	0.0347495	Hsp90aa1;Nap1l1	PLC
CC	GO:0090575	RNA polymerase II transcription factor complex	0.0179	0.0003	51.19	0.0193782	0.0368077	Nfyb	PLC
CC	GO:0005739	mitochondrion	0.0357	0.004	9.03	0.0206727	0.0368077	Ndufs4;Ndufv3	PLC
CC	GO:0000315	organellar large ribosomal subunit	0.0179	0.0004	43.88	0.0225719	0.0368077	ENSRNOG00000042740	PLC
CC	GO:0034702	ion channel complex	0.0179	0.0004	43.88	0.0225719	0.0368077	Ttyh1	PLC
CC	GO:0043025	neuronal cell body	0.0357	0.0042	8.53	0.0230048	0.0368077	Mapk10;Ptpn5	PLC
CC	GO:0030133	transport vesicle	0.0179	0.0005	38.4	0.0257553	0.0396236	Rab26	PLC
CC	GO:0097060	synaptic membrane	0.0357	0.0047	7.68	0.027976	0.0414086	Lrrc7;Picalm	PLC
CC	GO:0005576	extracellular region	0.125	0.0544	2.3	0.0312616	0.0414086	Fibp;Hnrnpc;Hnrnpdl;Hsp90aa1;Naca;Ncald;Tubb4a	PLC
CC	GO:0030128	clathrin coat of endocytic vesicle	0.0179	0.0006	30.72	0.0320917	0.0414086	Picalm	PLC
CC	GO:0031410	cytoplasmic vesicle	0.0179	0.0006	30.72	0.0320917	0.0414086	Sh3kbp1	PLC
CC	GO:0034708	methyltransferase complex	0.0179	0.0006	30.72	0.0320917	0.0414086	Nsd1	PLC
CC	GO:0044456	synapse part	0.0357	0.0054	6.61	0.0368751	0.0460939	Eno1;Madd	PLC
CC	GO:0005875	microtubule associated complex	0.0179	0.0007	25.6	0.0383875	0.0465304	Klc1	PLC
CC	GO:0016234	inclusion body	0.0179	0.0008	23.63	0.0415204	0.0474519	Picalm	PLC
CC	GO:0032589	neuron projection membrane	0.0179	0.0008	23.63	0.0415204	0.0474519	Lamp5	PLC
CC	GO:0044431	Golgi apparatus part	0.0357	0.006	5.91	0.0451378	0.0501531	Cnih1;Rab26	PLC
MF	GO:0003723	RNA binding	0.2041	0.0265	7.7	4.9824e-07	1.62583e-05	Add1;Eno1;ENSRNOG00000042740;Ilf3;Matr3;Nap1l1;Ndufv3;Trnau1ap;Zfp106;Zfr	PLC
MF	GO:0045296	cadherin binding	0.102	0.0093	10.92	9.11566e-05	0.00148729	Add1;Eno1;Epn2;Picalm;Sh3glb2	PLC
MF	GO:0019904	protein domain specific binding	0.102	0.0119	8.56	0.000284703	0.00309677	Hsp90aa1;Picalm;Qk;Sh3kbp1;Zfp106	PLC
MF	GO:0017111	nucleoside-triphosphatase activity	0.0816	0.0092	8.86	0.00106291	0.00867111	Hsp90aa1;Rab26;Tubb2a;Tubb4a	PLC
MF	GO:0000975	regulatory region DNA binding	0.0408	0.0015	26.38	0.00258018	0.0168391	Nfyb;Sox5	PLC
MF	GO:0036094	small molecule binding	0.0816	0.0146	5.58	0.00565041	0.0268005	Hnrnpc;Hnrnpdl;Matr3;Trnau1ap	PLC
MF	GO:0030234	enzyme regulator activity	0.0408	0.0023	17.59	0.00574915	0.0268005	Hnrnpc;Hsp90aa1	PLC
MF	GO:0003682	chromatin binding	0.0408	0.0026	15.83	0.00706107	0.0280217	Hp1bp3;Wbp2	PLC
MF	GO:0001071	nucleic acid binding transcription factor activity	0.0612	0.0084	7.31	0.00799855	0.0280217	Ilf3;Nfyb;Sox5	PLC
MF	GO:0005225	volume-sensitive anion channel activity	0.0204	0.0002	105.54	0.00944602	0.0280217	Ttyh1	PLC
MF	GO:0098632	protein binding involved in cell-cell adhesion	0.0204	0.0002	105.54	0.00944602	0.0280217	Nrcam	PLC
MF	GO:0005216	ion channel activity	0.0204	0.0003	79.15	0.0125752	0.0316068	Ncald	PLC
MF	GO:0044822	RNA binding	0.0408	0.0036	11.31	0.0135014	0.0316068	Hsp90aa1;Qk	PLC
MF	GO:0000977	RNA polymerase II regulatory region sequence-specific DNA binding	0.0612	0.0102	6.01	0.0135604	0.0316068	Hnrnpc;Nsd1;Wbp2	PLC
MF	GO:0008092	cytoskeletal protein binding	0.0612	0.0105	5.83	0.0147354	0.032009	Hsp90aa1;Klc1;Nrcam	PLC
MF	GO:0016909	SAP kinase activity	0.0204	0.0003	63.32	0.0156948	0.032009	Mapk10	PLC
MF	GO:0019901	protein kinase binding	0.0408	0.0042	9.74	0.0179108	0.0334178	Hsp90aa1;Ptpn5	PLC
MF	GO:0008134	transcription factor binding	0.0408	0.0043	9.59	0.0184337	0.0334178	Naca;Nfyb	PLC
MF	GO:0030276	clathrin binding	0.0204	0.0005	39.58	0.0249955	0.0401917	Picalm	PLC
MF	GO:0035091	phosphatidylinositol binding	0.0204	0.0005	39.58	0.0249955	0.0401917	Picalm	PLC
MF	GO:0005515	protein binding	0.102	0.0344	2.97	0.0258653	0.0401917	Fhl1;Hpf1;Ilf3;Lrrc7;Nell1	PLC
MF	GO:0001076	transcription factor activity, RNA polymerase II transcription factor binding	0.0204	0.0006	35.18	0.0280766	0.0406565	Mlip	PLC
MF	GO:0005102	receptor binding	0.0612	0.0136	4.5	0.0289053	0.0406565	Add1;Hsp90aa1;Ptpn5	PLC
MF	GO:0008187	poly-pyrimidine tract binding	0.0204	0.0006	31.66	0.0311481	0.0406565	Hnrnpc	PLC
MF	GO:0042974	retinoic acid receptor binding	0.0204	0.0006	31.66	0.0311481	0.0406565	Nsd1	PLC
MF	GO:0003712	transcription cofactor activity	0.0408	0.0061	6.67	0.036221	0.0450349	Naca;Nsd1	PLC
MF	GO:0045309	protein phosphorylated amino acid binding	0.0204	0.0008	26.38	0.0372627	0.0450349	Ptpn5	PLC
MF	GO:0051021	GDP-dissociation inhibitor binding	0.0204	0.0008	24.35	0.0403058	0.0469729	Hsp90aa1	PLC
MF	GO:0018024	histone-lysine N-methyltransferase activity	0.0204	0.0009	22.62	0.0433395	0.0487668	Nsd1	PLC
MF	GO:0016776	phosphotransferase activity, phosphate group as acceptor	0.0204	0.001	21.11	0.0463638	0.0504308	Guk1	PLC
MF	GO:0016836	hydro-lyase activity	0.0204	0.001	19.79	0.0493787	0.0519776	Eno1	PLC
BP	GO:0007409	axonogenesis	0.0746	0.004	18.77	6.80303e-06	0.00122455	Crppa;Epha5;Flot1;Myh10;Tbce	Raphe
BP	GO:0007155	cell adhesion	0.0896	0.0085	10.54	2.20198e-05	0.00198178	Add1;Aldoa;Eno1;Epha5;Eps15;Sh3glb2	Raphe
BP	GO:0043009	chordate embryonic development	0.0746	0.0059	12.64	4.68001e-05	0.00280801	Add1;Apba2;Eno1;Mbnl1;Myh10	Raphe
BP	GO:0061157	mRNA destabilization	0.0299	0.0003	99.09	0.000159268	0.00690524	Hnrnpd;Qk	Raphe
BP	GO:0051234	establishment of localization	0.0746	0.008	9.38	0.000191812	0.00690524	Fcer1g;Naca;Ndufa5;Ndufb3;Ndufs4	Raphe
BP	GO:0001963	synaptic transmission, dopaminergic	0.0299	0.0004	82.58	0.000238278	0.00714835	Flot1;Pnkd	Raphe
BP	GO:0007417	central nervous system development	0.0597	0.0048	12.39	0.000304534	0.00783088	Ndufs4;Ptpra;Smarce1;Syne1	Raphe
BP	GO:0006898	receptor-mediated endocytosis	0.0448	0.0022	20.09	0.000442789	0.00996275	Eps15;Hnrnpk;Syne1	Raphe
BP	GO:0071396	cellular response to lipid	0.0299	0.0005	55.05	0.000567407	0.0108094	Epha5;Hnrnpk	Raphe
BP	GO:0022604	regulation of cell morphogenesis	0.0448	0.0025	18.13	0.00060052	0.0108094	Aldoa;Myh10;Sh3kbp1	Raphe
BP	GO:0006936	muscle contraction	0.0299	0.0006	49.55	0.00070741	0.0115758	Aldoa;Myl6	Raphe
BP	GO:0051169	nuclear transport	0.0299	0.0007	41.29	0.00103214	0.0146632	Hnrnpd;Rangrf	Raphe
BP	GO:0007281	germ cell development	0.0448	0.0031	14.57	0.00113987	0.0146632	Fndc3a;Qk;Smarce1	Raphe
BP	GO:0007269	neurotransmitter secretion	0.0299	0.0008	38.11	0.00121662	0.0146632	Apba2;Pnkd	Raphe
BP	GO:0044710	single-organism metabolic process	0.0597	0.0072	8.26	0.00140185	0.0146632	Fcer1g;Gfus;Ndufb3;Smox	Raphe
BP	GO:0006351	transcription, DNA-templated	0.1194	0.0324	3.68	0.00140486	0.0146632	AABR07035787.1;Elp5;Eno1;Fgf9;Hp1bp3;Itgb3bp;Mycbp2;Smarce1	Raphe
BP	GO:0019935	cyclic-nucleotide-mediated signaling	0.0299	0.0008	35.39	0.0014157	0.0146632	Epha5;Ndufs4	Raphe
BP	GO:0015031	protein transport	0.0448	0.0034	13.04	0.00157418	0.0146632	Klc1;Sar1a;Sar1b	Raphe
BP	GO:0043393	regulation of protein binding	0.0448	0.0034	13.04	0.00157418	0.0146632	Add1;Flot1;Hnrnpk	Raphe
BP	GO:0045687	positive regulation of glial cell differentiation	0.0299	0.0009	33.03	0.00162925	0.0146632	Ptpra;Qk	Raphe
BP	GO:0006338	chromatin remodeling	0.0299	0.001	29.14	0.0020993	0.017994	Hnrnpc;Smarce1	Raphe
BP	GO:0001503	ossification	0.0448	0.0039	11.43	0.0022966	0.0184349	Fgf9;Gabbr1;Hnrnpc	Raphe
BP	GO:0034394	protein localization to cell surface	0.0299	0.0011	27.53	0.00235557	0.0184349	Hnrnpk;Rangrf	Raphe
BP	GO:0006468	protein phosphorylation	0.0448	0.004	11.09	0.00250432	0.0187824	Epha5;Hsp90aa1;Ndufs4	Raphe
BP	GO:0006897	endocytosis	0.0448	0.0042	10.77	0.00272333	0.0188256	Add1;Flot1;Hsp90aa1	Raphe
BP	GO:0050905	neuromuscular process	0.0299	0.0013	23.59	0.003208	0.0188256	Myh10;Pnkd	Raphe
BP	GO:0006886	intracellular protein transport	0.0448	0.0045	10.04	0.00332146	0.0188256	Erbin;Fgf9;Rangrf	Raphe
BP	GO:0001765	membrane raft assembly	0.0149	0.0001	247.73	0.00403663	0.0188256	Flot1	Raphe
BP	GO:0006598	polyamine catabolic process	0.0149	0.0001	247.73	0.00403663	0.0188256	Smox	Raphe
BP	GO:0009153	purine deoxyribonucleotide biosynthetic process	0.0149	0.0001	247.73	0.00403663	0.0188256	Guk1	Raphe
BP	GO:0009225	nucleotide-sugar metabolic process	0.0149	0.0001	247.73	0.00403663	0.0188256	Guk1	Raphe
BP	GO:0014060	regulation of epinephrine secretion	0.0149	0.0001	247.73	0.00403663	0.0188256	Gabbr1	Raphe
BP	GO:0032988	ribonucleoprotein complex disassembly	0.0149	0.0001	247.73	0.00403663	0.0188256	Klc1	Raphe
BP	GO:0043500	muscle adaptation	0.0149	0.0001	247.73	0.00403663	0.0188256	Tbce	Raphe
BP	GO:0043578	nuclear matrix organization	0.0149	0.0001	247.73	0.00403663	0.0188256	Syne1	Raphe
BP	GO:0043697	cell dedifferentiation	0.0149	0.0001	247.73	0.00403663	0.0188256	Hnrnpd	Raphe
BP	GO:0046902	regulation of mitochondrial membrane permeability	0.0149	0.0001	247.73	0.00403663	0.0188256	Alkbh7	Raphe
BP	GO:0060341	regulation of cellular localization	0.0149	0.0001	247.73	0.00403663	0.0188256	Nptn	Raphe
BP	GO:0009152	purine ribonucleotide biosynthetic process	0.0299	0.0014	20.64	0.00418347	0.0188256	Aldoa;Guk1	Raphe
BP	GO:0035108	limb morphogenesis	0.0299	0.0014	20.64	0.00418347	0.0188256	Fgf9;Mbnl1	Raphe
BP	GO:0007268	chemical synaptic transmission	0.0299	0.0015	19.82	0.00453545	0.0199117	Gabbr1;Hnrnpk	Raphe
BP	GO:0033554	cellular response to stress	0.0448	0.0052	8.54	0.00523257	0.0224253	Alkbh7;Flot1;Hpf1	Raphe
BP	GO:0008284	positive regulation of cell proliferation	0.0448	0.0056	7.99	0.00629713	0.0263601	Fgf9;Naca;Ndufs4	Raphe
BP	GO:0006457	protein folding	0.0299	0.0018	16.52	0.0064916	0.0265566	Hsp90aa1;Tbce	Raphe
BP	GO:0000377	RNA splicing, via transesterification reactions with bulged adenosine as nucleophile	0.0299	0.0019	15.98	0.00692133	0.0268574	Hnrnpc;Hnrnph3	Raphe
BP	GO:0008045	motor neuron axon guidance	0.0149	0.0001	123.87	0.00805721	0.0268574	Mycbp2	Raphe
BP	GO:0014051	gamma-aminobutyric acid secretion	0.0149	0.0001	123.87	0.00805721	0.0268574	Gabbr1	Raphe
BP	GO:0021591	ventricular system development	0.0149	0.0001	123.87	0.00805721	0.0268574	Myh10	Raphe
BP	GO:0030818	negative regulation of cAMP biosynthetic process	0.0149	0.0001	123.87	0.00805721	0.0268574	Gabbr1	Raphe
BP	GO:0040023	nuclear migration	0.0149	0.0001	123.87	0.00805721	0.0268574	Myh10	Raphe
BP	GO:0042350	GDP-L-fucose biosynthetic process	0.0149	0.0001	123.87	0.00805721	0.0268574	Gfus	Raphe
BP	GO:0051647	nucleus localization	0.0149	0.0001	123.87	0.00805721	0.0268574	Syne1	Raphe
BP	GO:0070425	negative regulation of nucleotide-binding oligomerization domain containing signaling pathway	0.0149	0.0001	123.87	0.00805721	0.0268574	Erbin	Raphe
BP	GO:1901020	negative regulation of calcium ion transmembrane transporter activity	0.0149	0.0001	123.87	0.00805721	0.0268574	Ubqln1	Raphe
BP	GO:0022037	metencephalon development	0.0299	0.0022	13.76	0.00925657	0.0289483	Hnrnpd;Hnrnpk	Raphe
BP	GO:0008361	regulation of cell size	0.0299	0.0022	13.39	0.00976021	0.0289483	Add1;Hsp90aa1	Raphe
BP	GO:0016567	protein ubiquitination	0.0448	0.0068	6.58	0.0107319	0.0289483	Hsp90aa1;Mapk9;Ubqln1	Raphe
BP	GO:0043200	response to amino acid	0.0299	0.0023	12.7	0.0108033	0.0289483	Hnrnpd;Hnrnpk	Raphe
BP	GO:0007010	cytoskeleton organization	0.0299	0.0024	12.39	0.0113425	0.0289483	Mycbp2;Syne1	Raphe
BP	GO:0034612	response to tumor necrosis factor	0.0299	0.0024	12.39	0.0113425	0.0289483	Erbin;Mapk9	Raphe
BP	GO:0048732	gland development	0.0299	0.0024	12.39	0.0113425	0.0289483	Hnrnpd;Hnrnpk	Raphe
BP	GO:0006515	misfolded or incompletely synthesized protein catabolic process	0.0149	0.0002	82.58	0.0120618	0.0289483	Ufd1	Raphe
BP	GO:0010870	positive regulation of receptor biosynthetic process	0.0149	0.0002	82.58	0.0120618	0.0289483	Hnrnpk	Raphe
BP	GO:0016556	mRNA modification	0.0149	0.0002	82.58	0.0120618	0.0289483	Hnrnpc	Raphe
BP	GO:0019915	lipid storage	0.0149	0.0002	82.58	0.0120618	0.0289483	Alkbh7	Raphe
BP	GO:0021695	cerebellar cortex development	0.0149	0.0002	82.58	0.0120618	0.0289483	Myh10	Raphe
BP	GO:0030433	ubiquitin-dependent ERAD pathway	0.0149	0.0002	82.58	0.0120618	0.0289483	Ubqln1	Raphe
BP	GO:0034122	negative regulation of toll-like receptor signaling pathway	0.0149	0.0002	82.58	0.0120618	0.0289483	Ubqln1	Raphe
BP	GO:0040034	regulation of development, heterochronic	0.0149	0.0002	82.58	0.0120618	0.0289483	Fgf9	Raphe
BP	GO:0042069	regulation of catecholamine metabolic process	0.0149	0.0002	82.58	0.0120618	0.0289483	Pnkd	Raphe
BP	GO:0043486	histone exchange	0.0149	0.0002	82.58	0.0120618	0.0289483	Itgb3bp	Raphe
BP	GO:0048630	skeletal muscle tissue growth	0.0149	0.0002	82.58	0.0120618	0.0289483	Naca	Raphe
BP	GO:0051973	positive regulation of telomerase activity	0.0149	0.0002	82.58	0.0120618	0.0289483	Hnrnpd	Raphe
BP	GO:0061727	methylglyoxal catabolic process to lactate	0.0149	0.0002	82.58	0.0120618	0.0289483	Pnkd	Raphe
BP	GO:0071242	cellular response to ammonium ion	0.0149	0.0002	82.58	0.0120618	0.0289483	Hnrnpd	Raphe
BP	GO:0007623	circadian rhythm	0.0299	0.0025	11.8	0.0124558	0.0294982	Hnrnpd;Mapk9	Raphe
BP	GO:0007169	transmembrane receptor protein tyrosine kinase signaling pathway	0.0448	0.0072	6.19	0.0126187	0.0294982	Epha5;Fgf9;Ptpra	Raphe
BP	GO:0021543	pallium development	0.0299	0.0026	11.52	0.0130297	0.0300685	Epha5;Hnrnpk	Raphe
BP	GO:0001666	response to hypoxia	0.0299	0.0027	11.01	0.0142114	0.0323804	Hp1bp3;Ubqln1	Raphe
BP	GO:0016337	single organismal cell-cell adhesion	0.0299	0.0028	10.77	0.0148191	0.0328305	Gfus;Nrcam	Raphe
BP	GO:0006950	response to stress	0.0448	0.0077	5.81	0.0149938	0.0328305	Aldoa;Fcer1g;Immt	Raphe
BP	GO:0006892	post-Golgi vesicle-mediated transport	0.0149	0.0002	61.93	0.0160505	0.0328305	Eps15	Raphe
BP	GO:0010639	negative regulation of organelle organization	0.0149	0.0002	61.93	0.0160505	0.0328305	Sar1a	Raphe
BP	GO:0010646	regulation of cell communication	0.0149	0.0002	61.93	0.0160505	0.0328305	Rangrf	Raphe
BP	GO:0032305	positive regulation of icosanoid secretion	0.0149	0.0002	61.93	0.0160505	0.0328305	Mapk9	Raphe
BP	GO:0048755	branching morphogenesis of a nerve	0.0149	0.0002	61.93	0.0160505	0.0328305	Hnrnpk	Raphe
BP	GO:0086012	membrane depolarization during cardiac muscle cell action potential	0.0149	0.0002	61.93	0.0160505	0.0328305	Rangrf	Raphe
BP	GO:1901653	cellular response to peptide	0.0149	0.0002	61.93	0.0160505	0.0328305	Mapk9	Raphe
BP	GO:0030036	actin cytoskeleton organization	0.0299	0.003	10.11	0.016708	0.0337915	Aldoa;Epha5	Raphe
BP	GO:0000278	mitotic cell cycle	0.0448	0.0084	5.31	0.0190004	0.035685	Hsp90aa1;Itgb3bp;Myh10	Raphe
BP	GO:0000245	spliceosomal complex assembly	0.0149	0.0003	49.55	0.0200233	0.035685	Mbnl1	Raphe
BP	GO:0006342	chromatin silencing	0.0149	0.0003	49.55	0.0200233	0.035685	Mier1	Raphe
BP	GO:0006471	protein ADP-ribosylation	0.0149	0.0003	49.55	0.0200233	0.035685	Hpf1	Raphe
BP	GO:0006793	phosphorus metabolic process	0.0149	0.0003	49.55	0.0200233	0.035685	Sar1a	Raphe
BP	GO:0007007	inner mitochondrial membrane organization	0.0149	0.0003	49.55	0.0200233	0.035685	Immt	Raphe
BP	GO:0008631	intrinsic apoptotic signaling pathway in response to oxidative stress	0.0149	0.0003	49.55	0.0200233	0.035685	Ubqln1	Raphe
BP	GO:0043330	response to exogenous dsRNA	0.0149	0.0003	49.55	0.0200233	0.035685	Flot1	Raphe
BP	GO:0051301	cell division	0.0149	0.0003	49.55	0.0200233	0.035685	Fubp1	Raphe
BP	GO:0055012	ventricular cardiac muscle cell differentiation	0.0149	0.0003	49.55	0.0200233	0.035685	Myh10	Raphe
BP	GO:0070925	organelle assembly	0.0149	0.0003	49.55	0.0200233	0.035685	Ubqln1	Raphe
BP	GO:0071362	cellular response to ether	0.0149	0.0003	49.55	0.0200233	0.035685	Hnrnpk	Raphe
BP	GO:0040007	growth	0.0299	0.0033	9.01	0.0207744	0.0366607	Fubp1;Tbce	Raphe
BP	GO:0034728	nucleosome organization	0.0299	0.0036	8.4	0.0236909	0.0388869	Hp1bp3;Smarce1	Raphe
BP	GO:0006929	substrate-dependent cell migration	0.0149	0.0004	41.29	0.0239803	0.0388869	Myh10	Raphe
BP	GO:0006972	hyperosmotic response	0.0149	0.0004	41.29	0.0239803	0.0388869	Mapk9	Raphe
BP	GO:0008637	apoptotic mitochondrial changes	0.0149	0.0004	41.29	0.0239803	0.0388869	Mapk9	Raphe
BP	GO:0014046	dopamine secretion	0.0149	0.0004	41.29	0.0239803	0.0388869	Gabbr1	Raphe
BP	GO:0014047	glutamate secretion	0.0149	0.0004	41.29	0.0239803	0.0388869	Gabbr1	Raphe
BP	GO:0021955	central nervous system neuron axonogenesis	0.0149	0.0004	41.29	0.0239803	0.0388869	Mycbp2	Raphe
BP	GO:0048169	regulation of long-term neuronal synaptic plasticity	0.0149	0.0004	41.29	0.0239803	0.0388869	Nptn	Raphe
BP	GO:1903510	mucopolysaccharide metabolic process	0.0149	0.0004	41.29	0.0239803	0.0388869	Itih3	Raphe
BP	GO:0014706	striated muscle tissue development	0.0299	0.0037	8.12	0.0252087	0.0405139	Mbnl1;Myl6	Raphe
BP	GO:0016477	cell migration	0.0448	0.0098	4.59	0.0277441	0.0411957	Elp5;Hsp90aa1;Tubb2a	Raphe
BP	GO:0001516	prostaglandin biosynthetic process	0.0149	0.0004	35.39	0.0279215	0.0411957	Mapk9	Raphe
BP	GO:0006091	generation of precursor metabolites and energy	0.0149	0.0004	35.39	0.0279215	0.0411957	Ndufb3	Raphe
BP	GO:0006720	isoprenoid metabolic process	0.0149	0.0004	35.39	0.0279215	0.0411957	Crppa	Raphe
BP	GO:0010656	negative regulation of muscle cell apoptotic process	0.0149	0.0004	35.39	0.0279215	0.0411957	Naca	Raphe
BP	GO:0010970	transport along microtubule	0.0149	0.0004	35.39	0.0279215	0.0411957	Klc1	Raphe
BP	GO:0019985	translesion synthesis	0.0149	0.0004	35.39	0.0279215	0.0411957	Ufd1	Raphe
BP	GO:0022409	positive regulation of cell-cell adhesion	0.0149	0.0004	35.39	0.0279215	0.0411957	Flot1	Raphe
BP	GO:0045161	neuronal ion channel clustering	0.0149	0.0004	35.39	0.0279215	0.0411957	Nrcam	Raphe
BP	GO:1901652	response to peptide	0.0149	0.0004	35.39	0.0279215	0.0411957	Erbin	Raphe
BP	GO:0048646	anatomical structure formation involved in morphogenesis	0.0299	0.0042	7.18	0.0316598	0.0450104	Fgf9;Nrcam	Raphe
BP	GO:0006355	regulation of transcription, DNA-templated	0.0149	0.0005	30.97	0.0318471	0.0450104	Mapk9	Raphe
BP	GO:0032682	negative regulation of chemokine production	0.0149	0.0005	30.97	0.0318471	0.0450104	Erbin	Raphe
BP	GO:0045184	establishment of protein localization	0.0149	0.0005	30.97	0.0318471	0.0450104	Guk1	Raphe
BP	GO:0061383	trabecula morphogenesis	0.0149	0.0005	30.97	0.0318471	0.0450104	Naca	Raphe
BP	GO:0001932	regulation of protein phosphorylation	0.0299	0.0042	7.08	0.0325075	0.0450104	Flot1;Mapk9	Raphe
BP	GO:0002237	response to molecule of bacterial origin	0.0299	0.0042	7.08	0.0325075	0.0450104	Aldoa;Erbin	Raphe
BP	GO:0016192	vesicle-mediated transport	0.0299	0.0042	7.08	0.0325075	0.0450104	Myh10;Sh3kbp1	Raphe
BP	GO:0006418	tRNA aminoacylation for protein translation	0.0149	0.0005	27.53	0.0357571	0.0473255	Mars1	Raphe
BP	GO:0006735	NADH regeneration	0.0149	0.0005	27.53	0.0357571	0.0473255	Aldoa	Raphe
BP	GO:0016233	telomere capping	0.0149	0.0005	27.53	0.0357571	0.0473255	Hnrnpd	Raphe
BP	GO:0042771	intrinsic apoptotic signaling pathway in response to DNA damage by p53 class mediator	0.0149	0.0005	27.53	0.0357571	0.0473255	Hnrnpk	Raphe
BP	GO:0048565	digestive tract development	0.0149	0.0005	27.53	0.0357571	0.0473255	Fgf9	Raphe
BP	GO:0051146	striated muscle cell differentiation	0.0149	0.0005	27.53	0.0357571	0.0473255	Myef2	Raphe
BP	GO:0002690	positive regulation of leukocyte chemotaxis	0.0149	0.0006	24.77	0.0396515	0.0492225	Ccl27	Raphe
BP	GO:0003205	cardiac chamber development	0.0149	0.0006	24.77	0.0396515	0.0492225	Myh10	Raphe
BP	GO:0006874	cellular calcium ion homeostasis	0.0149	0.0006	24.77	0.0396515	0.0492225	Immt	Raphe
BP	GO:0008543	fibroblast growth factor receptor signaling pathway	0.0149	0.0006	24.77	0.0396515	0.0492225	Nptn	Raphe
BP	GO:0016073	snRNA metabolic process	0.0149	0.0006	24.77	0.0396515	0.0492225	Ints11	Raphe
BP	GO:0031532	actin cytoskeleton reorganization	0.0149	0.0006	24.77	0.0396515	0.0492225	Ccl27	Raphe
BP	GO:0032527	protein exit from endoplasmic reticulum	0.0149	0.0006	24.77	0.0396515	0.0492225	Ufd1	Raphe
BP	GO:0032924	activin receptor signaling pathway	0.0149	0.0006	24.77	0.0396515	0.0492225	Fgf9	Raphe
BP	GO:0060840	artery development	0.0149	0.0006	24.77	0.0396515	0.0492225	Myh10	Raphe
BP	GO:0001817	regulation of cytokine production	0.0149	0.0007	22.52	0.0435304	0.0515491	Ndrg2	Raphe
BP	GO:0002478	antigen processing and presentation of exogenous peptide antigen	0.0149	0.0007	22.52	0.0435304	0.0515491	Sar1b	Raphe
BP	GO:0010257	NADH dehydrogenase complex assembly	0.0149	0.0007	22.52	0.0435304	0.0515491	Ndufs4	Raphe
BP	GO:0022411	cellular component disassembly	0.0149	0.0007	22.52	0.0435304	0.0515491	Flot1	Raphe
BP	GO:0032354	response to follicle-stimulating hormone	0.0149	0.0007	22.52	0.0435304	0.0515491	Epha5	Raphe
BP	GO:0045055	regulated exocytosis	0.0149	0.0007	22.52	0.0435304	0.0515491	Aldoa	Raphe
BP	GO:0051693	actin filament capping	0.0149	0.0007	22.52	0.0435304	0.0515491	Add1	Raphe
[truncated: 302 more rows]

## Sheet: KEGG enrichment
KEGG	ID	description	GeneRatio	BgRatio	enrich factor	pvalue	qvalue	geneID	brain region
pathway	ko03040	Spliceosome	0.0748	0.0209	3.58	0.000249567	0.0229827	Bud31;Hnrnpa3;Rbmx;Snrpa1;Snrpe;Srsf2;Srsf7;Tcerg1;U2af1;U2af1l4;U2surp	BLA
pathway	ko05012	Parkinson disease	0.102	0.0362	2.82	0.000271117	0.0229827	Atp5pd;Camk2g;ENSRNOG00000062531;Htra2;Klc1;Ndufa4;Ndufa5;Ndufb3;Ndufv2;Psmd11;Psmd14;Psmd7;Sdhc;Tubb2a;Txn2	BLA
pathway	ko05014	Amyotrophic lateral sclerosis	0.1224	0.0494	2.48	0.000325874	0.0229827	Atp5pd;ENSRNOG00000062531;Gria2;Hnrnpa2b1;Hnrnpa3;Klc1;Matr3;Ndufa4;Ndufa5;Ndufb3;Ndufv2;Psmd11;Psmd14;Psmd7;Sdhc;Srsf7;Tubb2a;Ubqln1	BLA
pathway	ko05020	Prion disease	0.0952	0.0385	2.47	0.00157246	0.0831748	Atp5pd;ENSRNOG00000062531;ENSRNOG00000070982;Klc1;Ncam1;Ndufa4;Ndufa5;Ndufb3;Ndufv2;Psmd11;Psmd14;Psmd7;Sdhc;Tubb2a	BLA
pathway	ko04216	Ferroptosis	0.034	0.0065	5.22	0.00263724	0.0914619	Acsl3;Atg5;ENSRNOG00000070982;Pcbp2;Sat2	BLA
pathway	ko05016	Huntington disease	0.0952	0.0418	2.28	0.00331903	0.0914619	Atp5pd;Clta;ENSRNOG00000062531;Gria2;Klc1;Ndufa4;Ndufa5;Ndufb3;Ndufv2;Psmd11;Psmd14;Psmd7;Sdhc;Tubb2a	BLA
pathway	ko04921	Oxytocin signaling pathway	0.0544	0.0169	3.22	0.00344448	0.0914619	Camk2g;Camk4;Map2k2;Map2k5;Mef2c;Myl6;Ppp1r12a;Prkcb	BLA
pathway	ko05022	Pathways of neurodegeneration - multiple diseases	0.1224	0.0608	2.01	0.00345826	0.0914619	Atp5pd;Camk2g;ENSRNOG00000062531;ENSRNOG00000070982;Gria2;Htra2;Klc1;Map2k2;Ndufa4;Ndufa5;Ndufb3;Ndufv2;Prkcb;Psmd11;Psmd14;Psmd7;Sdhc;Tubb2a	BLA
pathway	ko04720	Long-term potentiation	0.034	0.0075	4.51	0.00494648	0.116286	Camk2g;Camk4;Gria2;Map2k2;Prkcb	BLA
pathway	ko05415	Diabetic cardiomyopathy	0.0748	0.0321	2.33	0.00765107	0.161881	Atp5pd;Camk2g;ENSRNOG00000062531;Mpc1;Ndufa4;Ndufa5;Ndufb3;Ndufv2;Prkcb;Sdhc;Tnni3	BLA
pathway	ko05010	Alzheimer disease	0.102	0.0516	1.98	0.00886536	0.17052	Apbb1;Atp5pd;ENSRNOG00000062531;Klc1;Map2k2;Ndufa4;Ndufa5;Ndufb3;Ndufv2;Psmd11;Psmd14;Psmd7;Rtn3;Sdhc;Tubb2a	BLA
pathway	ko00190	Oxidative phosphorylation	0.0544	0.0206	2.64	0.0109163	0.192472	Atp5pd;Atp6v0d1;ENSRNOG00000062531;Ndufa4;Ndufa5;Ndufb3;Ndufv2;Sdhc	BLA
pathway	ko04024	cAMP signaling pathway	0.0544	0.0226	2.41	0.0183711	0.298996	Atp2b2;Camk2g;Camk4;Gria2;Map2k2;Ppp1r12a;Rapgef4;Tnni3	BLA
pathway	ko04723	Retrograde endocannabinoid signaling	0.0476	0.0187	2.54	0.0205519	0.310596	ENSRNOG00000062531;Gria2;Ndufa4;Ndufa5;Ndufb3;Ndufv2;Prkcb	BLA
pathway	ko05031	Amphetamine addiction	0.0272	0.0074	3.66	0.0236831	0.334056	Camk2g;Camk4;Gria2;Prkcb	BLA
pathway	ko05214	Glioma	0.0272	0.0077	3.51	0.0269818	0.356799	Camk2g;Camk4;Map2k2;Prkcb	BLA
pathway	ko05216	Thyroid cancer	0.0204	0.0046	4.45	0.0295285	0.367506	Map2k2;Tfg;Tpm3	BLA
pathway	ko04261	Adrenergic signaling in cardiomyocytes	0.0408	0.0168	2.43	0.0374937	0.433829	Atp2b2;Camk2g;Ppp2r5e;Rapgef4;Tnni3;Tpm3	BLA
pathway	ko04722	Neurotrophin signaling pathway	0.034	0.0127	2.67	0.0395039	0.433829	Camk2g;Camk4;Map2k2;Map2k5;Ntrk3	BLA
pathway	ko04714	Thermogenesis	0.0612	0.0313	1.96	0.0410088	0.433829	Acsl3;Atp5pd;Dpf1;ENSRNOG00000062531;Ndufa4;Ndufa5;Ndufb3;Ndufv2;Sdhc	BLA
pathway	ko05017	Spinocerebellar ataxia	0.0408	0.0177	2.3	0.0465446	0.461857	Gria2;Prkcb;Psmd11;Psmd14;Psmd7;Pum2	BLA
pathway	ko04142	Lysosome	0.034	0.0134	2.53	0.048024	0.461857	Ap1b1;Ap3s1;Atp6v0d1;Clta;Laptm4a	BLA
pathway	ko05022	Pathways of neurodegeneration - multiple diseases	0.1905	0.0608	3.13	3.79622e-05	0.00715288	App;Atp5po;Atxn2;Camk2d;ENSRNOG00000070982;Gria2;Klc1;Map2k2;Ndufv3;Park7;Ppp3cb;Prkcb;Psmc5;Sod1;Tubb4a;Vdac3	CGC
pathway	ko04720	Long-term potentiation	0.0595	0.0075	7.9	0.000412479	0.0388598	Camk2d;Gria2;Map2k2;Ppp3cb;Prkcb	CGC
pathway	ko05020	Prion disease	0.119	0.0385	3.09	0.00138256	0.0868346	Atp5po;ENSRNOG00000070982;Klc1;Ncam1;Ndufv3;Ppp3cb;Psmc5;Sod1;Tubb4a;Vdac3	CGC
pathway	ko05014	Amyotrophic lateral sclerosis	0.131	0.0494	2.65	0.00270085	0.127224	Atp5po;Atxn2;Gria2;Klc1;Ndufv3;Ppp3cb;Psmc5;Sod1;Srsf7;Tubb4a;Ubqln1	CGC
pathway	ko05031	Amphetamine addiction	0.0476	0.0074	6.4	0.00346789	0.130685	Camk2d;Gria2;Ppp3cb;Prkcb	CGC
pathway	ko04721	Synaptic vesicle cycle	0.0476	0.008	5.92	0.00460555	0.140396	Atp6v1h;Dnm1;ENSRNOG00000003269;Stxbp1	CGC
pathway	ko04919	Thyroid hormone signaling pathway	0.0595	0.0133	4.46	0.00521581	0.140396	Hdac3;Map2k2;Med30;Ncor1;Prkcb	CGC
pathway	ko05012	Parkinson disease	0.0952	0.0362	2.63	0.0107839	0.253989	Atp5po;Camk2d;Klc1;Ndufv3;Park7;Psmc5;Tubb4a;Vdac3	CGC
pathway	ko04370	VEGF signaling pathway	0.0357	0.0063	5.65	0.0159072	0.296545	Map2k2;Ppp3cb;Prkcb	CGC
pathway	ko05017	Spinocerebellar ataxia	0.0595	0.0177	3.36	0.0165503	0.296545	Atxn2;Gria2;Prkcb;Psmc5;Vdac3	CGC
pathway	ko04216	Ferroptosis	0.0357	0.0065	5.48	0.0173123	0.296545	ENSRNOG00000070982;Pcbp2;Vdac3	CGC
pathway	ko04730	Long-term depression	0.0357	0.0068	5.23	0.0195463	0.30691	Gria2;Map2k2;Prkcb	CGC
pathway	ko05016	Huntington disease	0.0952	0.0418	2.28	0.0236741	0.338755	Atp5po;Gria2;Klc1;Ndufv3;Psmc5;Sod1;Tubb4a;Vdac3	CGC
pathway	ko04142	Lysosome	0.0476	0.0134	3.54	0.0263816	0.338755	Ap3s1;Atp6v1h;Hexa;Psap	CGC
pathway	ko05214	Glioma	0.0357	0.0077	4.61	0.027162	0.338755	Camk2d;Map2k2;Prkcb	CGC
pathway	ko05010	Alzheimer disease	0.1071	0.0516	2.07	0.0287658	0.338755	App;Atp5po;Klc1;Map2k2;Ndufv3;Ppp3cb;Psmc5;Tubb4a;Vdac3	CGC
pathway	ko03040	Spliceosome	0.0595	0.0209	2.85	0.0309287	0.342801	Ddx42;Prpf40a;Srsf7;U2af1;U2surp	CGC
pathway	ko04728	Dopaminergic synapse	0.0476	0.0149	3.2	0.0362875	0.379851	Camk2d;Gria2;Ppp3cb;Prkcb	CGC
pathway	ko04012	ErbB signaling pathway	0.0357	0.009	3.98	0.0394384	0.382206	Camk2d;Map2k2;Prkcb	CGC
pathway	ko04146	Peroxisome	0.0357	0.0091	3.94	0.0405693	0.382206	Pex5l;Pmvk;Sod1	CGC
pathway	ko04721	Synaptic vesicle cycle	0.0685	0.008	8.51	2.33074e-07	5.12762e-05	Atp6v0d1;Atp6v1c1;Atp6v1g2;Atp6v1h;Clta;Dnm1;ENSRNOG00000003269;Napa;Stxbp1;Syt1	dorDG
pathway	ko05022	Pathways of neurodegeneration - multiple diseases	0.137	0.0608	2.25	0.000517526	0.0419042	Apc;Bphl;Camk2b;Camk2g;Gria2;Gria3;Klc1;Mapk9;Mapt;Ndufa12;Ndufs4;Nras;Park7;Ppp3ca;Prkcb;Prnp;Psma7;Sdhc;Tank;Ube2j1	dorDG
pathway	ko05031	Amphetamine addiction	0.0411	0.0074	5.53	0.000732584	0.0419042	Camk2b;Camk2g;Gria2;Gria3;Ppp3ca;Prkcb	dorDG
pathway	ko04720	Long-term potentiation	0.0411	0.0075	5.45	0.0007876	0.0419042	Camk2b;Camk2g;Gria2;Nras;Ppp3ca;Prkcb	dorDG
pathway	ko04966	Collecting duct acid secretion	0.0274	0.0031	8.97	0.000952369	0.0419042	Atp6v0d1;Atp6v1c1;Atp6v1g2;ENSRNOG00000003269	dorDG
pathway	ko04728	Dopaminergic synapse	0.0548	0.0149	3.68	0.00148001	0.0542672	Camk2b;Camk2g;Gria2;Gria3;Mapk9;Ppp2r2b;Ppp3ca;Prkcb	dorDG
pathway	ko05225	Hepatocellular carcinoma	0.0616	0.0189	3.25	0.00180502	0.0567293	Apc;Dpf1;Gsta1;Gsta6;Gstm1;Nras;Prkcb;Smarca2;Smarca4	dorDG
pathway	ko05012	Parkinson disease	0.089	0.0362	2.46	0.00240023	0.0660063	Bphl;Camk2b;Camk2g;Klc1;Mapk9;Mapt;Ndufa12;Ndufs4;Park7;Psma7;Sdhc;Txn2;Ube2j1	dorDG
pathway	ko00190	Oxidative phosphorylation	0.0616	0.0206	3	0.00315561	0.0765659	Atp6v0d1;Atp6v1c1;Atp6v1g2;Atp6v1h;ENSRNOG00000003269;Ndufa12;Ndufs4;Ppa1;Sdhc	dorDG
pathway	ko03040	Spliceosome	0.0616	0.0209	2.95	0.00348027	0.0765659	Hnrnpa1;Hnrnpk;Prpf40a;Rbmx;Srsf10;Srsf7;Tcerg1;U2af1l4;U2surp	dorDG
pathway	ko04150	mTOR signaling pathway	0.0548	0.0184	2.97	0.00556175	0.105532	Atp6v1c1;Atp6v1g2;Atp6v1h;Clip1;Mapkap1;Nras;Prkcb;Rheb	dorDG
pathway	ko04144	Endocytosis	0.0753	0.0311	2.43	0.00575631	0.105532	Bin1;Chmp3;Clta;Dnm1;Git2;Ist1;Sh3kbp1;Snx6;Vps28;Vps29;Washc3	dorDG
pathway	ko00280	Valine, leucine and isoleucine degradation	0.0274	0.0055	4.98	0.00834858	0.141284	Acaa1a;Acad8;Aldh3a2;Mcee	dorDG
pathway	ko04012	ErbB signaling pathway	0.0342	0.009	3.82	0.00991166	0.154029	Camk2b;Camk2g;Mapk9;Nras;Prkcb	dorDG
pathway	ko04120	Ubiquitin mediated proteolysis	0.0548	0.0206	2.66	0.010502	0.154029	Anapc10;Anapc4;Cul1;Uba3;Ube2b;Ube2i;Ube2j1;Ube2k	dorDG
pathway	ko01212	Fatty acid metabolism	0.0274	0.0064	4.27	0.0141959	0.164173	Acaa1a;Acsl6;ENSRNOG00000039829;Tecr	dorDG
pathway	ko04912	GnRH signaling pathway	0.0342	0.0099	3.47	0.014672	0.164173	Camk2b;Camk2g;Mapk9;Nras;Prkcb	dorDG
pathway	ko03060	Protein export	0.0205	0.0036	5.76	0.0148966	0.164173	Immp1l;Srp54a;Srp72	dorDG
pathway	ko04216	Ferroptosis	0.0274	0.0065	4.2	0.0149716	0.164173	Acsl6;Pcbp2;Prnp;Sat2	dorDG
pathway	ko05017	Spinocerebellar ataxia	0.0479	0.0177	2.71	0.0150745	0.164173	Gria2;Gria3;Mapk9;Prkcb;Psma7;Pum2;Vldlr	dorDG
pathway	ko04114	Oocyte meiosis	0.0411	0.0139	2.97	0.0158244	0.164173	Anapc10;Anapc4;Camk2b;Camk2g;Cul1;Ppp3ca	dorDG
pathway	ko04310	Wnt signaling pathway	0.0479	0.018	2.66	0.0164173	0.164173	Apc;Camk2b;Camk2g;Cul1;Mapk9;Ppp3ca;Prkcb	dorDG
pathway	ko04730	Long-term depression	0.0274	0.0068	4.01	0.0174576	0.166986	Gria2;Gria3;Nras;Prkcb	dorDG
pathway	ko04723	Retrograde endocannabinoid signaling	0.0479	0.0187	2.56	0.019877	0.182206	Gabra4;Gria2;Gria3;Mapk9;Ndufa12;Ndufs4;Prkcb	dorDG
pathway	ko05033	Nicotine addiction	0.0205	0.0041	5.04	0.0213126	0.187551	Gabra4;Gria2;Gria3	dorDG
pathway	ko04713	Circadian entrainment	0.0342	0.011	3.11	0.022317	0.188836	Camk2b;Camk2g;Gria2;Gria3;Prkcb	dorDG
pathway	ko05214	Glioma	0.0274	0.0077	3.54	0.0263983	0.215097	Camk2b;Camk2g;Nras;Prkcb	dorDG
pathway	ko00061	Fatty acid biosynthesis	0.0137	0.0019	7.08	0.0318361	0.250141	Acsl6;ENSRNOG00000039829	dorDG
pathway	ko00071	Fatty acid degradation	0.0205	0.0049	4.2	0.0342556	0.25743	Acaa1a;Acsl6;Aldh3a2	dorDG
pathway	ko05418	Fluid shear stress and atherosclerosis	0.0411	0.0168	2.45	0.0364502	0.25743	Gsta1;Gsta6;Gstm1;Mapk9;Mef2a;Txn2	dorDG
pathway	ko04921	Oxytocin signaling pathway	0.0411	0.0169	2.43	0.0373716	0.25743	Camk2b;Camk2g;Nras;Ppp1r12a;Ppp3ca;Prkcb	dorDG
pathway	ko04722	Neurotrophin signaling pathway	0.0342	0.0127	2.69	0.0385384	0.25743	Camk2b;Camk2g;Mapk9;Nras;Ntrk3	dorDG
pathway	ko05010	Alzheimer disease	0.089	0.0516	1.72	0.0386145	0.25743	Apc;Apoe;Bphl;Klc1;Mapk9;Mapt;Ndufa12;Ndufs4;Nras;Ppp3ca;Psma7;Rtn3;Sdhc	dorDG
pathway	ko04911	Insulin secretion	0.0274	0.009	3.06	0.0419334	0.271334	Camk2b;Camk2g;Prkcb;Rims2	dorDG
pathway	ko00520	Amino sugar and nucleotide sugar metabolism	0.0205	0.0054	3.81	0.0439964	0.276549	Amdhd2;Mpi;Nagk	dorDG
pathway	ko01524	Platinum drug resistance	0.0274	0.0094	2.92	0.0480491	0.293634	Gsta1;Gsta6;Gstm1;Top2b	dorDG
pathway	ko03040	Spliceosome	0.1099	0.0209	5.26	1.86678e-05	0.00320301	Hnrnpa1;Hnrnpk;Prpf40a;Rbmx;Snrpa1;Srsf10;Srsf7;Tcerg1;U2af1l4;U2surp	ILC
pathway	ko05216	Thyroid cancer	0.044	0.0046	9.59	0.000770012	0.0660589	Map2k2;Nras;Tfg;Tpm3	ILC
pathway	ko05225	Hepatocellular carcinoma	0.0769	0.0189	4.06	0.0016587	0.088915	Apc;Gsk3b;Gstm1;Gstm3;Map2k2;Nras;Smarca4	ILC
pathway	ko04216	Ferroptosis	0.044	0.0065	6.74	0.00287271	0.088915	Acsl3;ENSRNOG00000070982;Pcbp2;Sat2	ILC
pathway	ko05213	Endometrial cancer	0.044	0.0065	6.74	0.00287271	0.088915	Apc;Gsk3b;Map2k2;Nras	ILC
pathway	ko04910	Insulin signaling pathway	0.0659	0.0158	4.18	0.0031093	0.088915	Flot1;Gsk3b;Map2k2;Nras;Ppp1cc;Rheb	ILC
pathway	ko05010	Alzheimer disease	0.1209	0.0516	2.34	0.00699937	0.156534	Apc;Apoe;App;Atg101;Gsk3b;Map2k2;Ndufb3;Ndufs4;Nras;Psma7;Sdhc	ILC
pathway	ko04919	Thyroid hormone signaling pathway	0.0549	0.0133	4.12	0.00729851	0.156534	Gsk3b;Map2k2;Med30;Ncoa1;Nras	ILC
pathway	ko05022	Pathways of neurodegeneration - multiple diseases	0.1319	0.0608	2.17	0.00879016	0.167579	Apc;App;Atg101;ENSRNOG00000070982;Gria2;Gsk3b;Map2k2;Ndufb3;Ndufs4;Nras;Psma7;Sdhc	ILC
pathway	ko04120	Ubiquitin mediated proteolysis	0.0659	0.0206	3.2	0.0110424	0.180576	Anapc4;Anapc5;Cul1;Ube2b;Ube2k;Ube2q2	ILC
pathway	ko05210	Colorectal cancer	0.044	0.0099	4.45	0.0124384	0.180576	Apc;Gsk3b;Map2k2;Nras	ILC
pathway	ko05224	Breast cancer	0.0549	0.0154	3.57	0.0129983	0.180576	Apc;Gsk3b;Map2k2;Ncoa1;Nras	ILC
pathway	ko05014	Amyotrophic lateral sclerosis	0.1099	0.0494	2.22	0.0140305	0.180576	Atg101;Gria2;Hnrnpa1;Hnrnpa2b1;Matr3;Ndufb3;Ndufs4;Psma7;Sdhc;Srsf7	ILC
pathway	ko05231	Choline metabolism in cancer	0.044	0.0104	4.23	0.0147341	0.180576	Lypla1;Map2k2;Nras;Wasf3	ILC
pathway	ko04261	Adrenergic signaling in cardiomyocytes	0.0549	0.0168	3.27	0.0184244	0.21075	Atp2b1;Ppp1cc;Ppp2r2b;Tpm2;Tpm3	ILC
pathway	ko04140	Autophagy - animal	0.0549	0.0176	3.12	0.0221123	0.229714	Atg101;Map2k2;Nras;Rheb;Vmp1	ILC
pathway	ko04144	Endocytosis	0.0769	0.0311	2.48	0.0228778	0.229714	Actr2;Cltb;Eps15;Ist1;Sh3kbp1;Tsg101;Vta1	ILC
pathway	ko04730	Long-term depression	0.033	0.0068	4.83	0.0240988	0.229714	Gria2;Map2k2;Nras	ILC
pathway	ko04150	mTOR signaling pathway	0.0549	0.0184	2.98	0.0262515	0.237063	Atp6v1g2;Gsk3b;Map2k2;Nras;Rheb	ILC
pathway	ko04720	Long-term potentiation	0.033	0.0075	4.37	0.0311448	0.243703	Gria2;Map2k2;Nras	ILC
pathway	ko04917	Prolactin signaling pathway	0.033	0.0075	4.37	0.0311448	0.243703	Gsk3b;Map2k2;Nras	ILC
pathway	ko04966	Collecting duct acid secretion	0.022	0.0031	7.19	0.0312478	0.243703	Atp6v0d1;Atp6v1g2	ILC
pathway	ko04071	Sphingolipid signaling pathway	0.044	0.0133	3.29	0.0332366	0.247944	Cers5;Map2k2;Nras;Ppp2r2b	ILC
pathway	ko04721	Synaptic vesicle cycle	0.033	0.008	4.1	0.0367696	0.25645	Atp6v0d1;Atp6v1g2;Cltb	ILC
pathway	ko04114	Oocyte meiosis	0.044	0.0139	3.17	0.0373661	0.25645	Anapc4;Anapc5;Cul1;Ppp1cc	ILC
pathway	ko00190	Oxidative phosphorylation	0.0549	0.0206	2.67	0.0393756	0.259744	Atp6v0d1;Atp6v1g2;Ndufb3;Ndufs4;Sdhc	ILC
pathway	ko04110	Cell cycle	0.044	0.0143	3.08	0.0408738	0.259744	Anapc4;Anapc5;Cul1;Gsk3b	ILC
pathway	ko04550	Signaling pathways regulating pluripotency of stem cells	0.044	0.0148	2.98	0.0455141	0.273793	Apc;Gsk3b;Map2k2;Nras	ILC
pathway	ko04012	ErbB signaling pathway	0.033	0.009	3.68	0.0481124	0.273793	Gsk3b;Map2k2;Nras	ILC
pathway	ko01521	EGFR tyrosine kinase inhibitor resistance	0.033	0.0091	3.64	0.0494675	0.273793	Gsk3b;Map2k2;Nras	ILC
pathway	ko05230	Central carbon metabolism in cancer	0.033	0.0091	3.64	0.0494675	0.273793	Map2k2;Nras;Sirt3	ILC
pathway	ko03040	Spliceosome	0.0938	0.0209	4.49	0.000170827	0.0312883	Hnrnpa1;Hnrnpm;Lsm4;Ppie;Prpf19;Prpf40a;Srsf7;U2af1l4;U2surp	LConly
pathway	ko05031	Amphetamine addiction	0.0521	0.0074	7	0.000715502	0.0655249	Camk2d;Camk2g;ENSRNOG00000047374;Gria2;Ppp3cb	LConly
pathway	ko04720	Long-term potentiation	0.0417	0.0075	5.53	0.00586082	0.357818	Camk2d;Camk2g;Gria2;Ppp3cb	LConly
pathway	ko04142	Lysosome	0.0521	0.0134	3.87	0.00938847	0.409181	Ap3s1;Atp6v0d1;Cltb;Hyal1;Psap	LConly
pathway	ko04728	Dopaminergic synapse	0.0521	0.0149	3.5	0.0140796	0.409181	Camk2d;Camk2g;ENSRNOG00000047374;Gria2;Ppp3cb	LConly
pathway	ko04217	Necroptosis	0.0625	0.0221	2.83	0.019435	0.409181	Camk2d;Camk2g;Dnm1l;ENSRNOG00000027864;Macroh2a1;Sqstm1	LConly
pathway	ko04713	Circadian entrainment	0.0417	0.011	3.79	0.0212542	0.409181	Camk2d;Camk2g;ENSRNOG00000047374;Gria2	LConly
pathway	ko04261	Adrenergic signaling in cardiomyocytes	0.0521	0.0168	3.1	0.0226653	0.409181	Camk2d;Camk2g;ENSRNOG00000047374;Tpm2;Tpm3	LConly
pathway	ko04921	Oxytocin signaling pathway	0.0521	0.0169	3.08	0.0231936	0.409181	Camk2d;Camk2g;ENSRNOG00000047374;Ppp1r12a;Ppp3cb	LConly
pathway	ko00330	Arginine and proline metabolism	0.0312	0.0064	4.87	0.0235858	0.409181	Gamt;P4ha1;Sat1	LConly
pathway	ko04216	Ferroptosis	0.0312	0.0065	4.79	0.0245743	0.409181	ENSRNOG00000070982;Pcbp2;Sat1	LConly
pathway	ko04310	Wnt signaling pathway	0.0521	0.018	2.89	0.0295367	0.435102	Camk2d;Camk2g;Ctbp1;Ppp3cb;Rbx1	LConly
pathway	ko05022	Pathways of neurodegeneration - multiple diseases	0.1146	0.0608	1.88	0.0308822	0.435102	App;Atg101;Camk2d;Camk2g;ENSRNOG00000070982;Fcer1g;Gria2;Ndufv2;Ppp3cb;Psma7;Sqstm1	LConly
pathway	ko04922	Glucagon signaling pathway	0.0417	0.0129	3.22	0.0356788	0.440349	Camk2d;Camk2g;ENSRNOG00000047374;Ppp3cb	LConly
pathway	ko04066	HIF-1 signaling pathway	0.0521	0.0192	2.72	0.0368849	0.440349	Aldoa;Camk2d;Camk2g;Eif4e;Rbx1	LConly
pathway	ko00062	Fatty acid elongation	0.0208	0.0034	6.2	0.041062	0.440349	Acot7;Tecr	LConly
pathway	ko04971	Gastric acid secretion	0.0312	0.0081	3.83	0.0433788	0.440349	Camk2d;Camk2g;ENSRNOG00000047374	LConly
pathway	ko04114	Oocyte meiosis	0.0417	0.0139	3.01	0.0440887	0.440349	Camk2d;Camk2g;Ppp3cb;Rbx1	LConly
pathway	ko05014	Amyotrophic lateral sclerosis	0.0938	0.0494	1.9	0.0472127	0.440349	Atg101;Fcer1g;Gria2;Hnrnpa1;Ndufv2;Ppp3cb;Psma7;Sqstm1;Srsf7	LConly
pathway	ko01040	Biosynthesis of unsaturated fatty acids	0.0208	0.0037	5.68	0.0480841	0.440349	Acot7;Tecr	LConly
pathway	ko05022	Pathways of neurodegeneration - multiple diseases	0.1959	0.0608	3.22	4.72082e-06	0.000790116	App;Atp5pd;Camk2b;Camk2g;Cox4i1;Dlg4;ENSRNOG00000070982;Gria1;Gria2;Gria3;Gsk3b;Map2k2;Ndufa5;Ndufs4;Psmd11;Sdhc;Tubb2a;Ube2l3;Vdac3	mPOA
pathway	ko05016	Huntington disease	0.1443	0.0418	3.46	4.62586e-05	0.00387111	Atp5pd;Clta;Cltb;Cox4i1;Dlg4;Gria1;Gria2;Gria3;Ndufa5;Ndufs4;Psmd11;Sdhc;Tubb2a;Vdac3	mPOA
pathway	ko04721	Synaptic vesicle cycle	0.0619	0.008	7.69	0.000123785	0.00690587	Atp6v0a1;Atp6v1g2;Atp6v1h;Clta;Cltb;Stxbp1	mPOA
pathway	ko03040	Spliceosome	0.0928	0.0209	4.44	0.000184947	0.00773856	Bud31;Hnrnpk;Lsm4;Puf60;Srsf10;Srsf7;U2af1;U2af1l4;U2surp	mPOA
pathway	ko04728	Dopaminergic synapse	0.0722	0.0149	4.85	0.000586145	0.0156957	Camk2b;Camk2g;Gria1;Gria2;Gria3;Gsk3b;Ppp2r2b	mPOA
pathway	ko05012	Parkinson disease	0.1134	0.0362	3.14	0.000726557	0.0156957	Atp5pd;Camk2b;Camk2g;Cox4i1;Ndufa5;Ndufs4;Psmd11;Sdhc;Tubb2a;Ube2l3;Vdac3	mPOA
pathway	ko05031	Amphetamine addiction	0.0515	0.0074	6.93	0.000750067	0.0156957	Camk2b;Camk2g;Gria1;Gria2;Gria3	mPOA
pathway	ko04720	Long-term potentiation	0.0515	0.0075	6.84	0.0007982	0.0156957	Camk2b;Camk2g;Gria1;Gria2;Map2k2	mPOA
pathway	ko00190	Oxidative phosphorylation	0.0825	0.0206	4.01	0.000844016	0.0156957	Atp5pd;Atp6v0a1;Atp6v1g2;Atp6v1h;Cox4i1;Ndufa5;Ndufs4;Sdhc	mPOA
pathway	ko05020	Prion disease	0.1134	0.0385	2.95	0.00121369	0.0203133	Atp5pd;Cox4i1;ENSRNOG00000070982;Gsk3b;Ncam1;Ndufa5;Ndufs4;Psmd11;Sdhc;Tubb2a;Vdac3	mPOA
pathway	ko04024	cAMP signaling pathway	0.0825	0.0226	3.65	0.00154882	0.0235658	Atp2b3;Camk2b;Camk2g;Gria1;Gria2;Gria3;Map2k2;Ppp1r12a	mPOA
pathway	ko04142	Lysosome	0.0619	0.0134	4.6	0.00191751	0.0267443	Ap1b1;Atp6v0a1;Atp6v1h;Clta;Cltb;Psap	mPOA
pathway	ko04066	HIF-1 signaling pathway	0.0722	0.0192	3.77	0.00254285	0.0327379	Aldoa;Aldoc;Camk2b;Camk2g;Eif4e;Eno1;Map2k2	mPOA
pathway	ko05415	Diabetic cardiomyopathy	0.0928	0.0321	2.89	0.00386187	0.0420086	Atp5pd;Camk2b;Camk2g;Cox4i1;Gsk3b;Ndufa5;Ndufs4;Sdhc;Vdac3	mPOA
pathway	ko05010	Alzheimer disease	0.1237	0.0516	2.4	0.00410383	0.0420086	App;Atp5pd;Cox4i1;Gsk3b;Map2k2;Ndufa5;Ndufs4;Psmd11;Rtn3;Sdhc;Tubb2a;Vdac3	mPOA
pathway	ko04713	Circadian entrainment	0.0515	0.011	4.69	0.00424564	0.0420086	Camk2b;Camk2g;Gria1;Gria2;Gria3	mPOA
pathway	ko04730	Long-term depression	0.0412	0.0068	6.04	0.00426691	0.0420086	Gria1;Gria2;Gria3;Map2k2	mPOA
pathway	ko01040	Biosynthesis of unsaturated fatty acids	0.0309	0.0037	8.43	0.00527252	0.0490251	Acaa1a;Acot7;Tecr	mPOA
pathway	ko05033	Nicotine addiction	0.0309	0.0041	7.59	0.00709142	0.059274	Gria1;Gria2;Gria3	mPOA
pathway	ko04724	Glutamatergic synapse	0.0515	0.0125	4.11	0.00733175	0.059274	Dlg4;Gria1;Gria2;Gria3;Grm3	mPOA
pathway	ko05017	Spinocerebellar ataxia	0.0619	0.0177	3.49	0.00743721	0.059274	Gria1;Gria2;Gria3;Psmd11;Pum2;Vdac3	mPOA
pathway	ko05014	Amyotrophic lateral sclerosis	0.1134	0.0494	2.3	0.00815178	0.0620159	Atp5pd;Cox4i1;Gria1;Gria2;Ndufa5;Ndufs4;Psmd11;Sdhc;Srsf7;Tubb2a;Ubqln1	mPOA
pathway	ko04144	Endocytosis	0.0825	0.0311	2.65	0.0104595	0.0761128	Actr2;Agap3;Bin1;Chmp2a;Clta;Cltb;Sh3glb2;Vps28	mPOA
pathway	ko04012	ErbB signaling pathway	0.0412	0.009	4.6	0.0110974	0.0773897	Camk2b;Camk2g;Gsk3b;Map2k2	mPOA
pathway	ko05030	Cocaine addiction	0.0309	0.0051	6.07	0.013106	0.0850945	Dlg4;Gria2;Grm3	mPOA
pathway	ko01200	Carbon metabolism	0.0619	0.0201	3.08	0.0132191	0.0850945	Acat1;Aldoa;Aldoc;Eno1;Mcee;Sdhc	mPOA
pathway	ko00280	Valine, leucine and isoleucine degradation	0.0309	0.0055	5.62	0.0161239	0.0999493	Acaa1a;Acat1;Mcee	mPOA
pathway	ko04916	Melanogenesis	0.0412	0.011	3.75	0.0219858	0.128028	Camk2b;Camk2g;Gsk3b;Map2k2	mPOA
pathway	ko04261	Adrenergic signaling in cardiomyocytes	0.0515	0.0168	3.07	0.0235833	0.128028	Atp2b3;Camk2b;Camk2g;Ppp2r2b;Tpm1	mPOA
pathway	ko04921	Oxytocin signaling pathway	0.0515	0.0169	3.05	0.024131	0.128028	Camk2b;Camk2g;Map2k2;Myl6;Ppp1r12a	mPOA
pathway	ko01212	Fatty acid metabolism	0.0309	0.0064	4.82	0.0242295	0.128028	Acaa1a;Acat1;Tecr	mPOA
pathway	ko04216	Ferroptosis	0.0309	0.0065	4.74	0.0252432	0.128028	ENSRNOG00000070982;Pcbp2;Vdac3	mPOA
pathway	ko04961	Endocrine and other factor-regulated calcium reabsorption	0.0309	0.0065	4.74	0.0252432	0.128028	Atp2b3;Clta;Cltb	mPOA
pathway	ko00592	alpha-Linolenic acid metabolism	0.0206	0.0026	7.79	0.0269227	0.13253	Acaa1a;Plaat3	mPOA
pathway	ko00982	Drug metabolism - cytochrome P450	0.0309	0.007	4.4	0.0306504	0.146569	Gstk1;Gstm3;Gsto1	mPOA
pathway	ko00980	Metabolism of xenobiotics by cytochrome P450	0.0309	0.0071	4.34	0.0317993	0.147839	Gstk1;Gstm3;Gsto1	mPOA
pathway	ko04150	mTOR signaling pathway	0.0515	0.0184	2.8	0.0333481	0.148213	Atp6v1g2;Atp6v1h;Eif4e;Gsk3b;Map2k2	mPOA
pathway	ko04722	Neurotrophin signaling pathway	0.0412	0.0127	3.24	0.0350719	0.148213	Camk2b;Camk2g;Gsk3b;Map2k2	mPOA
pathway	ko04966	Collecting duct acid secretion	0.0206	0.0031	6.75	0.0351313	0.148213	Atp6v0a1;Atp6v1g2	mPOA
pathway	ko04723	Retrograde endocannabinoid signaling	0.0515	0.0187	2.75	0.035422	0.148213	Gria1;Gria2;Gria3;Ndufa5;Ndufs4	mPOA
pathway	ko05214	Glioma	0.0309	0.0077	3.99	0.0391607	0.15986	Camk2b;Camk2g;Map2k2	mPOA
pathway	ko00480	Glutathione metabolism	0.0309	0.0079	3.89	0.041791	0.162853	Gstk1;Gstm3;Gsto1	mPOA
pathway	ko00062	Fatty acid elongation	0.0206	0.0034	6.13	0.0418398	0.162853	Acot7;Tecr	mPOA
pathway	ko00030	Pentose phosphate pathway	0.0206	0.0036	5.78	0.0465569	0.175967	Aldoa;Aldoc	mPOA
pathway	ko05100	Bacterial invasion of epithelial cells	0.0309	0.0084	3.7	0.0473118	0.175967	Actr2;Clta;Cltb	mPOA
pathway	ko04720	Long-term potentiation	0.0519	0.0075	6.89	0.00265774	0.096275	Camk2b;Camk2g;Map2k2;Nras	NACShell
pathway	ko05214	Glioma	0.0519	0.0077	6.71	0.00292872	0.096275	Camk2b;Camk2g;Map2k2;Nras	NACShell
pathway	ko04066	HIF-1 signaling pathway	0.0779	0.0192	4.07	0.00350138	0.096275	Aldoa;Camk2b;Camk2g;Egln2;Eno1;Map2k2	NACShell
pathway	ko04142	Lysosome	0.0649	0.0134	4.83	0.00371298	0.096275	Ap1b1;Ap1s2;Clta;Laptm4a;Psap	NACShell
pathway	ko01200	Carbon metabolism	0.0779	0.0201	3.88	0.00440209	0.096275	Aldoa;Eno1;Got1;Mcee;Ogdh;Rpe	NACShell
pathway	ko04012	ErbB signaling pathway	0.0519	0.009	5.8	0.00496018	0.096275	Camk2b;Camk2g;Map2k2;Nras	NACShell
pathway	ko05216	Thyroid cancer	0.039	0.0046	8.5	0.00519697	0.096275	Map2k2;Nras;Tpm3	NACShell
pathway	ko04072	Phospholipase D signaling pathway	0.0779	0.0213	3.66	0.00585657	0.096275	Dgkb;Dnm2;Grm3;Map2k2;Nras;Rapgef4	NACShell
pathway	ko05012	Parkinson disease	0.1039	0.0362	2.87	0.00646636	0.096275	Camk2b;Camk2g;Cox6b1;Htra2;Klc1;Mapt;Ndufs4;Psma2	NACShell
pathway	ko05022	Pathways of neurodegeneration - multiple diseases	0.1429	0.0608	2.35	0.0065672	0.096275	Camk2b;Camk2g;Cox6b1;Gria3;Htra2;Klc1;Map2k2;Mapt;Ndufs4;Nras;Psma2	NACShell
pathway	ko05205	Proteoglycans in cancer	0.0779	0.022	3.54	0.00685248	0.096275	Ank2;Ank3;Camk2b;Camk2g;Map2k2;Nras	NACShell
pathway	ko04912	GnRH signaling pathway	0.0519	0.0099	5.26	0.00699067	0.096275	Camk2b;Camk2g;Map2k2;Nras	NACShell
pathway	ko04024	cAMP signaling pathway	0.0779	0.0226	3.45	0.00779974	0.0991546	Atp2b1;Camk2b;Camk2g;Gria3;Map2k2;Rapgef4	NACShell
pathway	ko04261	Adrenergic signaling in cardiomyocytes	0.0649	0.0168	3.86	0.00942912	0.111306	Atp2b1;Camk2b;Camk2g;Rapgef4;Tpm3	NACShell
pathway	ko04916	Melanogenesis	0.0519	0.011	4.72	0.0101375	0.11169	Camk2b;Camk2g;Map2k2;Nras	NACShell
pathway	ko04961	Endocrine and other factor-regulated calcium reabsorption	0.039	0.0065	5.98	0.013724	0.141755	Atp2b1;Clta;Dnm2	NACShell
pathway	ko05225	Hepatocellular carcinoma	0.0649	0.0189	3.43	0.0152332	0.142483	Dpf1;Gstm2;Gsto1;Map2k2;Nras	NACShell
pathway	ko04730	Long-term depression	0.039	0.0068	5.71	0.0155188	0.142483	Gria3;Map2k2;Nras	NACShell
pathway	ko04722	Neurotrophin signaling pathway	0.0519	0.0127	4.08	0.0165993	0.144382	Camk2b;Camk2g;Map2k2;Nras	NACShell
pathway	ko05031	Amphetamine addiction	0.039	0.0074	5.24	0.0194884	0.161036	Camk2b;Camk2g;Gria3	NACShell
pathway	ko04721	Synaptic vesicle cycle	0.039	0.008	4.84	0.0239685	0.188624	Atp6v1g2;Clta;Dnm2	NACShell
pathway	ko05100	Bacterial invasion of epithelial cells	0.039	0.0084	4.66	0.0264005	0.198319	Arpc3;Clta;Dnm2	NACShell
pathway	ko01230	Biosynthesis of amino acids	0.0519	0.0152	3.42	0.0293761	0.204562	Aldoa;Eno1;Got1;Rpe	NACShell
pathway	ko00030	Pentose phosphate pathway	0.026	0.0036	7.29	0.0305763	0.204562	Aldoa;Rpe	NACShell
pathway	ko04911	Insulin secretion	0.039	0.009	4.35	0.0316472	0.204562	Camk2b;Camk2g;Rapgef4	NACShell
pathway	ko04144	Endocytosis	0.0779	0.0311	2.51	0.0321827	0.204562	Arpc3;Clta;Dnm2;Eps15;Sh3glb2;Vta1	NACShell
pathway	ko04210	Apoptosis	0.0519	0.0159	3.27	0.0339569	0.207472	Htra2;Map2k2;Nras;Septin4	NACShell
pathway	ko04215	Apoptosis - multiple species	0.026	0.0039	6.71	0.0355877	0.207472	Htra2;Septin4	NACShell
pathway	ko05211	Renal cell carcinoma	0.039	0.0095	4.11	0.0364067	0.207472	Egln2;Map2k2;Nras	NACShell
pathway	ko04921	Oxytocin signaling pathway	0.0519	0.0169	3.07	0.0411879	0.226895	Camk2b;Camk2g;Map2k2;Nras	NACShell
pathway	ko05010	Alzheimer disease	0.1039	0.0516	2.01	0.0444448	0.228275	Apoe;Cox6b1;Klc1;Map2k2;Mapt;Ndufs4;Nras;Psma2	NACShell
pathway	ko05231	Choline metabolism in cancer	0.039	0.0104	3.75	0.0458466	0.228275	Dgkb;Map2k2;Nras	NACShell
pathway	ko05219	Bladder cancer	0.026	0.0045	5.8	0.0464756	0.228275	Map2k2;Nras	NACShell
pathway	ko04925	Aldosterone synthesis and secretion	0.039	0.0105	3.71	0.0469637	0.228275	Atp2b1;Camk2b;Camk2g	NACShell
pathway	ko05010	Alzheimer disease	0.1705	0.0516	3.3	3.88873e-05	0.00394604	Apbb1;Apoe;Atg13;ENSRNOG00000004060;Itpr1;Kif5c;Klc1;Map2k2;Mapk10;Ndufs4;Ndufv3;Psmd11;Rtn3;Tubb2a;Tubb4a	PLC
pathway	ko04720	Long-term potentiation	0.0682	0.0075	9.05	4.96567e-05	0.00394604	Camk2g;ENSRNOG00000004060;Gria2;Itpr1;Map2k2;Prkcb	PLC
pathway	ko05022	Pathways of neurodegeneration - multiple diseases	0.1818	0.0608	2.99	6.85745e-05	0.00394604	Atg13;Atxn2;Camk2g;ENSRNOG00000004060;Gria2;Itpr1;Kif5c;Klc1;Map2k2;Mapk10;Ndufs4;Ndufv3;Prkcb;Psmd11;Tubb2a;Tubb4a	PLC
pathway	ko04921	Oxytocin signaling pathway	0.0909	0.0169	5.38	0.000115069	0.00496615	Camk1;Camk2g;Camkk2;ENSRNOG00000004060;Itpr1;Map2k2;Mef2c;Prkcb	PLC
pathway	ko05132	Salmonella infection	0.125	0.0345	3.62	0.000209771	0.00646564	Actr10;Actr2;Dync1li2;Hsp90aa1;Kif5c;Klc1;Map2k2;Mapk10;Rala;Tubb2a;Tubb4a	PLC
pathway	ko04912	GnRH signaling pathway	0.0682	0.0099	6.9	0.000224721	0.00646564	Camk2g;ENSRNOG00000004060;Itpr1;Map2k2;Mapk10;Prkcb	PLC
pathway	ko05012	Parkinson disease	0.125	0.0362	3.46	0.0003123	0.00698444	Camk2g;ENSRNOG00000004060;Itpr1;Kif5c;Klc1;Mapk10;Ndufs4;Ndufv3;Psmd11;Tubb2a;Tubb4a	PLC
pathway	ko04728	Dopaminergic synapse	0.0795	0.0149	5.35	0.000323669	0.00698444	Camk2g;ENSRNOG00000004060;Gria2;Itpr1;Kif5c;Mapk10;Prkcb	PLC
pathway	ko05214	Glioma	0.0568	0.0077	7.34	0.000578294	0.0110924	Camk1;Camk2g;ENSRNOG00000004060;Map2k2;Prkcb	PLC
pathway	ko05017	Spinocerebellar ataxia	0.0795	0.0177	4.49	0.000925085	0.0159699	Atg13;Atxn2;Gria2;Itpr1;Mapk10;Prkcb;Psmd11	PLC
pathway	ko05016	Huntington disease	0.125	0.0418	2.99	0.00104089	0.0163354	Atg13;Gria2;Itpr1;Kif5c;Klc1;Mapk10;Ndufs4;Ndufv3;Psmd11;Tubb2a;Tubb4a	PLC
pathway	ko04540	Gap junction	0.0568	0.0104	5.47	0.00217356	0.030125	Itpr1;Map2k2;Prkcb;Tubb2a;Tubb4a	PLC
pathway	ko04925	Aldosterone synthesis and secretion	0.0568	0.0105	5.42	0.00226856	0.030125	Camk1;Camk2g;ENSRNOG00000004060;Itpr1;Prkcb	PLC
pathway	ko04713	Circadian entrainment	0.0568	0.011	5.16	0.00278958	0.0343978	Camk2g;ENSRNOG00000004060;Gria2;Itpr1;Prkcb	PLC
pathway	ko04730	Long-term depression	0.0455	0.0068	6.66	0.00300614	0.0345969	Gria2;Itpr1;Map2k2;Prkcb	PLC
pathway	ko04928	Parathyroid hormone synthesis, secretion and action	0.0568	0.0118	4.81	0.00379611	0.0392221	Itpr1;Mef2c;Naca;Prkcb;Rxrb	PLC
pathway	ko05014	Amyotrophic lateral sclerosis	0.125	0.0494	2.53	0.00389975	0.0392221	Atg13;Atxn2;Gria2;Kif5c;Klc1;Matr3;Ndufs4;Ndufv3;Psmd11;Tubb2a;Tubb4a	PLC
pathway	ko05031	Amphetamine addiction	0.0455	0.0074	6.11	0.00409885	0.0392221	Camk2g;ENSRNOG00000004060;Gria2;Prkcb	PLC
pathway	ko04140	Autophagy - animal	0.0682	0.0176	3.87	0.00451665	0.0392221	Atg13;Camkk2;Itpr1;Map2k2;Mapk10;Vmp1	PLC
pathway	ko04750	Inflammatory mediator regulation of TRP channels	0.0568	0.0123	4.61	0.00454402	0.0392221	Camk2g;ENSRNOG00000004060;Itpr1;Mapk10;Prkcb	PLC
pathway	ko05223	Non-small cell lung cancer	0.0455	0.0079	5.72	0.00519307	0.0426899	Kif5c;Map2k2;Prkcb;Rxrb	PLC
pathway	ko04971	Gastric acid secretion	0.0455	0.0081	5.58	0.00568064	0.0437335	Camk2g;ENSRNOG00000004060;Itpr1;Prkcb	PLC
pathway	ko04144	Endocytosis	0.0909	0.0311	2.93	0.00590525	0.0437335	Actr2;Bin1;Epn2;Iqsec1;Kif5c;Sh3glb2;Sh3kbp1;Washc3	PLC
pathway	ko04723	Retrograde endocannabinoid signaling	0.0682	0.0187	3.64	0.00608002	0.0437335	Gria2;Itpr1;Mapk10;Ndufs4;Ndufv3;Prkcb	PLC
pathway	ko05020	Prion disease	0.1023	0.0385	2.66	0.00660064	0.0455792	Itpr1;Kif5c;Klc1;Mapk10;Ndufs4;Ndufv3;Psmd11;Tubb2a;Tubb4a	PLC
pathway	ko04012	ErbB signaling pathway	0.0455	0.009	5.07	0.00793536	0.0526883	Camk2g;Map2k2;Mapk10;Prkcb	PLC
pathway	ko05231	Choline metabolism in cancer	0.0455	0.0104	4.37	0.0131609	0.0841479	Chpt1;Map2k2;Mapk10;Prkcb	PLC
pathway	ko04024	cAMP signaling pathway	0.0682	0.0226	3.02	0.0145455	0.089679	Camk2g;ENSRNOG00000004060;Gria2;Map2k2;Mapk10;Rapgef4	PLC
pathway	ko04916	Melanogenesis	0.0455	0.011	4.13	0.015942	0.0948998	Camk2g;ENSRNOG00000004060;Map2k2;Prkcb	PLC
pathway	ko04929	GnRH secretion	0.0341	0.0069	4.92	0.022956	0.125704	Itpr1;Map2k2;Prkcb	PLC
pathway	ko04670	Leukocyte transendothelial migration	0.0455	0.0123	3.69	0.0231653	0.125704	Actn4;Ctnna2;Prkcb;Rapgef4	PLC
pathway	ko04724	Glutamatergic synapse	0.0455	0.0125	3.63	0.024427	0.125704	Dlgap1;Gria2;Itpr1;Prkcb	PLC
pathway	ko04935	Growth hormone synthesis, secretion and action	0.0455	0.0125	3.63	0.024427	0.125704	Itpr1;Map2k2;Mapk10;Prkcb	PLC
pathway	ko04920	Adipocytokine signaling pathway	0.0341	0.0071	4.78	0.0247575	0.125704	Camkk2;Mapk10;Rxrb	PLC
pathway	ko04722	Neurotrophin signaling pathway	0.0455	0.0127	3.57	0.0257298	0.126319	Camk2g;ENSRNOG00000004060;Map2k2;Mapk10	PLC
pathway	ko04066	HIF-1 signaling pathway	0.0568	0.0192	2.97	0.0266683	0.126319	Camk2g;Eif4e;Eno1;Map2k2;Prkcb	PLC
pathway	ko04922	Glucagon signaling pathway	0.0455	0.0129	3.51	0.0270738	0.126319	Camk2g;ENSRNOG00000004060;Itpr1;Pkm	PLC
pathway	ko04142	Lysosome	0.0455	0.0134	3.38	0.0306157	0.139085	Ap1b1;Ap3s1;Ids;Laptm4a	PLC
pathway	ko05170	Human immunodeficiency virus 1 infection	0.0682	0.028	2.43	0.0367075	0.160208	Ap1b1;ENSRNOG00000004060;Itpr1;Map2k2;Mapk10;Prkcb	PLC
pathway	ko05100	Bacterial invasion of epithelial cells	0.0341	0.0084	4.08	0.0371213	0.160208	Actr2;Ctnna2;Cttn	PLC
pathway	ko03060	Protein export	0.0227	0.0036	6.37	0.0390432	0.160478	Immp1l;Srp72	PLC
pathway	ko04130	SNARE interactions in vesicular transport	0.0227	0.0036	6.37	0.0390432	0.160478	Gosr2;Ykt6	PLC
pathway	ko04911	Insulin secretion	0.0341	0.009	3.8	0.0442884	0.170229	Camk2g;Prkcb;Rapgef4	PLC
pathway	ko04970	Salivary secretion	0.0341	0.009	3.8	0.0442884	0.170229	ENSRNOG00000004060;Itpr1;Prkcb	PLC
pathway	ko05205	Proteoglycans in cancer	0.0568	0.022	2.58	0.0443737	0.170229	Camk2g;Cttn;Itpr1;Map2k2;Prkcb	PLC
pathway	ko01521	EGFR tyrosine kinase inhibitor resistance	0.0341	0.0091	3.76	0.0455454	0.170926	Eif4e;Map2k2;Prkcb	PLC
pathway	ko04270	Vascular smooth muscle contraction	0.0455	0.0157	2.9	0.0493341	0.180929	ENSRNOG00000004060;Itpr1;Map2k2;Prkcb	PLC
pathway	ko05012	Parkinson disease	0.1357	0.0362	3.75	6.26226e-07	0.000117994	Cox6c;ENSRNOG00000062531;Fcer1g;Klc1;Mapk9;Mapt;Ndufa5;Ndufa9;Ndufb3;Ndufs4;Psma7;Psmc6;Psmd11;Psmd12;Psmd7;Sdhc;Tubb2a;Ube2j1;Ube2l3	Raphe
pathway	ko05016	Huntington disease	0.1357	0.0418	3.25	5.32364e-06	0.000501543	Atg13;Cltb;Cox6c;ENSRNOG00000062531;Fcer1g;Gria3;Klc1;Mapk9;Ndufa5;Ndufa9;Ndufb3;Ndufs4;Psma7;Psmc6;Psmd11;Psmd12;Psmd7;Sdhc;Tubb2a	Raphe
pathway	ko05010	Alzheimer disease	0.1429	0.0516	2.77	3.16452e-05	0.00198754	Atg13;Bace2;Cox6c;ENSRNOG00000062531;Fcer1g;Klc1;Mapk9;Mapt;Ndufa5;Ndufa9;Ndufb3;Ndufs4;Psma7;Psmc6;Psmd11;Psmd12;Psmd7;Rtn3;Sdhc;Tubb2a	Raphe
pathway	ko05020	Prion disease	0.1143	0.0385	2.97	9.23161e-05	0.00392938	Cox6c;ENSRNOG00000062531;Fcer1g;Klc1;Mapk9;Ndufa5;Ndufa9;Ndufb3;Ndufs4;Psma7;Psmc6;Psmd11;Psmd12;Psmd7;Sdhc;Tubb2a	Raphe
pathway	ko05022	Pathways of neurodegeneration - multiple diseases	0.15	0.0608	2.47	0.000104271	0.00392938	Atg13;Cox6c;ENSRNOG00000062531;Fcer1g;Gria3;Klc1;Mapk9;Mapt;Ndufa5;Ndufa9;Ndufb3;Ndufs4;Psma7;Psmc6;Psmd11;Psmd12;Psmd7;Sdhc;Tubb2a;Ube2j1;Ube2l3	Raphe
pathway	ko03050	Proteasome	0.0429	0.0058	7.38	0.000150817	0.00473618	Psma7;Psmc1;Psmc6;Psmd11;Psmd12;Psmd7	Raphe
pathway	ko05014	Amyotrophic lateral sclerosis	0.1214	0.0494	2.46	0.000522646	0.0140682	Atg13;Cox6c;ENSRNOG00000062531;Fcer1g;Klc1;Ndufa5;Ndufa9;Ndufb3;Ndufs4;Psma7;Psmc6;Psmd11;Psmd12;Psmd7;Sdhc;Tubb2a;Ubqln1	Raphe
pathway	ko05017	Spinocerebellar ataxia	0.0643	0.0177	3.63	0.000842301	0.0198384	Atg13;Gria3;Mapk9;Psma7;Psmc6;Psmd11;Psmd12;Psmd7;Pum2	Raphe
pathway	ko00190	Oxidative phosphorylation	0.0643	0.0206	3.12	0.00237688	0.0478681	Atp6v1g2;Cox6c;ENSRNOG00000062531;Fcer1g;Ndufa5;Ndufa9;Ndufb3;Ndufs4;Sdhc	Raphe
pathway	ko04932	Non-alcoholic fatty liver disease	0.0643	0.0208	3.09	0.00254048	0.0478681	Cox6c;ENSRNOG00000062531;Fcer1g;Mapk9;Ndufa5;Ndufa9;Ndufb3;Ndufs4;Sdhc	Raphe
pathway	ko04144	Endocytosis	0.0786	0.0311	2.53	0.00420019	0.0719458	Actr2;Arfgap1;Bin1;Chmp2a;Cltb;Dnm1;Dnm2;Eps15;Hgs;Sh3glb2;Sh3kbp1	Raphe
pathway	ko04723	Retrograde endocannabinoid signaling	0.0571	0.0187	3.05	0.00477372	0.0749558	ENSRNOG00000062531;Fcer1g;Gria3;Mapk9;Ndufa5;Ndufa9;Ndufb3;Ndufs4	Raphe
pathway	ko04721	Synaptic vesicle cycle	0.0357	0.008	4.44	0.00531814	0.0770807	Atp6v1g2;Cltb;Dnm1;Dnm2;Stxbp1	Raphe
pathway	ko00900	Terpenoid backbone biosynthesis	0.0214	0.0032	6.79	0.00952961	0.128256	Dhdds;Pmvk;Rce1	Raphe
pathway	ko04142	Lysosome	0.0429	0.0134	3.19	0.0114188	0.133086	Ap1s2;Ap3s1;Cltb;Ids;Idua;Psap	Raphe
pathway	ko00020	Citrate cycle (TCA cycle)	0.0214	0.0035	6.19	0.0122994	0.133086	Acly;Idh3g;Sdhc	Raphe
pathway	ko00330	Arginine and proline metabolism	0.0286	0.0064	4.45	0.0123257	0.133086	Aldh3a2;Gamt;Sat2;Smox	Raphe
pathway	ko04141	Protein processing in endoplasmic reticulum	0.0571	0.0222	2.57	0.0127138	0.133086	Hsp90aa1;Mapk9;Rbx1;Sar1a;Sar1b;Ube2j1;Ubqln1;Ufd1	Raphe
pathway	ko05100	Bacterial invasion of epithelial cells	0.0286	0.0084	3.42	0.0294652	0.283984	Actr2;Cltb;Dnm1;Dnm2	Raphe
pathway	ko04714	Thermogenesis	0.0643	0.0313	2.06	0.0314391	0.283984	Cox6c;ENSRNOG00000062531;Fcer1g;Ndufa5;Ndufa9;Ndufb3;Ndufs4;Sdhc;Smarce1	Raphe
pathway	ko00531	Glycosaminoglycan degradation	0.0143	0.002	7.01	0.032439	0.283984	Ids;Idua	Raphe
pathway	ko00970	Aminoacyl-tRNA biosynthesis	0.0214	0.0051	4.21	0.0341889	0.283984	Aars1;Eprs;Mars1	Raphe
pathway	ko00600	Sphingolipid metabolism	0.0214	0.0052	4.12	0.0359574	0.283984	Cers5;Plpp1;Psap	Raphe
pathway	ko05415	Diabetic cardiomyopathy	0.0643	0.0321	2	0.0361722	0.283984	Cox6c;ENSRNOG00000062531;Fcer1g;Mapk9;Ndufa5;Ndufa9;Ndufb3;Ndufs4;Sdhc	Raphe
pathway	ko01240	Biosynthesis of cofactors	0.0429	0.0177	2.42	0.0381559	0.287575	Adsl;Aldh3a2;Coq3;Eprs;Mocs2;Pkm	Raphe
pathway	ko05022	Pathways of neurodegeneration - multiple diseases	0.1829	0.0608	3.01	0.000107008	0.0168961	Apc;App;Atg13;Camk2b;Camk2g;Gria2;Gria3;Klc1;Ndufv3;Ppp3ca;Psma7;Sdhc;Tubb2a;Tubb4a;Vdac3	venDG
pathway	ko05010	Alzheimer disease	0.1585	0.0516	3.07	0.000268388	0.0182191	Apbb1;Apc;App;Atg13;Klc1;Ndufv3;Ppp3ca;Psma7;Rtn3;Sdhc;Tubb2a;Tubb4a;Vdac3	venDG
pathway	ko05031	Amphetamine addiction	0.061	0.0074	8.2	0.000346162	0.0182191	Camk2b;Camk2g;Gria2;Gria3;Ppp3ca	venDG
pathway	ko05016	Huntington disease	0.1341	0.0418	3.21	0.000569699	0.0224881	Atg13;Clta;Gria2;Gria3;Klc1;Ndufv3;Psma7;Sdhc;Tubb2a;Tubb4a;Vdac3	venDG
pathway	ko05014	Amyotrophic lateral sclerosis	0.1341	0.0494	2.72	0.00222456	0.0659082	Atg13;Gria2;Hnrnpa2b1;Klc1;Ndufv3;Ppp3ca;Psma7;Sdhc;Srsf7;Tubb2a;Tubb4a	venDG
pathway	ko05012	Parkinson disease	0.1098	0.0362	3.04	0.00272997	0.0659082	Camk2b;Camk2g;Klc1;Ndufv3;Psma7;Sdhc;Tubb2a;Tubb4a;Vdac3	venDG
pathway	ko05017	Spinocerebellar ataxia	0.0732	0.0177	4.13	0.00327365	0.0659082	Atg13;Dab1;Gria2;Gria3;Psma7;Vdac3	venDG
pathway	ko04720	Long-term potentiation	0.0488	0.0075	6.47	0.00333935	0.0659082	Camk2b;Camk2g;Gria2;Ppp3ca	venDG
pathway	ko05033	Nicotine addiction	0.0366	0.0041	8.98	0.00444241	0.077937	Gabrg2;Gria2;Gria3	venDG
pathway	ko04728	Dopaminergic synapse	0.061	0.0149	4.1	0.00740795	0.116968	Camk2b;Camk2g;Gria2;Gria3;Ppp3ca	venDG
pathway	ko04713	Circadian entrainment	0.0488	0.011	4.43	0.0125684	0.154034	Camk2b;Camk2g;Gria2;Gria3	venDG
pathway	ko05020	Prion disease	0.0976	0.0385	2.53	0.0133548	0.154034	Klc1;Ndufv3;Ppp3ca;Psma7;Sdhc;Tubb2a;Tubb4a;Vdac3	venDG
pathway	ko04144	Endocytosis	0.0854	0.0311	2.75	0.0135771	0.154034	Agap3;Bin1;Clta;Dnm1;Git2;Sh3glb2;Washc3	venDG
pathway	ko00620	Pyruvate metabolism	0.0366	0.0061	5.99	0.0136577	0.154034	Acyp2;Akr1a1;Pkm	venDG
pathway	ko00561	Glycerolipid metabolism	0.0366	0.0068	5.36	0.0183421	0.184703	Akr1a1;Dgkg;Plpp1	venDG
pathway	ko04723	Retrograde endocannabinoid signaling	0.061	0.0187	3.25	0.0187166	0.184703	Daglb;Gabrg2;Gria2;Gria3;Ndufv3	venDG
pathway	ko04922	Glucagon signaling pathway	0.0488	0.0129	3.77	0.0215325	0.199992	Camk2b;Camk2g;Pkm;Ppp3ca	venDG
pathway	ko05132	Salmonella infection	0.0854	0.0345	2.47	0.0228816	0.200716	Abi1;Dync1li2;Klc1;Rala;Tubb2a;Tubb4a;Wasf3	venDG
pathway	ko04721	Synaptic vesicle cycle	0.0366	0.008	4.55	0.0282057	0.234396	Atp6v1h;Clta;Dnm1	venDG
pathway	ko00230	Purine metabolism	0.0488	0.0161	3.03	0.0429817	0.329297	Adsl;Guk1;Nt5c2;Pkm	venDG
pathway	ko04921	Oxytocin signaling pathway	0.0488	0.0169	2.88	0.0499463	0.329297	Camk2b;Camk2g;Myl6;Ppp3ca	venDG
