# Supplementary material for: Changes in RNA Splicing: A New Paradigm of Transcriptional Responses to Probiotic Action in the Mammalian Brain
Source: Microorganisms. 2025 Jan 14;13(1):165. doi: 10.3390/microorganisms13010165 (PMC11767420; doi:10.3390/microorganisms13010165)
Supplement: Supplementary file 1 [file microorganisms-13-00165-s001.zip › Table S4. The composition and function of MCODE modules..xlsx]

## Sheet: MCODE
BLA
Cluster	Score	Type	Gene	Symbol	Network
2	2.8	Clustered	89819	Bud31	MyList_SUB1
2	2.8	Clustered	494445	Srsf2	MyList_SUB1
2	2.8	Clustered	305178	Hnrnpdl	MyList_SUB1
2	2.8	Clustered	302855	Rbmx	MyList_SUB1
2	2.8	Clustered	363005	Pcbp2	MyList_SUB1
2	2.8	Clustered	362152	Hnrnpa3	MyList_SUB1
2	2.8	Clustered	100361269	Snrpa1	MyList_SUB1
2	2.8	Clustered	83498	Hnrnpab	MyList_SUB1
2	2.8	Clustered	302969	Srrm2	MyList_SUB1
2	2.8	Seed	362687	Srsf7	MyList_SUB1
4	2.57143	Clustered	301113	Slc25a23	MyList_SUB1
4	2.57143	Clustered	81728	Ndufv2	MyList_SUB1
4	2.57143	Clustered	681024	Ndufa4	MyList_SUB1
4	2.57143	Clustered	679739	Ndufs6	MyList_SUB1
4	2.57143	Seed	114846	Gsto1	MyList_SUB1
4	2.57143	Clustered	301427	Ndufb3	MyList_SUB1
4	2.57143	Clustered	25488	Ndufa5	MyList_SUB1
1	2.36364	Clustered	311078	Psmd14	MyList_SUB1
1	2.36364	Clustered	313474	Eps15	MyList_SUB1
1	2.36364	Clustered	289469	Mrps18c	MyList_SUB1
1	2.36364	Clustered	299147	Ppp2r5e	MyList_SUB1
1	2.36364	Clustered	116508	Nrxn3	MyList_SUB1
1	2.36364	Clustered	311848	Sh3glb2	MyList_SUB1
1	2.36364	Clustered	289491	Mrpl1	MyList_SUB1
1	2.36364	Clustered	362356	Cul1	MyList_SUB1
1	2.36364	Clustered	303353	Psmd11	MyList_SUB1
1	2.36364	Clustered	286930	Dlgap4	MyList_SUB1
1	2.36364	Clustered	114590	Ubqln1	MyList_SUB1
1	2.36364	Clustered	65040	Dlgap1	MyList_SUB1
1	2.36364	Clustered	299743	Mrpl42	MyList_SUB1
1	2.36364	Clustered	500244	Aak1	MyList_SUB1
1	2.36364	Clustered	307821	Psmd7	MyList_SUB1
1	2.36364	Clustered	64053	Dlg2	MyList_SUB1
1	2.36364	Seed	266809	Sclt1	MyList_SUB1
1	2.36364	Clustered	294230	Mrps18b	MyList_SUB1
1	2.36364	Clustered	83782	Nme2	MyList_SUB1
1	2.36364	Clustered	29663	Ap1b1	MyList_SUB1
1	2.36364	Clustered	117553	Uba3	MyList_SUB1
1	2.36364	Clustered	83800	Clta	MyList_SUB1
3	1.625	Clustered	290627	Use1	MyList_SUB1
3	1.625	Clustered	300053	Kifc2	MyList_SUB1
3	1.625	Clustered	289168	Kifap3	MyList_SUB1
3	1.625	Clustered	100310845	Uty	MyList_SUB1
3	1.625	Seed	171069	Atp5mk	MyList_SUB1
3	1.625	Clustered	171041	Klc1	MyList_SUB1
3	1.625	Clustered	641434	Atp5pd	MyList_SUB1
3	1.625	Clustered	303831	Eif4a2	MyList_SUB1
5	1	Clustered	65183	Aldh3a2	MyList_SUB1
5	1	Seed	290234	Dhrs1	MyList_SUB1
5	1	Clustered	362474	Adhfe1	MyList_SUB1
CGC
Cluster	Score	Type	Gene	Symbol	Network
1	1.5	Clustered	299743	Mrpl42	MyList_SUB1
1	1.5	Clustered	291673	Sil1	MyList_SUB1
1	1.5	Seed	294230	Mrps18b	MyList_SUB1
1	1.5	Clustered	29542	Pebp1	MyList_SUB1
2	1.5	Clustered	319110	Hnrnpr	MyList_SUB1
2	1.5	Clustered	117259	Tra2b	MyList_SUB1
2	1.5	Seed	363005	Pcbp2	MyList_SUB1
2	1.5	Clustered	362687	Srsf7	MyList_SUB1
3	1	Clustered	29627	Gria2	MyList_SUB1
3	1	Clustered	25023	Prkcb	MyList_SUB1
3	1	Seed	24246	Camk2d	MyList_SUB1
dorDG
Cluster	Score	Type	Gene	Symbol	Network
2	5	Clustered	117282	Hnrnpk	MyList_SUB1
2	5	Clustered	79256	Hnrnpd	MyList_SUB1
2	5	Clustered	117259	Tra2b	MyList_SUB1
2	5	Clustered	362361	Hnrnpa2b1	MyList_SUB1
2	5	Clustered	363005	Pcbp2	MyList_SUB1
2	5	Clustered	29578	Hnrnpa1	MyList_SUB1
2	5	Clustered	302855	Rbmx	MyList_SUB1
2	5	Seed	362687	Srsf7	MyList_SUB1
2	5	Clustered	319110	Hnrnpr	MyList_SUB1
2	5	Clustered	362630	Srsf10	MyList_SUB1
2	5	Clustered	290046	Hnrnpc	MyList_SUB1
6	2	Clustered	81816	Ube2b	MyList_SUB1
6	2	Clustered	117553	Uba3	MyList_SUB1
6	2	Clustered	297961	Ube2j1	MyList_SUB1
6	2	Seed	287927	Ube2v2	MyList_SUB1
6	2	Clustered	300968	Uba5	MyList_SUB1
1	1.75	Clustered	302290	Ap3s1	MyList_SUB1
1	1.75	Clustered	29542	Pebp1	MyList_SUB1
1	1.75	Clustered	300744	Ubl7	MyList_SUB1
1	1.75	Clustered	303183	Snap47	MyList_SUB1
1	1.75	Seed	288080	Stxbp5l	MyList_SUB1
1	1.75	Clustered	64154	Gosr2	MyList_SUB1
1	1.75	Clustered	289352	Eprs1	MyList_SUB1
1	1.75	Clustered	294230	Mrps18b	MyList_SUB1
1	1.75	Clustered	116650	Srp54a	MyList_SUB1
1	1.75	Clustered	83800	Clta	MyList_SUB1
1	1.75	Clustered	303673	Mrpl58	MyList_SUB1
1	1.75	Clustered	89816	Picalm	MyList_SUB1
1	1.75	Clustered	299743	Mrpl42	MyList_SUB1
1	1.75	Clustered	293551	Arl6ip1	MyList_SUB1
1	1.75	Clustered	64351	Ykt6	MyList_SUB1
1	1.75	Clustered	81659	Gak	MyList_SUB1
5	1.66667	Clustered	25023	Prkcb	MyList_SUB1
5	1.66667	Clustered	171140	Camk2g	MyList_SUB1
5	1.66667	Clustered	24605	Nras	MyList_SUB1
5	1.66667	Seed	59317	Epb41l1	MyList_SUB1
5	1.66667	Clustered	24245	Camk2b	MyList_SUB1
5	1.66667	Clustered	29628	Gria3	MyList_SUB1
8	1.5	Seed	289623	Ube2k	MyList_SUB1
8	1.5	Clustered	25573	Ube2i	MyList_SUB1
8	1.5	Clustered	305420	Anapc4	MyList_SUB1
8	1.5	Clustered	361389	Anapc10	MyList_SUB1
9	1.5	Clustered	287276	Sar1b	MyList_SUB1
9	1.5	Clustered	367073	Trappc4	MyList_SUB1
9	1.5	Clustered	299075	Trappc6b	MyList_SUB1
9	1.5	Seed	287427	Trappc1	MyList_SUB1
10	1.5	Clustered	361745	Smarca2	MyList_SUB1
10	1.5	Seed	300266	Cbx5	MyList_SUB1
10	1.5	Clustered	362169	Alkbh3	MyList_SUB1
10	1.5	Clustered	171379	Smarca4	MyList_SUB1
11	1.5	Clustered	117051	Arfrp1	MyList_SUB1
11	1.5	Clustered	309798	Gcc2	MyList_SUB1
11	1.5	Seed	311919	Golga1	MyList_SUB1
11	1.5	Clustered	140673	Napa	MyList_SUB1
4	1.28571	Seed	367196	Acad8	MyList_SUB1
4	1.28571	Clustered	361239	Bphl	MyList_SUB1
4	1.28571	Clustered	361802	Hsd17b8	MyList_SUB1
4	1.28571	Clustered	24157	Acaa1a	MyList_SUB1
4	1.28571	Clustered	293829	Mcee	MyList_SUB1
4	1.28571	Clustered	29270	Spr	MyList_SUB1
4	1.28571	Clustered	288256	Cryzl1	MyList_SUB1
3	1.22222	Clustered	363445	Usp9x	MyList_SUB1
3	1.22222	Clustered	116659	Dync1i2	MyList_SUB1
3	1.22222	Clustered	252879	Cdk11b	MyList_SUB1
3	1.22222	Clustered	81740	Pcm1	MyList_SUB1
3	1.22222	Clustered	246150	Akap9	MyList_SUB1
3	1.22222	Clustered	316313	Dst	MyList_SUB1
3	1.22222	Clustered	304546	Git2	MyList_SUB1
3	1.22222	Clustered	65201	Clip1	MyList_SUB1
3	1.22222	Clustered	298848	Mapre3	MyList_SUB1
12	1	Seed	361084	Lmo7	MyList_SUB1
12	1	Clustered	361323	Commd10	MyList_SUB1
12	1	Clustered	363068	Commd4	MyList_SUB1
7	2	Clustered	297797	Atp6v1h	MyList_SUB2
7	2	Clustered	299971	Atp6v1c1	MyList_SUB2
7	2	Seed	26954	Rheb	MyList_SUB2
7	2	Clustered	368044	Atp6v1g2	MyList_SUB2
7	2	Clustered	291969	Atp6v0d1	MyList_SUB2
13	1	Clustered	501110	Gsta6	MyList_SUB3
13	1	Seed	24421	Gsta1	MyList_SUB3
13	1	Clustered	24423	Gstm1	MyList_SUB3
ILC
Cluster	Score	Type	Gene	Symbol	Network
2	4.5	Clustered	117282	Hnrnpk	MyList_SUB1
2	4.5	Clustered	79256	Hnrnpd	MyList_SUB1
2	4.5	Clustered	302855	Rbmx	MyList_SUB1
2	4.5	Seed	362687	Srsf7	MyList_SUB1
2	4.5	Clustered	362630	Srsf10	MyList_SUB1
2	4.5	Clustered	117259	Tra2b	MyList_SUB1
2	4.5	Clustered	362361	Hnrnpa2b1	MyList_SUB1
2	4.5	Clustered	290046	Hnrnpc	MyList_SUB1
2	4.5	Clustered	363005	Pcbp2	MyList_SUB1
2	4.5	Clustered	29578	Hnrnpa1	MyList_SUB1
3	2	Clustered	302290	Ap3s1	MyList_SUB1
3	2	Seed	116561	Cltb	MyList_SUB1
3	2	Clustered	89816	Picalm	MyList_SUB1
3	2	Clustered	313474	Eps15	MyList_SUB1
3	2	Clustered	81659	Gak	MyList_SUB1
3	2	Clustered	289820	Actr2	MyList_SUB1
4	2	Clustered	291691	Brd8	MyList_SUB1
4	2	Clustered	314964	Phf20l1	MyList_SUB1
4	2	Clustered	311575	Phf20	MyList_SUB1
4	2	Seed	300891	Morf4l1	MyList_SUB1
4	2	Clustered	317413	Morf4l2	MyList_SUB1
1	1.78571	Clustered	289623	Ube2k	MyList_SUB1
1	1.78571	Clustered	84027	Gsk3b	MyList_SUB1
1	1.78571	Clustered	686234	Mtrf1	MyList_SUB1
1	1.78571	Clustered	24205	Apc	MyList_SUB1
1	1.78571	Clustered	59322	Cnksr2	MyList_SUB1
1	1.78571	Clustered	362356	Cul1	MyList_SUB1
1	1.78571	Clustered	58960	Map2k2	MyList_SUB1
1	1.78571	Clustered	305420	Anapc4	MyList_SUB1
1	1.78571	Clustered	288671	Anapc5	MyList_SUB1
1	1.78571	Seed	294230	Mrps18b	MyList_SUB1
1	1.78571	Clustered	24605	Nras	MyList_SUB1
1	1.78571	Clustered	81816	Ube2b	MyList_SUB1
1	1.78571	Clustered	29674	Psma7	MyList_SUB1
1	1.78571	Clustered	299743	Mrpl42	MyList_SUB1
5	1	Clustered	287427	Trappc1	MyList_SUB1
5	1	Seed	360709	Tfg	MyList_SUB1
5	1	Clustered	367073	Trappc4	MyList_SUB1
Lconly
Cluster	Score	Type	Gene	Symbol	Network
2	2.85714	Clustered	289469	Mrps18c	MyList_SUB1
2	2.85714	Seed	289491	Mrpl1	MyList_SUB1
2	2.85714	Clustered	689593	Dnajb2	MyList_SUB1
2	2.85714	Clustered	297727	Mrps35	MyList_SUB1
2	2.85714	Clustered	287302	Mrpl22	MyList_SUB1
2	2.85714	Clustered	289143	Mrps14	MyList_SUB1
2	2.85714	Clustered	29542	Pebp1	MyList_SUB1
1	1.75	Clustered	79256	Hnrnpd	MyList_SUB1
1	1.75	Clustered	500555	Zcchc17	MyList_SUB1
1	1.75	Clustered	298508	Ppie	MyList_SUB1
1	1.75	Clustered	29578	Hnrnpa1	MyList_SUB1
1	1.75	Seed	501285	Yju2	MyList_SUB1
1	1.75	Clustered	246216	Prpf19	MyList_SUB1
1	1.75	Clustered	363005	Pcbp2	MyList_SUB1
1	1.75	Clustered	362687	Srsf7	MyList_SUB1
3	1.5	Clustered	303179	Guk1	MyList_SUB1
3	1.5	Seed	100363253	Nt5c2	MyList_SUB1
3	1.5	Clustered	360629	Nt5c3b	MyList_SUB1
3	1.5	Clustered	24465	Hprt1	MyList_SUB1
4	1	Clustered	64475	P4ha1	MyList_SUB1
4	1	Clustered	24675	Ppp3cb	MyList_SUB1
4	1	Clustered	289582	Fip1l1	MyList_SUB1
5	1	Clustered	59317	Epb41l1	MyList_SUB1
5	1	Clustered	24246	Camk2d	MyList_SUB1
5	1	Seed	171140	Camk2g	MyList_SUB1
6	1	Clustered	117263	Psmc1	MyList_SUB1
6	1	Clustered	29674	Psma7	MyList_SUB1
6	1	Seed	300084	Rbx1	MyList_SUB1
mPOA
Cluster	Score	Type	Gene	Symbol	Network
2	2.5	Clustered	59317	Epb41l1	MyList_SUB1
2	2.5	Clustered	24245	Camk2b	MyList_SUB1
2	2.5	Clustered	171140	Camk2g	MyList_SUB1
2	2.5	Clustered	29495	Dlg4	MyList_SUB1
2	2.5	Seed	29628	Gria3	MyList_SUB1
2	2.5	Clustered	50592	Gria1	MyList_SUB1
3	2	Clustered	117282	Hnrnpk	MyList_SUB1
3	2	Clustered	290046	Hnrnpc	MyList_SUB1
3	2	Clustered	362630	Srsf10	MyList_SUB1
3	2	Clustered	363005	Pcbp2	MyList_SUB1
3	2	Seed	362687	Srsf7	MyList_SUB1
1	1.76923	Clustered	301113	Slc25a23	MyList_SUB1
1	1.76923	Clustered	289469	Mrps18c	MyList_SUB1
1	1.76923	Clustered	297727	Mrps35	MyList_SUB1
1	1.76923	Clustered	114846	Gsto1	MyList_SUB1
1	1.76923	Clustered	54311	Timm17a	MyList_SUB1
1	1.76923	Clustered	25488	Ndufa5	MyList_SUB1
1	1.76923	Clustered	29542	Pebp1	MyList_SUB1
1	1.76923	Clustered	89816	Picalm	MyList_SUB1
1	1.76923	Seed	116561	Cltb	MyList_SUB1
1	1.76923	Clustered	499529	Ndufs4	MyList_SUB1
1	1.76923	Clustered	29663	Ap1b1	MyList_SUB1
1	1.76923	Clustered	298874	Pum2	MyList_SUB1
1	1.76923	Clustered	83800	Clta	MyList_SUB1
4	1	Seed	294883	Ralyl	MyList_SUB1
4	1	Clustered	89819	Bud31	MyList_SUB1
4	1	Clustered	302969	Srrm2	MyList_SUB1
5	1	Clustered	64306	Rpl27	MyList_SUB1
5	1	Seed	300759	Parp6	MyList_SUB1
5	1	Clustered	81776	Rps24	MyList_SUB1
6	1	Clustered	114590	Ubqln1	MyList_SUB1
6	1	Clustered	117263	Psmc1	MyList_SUB1
6	1	Seed	303353	Psmd11	MyList_SUB1
7	1	Seed	290647	Lsm4	MyList_SUB1
7	1	Clustered	117045	Eif4e	MyList_SUB1
7	1	Clustered	303831	Eif4a2	MyList_SUB1
NACShell
Cluster	Score	Type	Gene	Symbol	Network
1	2.7	Clustered	313474	Eps15	MyList_SUB1
1	2.7	Clustered	89816	Picalm	MyList_SUB1
1	2.7	Clustered	289469	Mrps18c	MyList_SUB1
1	2.7	Clustered	302671	Ap1s2	MyList_SUB1
1	2.7	Clustered	25599	Cd74	MyList_SUB1
1	2.7	Clustered	29663	Ap1b1	MyList_SUB1
1	2.7	Seed	313413	Sgip1	MyList_SUB1
1	2.7	Clustered	25751	Dnm2	MyList_SUB1
1	2.7	Clustered	29542	Pebp1	MyList_SUB1
1	2.7	Clustered	83800	Clta	MyList_SUB1
2	1.5	Clustered	24605	Nras	MyList_SUB1
2	1.5	Clustered	24245	Camk2b	MyList_SUB1
2	1.5	Seed	171140	Camk2g	MyList_SUB1
2	1.5	Clustered	58960	Map2k2	MyList_SUB1
3	1	Clustered	291434	Rpl17	MyList_SUB1
3	1	Seed	500199	Ptcd3	MyList_SUB1
3	1	Clustered	85256	Slc2a8	MyList_SUB1
3	1	Clustered	287302	Mrpl22	MyList_SUB1
4	1	Seed	363005	Pcbp2	MyList_SUB1
4	1	Clustered	29578	Hnrnpa1	MyList_SUB1
4	1	Clustered	117282	Hnrnpk	MyList_SUB1
5	1	Seed	114846	Gsto1	MyList_SUB1
5	1	Clustered	301113	Slc25a23	MyList_SUB1
5	1	Clustered	499529	Ndufs4	MyList_SUB1
PLC
Cluster	Score	Type	Gene	Symbol	Network
2	2.5	Clustered	81781	Snrpn	MyList_SUB1
2	2.5	Clustered	290046	Hnrnpc	MyList_SUB1
2	2.5	Seed	305178	Hnrnpdl	MyList_SUB1
2	2.5	Clustered	246216	Prpf19	MyList_SUB1
2	2.5	Clustered	100361269	Snrpa1	MyList_SUB1
2	2.5	Clustered	302969	Srrm2	MyList_SUB1
1	1.75	Clustered	299743	Mrpl42	MyList_SUB1
1	1.75	Clustered	289352	Eprs1	MyList_SUB1
1	1.75	Clustered	686234	Mtrf1	MyList_SUB1
1	1.75	Clustered	293551	Arl6ip1	MyList_SUB1
1	1.75	Clustered	294230	Mrps18b	MyList_SUB1
1	1.75	Seed	287444	Eif5a	MyList_SUB1
1	1.75	Clustered	29542	Pebp1	MyList_SUB1
1	1.75	Clustered	64370	Metap2	MyList_SUB1
3	1.5	Clustered	311024	Kif5c	MyList_SUB1
3	1.5	Clustered	300053	Kifc2	MyList_SUB1
3	1.5	Clustered	171041	Klc1	MyList_SUB1
3	1.5	Seed	300158	Kif21a	MyList_SUB1
4	1.5	Clustered	89816	Picalm	MyList_SUB1
4	1.5	Clustered	500244	Aak1	MyList_SUB1
4	1.5	Seed	60443	Epn2	MyList_SUB1
4	1.5	Clustered	29663	Ap1b1	MyList_SUB1
5	1	Clustered	288256	Cryzl1	MyList_SUB1
5	1	Clustered	300748	Stoml1	MyList_SUB1
5	1	Seed	362474	Adhfe1	MyList_SUB1
6	1	Clustered	311575	Phf20	MyList_SUB2
6	1	Seed	303514	Msl1	MyList_SUB2
6	1	Clustered	314964	Phf20l1	MyList_SUB2
Raphe
Cluster	Score	Type	Gene	Symbol	Network
1	3.82609	Clustered	289352	Eprs1	MyList_SUB1
1	3.82609	Clustered	29674	Psma7	MyList_SUB1
1	3.82609	Clustered	287772	Psmd12	MyList_SUB1
1	3.82609	Clustered	84478	Ufd1	MyList_SUB1
1	3.82609	Clustered	296995	Mrps33	MyList_SUB1
1	3.82609	Clustered	29596	Ifrd1	MyList_SUB1
1	3.82609	Clustered	29542	Pebp1	MyList_SUB1
1	3.82609	Clustered	307821	Psmd7	MyList_SUB1
1	3.82609	Clustered	117263	Psmc1	MyList_SUB1
1	3.82609	Clustered	289990	Psmc6	MyList_SUB1
1	3.82609	Clustered	64370	Metap2	MyList_SUB1
1	3.82609	Clustered	289469	Mrps18c	MyList_SUB1
1	3.82609	Clustered	50658	Mapk9	MyList_SUB1
1	3.82609	Clustered	300036	Gfus	MyList_SUB1
1	3.82609	Clustered	81776	Rps24	MyList_SUB1
1	3.82609	Clustered	293551	Arl6ip1	MyList_SUB1
1	3.82609	Clustered	303353	Psmd11	MyList_SUB1
1	3.82609	Clustered	297727	Mrps35	MyList_SUB1
1	3.82609	Clustered	114590	Ubqln1	MyList_SUB1
1	3.82609	Clustered	299743	Mrpl42	MyList_SUB1
1	3.82609	Clustered	300084	Rbx1	MyList_SUB1
1	3.82609	Clustered	81766	Rpl18	MyList_SUB1
1	3.82609	Seed	293149	Mrpl48	MyList_SUB1
3	2.57143	Clustered	313474	Eps15	MyList_SUB1
3	2.57143	Clustered	116561	Cltb	MyList_SUB1
3	2.57143	Clustered	81659	Gak	MyList_SUB1
3	2.57143	Clustered	302671	Ap1s2	MyList_SUB1
3	2.57143	Seed	302290	Ap3s1	MyList_SUB1
3	2.57143	Clustered	140694	Dnm1	MyList_SUB1
3	2.57143	Clustered	25751	Dnm2	MyList_SUB1
4	2.42857	Clustered	362440	Ndufa9	MyList_SUB1
4	2.42857	Clustered	499529	Ndufs4	MyList_SUB1
4	2.42857	Clustered	362184	Dnajc24	MyList_SUB1
4	2.42857	Clustered	679739	Ndufs6	MyList_SUB1
4	2.42857	Seed	54322	Cox6c	MyList_SUB1
4	2.42857	Clustered	301427	Ndufb3	MyList_SUB1
4	2.42857	Clustered	25488	Ndufa5	MyList_SUB1
2	2	Clustered	79256	Hnrnpd	MyList_SUB1
2	2	Clustered	117282	Hnrnpk	MyList_SUB1
2	2	Clustered	494445	Srsf2	MyList_SUB1
2	2	Clustered	299938	Mrpl13	MyList_SUB1
2	2	Clustered	25630	Pkm	MyList_SUB1
2	2	Clustered	688288	Eif4a3	MyList_SUB1
2	2	Clustered	295224	mrpl24	MyList_SUB1
2	2	Clustered	363005	Pcbp2	MyList_SUB1
2	2	Seed	289143	Mrps14	MyList_SUB1
2	2	Clustered	360803	Snrnp35	MyList_SUB1
2	2	Clustered	298874	Pum2	MyList_SUB1
5	1.5	Seed	289217	Sdhc	MyList_SUB1
5	1.5	Clustered	65183	Aldh3a2	MyList_SUB1
5	1.5	Clustered	24188	Aldh1a1	MyList_SUB1
5	1.5	Clustered	24159	Acly	MyList_SUB1
6	1	Clustered	29753	Ywhae	MyList_SUB1
6	1	Clustered	299331	Hsp90aa1	MyList_SUB1
6	1	Seed	171041	Klc1	MyList_SUB1
7	1	Clustered	287427	Trappc1	MyList_SUB2
7	1	Seed	287276	Sar1b	MyList_SUB2
7	1	Clustered	367073	Trappc4	MyList_SUB2
venDG
Cluster	Score	Type	Gene	Symbol	Network
2	2.85714	Clustered	79256	Hnrnpd	MyList_SUB1
2	2.85714	Clustered	100361269	Snrpa1	MyList_SUB1
2	2.85714	Seed	117259	Tra2b	MyList_SUB1
2	2.85714	Clustered	362361	Hnrnpa2b1	MyList_SUB1
2	2.85714	Clustered	290046	Hnrnpc	MyList_SUB1
2	2.85714	Clustered	305178	Hnrnpdl	MyList_SUB1
2	2.85714	Clustered	302969	Srrm2	MyList_SUB1
3	1.8	Clustered	65178	Snap91	MyList_SUB1
3	1.8	Clustered	83800	Clta	MyList_SUB1
3	1.8	Seed	302290	Ap3s1	MyList_SUB1
3	1.8	Clustered	89816	Picalm	MyList_SUB1
3	1.8	Clustered	81659	Gak	MyList_SUB1
1	1.4	Clustered	29213	Tubb4a	MyList_SUB1
1	1.4	Clustered	171140	Camk2g	MyList_SUB1
1	1.4	Clustered	64475	P4ha1	MyList_SUB1
1	1.4	Seed	117284	Lrrc7	MyList_SUB1
1	1.4	Clustered	24245	Camk2b	MyList_SUB1
1	1.4	Clustered	29628	Gria3	MyList_SUB1
1	1.4	Clustered	246150	Akap9	MyList_SUB1
1	1.4	Clustered	81740	Pcm1	MyList_SUB1
1	1.4	Clustered	498736	Tubb2a	MyList_SUB1
1	1.4	Clustered	29885	Rab3ip	MyList_SUB1
4	1	Clustered	64370	Metap2	MyList_SUB1
4	1	Clustered	289352	Eprs1	MyList_SUB1
4	1	Seed	287444	Eif5a	MyList_SUB1
5	1	Clustered	287427	Trappc1	MyList_SUB1
5	1	Seed	287276	Sar1b	MyList_SUB1
5	1	Clustered	367073	Trappc4	MyList_SUB1

## Sheet: MCODE GO Top3
BLA
Network	Annotation
MyList	GO:0008380|RNA splicing|-9.2;GO:0000375|RNA splicing, via transesterification reactions|-8.9;GO:0000377|RNA splicing, via transesterification reactions with bulged adenosine as nucleophile|-8.9
MyList_MCODE_ALL	rno05014|Amyotrophic lateral sclerosis|-9.9;rno05016|Huntington disease|-8.3;rno05012|Parkinson disease|-7.6
MyList_SUB1_MCODE_1	R-RNO-6794361|Neurexins and neuroligins|-7.5;R-RNO-6794362|Protein-protein interactions at synapses|-6.2;GO:0048268|clathrin coat assembly|-5.9
MyList_SUB1_MCODE_2	GO:0000398|mRNA splicing, via spliceosome|-11.4;GO:0000375|RNA splicing, via transesterification reactions|-11.4;GO:0000377|RNA splicing, via transesterification reactions with bulged adenosine as nucleophile|-11.4
MyList_SUB1_MCODE_3	rno04814|Motor proteins|-4.3;GO:0007018|microtubule-based movement|-3.3
MyList_SUB1_MCODE_4	rno05208|Chemical carcinogenesis - reactive oxygen species|-10.7;rno00190|Oxidative phosphorylation|-9.4;rno04723|Retrograde endocannabinoid signaling|-9.3
CGC
Network	Annotation
MyList	rno05022|Pathways of neurodegeneration - multiple diseases|-7.2;WP529|mRNA processing|-5.5;GO:0006397|mRNA processing|-5.5
MyList_MCODE_ALL	R-RNO-399721|Glutamate binding, activation of AMPA receptors and synaptic plasticity|-6.5;R-RNO-399719|Trafficking of AMPA receptors|-6.5;R-RNO-72163|mRNA Splicing - Major Pathway|-6.2
MyList_SUB1_MCODE_2	R-RNO-72163|mRNA Splicing - Major Pathway|-8.7;R-RNO-72172|mRNA Splicing|-8.6;R-RNO-72203|Processing of Capped Intron-Containing Pre-mRNA|-8.2
MyList_SUB1_MCODE_3	R-RNO-399721|Glutamate binding, activation of AMPA receptors and synaptic plasticity|-8.7;R-RNO-399719|Trafficking of AMPA receptors|-8.7;rno04720|Long-term potentiation|-7.5
dorDG
Network	Annotation
MyList	R-RNO-72163|mRNA Splicing - Major Pathway|-9.8;R-RNO-72172|mRNA Splicing|-9.5;GO:0099504|synaptic vesicle cycle|-8.4
MyList_MCODE_ALL	R-RNO-72163|mRNA Splicing - Major Pathway|-9.9;R-RNO-72172|mRNA Splicing|-9.7;WP529|mRNA processing|-9.2
MyList_SUB1_MCODE_1	GO:0048268|clathrin coat assembly|-6.3;GO:0072583|clathrin-dependent endocytosis|-5.6;R-RNO-432722|Golgi Associated Vesicle Biogenesis|-5.3
MyList_SUB1_MCODE_2	R-RNO-72163|mRNA Splicing - Major Pathway|-20.8;R-RNO-72172|mRNA Splicing|-20.6;R-RNO-72203|Processing of Capped Intron-Containing Pre-mRNA|-19.4
MyList_SUB1_MCODE_3	GO:0031110|regulation of microtubule polymerization or depolymerization|-7.1;GO:0070507|regulation of microtubule cytoskeleton organization|-6.2;GO:0031113|regulation of microtubule polymerization|-5.6
MyList_SUB1_MCODE_4	rno00280|Valine, leucine and isoleucine degradation|-6.1
MyList_SUB1_MCODE_5	R-RNO-399719|Trafficking of AMPA receptors|-13.8;R-RNO-399721|Glutamate binding, activation of AMPA receptors and synaptic plasticity|-13.8;R-RNO-112314|Neurotransmitter receptors and postsynaptic signal transmission|-10.3
MyList_SUB1_MCODE_6	GO:0032446|protein modification by small protein conjugation|-7.5;R-RNO-983168|Antigen processing: Ubiquitination & Proteasome degradation|-7.3;GO:0070647|protein modification by small protein conjugation or removal|-7.2
MyList_SUB2_MCODE_7	GO:0097401|synaptic vesicle lumen acidification|-11.4;GO:0016188|synaptic vesicle maturation|-10.6;GO:0070050|neuron cellular homeostasis|-8.7
MyList_SUB1_MCODE_8	rno04120|Ubiquitin mediated proteolysis|-8.3;GO:0043161|proteasome-mediated ubiquitin-dependent protein catabolic process|-7.3;GO:0010498|proteasomal protein catabolic process|-6.9
MyList_SUB1_MCODE_9	R-RNO-204005|COPII-mediated vesicle transport|-10.2;GO:0006888|endoplasmic reticulum to Golgi vesicle-mediated transport|-8.9;R-RNO-199977|ER to Golgi Anterograde Transport|-8.9
MyList_SUB1_MCODE_10	GO:0006325|chromatin organization|-3.7;GO:0071824|protein-DNA complex organization|-3.6
MyList_SUB1_MCODE_11	R-RNO-6811440|Retrograde transport at the Trans-Golgi-Network|-11.3;R-RNO-6811442|Intra-Golgi and retrograde Golgi-to-ER traffic|-8.6;R-RNO-199991|Membrane Trafficking|-6.7
MyList_SUB3_MCODE_13	R-RNO-156590|Glutathione conjugation|-8.3;GO:0006749|glutathione metabolic process|-7.5;rno00480|Glutathione metabolism|-7.3
ILC
Network	Annotation
MyList	R-RNO-72163|mRNA Splicing - Major Pathway|-9.3;R-RNO-72172|mRNA Splicing|-9.1;R-RNO-72203|Processing of Capped Intron-Containing Pre-mRNA|-7.8
MyList_MCODE_ALL	R-RNO-72163|mRNA Splicing - Major Pathway|-11.5;R-RNO-72172|mRNA Splicing|-11.3;R-RNO-72203|Processing of Capped Intron-Containing Pre-mRNA|-10.3
MyList_SUB1_MCODE_1	GO:0043161|proteasome-mediated ubiquitin-dependent protein catabolic process|-7.5;rno04120|Ubiquitin mediated proteolysis|-7.2;rno05213|Endometrial cancer|-7.0
MyList_SUB1_MCODE_2	R-RNO-72163|mRNA Splicing - Major Pathway|-18.6;R-RNO-72172|mRNA Splicing|-18.5;R-RNO-72203|Processing of Capped Intron-Containing Pre-mRNA|-17.4
MyList_SUB1_MCODE_3	GO:0048489|synaptic vesicle transport|-9.4;GO:0016185|synaptic vesicle budding from presynaptic endocytic zone membrane|-9.2;GO:0097479|synaptic vesicle localization|-9.1
MyList_SUB1_MCODE_4	GO:1905168|positive regulation of double-strand break repair via homologous recombination|-7.1;GO:2000781|positive regulation of double-strand break repair|-6.4;GO:0045911|positive regulation of DNA recombination|-6.3
MyList_SUB1_MCODE_5	GO:0006888|endoplasmic reticulum to Golgi vesicle-mediated transport|-6.7;GO:0048193|Golgi vesicle transport|-5.6
LConly
Network	Annotation
MyList	R-RNO-8953854|Metabolism of RNA|-8.3;R-RNO-72203|Processing of Capped Intron-Containing Pre-mRNA|-7.9;R-RNO-72163|mRNA Splicing - Major Pathway|-6.9
MyList_MCODE_ALL	R-RNO-8953854|Metabolism of RNA|-7.1;R-RNO-72203|Processing of Capped Intron-Containing Pre-mRNA|-6.8;R-RNO-72163|mRNA Splicing - Major Pathway|-5.9
MyList_SUB1_MCODE_1	R-RNO-72163|mRNA Splicing - Major Pathway|-9.1;R-RNO-72172|mRNA Splicing|-9.0;R-RNO-72203|Processing of Capped Intron-Containing Pre-mRNA|-8.5
MyList_SUB1_MCODE_2	GO:0006412|translation|-6.3;rno03010|Ribosome|-6.3;GO:0043043|peptide biosynthetic process|-6.2
MyList_SUB1_MCODE_3	rno01232|Nucleotide metabolism|-9.5;GO:0046037|GMP metabolic process|-8.2;GO:0009167|purine ribonucleoside monophosphate metabolic process|-7.4
MyList_SUB1_MCODE_5	R-RNO-399719|Trafficking of AMPA receptors|-8.7;R-RNO-399721|Glutamate binding, activation of AMPA receptors and synaptic plasticity|-8.7;R-RNO-112314|Neurotransmitter receptors and postsynaptic signal transmission|-6.6
MyList_SUB1_MCODE_6	GO:0043161|proteasome-mediated ubiquitin-dependent protein catabolic process|-5.5;GO:0010498|proteasomal protein catabolic process|-5.1;GO:0006511|ubiquitin-dependent protein catabolic process|-4.8
mPOA
Network	Annotation
MyList	R-RNO-399721|Glutamate binding, activation of AMPA receptors and synaptic plasticity|-9.6;R-RNO-399719|Trafficking of AMPA receptors|-9.6;rno05016|Huntington disease|-8.6
MyList_MCODE_ALL	R-RNO-399721|Glutamate binding, activation of AMPA receptors and synaptic plasticity|-11.3;R-RNO-399719|Trafficking of AMPA receptors|-11.3;R-RNO-438066|Unblocking of NMDA receptors, glutamate binding and activation|-9.4
MyList_SUB1_MCODE_1	GO:0048268|clathrin coat assembly|-6.6;GO:0072583|clathrin-dependent endocytosis|-5.9;R-RNO-199992|trans-Golgi Network Vesicle Budding|-5.2
MyList_SUB1_MCODE_2	R-RNO-399719|Trafficking of AMPA receptors|-17.5;R-RNO-399721|Glutamate binding, activation of AMPA receptors and synaptic plasticity|-17.5;R-RNO-438066|Unblocking of NMDA receptors, glutamate binding and activation|-14.1
MyList_SUB1_MCODE_3	GO:1903312|negative regulation of mRNA metabolic process|-8.4;R-RNO-72163|mRNA Splicing - Major Pathway|-8.0;R-RNO-72172|mRNA Splicing|-7.9
MyList_SUB1_MCODE_6	GO:0051603|proteolysis involved in protein catabolic process|-4.5;GO:0030163|protein catabolic process|-4.2
NACShell
Network	Annotation
MyList	GO:0070142|synaptic vesicle budding|-6.7;GO:0010038|response to metal ion|-6.0;GO:0048268|clathrin coat assembly|-5.8
MyList_MCODE_ALL	GO:0070142|synaptic vesicle budding|-9.0;GO:0048268|clathrin coat assembly|-8.1;GO:0016185|synaptic vesicle budding from presynaptic endocytic zone membrane|-7.2
MyList_SUB1_MCODE_1	GO:0070142|synaptic vesicle budding|-10.7;GO:0048268|clathrin coat assembly|-9.8;GO:0016185|synaptic vesicle budding from presynaptic endocytic zone membrane|-8.4
MyList_SUB1_MCODE_2	R-RNO-5673000|RAF activation|-11.1;rno04720|Long-term potentiation|-10.0;rno05214|Glioma|-9.7
MyList_SUB1_MCODE_3	GO:0006412|translation|-4.0;GO:0043043|peptide biosynthetic process|-3.9;GO:0043604|amide biosynthetic process|-3.7
MyList_SUB1_MCODE_4	R-RNO-72163|mRNA Splicing - Major Pathway|-6.5;R-RNO-72172|mRNA Splicing|-6.5;R-RNO-72203|Processing of Capped Intron-Containing Pre-mRNA|-6.1
PLC
Network	Annotation
MyList	GO:0120035|regulation of plasma membrane bounded cell projection organization|-7.8;R-RNO-442755|Activation of NMDA receptors and postsynaptic events|-7.0;R-RNO-112314|Neurotransmitter receptors and postsynaptic signal transmission|-7.0
MyList_MCODE_ALL	GO:0000398|mRNA splicing, via spliceosome|-4.7;GO:0000375|RNA splicing, via transesterification reactions|-4.7;GO:0000377|RNA splicing, via transesterification reactions with bulged adenosine as nucleophile|-4.7
MyList_SUB1_MCODE_1	GO:0006412|translation|-4.3;GO:0043043|peptide biosynthetic process|-4.2;GO:0043604|amide biosynthetic process|-3.9
MyList_SUB1_MCODE_2	GO:0000375|RNA splicing, via transesterification reactions|-8.8;GO:0000377|RNA splicing, via transesterification reactions with bulged adenosine as nucleophile|-8.8;GO:0000398|mRNA splicing, via spliceosome|-8.8
MyList_SUB1_MCODE_3	rno04814|Motor proteins|-8.0;GO:0007018|microtubule-based movement|-6.7
MyList_SUB1_MCODE_4	GO:0030100|regulation of endocytosis|-4.6;GO:0006897|endocytosis|-4.2;GO:0060627|regulation of vesicle-mediated transport|-3.9
Raphe
Network	Annotation
MyList	R-RNO-199991|Membrane Trafficking|-9.8;R-RNO-5653656|Vesicle-mediated transport|-9.4;rno05016|Huntington disease|-8.9
MyList_MCODE_ALL	rno05016|Huntington disease|-13.9;rno05012|Parkinson disease|-13.4;rno05020|Prion disease|-13.2
MyList_SUB1_MCODE_1	WP302|Proteasome degradation|-11.3;rno03050|Proteasome|-8.7;GO:0010498|proteasomal protein catabolic process|-8.2
MyList_SUB1_MCODE_2	R-RNO-72172|mRNA Splicing|-10.3;R-RNO-72203|Processing of Capped Intron-Containing Pre-mRNA|-9.6;R-RNO-72163|mRNA Splicing - Major Pathway|-8.2
MyList_SUB1_MCODE_3	GO:0048489|synaptic vesicle transport|-15.1;GO:0070142|synaptic vesicle budding|-15.1;GO:0097479|synaptic vesicle localization|-14.6
MyList_SUB1_MCODE_4	rno00190|Oxidative phosphorylation|-12.1;rno04932|Non-alcoholic fatty liver disease|-11.7;GO:0032981|mitochondrial respiratory chain complex I assembly|-11.2
MyList_SUB1_MCODE_5	GO:0032787|monocarboxylic acid metabolic process|-4.0
MyList_SUB1_MCODE_6	R-RNO-194315|Signaling by Rho GTPases|-4.9;R-RNO-9716542|Signaling by Rho GTPases, Miro GTPases and RHOBTB3|-4.9
MyList_SUB2_MCODE_7	R-RNO-204005|COPII-mediated vesicle transport|-7.6;GO:0006888|endoplasmic reticulum to Golgi vesicle-mediated transport|-6.7;R-RNO-199977|ER to Golgi Anterograde Transport|-6.7
venDG
Network	Annotation
MyList	R-RNO-199991|Membrane Trafficking|-10.0;R-RNO-5653656|Vesicle-mediated transport|-9.7;R-RNO-2132295|MHC class II antigen presentation|-7.8
MyList_MCODE_ALL	R-RNO-199991|Membrane Trafficking|-9.7;R-RNO-5653656|Vesicle-mediated transport|-9.5;GO:0048268|clathrin coat assembly|-7.8
MyList_SUB1_MCODE_1	R-RNO-438066|Unblocking of NMDA receptors, glutamate binding and activation|-9.5;R-RNO-442755|Activation of NMDA receptors and postsynaptic events|-8.7;R-RNO-913531|Interferon Signaling|-7.0
MyList_SUB1_MCODE_2	GO:0016071|mRNA metabolic process|-8.3;GO:0000375|RNA splicing, via transesterification reactions|-8.3;GO:0000377|RNA splicing, via transesterification reactions with bulged adenosine as nucleophile|-8.3
MyList_SUB1_MCODE_3	GO:0048268|clathrin coat assembly|-11.4;GO:0072583|clathrin-dependent endocytosis|-10.5;R-RNO-8856828|Clathrin-mediated endocytosis|-8.2
MyList_SUB1_MCODE_5	R-RNO-204005|COPII-mediated vesicle transport|-7.6;GO:0006888|endoplasmic reticulum to Golgi vesicle-mediated transport|-6.7;R-RNO-199977|ER to Golgi Anterograde Transport|-6.7
