# Supplementary material for: Changes in RNA Splicing: A New Paradigm of Transcriptional Responses to Probiotic Action in the Mammalian Brain
Source: Microorganisms. 2025 Jan 14;13(1):165. doi: 10.3390/microorganisms13010165 (PMC11767420; doi:10.3390/microorganisms13010165)
Supplement: Supplementary file 1 [file microorganisms-13-00165-s001.zip › Table S5. Summary of differentially expressed genes..xlsx]

## Sheet: BLA
#ID	C-BLA-Rep1_Count	C-BLA-Rep2_Count	C-BLA-Rep3_Count	C-BLA-Rep4_Count	C-BLA-Rep5_Count	P-BLA-Rep1_Count	P-BLA-Rep2_Count	P-BLA-Rep3_Count	P-BLA-Rep4_Count	P-BLA-Rep5_Count	C-BLA-Rep1_FPKM	C-BLA-Rep2_FPKM	C-BLA-Rep3_FPKM	C-BLA-Rep4_FPKM	C-BLA-Rep5_FPKM	P-BLA-Rep1_FPKM	P-BLA-Rep2_FPKM	P-BLA-Rep3_FPKM	P-BLA-Rep4_FPKM	P-BLA-Rep5_FPKM	Pvalue	FDR	log2FC	regulated
1600012H06Rik	71	46	50	51	101	40	53	75	52	37	1.09981	0.766924	0.94155	0.949187	1.35762	0.567324	0.578441	0.640124	0.787577	0.567848	0.00132522	0.00265781	-0.644353	down
A2m	57	33	50	33	45	18	27	38	14	31	0.789257	0.46939	0.739917	0.483485	0.502645	0.221449	0.219035	0.288308	0.171658	0.303306	4.23e-06	1.05e-05	-1.14995	down
AABR07001519.1	85	80	70	76	166	58	89	105	67	62	3.78369	4.22904	4.29718	4.05757	6.60554	2.49602	2.59641	2.88725	3.24356	2.13786	0.000158072	0.000347901	-0.656844	down
AABR07001910.1	96	75	43	44	100	26	62	61	35	57	1.66475	1.33235	0.799324	0.828245	1.39045	0.417993	0.644122	0.585374	0.539671	0.696121	4.48e-05	0.000103321	-0.916126	down
AABR07002209.1	209	260	203	194	335	10	24	18	12	17	2.67454	3.22387	2.63527	2.56555	3.32338	0.098203	0.164025	0.13469	0.117641	0.13527	3.02e-100	4.93e-98	-4.24693	down
AABR07002467.1	41	36	23	30	43	2	7	9	9	3	1.03949	0.937215	0.633449	0.83952	0.867514	0.036832	0.096425	0.11917	0.192661	0.045471	6.93e-16	4.57e-15	-2.88261	down
AABR07002473.1	36	39	35	33	33	0	7	0	4	0	0.810529	0.907952	0.847176	0.806616	0.598298	0	0.082325	0	0.08093	0	3.13e-17	2.36e-16	-4.38311	down
AABR07002784.1	75	77	58	67	120	49	57	87	57	47	1.72697	1.81053	1.44295	1.67748	2.21092	1.02699	0.785887	1.10696	1.17949	0.764203	1.68e-05	4e-05	-0.756612	down
AABR07004539.1	37	33	25	28	36	2	4	13	6	5	1.65048	1.50294	1.186	1.35646	1.26894	0.083098	0.106293	0.31676	0.235127	0.145466	1.31e-14	7.56e-14	-2.78303	down
AABR07004560.1	34	27	24	28	25	2	2	6	6	4	2.76306	2.26062	2.08534	2.43455	1.67571	0.121484	0.080879	0.269613	0.398274	0.204405	5.95e-14	3.19e-13	-3.14997	down
AABR07005031.1	22	19	20	18	17	63	57	64	92	55	1.55708	1.36396	1.48729	1.36102	0.928433	4.09298	2.39871	2.4907	5.87827	2.73315	5.46e-07	1.44e-06	1.49422	up
AABR07005779.1	81	71	75	69	90	162	179	267	125	179	2.17988	1.94503	2.23724	1.87934	1.81541	3.93225	2.94711	3.90476	2.89167	3.28005	1.35e-10	4.81e-10	0.875186	up
AABR07006724.1	44	35	37	42	62	32	48	47	24	27	0.740392	0.601923	0.659386	0.758042	0.834558	0.488341	0.474699	0.433725	0.359844	0.315144	0.000916001	0.0018692	-0.668972	down
AABR07007769.1	27	15	13	12	23	6	5	0	3	2	0.472463	0.261263	0.24885	0.227948	0.314345	0.085985	0.046641	0	0.037107	0.024783	5.37e-08	1.5e-07	-2.79152	down
AABR07008681.1	21	35	31	25	34	5	7	4	4	3	0.674185	1.16803	1.09029	0.868795	0.868819	0.128731	0.132126	0.065371	0.105145	0.058232	2.28e-14	1.28e-13	-3.03321	down
AABR07009260.1	43	54	49	55	81	2	9	4	0	6	0.593047	0.763195	0.724627	0.822052	0.895215	0.01719	0.067799	0.026531	0	0.054735	3.32e-27	5.34e-26	-4.11969	down
AABR07010333.1	61	36	57	61	116	4	5	11	3	8	2.5875	1.56333	2.57985	2.80667	3.92769	0.15597	0.110652	0.255226	0.11226	0.216902	3.46e-26	5.23e-25	-3.76033	down
AABR07010907.1	33	45	23	38	50	1	4	7	0	5	0.638057	0.887727	0.474403	0.784704	0.768312	0.014674	0.041939	0.065442	0	0.063737	1.05e-18	9.08e-18	-3.85738	down
AABR07011057.1	42	37	29	38	61	3	7	11	5	7	0.733229	0.662683	0.536072	0.730692	0.850738	0.036495	0.064	0.102743	0.079557	0.075726	5.13e-20	4.96e-19	-3.00628	down
AABR07013065.1	19	17	27	25	22	2	0	2	3	1	0.59218	0.541553	0.908185	0.856487	0.548426	0.032208	0	0.018212	0.075351	0.011888	4.82e-12	2.05e-11	-4.14531	down
AABR07014125.1	39	39	35	32	43	4	6	10	2	5	0.207176	0.216117	0.204337	0.186122	0.182204	0.017514	0.017139	0.029451	0.009542	0.016466	1.09e-19	1.02e-18	-3.18068	down
AABR07014573.2	23	30	26	23	35	0	4	0	0	2	0.245164	0.321216	0.297817	0.26719	0.292956	0	0.025126	0	0	0.012315	6.33e-14	3.38e-13	-4.88563	down
AABR07016310.1	76	64	54	68	98	20	31	42	14	18	3.53695	3.04925	2.72523	3.45736	3.63961	0.83948	0.845362	1.0784	0.567331	0.585719	1.07e-20	1.1e-19	-1.90095	down
AABR07021384.1	98	75	53	54	148	122	224	283	121	226	13.7911	10.793	8.00328	8.30848	16.6304	15.8186	18.8886	22.1133	15.4212	22.4387	1.34e-05	3.21e-05	0.846641	up
AABR07021863.1	28	15	15	23	19	13	23	19	13	16	0.57452	0.301174	0.297743	0.506496	0.295751	0.241401	0.270782	0.216488	0.236055	0.223077	0.0411096	0.0656786	-0.619927	down
AABR07024442.1	14	15	15	12	27	15	15	16	9	11	1.85715	1.96572	2.04482	1.62661	2.87745	1.84833	1.12609	1.1654	1.03418	1.00439	0.0412656	0.0659126	-0.668966	down
AABR07024637.1	26	16	13	19	22	5	9	13	5	7	0.337136	0.204439	0.17216	0.261961	0.21993	0.053807	0.064985	0.087008	0.04863	0.059294	3.86e-06	9.64e-06	-1.67578	down
AABR07025089.1	15	12	17	18	26	3	9	4	4	5	0.453538	0.356758	0.569558	0.587864	0.646129	0.070157	0.158246	0.062791	0.086206	0.108795	2.75e-07	7.37e-07	-2.17267	down
AABR07025140.1	83	85	67	82	139	12	19	45	12	14	0.958131	1.0011	0.824687	1.03401	1.26514	0.119533	0.128557	0.284548	0.120863	0.10783	1.26e-25	1.82e-24	-2.54616	down
AABR07025272.1	99	85	77	76	140	12	20	28	11	15	1.01384	0.888242	0.849187	0.843471	1.14318	0.107825	0.122322	0.156698	0.093966	0.103982	1.72e-40	5.48e-39	-2.83067	down
AABR07025743.1	26	13	24	24	14	18	12	19	16	11	1.38799	0.676588	1.32957	1.38187	0.574158	0.867893	0.355752	0.539821	0.753902	0.378087	0.0323049	0.0526665	-0.764551	down
AABR07026311.1	243	330	288	398	553	194	326	347	191	249	16.2862	22.6386	20.8042	29.1404	29.6068	11.9745	13.0254	12.8284	11.5557	11.7366	1.75e-08	5.07e-08	-0.833011	down
AABR07026317.1	485	431	395	397	879	669	1719	2039	623	1165	39.238	35.7854	35.1072	35.6594	56.8342	50.3129	83.6872	91.2975	45.6742	66.5253	0.000183143	0.000401138	0.864637	up
AABR07027267.1	17	22	23	24	21	0	3	3	2	3	0.265975	0.352982	0.403082	0.418466	0.267801	0	0.02681	0.02329	0.025051	0.029146	4.59e-12	1.96e-11	-3.67414	down
AABR07030861.1	20	29	20	31	28	42	51	72	63	45	0.401632	0.615139	0.445082	0.696153	0.462866	0.793938	0.627365	0.826748	1.18246	0.649963	0.00272148	0.00525441	0.750331	up
AABR07031491.2	2142	2013	2140	2065	2761	3894	5348	6228	3601	4258	44.9375	43.5825	54.1068	47.711	54.1856	75.2992	67.0877	79.7964	74.6878	63.3813	2.18e-36	5.83e-35	0.70632	up
AABR07034315.1	66	62	73	69	108	66	68	73	53	48	9.44755	9.14659	11.3039	10.7615	12.4274	8.72843	5.8523	5.78364	6.93818	4.81714	0.00026253	0.000566529	-0.632855	down
AABR07034362.1	30	18	22	29	19	14	17	22	13	8	3.2374	1.93699	2.48515	3.43926	1.65085	1.35532	1.09076	1.29563	1.24386	0.557612	0.000866222	0.00177247	-1.06009	down
AABR07035091.1	49	28	29	30	38	61	89	93	44	52	10.0435	5.89228	6.42674	6.78073	6.24321	11.5375	10.99	10.5767	8.11415	7.60076	0.0027007	0.00521671	0.58779	up
AABR07035787.1	325	280	274	250	366	538	757	836	512	548	7.36327	6.59462	6.79974	6.1982	6.5986	11.2086	10.1944	10.4161	10.6481	8.64521	2.15e-25	3.06e-24	0.735674	up
AABR07036375.1	15	14	15	13	24	12	17	14	9	12	2.85868	2.65173	3.03695	2.6537	3.70967	2.05729	1.91725	1.50712	1.44918	1.52591	0.0330589	0.053749	-0.688492	down
AABR07036498.1	23	15	12	17	14	0	17	17	12	0	5.7273	3.59485	2.96449	4.46527	2.78217	0	2.44707	2.326	2.69447	0	0.0358092	0.0578471	-1.27322	down
AABR07037203.1	73	70	81	98	113	51	87	89	29	64	3.09247	3.05136	3.73112	4.57863	3.84662	1.99643	2.21382	2.09303	1.11854	1.93228	6.21e-06	1.53e-05	-0.835703	down
AABR07038355.1	61	59	45	46	67	19	27	36	16	24	0.786218	0.66204	0.626454	0.671367	0.582486	0.111838	0.122411	0.129066	0.093498	0.108012	5.02e-14	2.71e-13	-1.55526	down
AABR07039210.1	179	113	110	122	196	268	334	479	215	287	2.50623	1.62289	1.66883	1.86654	2.20245	3.47468	3.18333	3.72573	3.10322	2.84131	2.06e-10	7.2e-10	0.777101	up
AABR07039210.2	289	282	231	263	348	581	844	1116	531	663	4.53189	4.54294	3.91702	4.51147	4.36876	8.43936	7.92646	9.70311	7.56073	7.34988	1.69e-36	4.53e-35	1.02688	up
AABR07039336.2	1418	1300	1432	1328	1281	1007	1212	1246	972	917	35.2208	33.1232	38.4345	36.048	25.4049	23.1005	17.9703	17.1016	21.8665	16.0587	7.84e-09	2.33e-08	-0.692645	down
AABR07039356.1	34	23	23	28	46	37	74	92	49	47	3.96461	2.68882	2.79577	3.49058	4.28307	3.95672	5.09651	5.90058	5.1216	3.81849	0.00523555	0.00972397	0.588571	up
AABR07039446.2	35	23	31	23	30	21	16	37	11	23	0.492857	0.342568	0.474919	0.34721	0.335708	0.276477	0.14353	0.294796	0.137546	0.22697	0.00658645	0.0120657	-0.771986	down
AABR07041778.1	231	196	183	206	163	599	532	556	640	399	16.5766	14.4844	14.2356	16.1823	9.35931	39.7958	22.8765	22.1403	41.7689	20.2786	7.48e-06	1.83e-05	1.16644	up
AABR07043115.1	20	14	21	23	30	4	9	8	7	4	0.291413	0.204772	0.33223	0.381378	0.364796	0.049184	0.073566	0.061358	0.084389	0.036207	1.89e-08	5.44e-08	-2.11571	down
AABR07044383.1	49	22	16	27	35	4	11	8	0	6	3.2194	1.45636	1.12543	1.94239	1.85624	0.232858	0.427807	0.258471	0	0.23912	6.74e-11	2.49e-10	-2.75178	down
AABR07044631.2	9	17	19	16	22	29	46	71	34	35	0.222496	0.429854	0.518943	0.441625	0.435784	0.682811	0.694038	1.00781	0.773866	0.622418	0.000256277	0.000553779	0.987681	up
AABR07044900.1	51	54	40	36	47	30	39	30	31	28	1.08667	1.19819	0.991353	0.883209	0.815789	0.597577	0.48477	0.361893	0.588462	0.416291	8.33e-05	0.000188045	-0.872123	down
AABR07048271.1	75	54	70	61	71	96	156	154	118	121	10.2131	7.50912	10.216	9.00017	7.71387	12.0511	12.7326	11.6305	14.5332	11.6594	5.7e-05	0.000130446	0.605207	up
AABR07049149.1	24	27	20	20	26	13	20	26	10	19	3.38701	3.83378	2.98229	2.9719	2.91011	1.63658	1.69512	1.99313	1.26656	1.85675	0.00439497	0.00824332	-0.788231	down
AABR07049516.1	257	262	211	228	391	330	717	814	318	535	44.5407	46.4224	39.3873	43.0548	54.126	52.7822	74.2306	77.9495	49.942	65.3952	2.11e-06	5.35e-06	0.618367	up
AABR07050391.1	32	37	27	32	46	7	9	7	4	0	1.04967	1.23141	1.06267	1.15	1.21856	0.182075	0.172415	0.116833	0.092605	0	8.4e-17	6.08e-16	-3.05393	down
AABR07051787.1	73	80	72	68	101	35	74	97	52	44	1.80486	2.02044	1.92847	1.82459	1.99095	0.781154	1.09069	1.31852	1.15491	0.758925	8.83e-06	2.15e-05	-0.765044	down
AABR07053236.1	81	91	70	80	100	13	40	30	12	20	3.42603	3.96271	3.20385	3.70172	3.39804	0.492578	1.00195	0.695776	0.442171	0.584439	2.44e-27	3.95e-26	-2.26596	down
AABR07053472.1	80	39	73	42	89	103	157	163	104	103	4.01594	2.00354	3.98381	2.32582	3.56926	4.79281	4.75317	4.56286	4.75474	3.66673	0.000502117	0.00105448	0.613186	up
AABR07053830.1	26	27	19	18	44	5	20	10	7	10	1.1202	1.16757	0.862491	0.824319	1.47225	0.16065	0.536535	0.225288	0.237705	0.259277	3.63e-07	9.66e-07	-1.71887	down
AABR07054286.1	17	24	15	22	28	14	15	14	6	10	0.146701	0.215159	0.142965	0.208071	0.19767	0.110241	0.073191	0.067119	0.043794	0.052794	0.000182073	0.00039892	-1.20514	down
AABR07054362.1	29	18	27	21	63	37	92	129	36	92	3.95378	2.48652	4.09337	3.1108	7.06711	4.78489	7.67223	9.96065	4.50453	9.09841	0.00197938	0.00388697	0.91455	up
AABR07054456.2	65	80	53	74	75	58	59	68	58	45	13.018	16.4483	11.5028	16.1474	12.0159	10.7782	7.04973	7.57024	10.4227	6.36978	0.00139529	0.00279032	-0.611341	down
AABR07054469.1	15	19	14	16	23	7	12	15	11	9	1.62298	2.17715	1.68354	1.88821	2.07766	0.652743	0.771723	0.940505	1.07445	0.666827	0.00167892	0.0033276	-1.04557	down
AABR07056369.1	27	26	23	27	20	9	0	17	8	13	0.514138	0.517385	0.483139	0.554995	0.304716	0.160002	0	0.178607	0.123574	0.168245	7.55e-05	0.000170962	-1.74381	down
AABR07058284.1	36	24	25	22	16	0	22	0	0	0	6.57569	4.5191	4.98763	4.40173	2.34415	0	2.38331	0	0	0	0.0406446	0.0650026	-3.13657	down
AABR07060610.1	15	14	11	19	43	16	75	64	20	57	1.33248	1.24153	1.03176	1.7808	3.0709	1.27417	4.0212	3.17126	1.55102	3.57587	0.027904	0.046023	0.805802	up
AABR07060872.1	24	36	16	25	47	3	14	14	16	13	2.27253	3.60281	1.47908	2.50864	3.75868	0.276884	0.612567	0.554851	1.04649	0.769179	4.42e-06	1.1e-05	-1.62435	down
AABR07069611.1	75	87	48	67	142	16	15	25	18	21	10.5715	12.5775	7.2552	10.4112	16.0739	2.07063	1.23347	1.95327	2.30088	2.10375	2.22e-22	2.58e-21	-2.45008	down
AABR07069837.1	95	71	60	90	105	9	13	18	14	10	4.62266	3.42089	2.90437	4.45013	3.98868	0.323628	0.433688	0.422838	0.507584	0.293078	9.93e-37	2.68e-35	-3.07365	down
AABR07070307.1	12	27	15	9	16	30	50	53	22	39	0.114891	0.279747	0.158373	0.099718	0.123496	0.278921	0.301959	0.299369	0.203086	0.28027	0.00188033	0.0037015	0.906964	up
AABR07071294.1	58	53	58	56	75	46	64	43	44	30	10.1431	9.60696	11.0783	10.7379	10.5807	7.46122	6.73789	4.15662	6.97368	3.67216	0.000217053	0.000471752	-0.745065	down
AABR07072356.1	285	242	278	299	371	219	295	297	177	217	22.2417	19.3228	23.3986	25.4859	23.1269	15.7364	13.7162	12.8149	12.5063	11.9281	2.06e-11	8.13e-11	-0.652077	down
AABR07072639.2	19	15	18	18	17	13	11	19	15	11	1.33117	1.06692	1.41572	1.41683	0.984612	0.816902	0.461235	0.740693	0.936335	0.561796	0.0347754	0.0563294	-0.687553	down
AABR07073181.1	16	8	9	13	17	22	32	50	26	30	0.070385	0.035163	0.04069	0.063146	0.060338	0.091882	0.087796	0.127358	0.107591	0.098826	0.000801331	0.00164565	0.982883	up
Aadac	20	21	15	19	23	0	0	0	0	0	0.743991	0.725609	0.575558	0.760162	0.660996	0	0	0	0	0	2.25e-13	1.13e-12	-7.06599	down
Aak1	2366	2310	2040	2056	3077	3825	5552	6468	3680	4417	19.4227	19.0426	17.8216	18.2192	19.7071	28.7431	26.9051	29.0992	27.2276	25.3881	7e-52	3.5e-50	0.656408	up
Aatk	123	116	103	102	132	207	255	297	234	246	1.80398	1.75643	1.64107	1.63759	1.55234	2.82873	2.25264	2.4331	3.13518	2.56727	1.35e-09	4.3e-09	0.768286	up
Abca13	63	49	60	55	100	9	26	13	10	6	0.265021	0.212924	0.273103	0.251184	0.339915	0.032721	0.065252	0.029795	0.036958	0.017908	3.31e-23	4.08e-22	-2.71558	down
Abca14	33	36	18	31	44	0	5	8	5	4	0.36988	0.411556	0.220538	0.385222	0.398686	0	0.02756	0.047511	0.050262	0.030104	1.28e-15	8.18e-15	-3.24508	down
Abca2	713	619	498	549	789	1553	2319	2612	1623	1805	5.62765	5.00699	4.24766	4.7899	5.07699	11.6211	10.9382	11.4154	11.6057	10.0589	4.05e-92	5.71e-90	1.29231	up
Abca6	18	12	17	12	23	5	9	8	7	9	0.203094	0.138991	0.20095	0.141097	0.204449	0.045799	0.059184	0.04945	0.067746	0.071759	0.000101213	0.000226941	-1.45241	down
Abca9	24	31	27	27	39	16	21	25	19	29	0.180799	0.243411	0.217456	0.219638	0.239022	0.110299	0.092407	0.104893	0.127864	0.153473	0.00307325	0.00589169	-0.769886	down
Abcb10	107	90	78	95	115	146	273	263	151	188	2.06251	1.76506	1.62972	1.99622	1.77609	2.61178	3.15687	2.81711	2.6414	2.56619	1.48e-09	4.7e-09	0.702582	up
Abcb11	15	15	13	18	19	0	3	5	0	10	0.189507	0.198188	0.180795	0.259281	0.21063	0	0.017632	0.032596	0	0.089399	2.87e-06	7.23e-06	-2.53706	down
Abcc9	96	82	76	95	113	139	202	275	146	142	0.96707	0.844128	0.824186	1.04215	0.911863	1.29868	1.21981	1.53822	1.33323	1.01502	3.77e-06	9.43e-06	0.59607	up
Abcd1	49	32	46	37	64	77	103	127	78	94	1.01455	0.669257	1.002	0.830275	1.05605	1.47093	1.27744	1.46075	1.46554	1.35639	1.4e-05	3.35e-05	0.722378	up
Abcd4	30	26	24	22	56	26	41	22	15	15	0.78149	0.691706	0.677087	0.608645	1.16975	0.624658	0.632978	0.308727	0.335934	0.270068	0.0107138	0.0189989	-0.74166	down
Abcg3l2	25	31	20	39	39	22	25	14	16	20	0.61285	0.762377	0.528759	1.0371	0.762619	0.485619	0.352921	0.185834	0.33979	0.339932	0.000698163	0.00144357	-0.99585	down
Abcg3l4	38	39	26	38	45	23	20	21	14	19	0.915377	0.972426	0.670232	1.01578	0.863981	0.509138	0.283591	0.284986	0.29673	0.315469	2.84e-07	7.61e-07	-1.28259	down
Abcg4	78	84	76	70	96	175	196	213	112	142	1.32777	1.47666	1.3997	1.30028	1.31394	2.76347	1.9977	2.01886	1.73835	1.71251	3.06e-07	8.18e-07	0.693027	up
Abhd17a	149	173	162	143	206	221	399	495	289	348	6.83584	8.15174	8.01619	7.16825	7.57065	9.39225	10.9495	12.5946	12.0152	11.2893	3.57e-09	1.09e-08	0.701724	up
Abhd2	163	129	122	132	161	261	402	485	308	311	4.33711	3.52702	3.50798	3.84838	3.4412	6.45392	6.43106	7.17638	7.46884	5.85461	4.49e-20	4.36e-19	0.959577	up
Abi3	40	34	25	38	47	26	41	30	32	24	1.54908	1.35001	1.04147	1.60114	1.46825	0.920148	0.961347	0.649619	1.12771	0.623526	0.00917941	0.0164482	-0.604043	down
Abi3bp	45	43	35	48	64	18	42	29	25	24	0.553455	0.543143	0.46287	0.648336	0.63322	0.206077	0.310551	0.19578	0.283446	0.2075	3.33e-07	8.89e-07	-1.12388	down
Abraxas1	27	31	20	33	55	20	27	35	21	18	1.18966	1.40063	0.925576	1.57738	1.96612	0.804476	0.709473	0.867819	0.814915	0.561975	0.00177626	0.00350788	-0.800259	down
AC080157.1	93	73	59	73	104	35	56	52	39	33	3.33453	2.68241	2.28006	2.85539	2.97558	1.14816	1.19927	1.02136	1.25179	0.834751	1.52e-13	7.83e-13	-1.25493	down
AC094055.1	36	28	27	27	36	51	78	82	57	50	1.25538	1.01164	1.00584	1.04614	1.01831	1.65682	1.66252	1.60811	1.83748	1.24291	0.000338209	0.000721793	0.687758	up
AC094212.1	418	332	473	408	522	264	331	437	254	268	16.0043	13.0541	19.572	17.0868	15.9779	9.33021	7.5634	9.24048	8.78922	7.24362	2.14e-13	1.08e-12	-0.836371	down
AC095693.1	33	38	30	28	48	47	95	95	70	79	0.424797	0.513107	0.419272	0.390104	0.505858	0.563259	0.745835	0.688358	0.837099	0.729054	5.27e-05	0.000120699	0.773029	up
AC098459.1	89	86	89	65	107	71	81	82	54	62	5.91849	5.83191	6.36127	4.71043	5.70625	4.33741	3.22782	3.0052	3.22638	2.92296	1.21e-05	2.9e-05	-0.667239	down
AC105662.1	439	407	391	395	1029	466	1804	2003	389	1446	10.8537	10.3175	10.4465	10.6784	20.3525	10.6437	26.6602	27.4114	8.71732	25.2487	0.0441109	0.0700293	0.788648	up
AC107531.3	30	31	29	24	28	4	0	3	3	5	1.34529	1.62717	1.71837	1.20216	1.35961	0.129393	0	0.036448	0.056249	0.139571	4.92e-15	2.97e-14	-3.59096	down
AC110315.1	38	34	19	26	60	10	23	17	9	11	0.736284	0.667311	0.393009	0.541955	0.927477	0.174029	0.259182	0.176715	0.148754	0.151266	1.65e-08	4.77e-08	-1.68464	down
AC115277.1	125	104	93	108	78	367	340	362	436	277	8.99561	7.66287	7.2271	8.47602	4.47945	24.473	14.6745	14.4398	28.5303	14.1201	7.71e-08	2.13e-07	1.50022	up
AC118165.1	154	109	138	115	162	219	326	398	138	258	2.89797	2.24747	3.04105	2.32264	2.57505	3.81519	3.81506	4.18782	2.39646	3.59433	1.74e-05	4.13e-05	0.589274	up
AC128901.1	33	28	27	26	28	32	24	24	17	15	2.70885	2.32617	2.34665	2.31465	1.85084	2.42485	1.14911	1.06885	1.21863	0.822806	0.013548	0.023618	-0.686529	down
AC128960.1	311	251	262	252	580	318	1128	1371	265	949	46.2725	38.3237	42.1263	40.9212	68.9676	43.6501	100.264	112.873	35.649	99.6353	0.0175976	0.0300929	0.862245	up
AC129049.1	23	12	24	17	56	26	99	121	22	76	1.72114	0.89718	1.93116	1.40354	3.41791	1.82867	4.52278	5.13204	1.49076	4.12937	0.00844288	0.0152171	0.974519	up
AC135409.1	61	92	45	109	79	35	34	56	56	32	15.785	24.4635	12.5185	30.9208	16.3275	8.26414	5.2866	8.08096	13.015	5.7742	2.64e-05	6.2e-05	-1.19096	down
Acad9	1058	742	795	814	980	723	905	984	550	586	24.8228	17.8608	20.1656	20.9737	18.3811	15.6432	12.6934	12.7609	11.6905	9.78242	3.38e-10	1.16e-09	-0.593257	down
Acbd3	61	50	46	49	68	89	161	192	62	89	1.63969	1.38349	1.33038	1.44639	1.46677	2.22097	2.61121	2.87691	1.5169	1.69684	5.7e-05	0.000130293	0.708143	up
Acbd4	186	162	119	171	219	356	484	545	287	334	6.23215	5.07147	4.46227	5.93818	5.81395	11.4315	9.72468	10.1986	8.00424	7.89306	6.3e-19	5.57e-18	0.864579	up
Acd	210	160	183	180	277	361	514	553	352	353	9.81029	7.65853	9.23912	9.17961	10.3471	15.624	14.3923	14.327	14.9523	11.6725	2.2e-15	1.37e-14	0.726932	up
Ackr1	69	44	45	40	89	80	144	168	91	99	4.00275	2.62351	2.79466	2.52714	4.14439	4.28793	4.99739	5.38983	4.79501	4.06293	5.47e-05	0.000125179	0.663578	up
Acsf2	155	130	118	120	164	253	344	408	261	252	3.34332	2.8638	2.75028	2.81441	2.81183	5.03826	4.42543	4.86527	5.08742	3.82929	6.51e-15	3.88e-14	0.787893	up
Acsf3	107	109	99	98	107	166	235	254	157	194	3.23051	3.37243	3.22985	3.23391	2.58417	4.64529	4.24443	4.24487	4.30384	4.14184	4.04e-07	1.07e-06	0.586828	up
Acss3	30	21	24	28	36	7	29	16	11	11	0.605582	0.414394	0.50592	0.592762	0.559596	0.115604	0.337318	0.172496	0.185711	0.142285	2.04e-05	4.84e-05	-1.29344	down
Acta1	135	137	123	112	152	205	299	361	219	208	6.17226	6.42971	6.0667	5.57516	5.5273	8.66738	8.17211	9.12525	9.05791	6.71024	1.56e-08	4.53e-08	0.605098	up
Acta2	50	27	22	19	52	59	88	113	55	56	2.02802	1.12104	0.974213	0.837523	1.69232	2.23289	2.13959	2.55031	2.01838	1.60809	0.00043363	0.000917382	0.773865	up
Actn4	538	389	458	385	542	792	1016	1142	710	847	10.059	7.4912	9.38875	7.65397	8.19168	13.7869	11.4389	11.8271	12.005	11.2276	2.2e-13	1.1e-12	0.611201	up
Acvr2b	51	49	52	46	56	101	117	150	68	99	1.64975	1.58675	1.75703	1.57263	1.40944	2.96291	2.23506	2.67478	1.98965	2.24788	8.19e-06	2e-05	0.703729	up
Adad1	13	12	12	20	15	0	0	4	1	0	0.418852	0.401679	0.394929	0.692913	0.373376	0	0	0.061795	0.029218	0	2.45e-08	7.01e-08	-4.259	down
Adam19	33	49	36	58	100	119	182	206	87	110	0.344914	0.530995	0.412647	0.671545	0.860292	1.19105	1.16846	1.21946	0.852195	0.829708	1.79e-06	4.58e-06	0.986852	up
Adam28	34	32	21	25	20	0	5	3	4	5	0.734901	0.736964	0.4596	0.602185	0.395071	0	0.049108	0.031787	0.072158	0.062002	6.12e-13	2.92e-12	-3.33522	down
Adam7	21	21	20	23	29	0	3	0	0	0	0.387039	0.382402	0.392335	0.458243	0.421951	0	0.029656	0	0	0	1.41e-10	5.01e-10	-5.62151	down
Adamts10	132	84	78	65	96	65	70	103	57	56	2.31716	1.52419	1.44171	1.20985	1.549	1.0065	0.826209	1.10873	0.887347	0.82691	5.19e-05	0.000118915	-0.731076	down
Adamts12	28	37	22	33	37	14	37	28	15	13	0.214642	0.288058	0.180702	0.276696	0.229449	0.093492	0.16713	0.116131	0.100018	0.068783	0.000484109	0.0010183	-0.947148	down
Adamts19	70	61	50	57	81	43	45	50	30	35	1.04735	0.942879	0.810974	0.936639	0.969096	0.594862	0.406964	0.412919	0.406346	0.365653	1.74e-08	5.03e-08	-1.00173	down
Adamts2	8	6	5	13	7	19	26	24	15	20	0.13577	0.096524	0.088966	0.224454	0.086202	0.289238	0.260662	0.217268	0.229895	0.239204	0.00421952	0.00793776	1.04724	up
Adamts4	81	89	99	49	103	159	256	258	130	145	1.44122	1.62048	1.90791	0.948527	1.45404	2.61559	2.72446	2.54305	2.10056	1.81298	4.26e-07	1.13e-06	0.789754	up
Adamts5	54	61	53	56	70	23	47	33	13	23	0.917045	1.07767	0.973987	1.05096	0.96358	0.356385	0.47892	0.307162	0.199503	0.270492	7.22e-12	3.02e-11	-1.46818	down
Adamts6	54	77	51	76	91	32	66	70	34	54	0.566153	0.828029	0.581097	0.873657	0.766671	0.308411	0.416724	0.405287	0.322388	0.400762	1.58e-05	3.76e-05	-0.82492	down
Adap1	192	173	174	189	308	405	634	670	356	405	5.29408	4.99183	5.19042	5.71149	6.81197	10.3409	10.6492	10.2659	9.12334	7.92749	9.12e-21	9.36e-20	0.89136	up
Add1	1730	1552	1488	1543	2143	2974	4345	4722	2773	3440	29.6017	26.8817	27.1992	28.5403	29.1094	46.4283	43.8102	44.6699	43.1238	41.6503	1.4e-74	1.46e-72	0.751819	up
Adgb	24	29	33	28	35	20	12	11	7	9	0.291014	0.357784	0.418257	0.366623	0.333781	0.20213	0.073361	0.066658	0.068584	0.063463	2.39e-07	6.42e-07	-1.6786	down
Adgra2	53	36	37	50	79	107	141	176	113	115	0.632432	0.442018	0.474484	0.658136	0.762189	1.1872	1.01335	1.16932	1.23656	0.971865	2.96e-10	1.02e-09	1.01418	up
Adgrb1	58	100	100	51	108	230	571	604	246	486	0.652842	1.16118	1.21686	0.630258	0.981053	2.4001	3.88858	3.80399	2.52884	3.88879	7.93e-21	8.19e-20	1.95009	up
Adgrb2	314	295	353	266	490	668	1104	1130	736	791	4.17289	4.02702	5.06641	3.85134	5.20603	8.20402	8.77253	8.31658	8.86556	7.42313	5.4e-26	8.05e-25	1.01447	up
Adgrd1	29	14	18	18	25	38	34	58	29	46	0.369167	0.183859	0.252764	0.255764	0.252865	0.447544	0.258857	0.410749	0.331847	0.421915	0.0143215	0.0248628	0.634371	up
Adgre1	156	138	141	154	212	122	156	152	109	125	3.40261	2.90362	3.19359	3.6308	3.47274	2.32199	1.91669	1.73012	2.0596	1.81622	9.84e-08	2.71e-07	-0.616141	down
Adgre5	29	10	8	19	9	35	51	47	24	31	0.595848	0.1958	0.15701	0.41321	0.144078	0.651096	0.627031	0.530004	0.433206	0.445258	0.00485659	0.00906118	0.94066	up
Adgrl1	475	450	484	475	584	1419	2117	2444	1390	1713	5.22455	4.93052	5.88043	5.67543	5.02935	9.11594	9.27941	9.77608	12.4377	8.61154	7.25e-111	1.31e-108	1.51028	up
Adrm1	181	167	139	167	243	406	610	635	419	470	7.64919	7.25789	6.37061	7.72225	8.2425	15.9167	15.4605	14.8973	16.1053	14.0731	8.27e-41	2.67e-39	1.15214	up
Afap1	106	92	99	107	153	182	296	324	164	191	1.05172	0.934938	1.05717	1.15983	1.20892	1.67027	1.75734	1.78653	1.47623	1.33324	8.7e-10	2.84e-09	0.683169	up
Aff2	56	76	51	42	97	151	193	236	153	176	0.663812	0.915278	0.644001	0.540643	0.91037	1.64816	1.36723	1.54206	1.64088	1.47242	2.31e-14	1.29e-13	1.16259	up
Aff3	128	124	99	132	183	270	482	553	303	410	1.99567	1.9772	1.65164	2.24561	2.27764	3.87366	4.48578	4.89439	4.27123	4.50209	5.38e-28	9.03e-27	1.23509	up
Agap1	441	372	329	403	527	756	1332	1474	801	1035	5.34147	4.49434	4.12443	5.15962	4.91633	8.31352	9.4353	9.79891	8.56764	8.76386	2.82e-38	8.11e-37	1.01121	up
Agap2	425	369	390	313	468	1260	1731	2032	1131	1253	7.00769	5.06507	6.84942	5.36417	5.00685	15.6667	16.4035	17.6776	16.8304	13.1404	1.09e-108	1.89e-106	1.54897	up
Agap3	246	287	251	295	336	587	961	962	539	724	3.2087	3.97887	3.24415	4.34422	3.58835	7.29645	7.98965	7.36959	6.15191	7.03049	3.61e-32	7.75e-31	1.04013	up
Agbl1	23	24	18	23	27	6	10	8	9	8	0.322463	0.343765	0.269752	0.34549	0.304141	0.072115	0.082116	0.062646	0.10914	0.074223	4.36e-08	1.23e-07	-1.83853	down
Agmo	44	32	38	52	54	33	49	63	18	29	1.25581	0.880908	1.33369	1.62535	1.22646	0.83194	0.836523	1.01412	0.44578	0.589573	0.00858006	0.0154497	-0.596941	down
Ago2	237	263	196	256	310	466	774	801	511	628	5.40704	6.58904	4.80704	6.44132	5.66561	10.3877	11.0815	10.6959	11.6503	10.8077	6.16e-26	9.15e-25	0.972908	up
Agpat1	730	795	614	646	778	1373	1828	1887	1303	1355	13.9967	15.6412	12.7112	13.5377	11.907	24.3152	20.9275	20.0091	22.6412	18.3237	6.21e-20	5.94e-19	0.766276	up
Ahdc1	78	76	72	78	108	157	292	262	173	193	0.819716	0.82794	0.814233	0.89639	0.914491	1.53416	1.85158	1.54491	1.66153	1.44167	3.22e-17	2.42e-16	1.02365	up
Ak2	124	89	66	112	205	91	120	137	69	83	4.66255	3.44724	2.69575	4.60277	6.16544	3.1611	2.71836	2.87605	2.35109	2.2164	0.00126718	0.00254629	-0.586094	down
Akap17a	111	140	127	96	149	230	358	395	191	201	2.9509	3.82572	3.63553	2.77631	3.15515	5.65543	5.69222	5.8054	4.58861	3.76412	2.56e-09	7.95e-09	0.755789	up
Akap6	932	934	734	806	1113	1528	2301	2436	1329	1824	9.41061	7.55444	6.52621	9.13422	7.92379	11.451	10.8848	10.4276	9.35404	10.0182	3.61e-34	8.55e-33	0.695567	up
Akr1c14	34	36	16	23	43	17	23	35	13	16	0.812026	0.62057	0.293069	0.411973	0.580926	0.252552	0.277986	0.328773	0.198909	0.183605	0.000846146	0.0017336	-0.913034	down
Akr1c19	30	18	15	15	37	16	30	25	12	13	1.42291	0.903594	0.790545	0.764608	1.41988	0.726111	0.874592	0.659632	0.500074	0.418161	0.0389625	0.0625495	-0.615429	down
Akt3	735	679	567	642	889	1087	1704	1880	1079	1381	10.6529	10.0808	8.99101	10.1487	10.4351	14.5347	14.9608	15.1608	14.194	14.1048	6.2e-30	1.17e-28	0.661014	up
Alg3	129	126	114	122	181	268	428	402	220	257	4.00179	3.27063	2.83365	3.84981	3.74311	5.57664	5.78657	5.57267	4.72201	4.26427	2.01e-17	1.55e-16	0.862088	up
Alkbh4	25	16	24	28	45	55	87	108	56	63	0.895406	0.573513	0.957288	1.10378	1.31704	1.86927	1.90847	2.18627	1.86482	1.62792	3.33e-07	8.89e-07	1.05756	up
Alpl	28	27	12	13	30	57	75	105	56	55	0.76539	0.731559	0.330343	0.377365	0.636341	1.42101	1.22775	1.5904	1.38462	1.06149	8.86e-09	2.62e-08	1.3075	up
Alyref	140	145	127	126	228	246	387	367	204	285	7.54177	8.00843	7.41086	7.44029	9.80553	12.3238	12.4885	11.0045	9.99757	10.9008	9.31e-09	2.75e-08	0.605046	up
Amot	112	122	94	77	144	201	300	292	168	191	1.21162	1.35829	1.09708	0.906995	1.25034	2.01525	1.95079	1.7602	1.65571	1.46812	7.28e-10	2.4e-09	0.709788	up
Amotl1	28	26	31	31	60	93	155	147	106	106	0.504839	0.48933	0.61868	0.62894	0.882236	1.59491	1.71492	1.51074	1.78274	1.37702	1.19e-15	7.65e-15	1.44472	up
Angptl3	15	13	13	13	27	4	5	13	4	4	0.635618	0.542934	0.575461	0.609156	0.92682	0.136011	0.116743	0.311052	0.140801	0.092408	1.61e-05	3.85e-05	-1.80015	down
Ank1	58	53	55	34	64	98	90	121	92	96	0.80312	0.753728	0.935539	0.526804	0.964269	1.22783	0.619146	0.835335	1.09865	0.804274	0.00146822	0.00292636	0.587559	up
Ankar	35	29	34	42	52	14	22	20	11	27	0.422096	0.363022	0.443965	0.556796	0.505528	0.151571	0.156021	0.129261	0.116818	0.228424	1.42e-07	3.88e-07	-1.38374	down
Ankrd11	729	735	670	675	912	1437	2570	2655	1277	1818	3.75353	4.31146	3.00721	4.83429	3.27527	8.29028	9.89555	9.01896	8.0517	8.08625	8.54e-45	3.22e-43	1.00448	up
Ankrd13b	115	95	87	112	129	190	259	348	178	227	1.49774	1.26967	1.2301	1.59199	1.3418	2.29288	2.04997	2.51378	2.10344	2.09312	4.22e-12	1.81e-11	0.79234	up
Ankrd30a	43	55	37	46	73	2	4	5	2	3	0.384198	0.508756	0.357776	0.447504	0.522891	0.009231	0.017292	0.022639	0.009776	0.014058	1.08e-25	1.57e-24	-4.3476	down
Ankrd34a	306	286	249	213	346	485	767	753	415	502	6.59801	6.2982	5.88405	5.03304	5.9769	9.74139	9.96829	9.01558	8.13173	7.66692	1.52e-18	1.3e-17	0.694906	up
Ankrd50	107	101	84	105	141	187	231	316	172	190	1.22845	1.18567	1.03577	1.31412	1.28928	1.97745	1.58449	2.00441	1.78612	1.53222	6.81e-09	2.04e-08	0.668353	up
Ankrd52	38	41	28	37	51	117	195	198	137	153	0.631101	0.699712	0.572663	0.671478	0.681323	2.06883	2.04052	1.82712	2.12945	2.05914	1.2e-27	1.97e-26	1.68367	up
Ankrd54	35	93	31	63	19	131	185	164	121	120	1.07375	3.29181	1.02221	2.36972	0.464031	4.25488	3.77126	3.14857	3.74161	2.91993	0.00708521	0.0129341	1.17062	up
Ankrd63	422	327	253	299	420	673	1234	1374	648	998	1.79426	1.42381	1.16291	1.38877	1.42697	2.64158	3.0284	3.12093	2.49495	2.89136	2.33e-28	3.99e-27	1.14043	up
Ankrd9	133	343	70	287	276	374	638	769	429	469	0.951524	2.533	0.540915	2.25504	1.58553	2.48217	2.74236	3.05864	2.79914	2.38121	0.0197529	0.03348	0.892984	up
Anks1a	41	41	45	43	64	104	116	164	107	98	0.384929	0.394966	0.466099	0.444806	0.488054	0.914424	0.66231	0.865476	0.92751	0.658175	3.28e-09	1.01e-08	0.985968	up
Ano5	126	139	110	129	182	84	170	145	78	103	1.05897	1.19809	1.00337	1.18623	1.22314	0.646429	0.853682	0.670238	0.592037	0.606632	1.66e-06	4.25e-06	-0.615118	down
Anp32b	373	349	315	307	462	788	1112	1256	606	833	19.5019	17.5599	17.363	17.2996	17.5152	37.8074	29.5774	35.063	28.7985	28.1908	1.01e-46	4.06e-45	0.979273	up
Antxr1	26	20	25	22	18	39	58	66	40	55	0.509549	0.393789	0.538698	0.465789	0.279952	0.716606	0.692688	0.724537	0.712748	0.766042	0.000242322	0.000524655	0.844645	up
Anxa1	43	27	45	34	54	30	32	27	21	45	1.96847	1.2607	2.23681	1.70231	2.02404	1.21731	0.91213	0.660681	0.814268	1.49843	0.00648826	0.0118973	-0.711197	down
Anxa3	1346	1167	1098	1149	1518	672	914	1108	669	749	50.5009	45.2964	43.7756	48.3679	46.6221	21.5601	20.4227	22.3318	21.6354	19.0864	8.87e-62	6.28e-60	-0.968837	down
Aox4	24	23	22	19	22	13	13	19	10	6	0.296764	0.293094	0.310835	0.247382	0.220429	0.143481	0.097694	0.130554	0.124565	0.046875	0.00010253	0.000229723	-1.22621	down
Ap1b1	727	806	674	653	835	1408	1972	2289	1254	1531	12.6612	14.4892	12.7732	12.5075	11.6994	22.7547	20.5859	22.171	19.8604	18.9239	6.29e-35	1.56e-33	0.82268	up
Ap1g2	697	622	644	549	814	2212	3098	3457	1780	2388	6.59912	6.04565	6.59317	5.6766	6.15717	19.3531	17.527	18.1076	15.2753	15.956	1.35e-159	4.55e-157	1.59178	up
Ap1s3	37	24	23	14	25	10	26	19	15	16	1.18653	0.650868	0.65754	0.405571	0.538687	0.25117	0.423083	0.281311	0.35971	0.299481	0.00371986	0.00705027	-0.880835	down
Ap2a1	453	414	440	360	502	1009	1483	1563	1129	1149	7.91365	7.34197	8.34618	6.62217	6.70961	17.8635	15.3322	16.4529	19.7647	15.338	2.76e-44	1.02e-42	1.1945	up
Ap3d1	1092	1036	1005	946	1341	1889	3054	3187	1785	2147	15.3496	14.8771	15.1903	14.4778	15.0494	24.476	25.5903	24.9063	22.6565	21.1792	3.21e-62	2.34e-60	0.784093	up
Ap5b1	53	24	31	35	43	85	112	121	88	71	0.994949	0.446314	0.630266	0.718302	0.63768	1.46175	1.25031	1.25508	1.49724	1.02514	1.82e-07	4.92e-07	1.01224	up
Ap5s1	89	44	25	19	64	67	129	133	59	89	4.56717	2.50097	2.04827	1.60034	2.85716	3.66058	4.76053	4.7911	2.91826	3.22856	0.0210975	0.0355629	0.631748	up
Apba1	130	151	144	140	214	396	609	799	370	573	2.35251	2.79133	2.80788	2.76595	3.07811	6.65742	6.62038	8.03842	6.0858	9.20726	7.19e-37	1.96e-35	1.44607	up
Apba2	744	543	581	566	676	962	1432	1600	932	1106	18.3379	13.659	15.3985	15.2094	13.2617	21.8155	20.9988	21.7408	20.7848	19.1789	1.69e-14	9.59e-14	0.58669	up
Apc	2701	2656	2252	2405	3356	4162	6399	6892	4133	4969	19.0893	19.2361	17.1927	18.5828	18.9601	27.1775	27.0192	26.9378	26.4722	24.7795	3.63e-48	1.54e-46	0.630565	up
Apc2	299	297	267	258	398	557	819	903	618	670	1.91723	1.95725	1.85344	1.80521	2.03847	3.29595	3.14157	3.20777	3.59713	3.03883	1.53e-28	2.66e-27	0.884784	up
Aplp1	3631	3518	3446	3341	3954	9244	12204	13506	8273	9023	104.016	103.379	106.668	104.58	90.4869	244.565	208.769	213.898	214.712	182.325	6.39e-72	6.24e-70	1.1804	up
Apob	42	52	37	35	63	7	6	6	10	4	0.193397	0.24325	0.179949	0.175865	0.229971	0.028379	0.014489	0.014505	0.040492	0.010892	3e-21	3.18e-20	-3.12327	down
Arc	145	102	100	86	119	218	265	257	195	184	3.03087	2.19087	2.25047	1.96506	1.98139	4.20653	3.307	2.97099	3.69219	2.71784	8.36e-07	2.18e-06	0.678829	up
Arhgap11a	45	44	22	36	73	34	51	40	29	20	0.706813	0.701214	0.337356	0.603643	0.9111	0.449914	0.476217	0.337292	0.396516	0.200984	0.00778338	0.0141259	-0.668424	down
Arhgap21	654	550	465	498	671	923	1318	1618	884	1120	6.49405	5.6336	5.01984	5.42842	5.35999	8.46932	7.82853	8.92817	7.9349	7.85844	1.23e-23	1.54e-22	0.683944	up
Arhgap23	113	107	80	88	120	273	414	523	216	357	1.2991	1.26276	0.995744	1.10554	1.10331	2.89605	2.84619	3.32717	2.25081	2.89659	9.7e-33	2.15e-31	1.43111	up
Arhgap24	97	93	90	77	83	60	94	93	61	68	0.873374	0.833596	0.788467	0.703716	0.646031	0.565082	0.64046	0.524521	0.401529	0.434623	0.000105263	0.000235543	-0.600163	down
Arhgap27	44	39	49	40	40	73	111	130	72	81	0.637924	0.580376	0.777165	0.638363	0.459821	0.981942	0.975922	1.06077	0.955987	0.833069	8.63e-06	2.1e-05	0.759122	up
Arhgap31	25	18	27	17	37	36	55	71	33	69	0.35509	0.253436	0.409048	0.267271	0.419559	0.479397	0.460327	0.561549	0.423606	0.68557	0.0026969	0.00520986	0.736993	up
Arhgap32	780	789	657	747	934	1682	2468	2959	1691	2183	7.82512	8.10793	7.0102	8.02309	7.3439	15.2761	14.4913	16.1574	15.067	15.2297	4.23e-62	3.07e-60	1.12755	up
Arhgap33	152	177	157	150	211	450	667	663	463	521	2.19102	2.62181	2.45692	2.36468	2.4424	6.02364	5.76524	5.31099	6.0697	5.31833	6.41e-49	2.78e-47	1.35503	up
Arhgap35	949	796	722	741	1083	1398	2169	2381	1291	1589	7.55364	6.49573	6.20796	6.43826	6.88066	10.2758	10.3084	10.4744	9.31004	8.91782	9.26e-43	3.21e-41	0.675627	up
Arhgap39	109	132	109	115	149	281	394	435	215	303	1.55972	1.94747	1.69021	1.80733	1.71738	3.73862	3.39409	3.52384	2.80964	3.08251	6.19e-24	8.01e-23	1.03644	up
Arhgap44	717	653	542	585	900	1236	1922	1965	1219	1501	8.67402	8.06123	7.05247	7.7367	8.69799	13.9337	13.9601	13.1994	13.3362	12.8023	1.26e-47	5.25e-46	0.855782	up
Arhgap45	64	62	70	50	79	38	55	25	53	35	1.07453	1.06256	1.28041	0.902994	1.05636	0.588316	0.549924	0.227345	0.807012	0.414024	0.000216623	0.000470868	-0.955569	down
Arhgdia	1799	1509	1435	1443	1946	2967	3972	3992	2884	2838	69.4964	59.3903	59.6994	60.6568	59.0615	104.352	89.3315	83.5036	98.0622	75.6663	1.34e-22	1.59e-21	0.691378	up
Arhgef11	68	88	91	66	85	155	215	248	159	187	0.648984	0.891033	0.970271	0.691197	0.656138	1.41432	1.24157	1.32317	1.38441	1.44981	6.74e-11	2.49e-10	0.911961	up
Arhgef12	313	255	225	196	304	420	656	747	428	488	3.68934	3.104	2.86822	2.51517	2.8836	4.56307	4.63704	4.88712	4.5756	4.06466	6.23e-17	4.57e-16	0.718848	up
Arhgef17	357	358	349	325	464	838	1079	1248	679	784	2.94526	3.03128	3.11772	2.93723	3.06276	6.40068	5.32786	5.70422	5.08328	4.57784	9.83e-42	3.28e-40	0.957862	up
Arhgef18	122	103	89	77	166	150	252	307	165	197	1.32066	1.13824	1.02368	0.903556	1.4349	1.49953	1.63149	1.83747	1.62199	1.50705	2.91e-06	7.33e-06	0.587724	up
Arhgef25	238	202	205	197	281	370	529	596	317	378	5.81157	5.12899	5.4064	5.33026	5.44614	8.37983	7.73449	8.07856	7.07241	6.51329	9.62e-15	5.62e-14	0.597913	up
Arhgef38	17	27	23	17	14	4	3	11	5	0	0.257548	0.415104	0.370201	0.275972	0.167302	0.042245	0.022754	0.083477	0.06303	0	3.17e-07	8.46e-07	-2.51412	down
Arhgef7	165	189	187	205	232	319	466	478	291	366	2.08523	2.44642	2.55827	2.9569	2.33589	3.8836	3.6915	3.34112	3.32674	3.3437	9.63e-10	3.13e-09	0.607337	up
Arid1a	639	534	523	496	809	1161	1760	1984	1028	1364	3.3803	2.89907	2.98541	2.86585	3.41769	5.70754	5.56883	5.84592	4.9647	5.11912	2.11e-53	1.13e-51	0.919624	up
Arid5a	38	26	35	36	66	70	119	94	63	76	0.950786	0.651798	0.952498	0.980018	1.383	1.72894	1.85027	1.31086	1.4332	1.34773	0.000130032	0.000288711	0.725068	up
Arid5b	106	86	133	105	125	275	426	450	243	368	1.76902	1.49191	2.43113	1.94145	1.70011	4.36191	4.4216	4.27563	3.8258	4.48502	1.43e-23	1.79e-22	1.29074	up
Arl8a	525	485	385	408	584	1012	1445	1659	864	1101	20.4523	19.3787	16.2002	17.3796	18.1811	36.4167	33.65	35.7593	30.5207	30.275	2.27e-58	1.43e-56	0.98388	up
Arl8b	1571	1628	1715	1661	1820	2389	8063	3413	2623	2889	72.6895	77.2319	85.7594	83.969	67.5302	102.058	127.026	87.3134	109.922	94.2696	0.00285287	0.0054949	0.783035	up
Armc7	50	47	17	49	53	73	143	136	76	116	1.37005	1.34497	0.511283	1.49196	1.18033	1.87109	2.38229	2.0911	1.91535	2.28284	2.84e-06	7.15e-06	0.967384	up
Arnt2	315	322	275	220	392	542	691	744	470	569	3.28715	3.45451	3.08993	2.50458	3.26826	5.22307	4.31063	4.29382	4.455	4.2065	2.6e-13	1.29e-12	0.640837	up
Arsa	178	195	184	177	215	293	481	477	295	338	3.31144	3.73587	3.71474	3.60297	3.20534	5.0617	5.37108	4.92642	4.99389	4.45413	1.12e-11	4.56e-11	0.619099	up
Asah1	498	465	454	262	362	191	290	578	214	435	15.7201	15.3345	15.3556	12.7131	12.8589	7.82736	7.68552	10.3965	8.60294	9.5662	0.0191189	0.0324581	-0.665065	down
Asb15	28	23	24	17	35	6	14	13	8	15	0.5651	0.475523	0.50871	0.371772	0.568276	0.094499	0.157901	0.145051	0.133227	0.211461	8.21e-07	2.14e-06	-1.53386	down
Asb5	20	28	14	20	27	9	14	22	9	9	0.832516	1.26891	0.555653	0.92948	0.933945	0.326128	0.3828	0.524323	0.313586	0.248708	0.000233941	0.000506928	-1.17114	down
Ash1l	2206	2263	1867	2000	2968	3403	5486	6172	3103	4097	12.2261	12.2736	11.2316	12.2061	13.1263	16.618	18.3013	18.5906	15.6951	16.0587	1.54e-27	2.53e-26	0.605943	up
Asic1	204	174	197	156	237	383	477	634	278	367	3.57864	3.29496	4.0026	3.093	3.48796	6.20909	5.3359	6.6248	4.42291	4.55123	9.44e-14	4.96e-13	0.769016	up
Asic2	224	243	173	179	299	537	760	802	459	546	6.25887	6.91308	5.19176	5.43731	6.65299	13.8242	12.6942	12.3854	11.6012	10.7454	1.12e-42	3.87e-41	1.11792	up
Aspm	31	41	21	32	45	22	25	44	20	23	0.206791	0.281594	0.154428	0.233144	0.242546	0.137101	0.100971	0.163405	0.122634	0.109446	0.00397034	0.00749261	-0.707178	down
Aspn	17	20	27	26	44	16	27	27	16	19	0.640941	0.741527	1.28918	1.07111	1.39963	0.519677	0.627316	0.558077	0.519407	0.506766	0.0104679	0.0186055	-0.707635	down
Astn2	111	92	69	63	112	146	251	229	121	158	0.849707	0.72369	0.575216	0.531186	0.681917	1.03962	1.15112	0.974554	0.844959	0.85592	8.06e-07	2.1e-06	0.651283	up
Atat1	375	297	321	310	361	757	966	1069	573	620	9.7312	7.93291	9.17525	8.8477	7.4923	18.606	15.6374	15.5521	13.8128	11.9289	7.95e-21	8.21e-20	0.886834	up
Atf7ip2	18	16	15	13	23	0	0	0	0	5	0.496367	0.463351	0.444854	0.402045	0.505341	0	0	0	0	0.097047	2.49e-09	7.75e-09	-4.41772	down
Atg2a	179	132	155	140	184	305	423	510	315	301	1.84563	1.39478	1.73187	1.57737	1.51832	2.91529	2.63468	2.93032	2.98916	2.19426	2.47e-17	1.89e-16	0.868907	up
Atg9a	291	288	308	263	371	757	972	1003	696	759	4.73208	4.80718	5.42724	4.66808	4.82576	11.3862	9.46226	9.03533	10.2698	8.71497	1.21e-38	3.52e-37	1.11385	up
Atoh8	15	16	14	15	13	21	29	53	28	31	0.401483	0.441138	0.408448	0.447665	0.288887	0.525722	0.481903	0.820528	0.700142	0.60283	0.00781227	0.0141759	0.769735	up
Atp1a3	5105	3986	4150	3421	4759	14841	18467	19580	14761	15559	95.2009	75.9455	83.0479	69.5101	70.4008	253.742	205.371	200.422	247.607	203.18	6.47e-68	5.47e-66	1.62192	up
Atp1b2	542	531	482	527	720	1692	2242	2584	1468	1836	12.1098	12.1783	11.6374	12.8879	12.871	34.9691	29.9604	31.9665	29.7644	28.9697	5.16e-139	1.5e-136	1.45327	up
Atp1b4	17	21	14	21	16	7	5	4	7	3	0.581016	0.482275	0.380916	0.80165	0.270214	0.156802	0.130748	0.050081	0.215178	0.082139	8.18e-07	2.13e-06	-2.11598	down
Atp2b4	2552	2490	2313	2335	3000	4642	6957	8080	4351	5368	24.0157	25.6918	22.8542	22.2262	23.3293	44.3469	40.3834	45.5136	39.1531	39.1193	2.01e-71	1.95e-69	0.838196	up
Atp5if1	2259	2469	3150	3421	5578	1969	3079	3241	1827	2307	311.938	349.817	470.234	516.294	615.471	251.159	253.963	247.412	228.63	224.679	1.2e-05	2.9e-05	-0.791925	down
Atp6v0a1	820	757	699	665	1059	2032	3329	3447	1946	2300	13.5882	12.8698	12.5269	12.0476	14.023	31.1207	32.9659	31.6056	29.2308	26.8996	5.62e-152	1.75e-149	1.34209	up
Atp6v0c	7772	8041	7194	7665	9105	17964	24649	23369	19744	17822	471.973	500.862	472.1	508.614	441.857	1007.44	894.117	784.756	1086.36	763.647	1.46e-28	2.54e-27	1.04108	up
Atxn1	214	167	195	153	310	381	631	607	334	504	3.01848	2.40705	2.97114	2.35494	3.48485	4.9564	5.30701	4.72932	4.26704	5.0093	4.58e-16	3.08e-15	0.89044	up
Atxn2	255	237	189	198	306	550	815	962	550	677	2.52831	2.42508	2.03616	2.05245	2.41983	5.04515	4.89349	5.31511	4.98315	4.784	6.12e-58	3.77e-56	1.22712	up
Atxn2l	201	260	278	211	407	534	900	988	549	723	3.37383	4.18909	4.99127	3.80679	5.43834	8.63357	8.8964	9.54564	8.4603	8.37928	2.77e-19	2.51e-18	1.08462	up
Atxn7l3	218	124	174	191	282	546	942	1011	475	646	4.15073	2.42714	3.59319	3.98217	4.30095	9.64889	10.7632	10.683	8.22092	8.71488	1.19e-35	3.07e-34	1.49763	up
Auts2l1	306	345	265	265	206	492	944	929	466	561	4.83197	5.51937	4.51543	4.49889	2.29998	7.05786	8.76094	7.98862	6.46372	6.0884	2.8e-08	7.97e-08	0.866338	up
Avil	12	9	10	11	17	23	36	26	14	23	0.246003	0.194732	0.222863	0.253307	0.28483	0.45097	0.469069	0.306171	0.262217	0.341037	0.0267054	0.0441785	0.690103	up
Axin2	34	25	17	30	28	89	154	124	82	99	0.693695	0.529128	0.37203	0.669542	0.458399	1.69444	1.90987	1.42051	1.54312	1.45081	2.9e-18	2.41e-17	1.66786	up
B3galt1	240	200	206	176	267	372	585	679	332	454	3.71461	3.16854	3.43438	2.96731	3.33241	5.31464	5.40896	5.81519	4.64361	4.95746	1.48e-20	1.49e-19	0.780643	up
B3gat1	203	229	218	161	272	484	774	897	517	694	6.45377	7.46095	7.47277	5.59443	6.91383	14.2105	14.7139	15.7963	14.9081	15.5917	4.65e-36	1.23e-34	1.27342	up
B3gnt5	31	50	52	51	71	6	19	21	14	14	0.161979	0.268795	0.2917	0.290101	0.298856	0.028085	0.059121	0.060563	0.06568	0.050093	9.19e-15	5.39e-14	-2.15988	down
B3gnt7	45	33	38	34	50	48	95	103	60	97	1.1706	0.874117	1.06408	0.958767	1.04916	1.16217	1.48705	1.49833	1.42957	1.78927	0.000690038	0.00142804	0.649034	up
B4galnt1	483	325	346	269	419	722	1022	1004	658	770	11.714	8.74271	8.95026	7.38518	7.63544	15.2327	15.1555	13.0612	15.6518	12.3936	3.12e-16	2.14e-15	0.831641	up
B4galt2	261	225	208	193	298	342	536	607	363	433	8.59215	7.58977	7.38677	6.94346	7.84056	10.3992	10.5439	11.0652	10.8354	10.0572	3.2e-13	1.57e-12	0.585843	up
B9d2	201	172	160	175	275	121	199	188	123	135	13.6355	11.8948	11.6139	12.9505	15.827	7.5842	8.198	7.10369	7.48531	6.58255	8.81e-12	3.64e-11	-0.712669	down
Bag3	32	34	37	22	35	63	78	103	55	69	0.843403	0.906083	1.06225	0.640228	0.739473	1.534	1.24272	1.51468	1.30976	1.29908	1.25e-05	2.99e-05	0.835758	up
Bag6	586	595	550	618	750	1832	2726	3129	1938	2238	10.7124	10.5381	10.8679	11.9925	10.3364	30.0063	29.7219	31.508	32.129	28.7193	6.19e-114	1.19e-111	1.57516	up
Bahcc1	45	39	44	49	61	100	155	131	100	116	0.276058	0.245812	0.288938	0.328971	0.298602	0.564974	0.568982	0.447233	0.559484	0.502049	3.67e-10	1.25e-09	0.989421	up
Bambi	24	18	19	18	25	21	16	17	17	12	0.923894	0.711669	0.960451	0.828241	0.794092	0.764229	0.379293	0.372719	0.719857	0.333085	0.0320073	0.0522139	-0.649637	down
Bank1	37	28	25	26	44	11	20	13	11	8	0.804648	0.706468	0.520959	0.53692	0.772889	0.190734	0.235598	0.134001	0.175363	0.10411	2.57e-09	7.98e-09	-1.69543	down
Basp1	1114	996	945	926	1364	1889	3102	3269	1725	2528	36.244	33.2396	33.2023	32.9284	35.4334	56.7433	60.2757	58.7954	50.8352	58.0249	2.84e-44	1.05e-42	0.859994	up
Baz1a	103	79	77	94	94	53	120	80	69	57	1.23162	0.957951	0.982944	1.22637	0.898744	0.581678	0.849234	0.528717	0.73742	0.474766	0.000623737	0.00129622	-0.61052	down
Baz2a	312	284	206	244	375	455	668	812	417	526	2.58065	2.40669	1.83608	2.2038	2.47859	3.47471	3.30282	3.71305	3.13915	3.06834	1.19e-15	7.63e-15	0.656645	up
Bbc3	15	7	10	12	8	15	18	35	23	23	0.532526	0.235476	0.3584	0.471513	0.226206	0.487936	0.390076	0.69966	0.73192	0.574126	0.0307133	0.0502992	0.768676	up
Bbs1	171	155	144	175	244	280	455	492	315	362	3.10448	2.88355	2.81143	3.46453	4.09702	5.47501	4.96103	5.95132	5.17805	5.5551	1.36e-14	7.83e-14	0.744861	up
BC055324	37	32	24	23	27	15	29	28	17	19	0.827645	0.749195	0.585159	0.552738	0.489793	0.30898	0.388406	0.348622	0.349733	0.301822	0.00240182	0.00466699	-0.780262	down
Bcam	42	32	49	38	51	107	157	143	70	89	1.03499	0.799175	1.28381	1.00774	1.02923	2.42925	2.52888	2.02561	1.54479	1.53908	3.4e-09	1.04e-08	1.03921	up
Bcan	652	585	572	556	845	1231	1774	2035	1363	1349	13.2731	12.2248	12.5813	12.3704	13.7476	23.1678	21.5895	22.9322	25.1687	19.3974	1.51e-38	4.37e-37	0.92494	up
Bcas3	282	238	241	271	353	528	702	934	498	539	5.12269	4.7716	4.6363	5.60978	5.59434	8.92762	7.82572	9.59818	8.30075	7.14842	4.71e-23	5.76e-22	0.84339	up
Bcl10	146	98	146	124	150	106	138	124	75	69	2.30364	1.58246	2.48136	2.81086	2.72573	2.48264	1.57589	1.24725	1.06222	0.767298	4.33e-06	1.08e-05	-0.745127	down
Bcl11a	312	181	232	244	324	387	610	704	413	468	7.9319	5.13837	6.47482	7.41006	7.31041	9.81083	10.1294	10.261	9.81633	8.96294	1.23e-09	3.95e-09	0.636258	up
Bcl2a1	75	65	58	56	93	30	41	48	25	35	7.106	6.29704	5.9164	5.73998	7.04741	2.56327	2.31347	2.51165	2.13437	2.29817	8.9e-14	4.68e-13	-1.31146	down
Bcl2l1	222	201	186	151	238	381	572	552	383	432	5.41991	5.08454	5.13103	4.23079	4.99678	9.76713	9.57652	8.29928	9.62991	8.47505	1.99e-21	2.14e-20	0.865888	up
Bcl2l11	34	27	33	24	32	49	77	90	36	51	0.43964	0.355851	0.457418	0.3268	0.329656	0.582455	0.594957	0.646828	0.412736	0.467544	0.00204343	0.00400862	0.625903	up
Bcl6	46	49	47	41	55	97	145	142	100	113	0.888439	0.987211	0.980932	0.864884	0.847742	1.74524	1.70054	1.53683	1.7793	1.56264	1.17e-10	4.2e-10	0.970881	up
Bcl7c	20	19	14	16	28	38	45	74	41	39	0.308832	0.394735	0.307902	0.313264	0.339997	0.751938	0.645869	0.856674	0.747623	0.526526	0.000104787	0.000234629	0.936069	up
Bcl9	164	160	178	140	214	431	545	692	426	430	1.47719	1.48179	1.73545	1.38304	1.54499	3.59917	2.94828	3.46479	3.49533	2.74432	1.22e-33	2.81e-32	1.20484	up
Bcl9l	51	62	55	64	75	269	478	460	295	323	0.574388	0.71428	0.668433	0.785514	0.676385	2.82045	3.23891	2.8823	3.02659	2.58399	4.83e-72	4.74e-70	2.20429	up
Bcor	94	94	82	74	133	155	258	281	168	211	0.962071	0.992527	0.917483	0.832974	1.0952	1.48401	1.599	1.60843	1.56296	1.54051	2.11e-12	9.47e-12	0.813438	up
Bcorl1	108	125	89	100	146	346	552	612	326	383	1.04962	1.24548	0.933859	1.05943	1.12858	3.10458	3.20145	3.28415	2.8699	2.62242	1.16e-61	8.11e-60	1.59662	up
Bcr	198	196	151	178	296	551	839	992	554	647	2.73304	2.87819	2.25463	2.69641	3.31711	7.09349	7.0124	7.64578	6.98769	6.32597	5.7e-64	4.3e-62	1.45842	up
Bdh1	357	447	380	423	537	824	935	1145	644	709	14.6829	18.8562	16.9077	19.0029	17.6488	31.2968	22.9704	26.0523	24.0057	20.5727	2.64e-10	9.16e-10	0.631138	up
Bdnf	478	406	360	423	525	623	1026	1205	601	870	7.57317	6.5184	6.11396	7.2635	6.59621	9.0678	9.69932	10.5369	8.61873	9.71356	7.76e-14	4.12e-13	0.605429	up
Bean1	41	25	22	26	31	58	65	64	43	54	0.537477	0.2989	0.29132	0.342491	0.295916	0.65017	0.598065	0.549918	0.619881	0.601708	0.00327461	0.00625419	0.626236	up
Begain	183	117	143	134	148	389	444	474	346	440	3.63716	2.3908	3.07676	2.90791	2.34842	7.15137	5.27212	5.21612	6.23661	6.17563	8.37e-19	7.31e-18	1.19058	up
Bgn	38	36	30	35	56	134	241	185	121	157	1.04343	0.986663	0.878347	1.01926	1.22889	3.38678	3.93613	2.81538	2.98377	3.01049	1.88e-27	3.07e-26	1.7476	up
Bicc1	13	16	19	18	33	25	47	46	35	37	0.147861	0.183601	0.233957	0.224953	0.292759	0.256928	0.325251	0.292086	0.363576	0.303404	0.0212459	0.0357963	0.596495	up
Bicdl1	117	80	75	99	116	154	234	252	188	183	1.70803	1.20306	1.17725	1.57277	1.34864	2.07621	2.04661	2.13129	2.47663	1.98796	7.78e-08	2.15e-07	0.706254	up
Bmp3	82	113	86	80	119	178	227	273	199	220	2.72009	3.89587	2.93721	2.88357	3.10204	5.36335	4.33995	4.90468	5.92593	4.9774	5.71e-10	1.91e-09	0.851492	up
Bmpr2	540	720	472	589	877	988	1627	1792	974	1334	5.92618	8.60557	5.59901	7.53483	8.33344	11.0371	12.4105	12.7065	10.694	11.9708	2.19e-12	9.8e-12	0.70807	up
Bod1l1	825	885	830	790	1107	1316	2155	2485	1136	1718	5.70284	6.20588	6.20005	5.92269	6.11466	8.3097	8.89583	9.50191	7.11687	8.37886	5.39e-15	3.23e-14	0.605029	up
Bola2	277	332	285	429	1202	179	256	312	165	206	23.0667	28.3264	25.5805	39.0108	79.9632	13.7428	12.7032	14.3464	12.4339	12.073	1.9e-05	4.52e-05	-1.46049	down
Bora	46	54	43	50	87	37	56	66	29	51	1.11004	1.35824	1.14237	1.3257	1.70501	0.822853	0.816918	0.887732	0.631516	0.883015	0.00207108	0.00405981	-0.585714	down
Borcs5	80	79	62	61	80	322	443	512	302	357	2.62873	2.66168	2.19951	2.17726	2.09614	9.81163	8.73441	9.34805	9.03102	8.31103	1e-79	1.11e-77	2.05912	up
Borcs6	110	106	92	72	118	158	314	250	145	175	1.60263	1.59335	1.44599	1.1439	1.3741	2.13021	2.74393	2.02091	1.92229	1.8088	2.37e-07	6.36e-07	0.688684	up
Bphl	258	281	221	300	1329	188	251	660	157	176	8.7068	9.70721	8.04966	11.0596	35.8319	5.83651	5.05095	12.3152	4.79357	4.18949	0.031516	0.0514567	-1.07114	down
Bptf	589	544	487	572	784	974	1515	1800	957	1166	4.16521	3.92244	3.67394	4.34595	4.40615	6.3832	6.38446	7.07981	6.1163	5.84616	5.02e-30	9.6e-29	0.740481	up
Brap	192	177	171	155	214	287	442	439	272	328	3.44832	3.13801	3.29531	3.01419	2.95764	4.59919	4.86051	4.20631	4.4614	4.00512	2.84e-12	1.24e-11	0.597939	up
Brd1	322	308	331	320	454	531	788	815	520	685	4.37686	4.29176	4.85738	4.74616	4.92549	6.66297	6.40179	6.12653	6.40699	6.56879	1.14e-12	5.28e-12	0.592221	up
Brd2	492	452	383	384	502	749	1140	1249	684	830	9.19642	8.76457	7.68797	8.12724	7.37018	12.9024	12.5321	12.9886	11.3061	11.214	8.69e-28	1.45e-26	0.701602	up
Brd3	171	163	151	158	218	373	571	635	364	378	3.61301	3.54923	3.84145	3.7291	3.68789	7.31762	7.24456	7.71393	7.14407	5.65767	3.67e-36	9.7e-35	1.06429	up
Brd4	410	378	299	341	576	874	1281	1481	765	991	4.38248	4.19275	3.33647	4.42488	5.74526	10.7858	10.2126	8.59419	9.0272	7.35366	2.22e-46	8.81e-45	1.07208	up
Bri3	114	104	92	90	140	182	273	273	155	172	10.1885	9.5264	8.83408	8.7351	10.002	14.9926	14.573	13.4635	12.5177	10.8182	2.06e-08	5.93e-08	0.603754	up
Brpf3	110	78	81	86	124	226	322	352	226	232	1.33295	1.01636	1.07715	1.15178	1.21576	2.62694	2.36474	2.39268	2.50725	2.00081	5.65e-26	8.41e-25	1.15018	up
Brsk1	101	98	64	99	106	316	476	502	304	331	2.34186	2.31193	1.58667	2.54675	1.98548	6.77377	6.66141	6.4559	6.42811	5.45267	1.79e-54	9.89e-53	1.67933	up
Brsk2	151	123	107	108	182	230	341	370	223	284	2.51204	2.28108	2.07831	2.10689	2.41026	3.87492	3.73065	3.85318	3.69945	3.57164	2.07e-14	1.17e-13	0.758764	up
Bsn	182	176	126	147	207	1279	2121	2103	1449	1567	0.978606	0.971243	0.728687	0.862739	0.888337	6.36521	6.82582	6.26307	7.07298	5.9565	1.67e-253	1.13e-250	2.99401	up
Btbd11	52	57	31	21	50	56	112	97	65	83	0.69523	0.768743	0.427284	0.296581	0.527584	0.686344	0.887473	0.710797	0.776145	0.775498	0.0037043	0.00702289	0.614062	up
Btbd17	73	59	78	61	96	139	202	206	111	149	1.76768	1.45244	2.03345	1.59941	1.84106	3.10476	2.91247	2.75317	2.42218	2.54188	2.23e-09	6.97e-09	0.773546	up
Btbd2	91	104	80	115	128	276	471	423	292	376	1.82499	2.13109	1.72976	2.51457	2.04589	5.12197	5.65524	4.70868	5.32348	5.33105	4.04e-33	9.08e-32	1.4702	up
Btla	40	49	48	49	60	9	9	11	5	14	0.361782	0.449199	0.463149	0.484314	0.432499	0.069191	0.085931	0.054121	0.039514	0.084325	3.39e-21	3.59e-20	-2.71948	down
Btn1a1	25	15	13	11	24	12	19	21	7	9	0.430502	0.249736	0.238295	0.204001	0.318216	0.178157	0.193333	0.196452	0.108296	0.103519	0.0258131	0.0427974	-0.744159	down
Bub1	43	32	19	36	46	8	23	16	12	15	0.618232	0.46834	0.284496	0.568331	0.530279	0.096687	0.192764	0.121	0.155134	0.151383	1.76e-08	5.09e-08	-1.60683	down
C1qa	2758	3011	2672	3060	4145	1081	1824	1766	1039	1068	178.337	200.125	183.726	217.288	196.208	64.6594	57.3326	57.0665	61.3298	37.18	1.78e-86	2.3e-84	-1.57813	down
C1qb	1841	1687	1803	1712	1870	770	1108	1146	730	786	112.646	105.848	119.191	114.446	91.3854	43.4759	40.4795	38.744	40.4399	33.8899	1.31e-59	8.7e-58	-1.34677	down
C1qc	663	675	627	856	979	192	256	285	177	208	33.411	34.7513	34.0215	47.0654	39.2791	8.87708	7.65291	7.89644	7.94792	7.33397	3.34e-84	4.09e-82	-2.12294	down
C1ql1	21	24	18	17	30	48	73	88	43	62	1.08756	1.29783	1.03083	0.977216	1.28508	2.35141	2.32855	2.61267	2.06339	2.31999	4.59e-08	1.29e-07	1.14862	up
C1ql3	883	792	631	710	1098	1464	2221	2417	1239	1782	17.5067	16.1059	13.5131	15.3782	17.3969	26.8086	26.307	26.5035	22.2556	24.9259	7.33e-33	1.63e-31	0.789204	up
C2cd2l	712	661	654	576	827	1291	1902	1997	1082	1505	14.3614	13.7523	14.3612	12.6316	13.3043	24.1595	23.2369	22.4583	19.91	21.5945	3.18e-42	1.08e-40	0.814956	up
C2cd6	20	28	16	20	33	0	4	5	3	2	0.161564	0.230328	0.137853	0.180953	0.215008	0	0.017433	0.021181	0.015078	0.009828	1.29e-12	5.92e-12	-3.43108	down
C3	391	355	276	294	420	39	47	48	34	38	4.95789	4.6195	3.785	4.07908	4.2548	0.452003	0.354769	0.332262	0.372423	0.337345	6.01e-146	1.82e-143	-3.42891	down
C4a	299	289	227	234	310	63	70	67	51	59	3.71505	3.67593	3.04609	3.17757	3.07443	0.715434	0.5104	0.457534	0.56685	0.512879	2.09e-82	2.45e-80	-2.48237	down
C4b	23	16	14	15	37	4	18	8	7	6	0.284045	0.192099	0.183324	0.198553	0.367353	0.044935	0.132594	0.05202	0.068699	0.050144	2.19e-05	5.17e-05	-1.6352	down
Cabin1	122	113	110	118	150	241	327	376	218	266	1.12463	1.06138	1.08651	1.17466	1.11931	2.07097	1.78912	1.9396	1.80546	1.71376	9.1e-19	7.93e-18	0.859872	up
Cables2	174	118	101	81	139	215	406	393	187	251	4.49004	2.86547	2.59731	2.09662	2.64207	5.16368	5.95955	5.41981	4.04083	4.21459	1.66e-09	5.25e-09	0.862398	up
Cabp1	93	80	63	65	78	198	316	281	158	183	3.0163	2.73769	2.1121	2.20115	2.40514	7.35164	7.83796	6.3822	5.87038	4.98376	9.15e-20	8.65e-19	1.20949	up
Cabp7	94	91	68	104	142	218	318	317	171	234	2.06518	2.05224	1.60134	2.49406	2.49517	4.43584	4.17975	3.85665	3.4082	3.63523	3.56e-16	2.42e-15	0.977084	up
Cacna1a	116	111	89	89	152	192	305	385	190	267	0.828038	0.797026	0.692629	0.729997	0.858073	1.51383	1.37162	1.71323	1.41558	1.53977	2.02e-15	1.26e-14	0.90107	up
Cacna1e	596	542	471	441	729	872	1307	1502	810	1169	5.41405	4.99159	4.56358	4.3206	5.2258	7.23509	7.00579	7.56629	6.58804	7.42404	7.92e-20	7.54e-19	0.670077	up
Cacna1i	36	52	40	44	48	69	121	134	71	101	0.341648	0.510087	0.412233	0.453708	0.365443	0.602984	0.692002	0.706979	0.612144	0.676699	3.13e-06	7.88e-06	0.794269	up
Cacna2d2	355	358	283	312	491	662	1100	1181	635	746	4.62031	4.93253	4.00145	4.61375	5.11848	7.97857	8.56462	8.51662	7.58483	7.04438	1.01e-35	2.62e-34	0.898907	up
Cacnb1	384	315	331	224	356	656	956	1031	719	698	7.5061	6.32059	7.00961	4.77655	5.76391	11.8619	11.1907	11.6106	13.2711	9.65857	1.87e-19	1.71e-18	0.981146	up
Cacng2	41	45	46	30	59	120	183	186	110	135	2.49018	2.76609	3.03868	1.9415	2.84673	6.76034	6.68183	6.29753	6.07146	5.80266	1.75e-20	1.75e-19	1.37229	up
Cacng3	551	469	488	450	686	946	1369	1693	882	1019	16.6442	14.54	15.9526	14.8706	16.5617	26.4189	24.7153	28.2985	24.1487	21.7326	8.09e-35	1.99e-33	0.793234	up
Cacng4	117	121	127	111	134	525	693	756	434	485	2.01647	2.14233	2.36664	2.09305	1.84772	8.38337	7.15504	7.22799	6.79432	5.91901	9.63e-83	1.14e-80	1.87888	up
Cacng7	11	23	13	17	28	125	158	172	104	125	0.305535	0.689543	0.413253	0.56625	0.668728	3.52185	2.87806	2.89101	2.86071	2.68532	7.81e-37	2.12e-35	2.54574	up
Cacng8	23	17	32	22	36	52	88	88	75	81	0.76363	0.571346	1.16205	0.778227	0.961327	1.60119	1.76535	1.6246	2.28435	1.90881	4.67e-08	1.31e-07	1.22358	up
Cadm3	480	532	457	446	634	1081	1735	2026	954	1357	13.7083	13.2018	12.3767	12.1745	12.7139	24.2315	24.8575	27.2095	20.9823	23.2471	4.18e-50	1.92e-48	1.10817	up
Calcr	38	33	32	32	54	21	36	29	30	35	0.709112	0.620141	0.636483	0.646325	0.806745	0.356697	0.399314	0.300877	0.501754	0.464031	0.00453015	0.00848546	-0.652659	down
Calm2	104754	102165	106910	102369	103200	73515	102146	108674	73680	78933	5760.2	5231.11	5689.93	5508.78	4165.93	3343.31	3003.82	2964.21	3296.47	2743.78	2.26e-11	8.86e-11	-0.620208	down
Calm-ps2	2343	1890	2588	2179	2113	1910	1685	2129	2007	1343	138.515	114.604	165.356	140.776	99.7824	104.294	59.4762	69.5821	107.513	55.9761	0.00948446	0.0169469	-0.619185	down
Caly	1744	1879	1500	1741	2262	3204	4927	4888	3420	3484	112.726	124.584	104.736	122.94	116.786	191.251	190.158	174.64	200.283	158.844	4.52e-28	7.63e-27	0.774006	up
Camk1d	287	234	203	218	309	374	609	660	391	443	4.14674	3.46824	3.17413	3.44269	3.56676	4.99329	5.26283	5.27449	5.11299	4.51401	1.58e-15	1e-14	0.623044	up
Camk1g	142	106	97	97	130	193	226	316	162	206	4.15747	3.04771	2.91642	2.98574	2.97829	5.21294	3.94439	5.21583	4.25866	4.13677	9.86e-07	2.56e-06	0.586824	up
Camk2a	1126	1120	986	936	1281	2850	3839	4183	2968	2933	29.9599	30.8714	28.2531	30.3691	27.8946	68.7411	60.0907	60.3741	76.1341	54.3573	1.7e-68	1.48e-66	1.27567	up
Camk2b	4625	4492	4047	4008	5213	7282	10192	11000	7309	8149	80.1351	79.8281	75.767	75.8922	72.1444	116.542	105.52	105.403	114.753	99.6112	7.15e-28	1.2e-26	0.619088	up
Camk2n1	1070	1082	981	1088	1688	1862	3438	3634	1554	2310	41.3869	42.911	41.0013	45.9652	52.1492	66.5049	79.4066	77.706	54.4564	63.0184	1.14e-14	6.61e-14	0.729152	up
Camk4	998	896	948	859	1119	1330	2565	2953	1034	2125	37.7482	34.7418	38.7296	35.4688	33.791	46.4355	52.6982	57.0895	35.4124	52.3745	2.71e-07	7.27e-07	0.640654	up
Camsap1	527	566	524	506	709	877	1440	1525	793	1009	5.28698	5.81769	5.68135	5.55511	5.67898	8.24624	8.70172	8.50705	7.21176	7.19144	1.11e-21	1.22e-20	0.618989	up
Camsap3	41	61	90	50	87	152	271	273	142	199	0.639882	0.988538	1.5334	0.855152	1.10366	2.23886	2.59072	2.40836	2.03975	2.23957	2.3e-12	1.03e-11	1.27137	up
Camta1	1716	1587	1509	1514	2150	2591	4138	4784	2323	3236	14.7712	14.3385	14.7366	14.3503	14.4778	20.8578	21.8428	22.5544	18.5367	19.6476	7.1e-30	1.33e-28	0.633964	up
Camta2	458	414	452	335	525	1309	1809	1864	1201	1260	5.76545	5.53149	6.33181	4.69738	5.63094	15.4534	13.5072	13.5878	13.6687	11.7551	9.86e-70	8.92e-68	1.41352	up
Capn15	64	65	55	38	56	129	143	173	144	118	0.791135	0.832067	0.740085	0.515223	0.554166	1.48798	1.06382	1.19425	1.62337	1.0409	2.25e-08	6.45e-08	1.01156	up
Capn5	97	74	91	74	106	135	254	229	143	165	1.46491	1.15134	1.48316	1.22714	1.28818	1.89997	2.30455	1.92167	1.96622	1.76388	2.53e-08	7.22e-08	0.697707	up
Capn7	493	424	319	372	475	274	447	400	257	293	9.27726	8.17616	6.48677	7.64406	7.14116	4.75385	5.01818	4.1601	4.37632	3.87826	1.93e-13	9.77e-13	-0.679895	down
Capns1	478	503	404	443	617	888	1346	1500	861	1001	24.4637	26.1246	22.3722	24.8271	25.2847	42.0888	40.9954	42.3244	39.7182	36.3741	2.13e-44	7.95e-43	0.831222	up
Car10	131	109	129	117	171	281	421	409	208	298	3.45546	2.96406	3.67776	3.37093	3.6048	6.86189	6.65225	5.9854	4.99348	5.56246	2.9e-19	2.62e-18	0.932055	up
Card11	21	43	28	35	37	19	31	34	31	20	0.317436	0.750785	0.460687	0.586473	0.460691	0.274758	0.283043	0.28841	0.437539	0.212662	0.0180559	0.0307959	-0.639839	down
Carmil2	53	58	88	67	119	126	281	291	117	212	0.746997	0.828416	1.33173	1.01742	1.33517	1.63875	2.36721	2.26592	1.47591	2.09717	1.01e-07	2.79e-07	1.02178	up
Caskin1	258	267	245	243	345	572	1011	1031	713	768	2.96474	3.12572	3.00879	3.01016	3.13002	6.19058	7.10877	6.71116	7.6028	6.38089	4.18e-43	1.46e-41	1.23565	up
Caskin2	114	98	77	70	108	158	229	252	142	146	1.55374	1.36815	1.12826	1.03724	1.17554	1.99004	1.8586	1.89742	1.74955	1.40336	4.38e-07	1.16e-06	0.624334	up
Casp1	61	68	47	46	58	23	45	75	23	34	2.03669	3.12513	2.14887	2.22118	1.5623	0.897095	0.922727	1.44199	0.678619	0.808276	5.74e-05	0.000131302	-0.898695	down
Casp12	27	26	20	13	24	6	7	16	6	10	0.405113	0.50105	0.327627	0.232744	0.405256	0.082689	0.062915	0.276673	0.080652	0.105163	2.37e-06	6e-06	-1.66155	down
Castor2	518	458	386	431	595	1056	1403	1636	926	1151	5.03167	4.56816	4.04948	4.573	4.61971	9.4848	8.14556	8.7966	8.15682	7.89115	3.06e-63	2.26e-61	1.01391	up
Catsperb	20	15	12	15	19	10	5	9	6	5	0.372544	0.276622	0.226959	0.306946	0.277035	0.167307	0.053701	0.08726	0.089667	0.065176	6.84e-05	0.000155615	-1.54769	down
Cbarp	376	328	347	370	553	672	988	1027	694	688	7.28016	6.49993	7.25377	7.82256	8.55072	12.0131	11.4174	10.9848	12.159	9.39668	1.3e-16	9.24e-16	0.697166	up
Cbfa2t3	44	51	43	45	71	176	232	311	154	185	0.92358	1.09342	0.97777	1.04016	1.20504	3.47349	3.30796	3.65845	2.96068	2.77664	1.08e-34	2.65e-33	1.69404	up
Cblb	72	78	54	58	85	97	148	185	111	138	1.37656	1.5103	1.09833	1.19094	1.2781	1.74429	1.71519	2.00435	1.96517	1.87601	1.5e-05	3.59e-05	0.610844	up
Cbll1	401	360	349	377	498	603	1002	1113	588	786	4.08016	3.7962	4.03486	4.45532	4.12849	5.93586	6.48183	6.74935	5.57826	5.95814	5.83e-22	6.55e-21	0.672433	up
Cbln1	149	152	98	129	192	229	369	354	194	302	3.98073	4.15441	2.8251	3.75248	4.0871	5.64842	5.87784	5.21667	4.68681	5.67983	1.02e-08	2.99e-08	0.651307	up
Cbx4	109	117	87	130	171	182	283	355	161	239	0.463321	0.509502	0.397945	0.605855	0.581591	0.715496	0.721596	0.836557	0.620472	0.720093	9.76e-07	2.53e-06	0.619358	up
Cbx5	1645	1674	1367	1460	1978	2609	3825	4460	2308	2760	93.4112	100.169	79.964	91.6812	93.8677	134.51	132.168	142.036	114.1	112.188	1.23e-31	2.57e-30	0.601818	up
Ccdc124	449	476	351	554	1012	365	586	537	427	420	18.5977	20.1924	15.7145	25.053	33.486	13.9378	14.4785	12.2908	16.0024	12.2712	0.000279198	0.000601133	-0.588795	down
Ccdc138	46	36	57	49	59	31	47	36	23	24	1.10049	0.876077	1.36779	1.24396	1.11756	0.631861	0.657839	0.4822	0.469252	0.379682	6.67e-06	1.64e-05	-0.989069	down
Ccdc168	165	137	140	134	168	17	17	16	10	20	0.53178	0.45422	0.487001	0.470057	0.433259	0.050089	0.03271	0.027302	0.02914	0.045373	2.6e-70	2.38e-68	-3.57721	down
Ccdc170	40	36	17	30	51	14	25	17	5	20	0.39876	0.352015	0.16798	0.303428	0.384178	0.114714	0.140023	0.089656	0.039879	0.129627	1.92e-06	4.9e-06	-1.4566	down
Ccdc25	1133	1083	773	932	1220	1572	2771	2754	1469	1881	35.1519	34.481	25.9116	31.5952	30.2306	45.0588	51.3612	47.2547	41.2936	41.1691	5.95e-18	4.8e-17	0.646304	up
Ccdc6	64	59	49	63	102	112	159	203	98	151	0.971662	0.919911	0.799696	1.03382	1.23334	1.56977	1.44067	1.70575	1.34733	1.61763	3.38e-07	9.01e-07	0.745963	up
Ccdc62	82	77	78	79	110	44	88	95	44	45	1.77313	1.70732	1.82313	1.8502	1.89759	0.871931	1.12865	1.13241	0.861938	0.678207	2.6e-07	6.97e-07	-0.815169	down
Ccdc71	130	98	112	107	149	206	251	293	183	221	1.22537	1.4458	1.96094	1.09357	1.12082	2.63909	2.31374	2.52017	2.58847	2.48152	3.6e-08	1.02e-07	0.603766	up
Ccdc77	40	48	50	43	55	21	45	31	18	20	0.851637	1.22263	1.37295	1.02745	1.0465	0.396689	0.571205	0.370682	0.315109	0.302075	1.34e-07	3.67e-07	-1.1909	down
Ccdc85c	214	216	194	186	325	488	647	718	395	458	3.26154	3.37025	3.18655	3.08943	3.95868	6.92114	5.93	6.09742	5.45648	4.95515	8.66e-26	1.27e-24	0.900047	up
Ccdc9	44	72	58	56	80	109	153	162	76	105	0.84806	1.29809	1.34391	0.907113	1.30699	2.3655	1.94245	1.75187	1.34797	1.6302	0.00018901	0.000413424	0.590496	up
Ccdc92	110	142	170	125	172	329	484	512	243	361	3.53574	4.75576	6.11379	4.5073	4.62739	10.2479	9.84586	9.5666	7.5046	8.63887	1.26e-15	8.06e-15	1.03878	up
Ccdc97	195	230	187	251	398	444	675	721	448	494	4.38983	5.30585	4.55862	6.16723	7.16186	9.25369	9.08474	8.98598	9.15005	7.86282	2.47e-11	9.65e-11	0.798445	up
Cckbr	79	97	84	87	118	186	293	268	163	197	2.43756	3.06369	2.81585	2.94393	2.90885	5.32522	5.45414	4.58537	4.57232	4.49961	2.26e-14	1.27e-13	0.887647	up
Ccl12	21	21	32	14	22	0	0	3	0	0	2.57372	2.62908	4.20011	1.85213	2.10079	0	0	0.181393	0	0	5.06e-10	1.7e-09	-5.60394	down
Ccm2l	28	13	21	21	28	15	32	21	16	10	0.804956	0.370373	0.638426	0.627138	0.62848	0.363251	0.534403	0.327153	0.397579	0.187931	0.0467643	0.0738436	-0.608888	down
Ccn2	689	526	507	507	604	399	561	489	365	481	16.6321	13.0226	13.2206	13.3691	11.6569	8.89649	8.09383	6.52096	7.97311	8.18682	7.41e-10	2.44e-09	-0.650512	down
Ccnk	162	132	133	127	208	270	420	504	262	347	4.25244	3.54658	3.77851	3.6378	4.38177	6.60318	6.63129	7.36607	6.28615	6.481	1.61e-20	1.62e-19	0.879978	up
Ccr3	33	28	19	27	42	4	14	14	10	14	0.482603	0.383092	0.296195	0.400254	0.472622	0.046563	0.098305	0.124388	0.113367	0.117598	9.29e-09	2.75e-08	-1.76274	down
Ccr9	76	16	22	88	108	28	30	14	37	6	0.453306	0.094797	0.141676	0.575301	0.518362	0.151246	0.104963	0.045325	0.200959	0.024507	0.0126693	0.0221991	-1.63383	down
Cd163	25	28	23	22	41	16	14	13	12	14	0.339967	0.405639	0.338236	0.324896	0.456526	0.206383	0.11135	0.098574	0.148393	0.128947	4.17e-06	1.04e-05	-1.334	down
Cd200r1	19	16	25	22	14	3	11	12	5	0	0.686161	0.581199	0.954708	0.848157	0.386091	0.091414	0.234563	0.232727	0.138577	0	7.78e-06	1.9e-05	-2.09631	down
Cd226	26	23	12	22	32	4	7	14	5	2	0.720164	0.662112	0.355839	0.680985	0.723877	0.096095	0.111893	0.221925	0.106622	0.021937	1.84e-08	5.3e-08	-2.22609	down
Cd248	34	24	17	37	48	105	123	168	90	91	0.879467	0.622722	0.460819	1.04879	0.980519	2.5071	1.89641	2.40121	2.101	1.65635	8.82e-15	5.18e-14	1.50025	up
Cd300a	32	47	29	36	49	28	31	32	26	30	1.40642	2.10911	1.37417	1.70148	1.71012	1.12137	0.790158	0.772715	1.01278	0.929639	0.00136174	0.0027287	-0.732045	down
Cd37	62	43	40	30	35	25	51	40	28	29	2.34068	1.60982	1.63711	1.14507	0.990316	0.847913	1.12332	0.795187	0.898087	0.735101	0.00618937	0.0113832	-0.657474	down
Cd53	249	241	220	214	345	150	233	210	161	164	9.73847	9.65907	9.30151	9.1555	10.7711	5.42294	5.44538	4.53644	5.71572	4.52457	3.97e-16	2.69e-15	-0.812544	down
Cd68	60	69	63	56	113	24	6	27	14	13	3.23155	3.81907	3.72731	3.29037	4.93353	1.17769	0.182137	0.778966	0.646919	0.449669	1.04e-16	7.43e-16	-2.41511	down
Cd74	4416	4272	4763	4215	4100	60	63	88	55	46	206.166	204.346	240.516	216.654	130.175	1.59305	1.4707	1.92284	2.34883	1.198	0	0	-6.50813	down
Cdc34	190	222	149	161	225	339	421	523	283	316	11.5526	13.8076	9.78067	10.6726	10.9284	18.9999	15.2581	17.5641	15.5596	13.5332	7.28e-10	2.4e-09	0.628829	up
Cdc42bpb	174	197	188	188	243	483	682	802	443	591	1.81462	2.10737	2.13459	2.13863	2.01886	4.65037	4.24603	4.62916	4.18597	4.35211	6.79e-46	2.66e-44	1.23517	up
Cdc42ep1	72	55	92	54	92	136	179	193	128	130	1.85456	1.44655	2.54572	1.50224	1.9131	3.20963	2.87346	2.73757	2.96763	2.343	3.71e-06	9.27e-06	0.715469	up
Cdc42ep2	184	166	146	145	209	329	396	427	250	308	5.55648	6.07575	4.58177	4.30926	5.15607	9.52044	8.23757	7.70219	7.6914	7.66582	3.05e-12	1.33e-11	0.656421	up
Cdca2	20	17	20	15	27	4	8	8	4	6	0.376504	0.330235	0.397724	0.301728	0.408412	0.068485	0.084791	0.07639	0.054286	0.069064	3.12e-08	8.85e-08	-2.08638	down
Cdh12	146	123	127	109	162	88	123	145	71	109	2.58865	2.22844	2.42322	2.09662	2.29241	1.42874	1.29561	1.4169	1.13137	1.35265	1.59e-08	4.61e-08	-0.680436	down
Cdh13	1069	1087	946	999	1316	1911	2882	3300	1723	2178	20.2485	21.1784	19.397	20.6784	19.9882	33.5347	32.7487	34.5985	29.6029	29.1155	4.72e-53	2.48e-51	0.774055	up
Cdh22	97	130	94	67	119	212	291	266	211	232	1.97097	2.71601	2.06562	1.47672	1.93379	4.00234	3.55401	3.0061	3.90085	3.3441	3.06e-10	1.05e-09	0.918631	up
Cdh4	274	203	248	225	354	439	566	699	358	477	2.88738	2.19542	2.82621	2.59625	2.98566	4.28098	3.5652	4.07663	3.42187	3.5522	2.21e-11	8.68e-11	0.604058	up
Cdipt	553	540	552	582	772	970	1492	1516	901	1049	24.389	25.6907	26.1477	28.2637	28.5372	39.8158	41.3821	39.0193	36.5965	34.3465	1.88e-21	2.02e-20	0.618833	up
Cdk18	23	33	20	19	33	75	157	181	89	114	0.807591	1.20246	0.74356	0.719296	0.948671	2.48618	3.35666	3.59288	2.88467	2.87852	7.04e-22	7.83e-21	1.88472	up
Cdk5r2	325	331	308	223	380	1396	1878	2140	1091	1419	9.45928	9.90228	9.70096	7.07524	8.83538	37.5709	32.699	34.4995	28.8211	29.1788	2.56e-125	5.82e-123	1.97165	up
Cdr2l	31	41	21	22	49	79	121	106	68	62	0.510236	0.686066	0.32222	0.338965	0.572849	1.05263	1.12639	0.852908	0.891936	0.62437	1.59e-07	4.33e-07	1.06134	up
Cds1	239	225	185	206	351	411	649	666	349	479	4.27443	4.13193	3.58028	4.03319	5.02464	6.813	6.94892	6.6021	5.67272	6.05596	7.74e-17	5.62e-16	0.724803	up
Cds2	502	504	391	362	573	1193	1758	1950	1272	1342	19.8836	20.5383	18.5284	16.8675	19.5667	46.8302	43.411	44.6818	49.6717	39.252	4.67e-69	4.15e-67	1.3374	up
Celf5	627	696	563	563	783	1419	2344	2535	1231	1600	9.42324	10.7356	9.14003	9.25137	9.40955	19.7053	21.0592	21.0795	16.7723	16.9769	3.09e-57	1.85e-55	1.11467	up
Celsr2	305	304	273	281	382	1335	2029	2336	1347	1526	1.89948	1.93909	1.83738	1.91008	1.89969	7.68608	7.55366	8.05266	7.60656	6.70807	3.79e-248	2.33e-245	2.10729	up
Cenatac	38	34	27	35	52	27	36	38	28	28	2.10693	1.9166	1.63242	2.09424	2.29129	1.38395	1.1733	1.15974	1.38794	1.09954	0.00578474	0.0106912	-0.588836	down
Cend1	1264	1400	1217	1132	1716	2533	3450	3459	2160	2206	27.3759	31.1009	28.4687	26.7852	29.6854	50.6646	44.6213	41.4129	42.3812	33.6892	1.89e-20	1.89e-19	0.682147	up
Cenpb	206	175	192	196	215	357	549	628	323	388	1.61646	1.24435	1.66147	1.7729	1.42604	2.78158	2.74242	2.41515	2.03579	1.90368	4.61e-19	4.11e-18	0.809205	up
Cenpf	22	18	20	27	25	11	20	9	11	9	0.143892	0.121824	0.136638	0.193553	0.130541	0.065462	0.077867	0.032387	0.060986	0.038681	0.000116797	0.00026046	-1.25972	down
Cep131	87	70	86	64	117	152	207	214	145	160	1.60178	1.31246	1.70807	1.28859	1.71266	2.57819	2.27719	2.1841	2.4222	2.07874	2.44e-08	6.97e-08	0.704439	up
Cep164	70	61	65	35	96	128	154	208	98	135	0.607681	0.543187	0.614529	0.327338	0.672177	1.03381	0.807951	1.00939	0.779383	0.837216	7.98e-07	2.08e-06	0.793195	up
Cep170b	598	651	626	611	800	1502	2203	2403	1411	1543	5.29048	5.90849	5.98223	5.9062	5.64941	12.2716	11.6348	11.7514	11.3047	9.62677	1.5e-64	1.15e-62	1.0954	up
Cep295nl	368	439	365	371	492	797	1230	1444	708	1022	14.3128	17.6354	15.3857	15.9556	15.465	29.2372	28.9819	31.7663	25.1462	28.6592	1.24e-32	2.71e-31	0.976162	up
Cerkl	20	37	27	22	28	10	16	15	11	8	0.435356	0.838345	0.645649	0.52445	0.495169	0.196249	0.20193	0.185478	0.212728	0.121918	1.07e-06	2.78e-06	-1.53502	down
Cfb	239	256	199	231	304	102	198	165	87	116	5.97121	6.72941	5.41339	6.4487	6.15333	2.36783	2.99043	2.31618	1.98882	2.07816	1.07e-28	1.88e-27	-1.2559	down
Cftr	27	37	34	29	39	11	7	8	4	6	0.258197	0.358035	0.352367	0.316018	0.300304	0.089495	0.0352	0.042686	0.031001	0.037843	2.89e-14	1.6e-13	-2.56297	down
Ch25h	29	37	28	34	27	19	28	26	17	14	1.46287	1.87528	1.51093	1.83069	1.0754	0.885235	0.839282	0.725678	0.778911	0.489606	0.000285591	0.000614139	-0.959221	down
Chac1	61	33	39	56	77	91	109	169	77	102	2.57109	1.42227	1.75282	2.57885	2.57876	3.55309	2.75971	3.95537	2.92619	3.04521	0.00013939	0.00030844	0.685192	up
Chchd10	377	390	437	384	548	910	1426	1362	798	958	19.612	20.777	24.5562	21.7936	22.7614	43.7246	44.3105	39.1681	37.6022	35.1633	4.73e-35	1.18e-33	0.984381	up
Chd3	1132	1099	1041	980	1315	2293	3262	3686	2019	2509	9.55126	9.50058	9.51312	9.02294	8.86284	19.7115	16.5021	17.2981	15.4855	15.0019	5.67e-84	6.89e-82	0.938304	up
Chd4	733	685	519	671	876	1302	1846	2255	1095	1435	7.54214	7.22403	5.82307	7.54927	7.21682	12.3975	11.3646	12.8382	10.2286	10.4534	1.74e-30	3.41e-29	0.817308	up
Chd5	191	198	192	168	232	491	746	790	436	564	1.93838	2.06051	2.14498	1.85523	1.90917	4.74032	4.69287	4.56156	4.01857	4.17152	3.32e-58	2.08e-56	1.25746	up
Chmp4c	26	19	10	25	39	17	14	14	12	19	0.455657	0.267719	0.137422	0.540107	0.494532	0.216108	0.16331	0.106503	0.147044	0.184415	0.00506459	0.00942234	-0.940027	down
Chpf	259	186	169	215	289	370	512	513	367	401	5.89927	4.3405	4.16756	5.35937	5.26626	7.78916	6.97219	6.46895	7.58753	6.45504	5.35e-10	1.79e-09	0.612704	up
Chrac1	121	107	76	133	156	85	135	74	101	87	5.13018	4.61743	3.45892	6.15517	5.26212	3.31824	3.40754	1.72598	3.86698	2.60249	0.00276716	0.0053377	-0.609045	down
Chrm1	197	167	144	162	198	649	848	1093	629	698	5.71519	4.97647	4.4977	5.12169	4.57825	17.4133	14.7131	17.5436	16.5516	14.3043	8.8e-95	1.32e-92	1.81375	up
Chrm5	22	33	11	14	32	33	40	76	43	58	0.617401	0.949627	0.332097	0.404784	0.711567	0.840746	0.666421	1.18386	1.1019	1.15418	0.0040072	0.00755875	0.824688	up
Chrna4	162	146	124	151	77	293	476	248	292	220	3.40014	2.80701	2.37806	3.55101	1.96499	4.95234	4.4201	4.39722	4.27681	4.97074	0.00793799	0.014389	0.83953	up
Chrnb2	185	211	228	216	240	474	625	869	490	581	5.6018	6.54049	7.45708	7.12212	5.78906	13.257	11.2941	14.5511	13.4377	12.4075	6.59e-23	7.96e-22	1.11915	up
Chst1	1112	1016	908	908	1362	1794	2630	3013	1593	1983	11.4775	15.9069	14.1797	15.3411	17.6334	26.1279	23.2581	19.3414	24.9102	20.2559	5.24e-53	2.75e-51	0.68921	up
Chst11	25	12	19	10	13	30	64	55	28	29	0.746864	0.338833	0.599204	0.299224	0.291442	0.802129	1.14211	0.899628	0.738999	0.594207	0.000752577	0.00155055	0.98252	up
Chst12	45	40	35	36	69	71	119	125	74	60	1.50048	1.15938	1.08572	1.31225	1.84085	2.18798	2.35656	2.30534	2.19834	1.22367	0.000325592	0.000695862	0.637646	up
Chst3	18	19	7	11	29	45	42	60	30	30	0.197484	0.21616	0.085157	0.124591	0.256825	0.458979	0.280205	0.37247	0.30416	0.234148	0.00069664	0.00144056	0.97202	up
Chuk	243	232	239	247	276	185	209	221	128	167	3.52859	3.52309	3.81443	4.04727	3.18215	2.51545	1.86065	1.78191	1.70424	1.69881	5.95e-13	2.85e-12	-0.804879	down
Cibar2	152	85	127	98	448	699	943	275	126	772	4.16158	2.38597	3.757	2.92897	9.81236	17.7181	15.456	4.16123	3.13207	14.9473	0.0168507	0.0289103	1.38846	up
Cic	207	219	167	178	255	431	720	769	421	508	1.66603	1.81203	1.44977	1.56248	1.64027	3.20875	3.46648	3.43032	3.07287	2.88979	2.71e-43	9.54e-42	1.10385	up
Cip2a	25	21	21	25	41	12	19	24	15	16	0.464568	0.406349	0.416795	0.499966	0.612591	0.203364	0.214745	0.245161	0.252362	0.213043	0.00031455	0.000673778	-0.978763	down
Cisd3	129	148	142	124	192	207	402	396	205	235	12.8005	15.1452	14.8228	12.7853	15.4853	18.7485	24.0662	21.4576	17.6692	16.4874	1.49e-07	4.07e-07	0.592438	up
Cit	153	132	117	94	130	188	325	374	178	225	1.61643	1.40705	1.31837	1.07186	1.08875	1.81507	2.03073	2.16862	1.68571	1.66437	7.74e-08	2.14e-07	0.656037	up
Cited4	6	12	9	10	18	11	49	45	13	69	0.233688	0.538847	0.408445	0.451917	0.655016	0.427591	1.32675	1.11606	0.532956	2.19674	0.00180235	0.00355504	1.38163	up
Ciz1	155	169	125	127	177	235	357	381	271	279	3.95555	4.372	3.44138	3.49649	3.58732	5.56788	5.43254	5.35462	6.25056	4.95209	3.83e-10	1.3e-09	0.663855	up
Clasrp	220	210	203	111	214	132	177	194	152	150	6.83892	6.77345	6.90016	3.7486	5.32347	3.79133	3.30495	3.34748	4.2696	3.28828	0.000181833	0.000398435	-0.59154	down
Clba1	40	35	38	34	43	64	83	86	74	61	1.37187	1.20572	1.40213	1.27096	1.16229	2.02304	1.70572	1.63405	2.29876	1.46153	0.00110253	0.00223326	0.60979	up
Clcn6	197	213	179	197	251	426	616	658	436	455	4.01733	4.46216	3.94617	4.39936	4.09186	8.03321	7.51533	7.4323	8.0656	6.56124	2.64e-30	5.12e-29	0.96432	up
Clcn7	348	336	336	336	448	605	844	904	525	667	5.30244	5.60835	5.70955	6.5716	5.59661	9.15539	7.87314	7.71644	7.26097	7.17614	5.3e-20	5.12e-19	0.614105	up
Cldn1	19	26	15	22	25	4	9	3	5	7	0.374643	0.549075	0.328449	0.480217	0.405483	0.065453	0.10021	0.028051	0.092196	0.088215	8.86e-09	2.62e-08	-2.28517	down
Clec12a	50	25	28	36	39	9	7	10	4	5	2.43892	1.22261	1.43629	1.89642	1.51422	0.366588	0.184149	0.257887	0.144448	0.141384	3.51e-15	2.15e-14	-2.70856	down
Clec2g	182	169	153	166	256	119	198	250	49	50	4.94415	4.72417	4.32417	4.8047	5.15461	2.97486	3.69882	3.94018	0.431197	0.341849	0.0059403	0.0109647	-0.928599	down
Clec4a3	50	54	34	34	43	20	48	43	30	31	2.62785	2.88901	1.93136	1.93747	1.8043	0.956676	1.48361	1.23473	1.41289	1.13542	0.00177396	0.00350367	-0.696315	down
Clec7a	26	31	30	24	45	4	4	3	3	2	0.961541	1.35946	1.56089	0.702167	0.978229	0.078569	0.055065	0.033377	0.050226	0.09242	6.04e-17	4.44e-16	-3.63287	down
Clip3	1081	954	959	982	1161	4553	6340	7673	4250	5118	21.5385	19.5034	20.6353	21.3724	18.489	83.8265	75.5495	84.5983	76.7741	71.9954	5.76e-268	4.82e-265	2.07237	up
Clmn	125	107	115	111	153	297	384	463	231	341	2.03464	1.78863	2.01939	1.98164	1.98919	4.49058	3.74406	4.19264	3.46065	3.97132	2.07e-28	3.56e-27	1.12728	up
Clstn1	3164	2946	2851	2778	3588	5260	7940	8626	5058	5878	47.0419	44.9291	45.7987	45.1228	42.6119	72.229	70.6437	70.9423	68.1681	61.6489	1.02e-61	7.17e-60	0.72733	up
Clstn2	85	98	83	92	156	158	358	352	168	268	1.45936	1.72794	1.53605	1.72928	1.81771	2.51476	3.37504	2.94738	2.62847	2.70585	7.76e-11	2.85e-10	0.966606	up
Clstn3	889	722	744	668	977	1335	1863	1994	1261	1388	19.7888	16.5208	18.0545	16.4649	17.5846	27.3372	24.6388	24.3698	25.2277	21.7409	3.74e-25	5.23e-24	0.61736	up
Cmahp	31	24	30	32	59	0	10	5	6	5	0.229228	0.181923	0.243695	0.26359	0.351759	0	0.039653	0.019287	0.03946	0.025601	3.21e-15	1.97e-14	-3.10738	down
Cmip	272	313	272	232	327	788	1285	1396	815	920	5.85017	6.42607	6.31765	5.03623	5.41385	15.6959	16.3066	16.3213	15.6792	14.0269	7.14e-79	7.85e-77	1.50555	up
Cmtm7	43	40	37	42	49	36	45	33	23	25	2.17359	2.0777	2.36174	2.47733	1.98056	1.61713	1.50786	1.07737	1.14995	1.00909	0.000617867	0.00128479	-0.738252	down
Cnep1r1	163	120	150	141	182	106	141	147	93	134	4.83048	3.63799	4.78233	4.91016	4.89001	2.89556	2.42255	2.46477	2.47516	2.6983	3.58e-07	9.53e-07	-0.637692	down
Cnih2	193	160	178	162	216	519	881	924	454	580	8.37338	6.29185	8.02502	6.62966	7.03555	20.1276	22.491	21.6647	18.5049	18.3091	1.05e-66	8.48e-65	1.50304	up
Cnih3	291	257	251	246	313	451	646	757	407	512	9.43398	8.94641	8.42623	8.81154	8.22356	14.9362	12.5733	12.8719	13.6383	12.4881	1.63e-19	1.51e-18	0.661757	up
Cnnm1	129	92	136	109	168	236	396	431	239	307	2.32386	1.68855	2.63205	2.12516	2.4999	3.9335	4.47316	4.2813	4.19029	3.89724	5.92e-18	4.78e-17	0.97651	up
Cnot3	66	62	46	47	75	101	176	181	82	112	1.52647	1.46399	1.13564	1.17066	1.37108	2.16229	2.42767	2.30685	1.70371	1.82315	1.5e-07	4.1e-07	0.762761	up
Cnot6l	228	190	164	175	295	105	229	248	103	143	2.65395	2.31998	2.01675	2.30594	2.69278	1.22205	1.61446	1.61993	1.06592	1.37017	9.31e-09	2.75e-08	-0.728271	down
Cnpy3	220	195	160	199	274	331	486	569	354	408	8.06435	7.28321	6.35175	7.93131	8.02588	11.1318	10.595	11.5068	11.691	10.4883	1.17e-14	6.76e-14	0.682783	up
Cntfr	42	44	38	33	56	122	221	260	111	199	1.80243	1.91372	1.75687	1.53731	1.95361	4.80906	5.6516	6.14724	4.27918	6.01734	1.49e-25	2.15e-24	1.72132	up
Cntn2	187	183	157	143	205	310	429	483	309	359	2.47112	2.48005	2.23322	2.05509	2.15127	3.76675	3.38371	3.52221	3.69439	3.34027	7.46e-17	5.43e-16	0.756329	up
Cntn5	133	119	100	103	160	66	107	127	78	118	2.27122	2.08407	1.84336	1.91334	2.18102	1.03322	1.09093	1.19962	1.20802	1.43015	2.41e-06	6.09e-06	-0.660159	down
Cntnap1	481	448	483	386	586	1088	1528	1458	1078	1125	5.96866	5.69913	6.47731	5.22644	5.80673	12.471	11.3293	10.0038	12.1182	9.84967	5.2e-36	1.36e-34	1.05225	up
Cntnap5a	109	105	86	106	146	90	119	109	73	67	1.57047	1.5319	1.34321	1.67395	1.68077	1.19685	1.02657	0.866158	0.949379	0.676977	7.45e-06	1.82e-05	-0.621582	down
Cntnap5b	194	123	112	165	216	113	144	195	105	126	2.5882	1.68494	1.61246	2.40332	2.31061	1.39089	1.14296	1.43823	1.26785	1.1795	1.37e-05	3.29e-05	-0.59757	down
Cntnap5c	106	91	83	71	109	64	100	79	64	79	1.6747	1.48805	1.42601	1.23534	1.38047	0.930018	0.94747	0.688839	0.9229	0.880082	6.77e-05	0.000153856	-0.600041	down
Col19a1	102	91	66	93	101	67	89	88	56	61	0.730677	0.662632	0.508133	0.72804	0.575984	0.440736	0.377026	0.345008	0.362062	0.308262	4.41e-06	1.1e-05	-0.687775	down
Col1a1	37	24	36	21	41	54	80	86	41	53	0.415082	0.279058	0.433191	0.259653	0.373943	0.569302	0.539427	0.537634	0.414692	0.424769	0.00214963	0.00420551	0.612259	up
Col24a1	39	29	22	31	41	21	28	28	24	18	0.384311	0.290107	0.232616	0.337146	0.322372	0.187079	0.16116	0.152948	0.209128	0.120936	0.00116702	0.00235637	-0.787702	down
Col3a1	97	105	79	91	130	39	75	88	43	49	1.34093	1.48649	1.18198	1.37355	1.43534	0.499737	0.614942	0.673943	0.540999	0.47456	2.76e-14	1.54e-13	-1.14602	down
Col4a1	80	89	57	52	60	158	240	263	186	187	0.817118	0.923083	0.613653	0.572846	0.482363	1.47543	1.44805	1.46668	1.69762	1.3338	4.19e-15	2.55e-14	1.25154	up
Col4a4	25	25	21	17	40	63	76	84	41	43	0.264458	0.252595	0.231834	0.19164	0.330271	0.611161	0.478241	0.493848	0.393836	0.310505	3.46e-05	8.05e-05	0.908351	up
Col5a2	116	95	115	117	122	92	111	144	56	61	1.259	1.06075	1.34497	1.39227	1.06295	0.923631	0.72134	0.867294	0.552022	0.464257	4.06e-05	9.39e-05	-0.679941	down
Col6a6	38	29	44	21	50	15	16	17	17	19	0.229262	0.180121	0.288046	0.136867	0.242071	0.080374	0.056207	0.054811	0.090616	0.077819	4e-07	1.06e-06	-1.4385	down
Col9a1	26	22	20	31	47	14	27	26	18	21	0.444237	0.383272	0.376301	0.577253	0.644192	0.222843	0.280178	0.242083	0.277288	0.253419	0.00226538	0.00441871	-0.807599	down
Colec10	47	24	27	26	40	0	2	4	6	5	0.686894	0.348397	0.414475	0.40067	0.466044	0	0.012927	0.026952	0.072264	0.044775	5.75e-16	3.83e-15	-3.60387	down
Coro2b	372	322	348	265	404	827	1123	1294	705	872	6.66791	5.91089	6.73304	5.18996	5.78999	13.7015	12.0246	12.8327	11.4558	11.0238	4.56e-51	2.19e-49	1.12989	up
Cox4i2	13	7	14	13	14	35	51	60	31	25	1.21502	0.641595	1.29221	1.26496	1.00916	3.03008	2.84485	3.12711	2.60875	1.57063	2.87e-06	7.22e-06	1.34578	up
Cped1	21	13	14	24	19	5	28	10	3	15	0.287519	0.190674	0.216473	0.361144	0.212273	0.063688	0.237223	0.078992	0.034096	0.14438	0.0189337	0.0321801	-1.0071	down
Cplx2	2276	2100	2162	1776	2330	3832	5312	5705	3545	3491	77.8412	73.6982	79.9296	66.3875	63.6742	121.057	108.514	107.887	109.875	84.2257	4.63e-17	3.44e-16	0.671585	up
Cpn1	30	18	28	17	28	16	27	25	9	11	0.810396	0.4963	0.818768	0.477717	0.629078	0.46188	0.441372	0.355868	0.24155	0.188846	0.00426675	0.00802083	-0.849749	down
Cpne2	83	82	91	79	117	149	245	290	152	229	1.64656	1.69165	1.97401	1.73727	2.02254	2.76394	2.93572	3.21353	2.76816	3.87621	9.4e-12	3.88e-11	0.869079	up
Cpne5	638	629	568	530	843	1307	2138	2251	1137	1496	10.0292	10.093	9.64462	9.07157	10.5811	18.8845	20.0136	19.5378	16.1364	16.5066	2.81e-61	1.95e-59	1.00468	up
Cpne6	299	305	263	251	431	541	845	919	567	619	9.8392	10.2874	9.33223	9.02902	11.3216	16.4484	16.6061	16.7282	16.9001	14.3691	4.14e-27	6.62e-26	0.818641	up
Cpped1	47	64	65	51	70	98	140	152	127	113	1.46026	2.02365	2.2444	1.72529	1.7192	2.78685	2.58679	2.60302	3.56399	2.50517	1.27e-05	3.04e-05	0.738046	up
Cps1	41	35	26	55	78	13	31	16	18	11	0.465153	0.415028	0.318246	0.689364	0.717864	0.135757	0.213293	0.098919	0.186006	0.082634	1.04e-08	3.06e-08	-1.73475	down
Cpt1c	471	441	375	390	592	764	1239	1297	779	802	11.2314	10.7752	9.65017	10.1466	11.2697	16.81	17.631	17.0961	16.8188	13.4875	5.25e-29	9.45e-28	0.74312	up
Cr2	31	31	39	36	42	5	5	0	5	2	0.436463	0.453276	0.597681	0.559085	0.468387	0.064422	0.037338	0	0.064666	0.011412	4.47e-18	3.66e-17	-3.7395	down
Crat	244	289	220	245	286	491	730	689	474	511	5.67162	6.9019	5.56068	6.22714	5.27007	10.6084	10.0447	8.8525	10.043	8.44004	3.04e-18	2.53e-17	0.812649	up
Creb3l1	7	8	3	6	13	26	21	33	21	17	0.162234	0.1834	0.066124	0.139474	0.259587	0.599885	0.313495	0.453487	0.456684	0.291494	0.000306401	0.000656861	1.35282	up
Creb3l2	61	43	44	66	62	146	180	191	121	161	0.565604	0.403633	0.436221	0.669838	0.461865	1.2551	0.999415	0.985453	1.02334	1.05888	1.04e-14	6.02e-14	1.18159	up
Crebbp	731	711	705	711	1003	1352	2236	2410	1304	1734	4.81231	4.80086	5.01997	5.11441	5.28671	8.22064	8.79528	8.77508	7.78619	8.0579	4.18e-43	1.46e-41	0.857085	up
Crhbp	44	35	17	34	37	22	22	21	23	14	1.75045	1.44627	0.720266	1.49484	1.18684	0.818069	0.51845	0.46045	0.829838	0.396716	0.000320846	0.000686561	-1.03329	down
Crim1	268	213	230	234	328	375	674	746	393	512	4.3756	3.5577	4.0581	4.17305	4.53029	5.65273	6.91502	7.1374	6.15869	5.89478	2.12e-16	1.48e-15	0.711994	up
Crip2	694	689	624	731	983	1507	2010	2191	1447	1589	38.2932	38.9751	36.9761	44.0264	42.8408	77.0871	65.2664	66.7996	72.3818	61.78	2.43e-35	6.18e-34	0.887397	up
Crisp2	28	26	28	25	23	0	0	3	0	3	1.31846	1.21087	1.41059	1.23905	0.829687	0	0	0.062386	0	0.090909	2.24e-13	1.12e-12	-4.83081	down
Crispld1	31	27	27	32	60	16	19	31	23	18	0.452999	0.40786	0.422926	0.516345	0.709036	0.215358	0.168075	0.250355	0.303893	0.182778	7.12e-05	0.000161582	-1.05322	down
Crmp1	647	510	464	432	605	1281	1516	1739	1034	1167	14.7692	12.2175	11.7335	10.5685	11.2601	27.2288	21.1106	22.3582	21.1077	18.755	1.89e-31	3.92e-30	0.991232	up
Crocc	26	26	21	27	30	61	73	80	45	46	0.250539	0.252156	0.219858	0.284419	0.227474	0.552033	0.423816	0.428108	0.389793	0.314371	2.45e-05	5.76e-05	0.867636	up
Crtc1	86	117	77	91	143	227	424	441	277	346	2.3613	3.23461	2.20058	2.64602	3.09501	5.65849	6.94946	6.6988	6.85914	6.69173	1.07e-26	1.65e-25	1.38119	up
Crtc3	9	8	12	14	11	14	38	43	16	33	0.155971	0.158125	0.247994	0.293323	0.165047	0.235777	0.430389	0.44798	0.280131	0.436045	0.0029129	0.00560588	1.00255	up
Cryab	425	385	375	359	476	670	1000	1042	551	716	29.3544	27.2411	27.9736	27.0726	26.2432	42.6807	41.2413	39.7488	34.4627	34.8666	3.39e-21	3.59e-20	0.607728	up
Crybg2	201	166	206	181	253	607	1421	1548	665	1201	2.06736	1.75322	2.29134	2.03662	2.07584	5.76975	8.73556	8.80849	6.19613	8.71785	5.71e-46	2.25e-44	2.033	up
Csdc2	254	195	178	177	274	560	720	818	513	549	6.83193	5.39082	5.17062	5.1923	5.8894	13.9416	11.5947	12.201	12.5251	10.4478	5.95e-46	2.34e-44	1.20449	up
Csf1	44	31	38	29	49	59	79	120	61	79	0.710788	0.516589	0.662465	0.508466	0.634097	0.886593	0.766302	1.08797	0.90001	0.906069	0.000148217	0.000326969	0.697464	up
Csf3r	21	18	11	16	22	24	53	55	22	28	0.451248	0.390069	0.237433	0.370903	0.364076	0.455258	0.672649	0.648004	0.413819	0.40519	0.0132467	0.0231217	0.656937	up
Csn1s2a	17	13	18	21	30	0	8	3	0	4	0.359	0.263512	0.426195	0.485879	0.516444	0	0.099793	0.024521	0	0.055714	1.97e-09	6.19e-09	-3.11859	down
Csnk1e	175	162	154	136	212	263	437	476	246	296	3.86932	3.69133	3.67768	3.29642	3.75851	5.35061	5.81531	5.74948	4.91078	4.61504	1.45e-13	7.45e-13	0.662156	up
Csnk2b	488	431	431	417	630	851	1082	1221	690	874	8.99068	8.66251	9.32877	9.19979	11.9721	14.0614	13.8753	14.6399	11.8396	13.4398	8.67e-22	9.57e-21	0.624228	up
Csnka2ip	16	30	23	20	28	5	2	6	7	4	0.265386	0.528234	0.422098	0.3611	0.381951	0.071923	0.019292	0.054726	0.107878	0.04826	4.21e-10	1.43e-09	-2.62288	down
Cst3	29846	30806	34150	30596	27165	22072	25617	26721	21031	20539	2166	1167.41	1388.71	1317.75	876.211	736.929	552.058	1028.22	702.996	534.901	5.28e-06	1.3e-05	-0.755518	down
Ctc1	194	164	149	159	249	297	392	502	267	334	3.10181	2.68239	2.57087	2.78287	3.18199	4.39707	3.75656	4.46279	3.86184	3.76688	1.31e-11	5.29e-11	0.613875	up
Ctdsp1	124	95	100	104	123	165	298	269	145	197	2.86825	2.2524	2.51647	2.87768	2.51644	3.54444	4.14518	4.0973	3.661	3.22232	2.72e-07	7.3e-07	0.599196	up
Ctif	21	12	16	12	15	43	68	74	45	41	0.357349	0.209061	0.308247	0.211049	0.20373	0.71589	0.771859	0.710813	0.883673	0.597045	2.9e-09	8.94e-09	1.46395	up
Ctla2a	36	14	20	26	34	22	14	23	18	15	1.77411	0.56535	1.0464	1.25371	1.2891	1.02872	0.488707	0.66206	0.709303	0.409501	0.00886334	0.015914	-0.813451	down
Ctnnd1	310	248	260	241	362	490	684	703	390	509	3.65959	3.01565	3.30009	3.10835	3.42103	5.41307	4.62515	4.71841	3.99173	4.09391	4.57e-16	3.07e-15	0.607135	up
Ctnnd2	963	867	873	819	1131	1405	2262	2634	1367	1783	9.61367	8.85745	9.40393	8.90169	9.01164	12.9379	13.4681	14.5078	12.3539	12.5338	6.25e-28	1.05e-26	0.647371	up
Ctsc	86	73	67	73	96	44	49	65	33	40	2.50374	2.22999	2.16211	2.48215	2.59494	1.0916	0.777265	1.17077	0.850417	0.811	2.24e-12	9.98e-12	-1.13542	down
Ctsz	361	354	322	343	382	285	361	279	227	229	17.3529	17.4614	16.7677	18.0464	14.5003	12.5517	10.3028	7.50759	9.89637	7.81047	1.25e-08	3.67e-08	-0.699797	down
Cubn	35	30	37	31	39	12	12	15	0	8	0.203258	0.174232	0.232563	0.19699	0.179168	0.060149	0.04011	0.046925	0	0.029073	6.01e-12	2.53e-11	-2.26767	down
Cuedc1	58	45	54	41	68	96	157	227	113	124	2.07332	1.64253	2.06881	1.58979	1.94671	3.17559	3.38365	4.51153	3.67921	3.13837	2.83e-11	1.1e-10	1.05507	up
Cux1	385	416	361	439	590	747	1056	1192	638	793	3.87304	4.38793	4.0289	4.29888	4.30286	8.23194	6.42078	6.94049	5.51451	5.38792	4.04e-17	3.01e-16	0.651229	up
Cux2	46	22	29	30	45	81	122	132	73	104	0.599753	0.281851	0.396522	0.414766	0.460282	0.975109	0.950814	0.949737	0.864137	0.956337	6.85e-12	2.87e-11	1.21771	up
Cx3cl1	1400	1236	1233	1293	1797	4059	6064	6499	4189	4655	29.7804	27.178	28.1769	30.277	30.1436	80.7372	73.2082	73.2637	81.1407	67.2681	4.27e-172	1.59e-169	1.51926	up
Cxadrl1	16	26	21	22	25	13	20	25	20	14	0.722775	1.17138	1.05931	1.1197	0.91429	0.53606	0.52546	0.650143	0.849432	0.458385	0.0323093	0.0526696	-0.621308	down
Cxcl12	153	184	134	257	399	517	664	689	450	533	1.89427	2.33465	1.80088	5.66828	6.27407	9.63231	8.18452	7.92957	7.93162	7.54668	1.3e-05	3.12e-05	1.02628	up
Cxcl13	106	103	78	95	91	2	10	15	0	10	6.46576	6.46001	5.11659	6.29971	4.41574	0.105966	0.352354	0.481491	0	0.428867	3.29e-40	1.04e-38	-4.08774	down
Cxcl16	41	34	33	38	49	24	28	49	19	30	1.2883	1.25938	1.29764	1.56768	1.4017	0.797884	0.609861	0.964657	0.668217	0.777344	0.000678926	0.00140643	-0.749132	down
Cyb5r3	365	414	315	357	479	747	1162	1060	700	766	12.6121	14.673	11.7001	13.449	13.1968	23.7753	23.9693	20.2173	21.8432	18.6449	1.71e-26	2.62e-25	0.842298	up
Cyba	78	106	61	109	230	17	41	52	21	18	7.14256	10.0972	6.04993	11.1801	18.4088	1.43379	2.33896	2.76557	1.78846	1.1442	6.11e-17	4.48e-16	-2.33317	down
Cybb	56	56	37	42	73	9	40	27	7	11	1.26587	1.30252	0.892241	1.03255	1.31707	0.169411	0.539753	0.327889	0.123724	0.165661	8.11e-11	2.97e-10	-1.90705	down
Cyfip2	8718	8309	7830	7948	10228	15356	21807	24325	16128	18141	90.1723	87.0929	87.2	82.9844	83.683	130.045	135.629	128.185	153.271	133.62	9.79e-43	3.39e-41	0.800571	up
Cyp26b1	150	165	147	120	204	354	530	570	345	361	2.18317	2.46796	2.324	1.90882	2.36589	4.78254	4.6342	4.60838	4.57022	3.7161	4.38e-33	9.81e-32	1.09831	up
Cyp2c6v1	75	88	70	74	110	4	11	11	4	4	2.87355	3.45125	2.8556	3.07019	3.4395	0.106901	0.228846	0.215693	0.106468	0.077574	4.09e-42	1.38e-40	-3.98876	down
Cyp2c7	53	55	67	43	75	6	14	9	5	8	1.91342	2.02653	2.62562	1.68351	2.16837	0.190308	0.300943	0.175496	0.145564	0.183499	3.79e-27	6.07e-26	-3.17342	down
Cyp2d3	27	28	26	28	34	21	24	26	16	11	0.942782	1.08963	0.900305	1.07363	0.904067	0.724772	0.495869	0.556257	0.484118	0.246614	0.000472394	0.00099496	-0.909548	down
Cyp2d4	84	74	66	54	112	98	201	211	122	139	2.02412	1.83475	1.71615	1.41003	2.1603	2.19586	2.90586	2.81891	2.66462	2.36432	1.15e-05	2.78e-05	0.620561	up
Cyp2r1	19	22	31	17	36	12	23	28	17	23	0.405016	0.608682	0.869892	0.538146	0.803212	0.293597	0.296053	0.335529	0.354672	0.373119	0.0243453	0.0405568	-0.639302	down
Cyp46a1	855	673	764	608	792	1460	1901	2026	1401	1378	23.7216	19.1303	22.811	18.5025	17.6875	36.7571	31.12	30.8401	34.76	26.9212	7.93e-17	5.75e-16	0.79105	up
Cyp4f1	21	20	16	24	18	33	53	54	32	39	0.65702	0.628558	0.539818	0.803759	0.443647	0.955088	0.991834	0.936833	0.912934	0.863182	0.0026473	0.00511924	0.716665	up
Cys1	43	32	43	39	28	63	99	100	48	68	0.957412	0.733068	1.03743	0.938331	0.502078	1.2863	1.32521	1.23225	0.973731	1.06938	0.00185842	0.00366045	0.633269	up
D430041D05Rik	270	213	205	238	278	558	883	909	515	669	2.45899	1.97189	1.967	2.97376	1.96727	4.75692	4.8462	4.78161	4.5313	4.4106	1.75e-53	9.34e-52	1.18579	up
Dab2ip	195	159	152	164	241	310	497	548	337	428	1.38191	1.37624	1.28165	1.52803	1.71168	3.24356	2.85327	2.5925	2.58737	2.42671	6.56e-21	6.84e-20	0.864374	up
Dact2	70	71	68	58	90	112	213	238	122	132	1.25734	1.31725	1.34301	1.13902	1.31382	1.87488	2.33798	2.67935	1.99378	1.695	1.79e-09	5.63e-09	0.813884	up
Dact3	351	299	251	225	371	489	838	824	411	610	8.31397	7.27129	6.442	5.82129	7.0393	10.7219	11.8749	10.8092	8.82377	10.2149	5.57e-15	3.33e-14	0.712775	up
Dagla	241	237	225	200	290	1158	1585	1860	1075	1270	2.87271	2.90003	2.90666	2.6105	2.7634	12.788	11.3169	12.2932	11.641	10.7088	3.95e-227	2.12e-224	2.18249	up
Dapk3	27	10	19	9	14	30	51	93	45	54	1.09638	0.263425	0.573744	0.339088	0.396961	0.770529	0.860731	1.81391	1.12557	1.06441	5.08e-06	1.26e-05	1.40364	up
Dapp1	70	61	38	42	73	17	43	42	34	38	1.49664	1.35064	0.881767	0.998153	1.26363	0.332165	0.550872	0.501017	0.654492	0.58132	1.84e-06	4.7e-06	-1.05134	down
Dbndd1	113	95	81	100	107	188	210	215	186	148	3.43564	2.90111	2.67979	3.27787	2.66859	5.33487	3.9299	3.83479	5.32762	3.50652	7.8e-05	0.000176581	0.599559	up
Dbp	360	334	346	298	458	524	984	1064	418	768	8.37204	7.9666	12.1474	7.56579	8.52275	12.3688	13.6871	16.118	8.80523	18.3522	1.96e-09	6.16e-09	0.671053	up
Dcaf15	49	45	34	35	58	79	85	121	67	83	1.45375	1.36679	1.07153	1.12507	1.37146	2.16258	1.50868	2.00076	1.80555	1.73243	0.000206403	0.000449494	0.62911	up
Dcakd	65	59	65	43	83	113	173	198	148	139	2.19958	2.04989	2.38556	1.59045	2.23048	3.53704	3.50223	3.71373	4.54879	3.33005	3.97e-10	1.35e-09	0.946936	up
Dctn1	933	839	868	812	1172	1730	2628	2670	1759	1902	13.777	13.0753	13.8378	13.1873	13.9518	23.7489	24.1644	21.9999	24.2381	20.805	1.62e-50	7.58e-49	0.854268	up
Dctpp1	47	55	45	73	120	33	70	80	39	42	4.74979	5.64263	4.85157	8.0342	9.7123	3.08516	4.21708	4.45754	3.53037	2.96497	0.00127108	0.00255349	-0.72961	down
Dda1	170	147	160	133	177	222	408	585	277	366	3.97465	3.51753	4.04875	3.39852	3.58327	4.8062	5.7061	7.57451	5.88286	6.04609	1.63e-10	5.76e-10	0.847972	up
Ddah1	397	307	316	305	405	624	878	999	537	631	9.80273	7.76959	8.43343	8.22191	7.98844	14.2358	12.945	13.6397	12.018	10.9865	4.3e-24	5.63e-23	0.717068	up
Ddias	25	33	10	16	31	3	11	12	6	18	0.486998	0.669614	0.208506	0.33092	0.49254	0.051362	0.120372	0.123863	0.094989	0.249076	0.000140604	0.00031093	-1.54653	down
Ddn	1007	862	780	803	1216	1871	3241	3454	1854	2651	18.5301	16.2796	15.5035	16.1483	17.8817	31.7987	35.6329	35.1542	30.9237	34.4281	7.37e-59	4.76e-57	1.12039	up
Ddr1	252	205	249	211	293	462	576	653	401	480	4.66066	3.87197	4.93892	4.25169	4.31159	7.85916	6.35899	6.6768	6.71394	6.24134	1.29e-16	9.16e-16	0.734392	up
Dear	34	31	19	12	26	14	27	28	15	16	0.676206	0.631093	0.406528	0.264635	0.420586	0.255948	0.318695	0.310108	0.273272	0.223728	0.0250794	0.0416593	-0.659181	down
Dennd1c	11	14	16	15	19	32	30	46	21	30	0.26756	0.36624	0.453171	0.430592	0.389362	0.768138	0.458192	0.659695	0.483677	0.553894	0.00965457	0.0172375	0.721795	up
Depdc1	26	15	17	18	26	0	0	9	0	0	0.507395	0.292054	0.349219	0.380946	0.40957	0	0	0.089166	0	0	2.7e-09	8.37e-09	-3.95569	down
Dgcr2	607	538	460	465	688	1034	1443	1624	939	1147	10.7629	9.22676	8.80568	8.50301	9.20299	16.9289	14.443	15.0443	14.2345	13.5382	2.51e-47	1.02e-45	0.809122	up
Dgkh	256	261	225	197	313	396	627	699	347	459	3.51097	3.67253	3.71544	3.14252	3.44079	5.459	5.15424	5.80538	4.74898	4.4516	1.16e-15	7.43e-15	0.64194	up
Dgki	269	220	196	223	308	370	544	665	355	500	4.5934	3.8797	3.52786	4.21272	4.29297	5.80077	5.56476	6.28228	5.46359	6.10488	2.68e-13	1.33e-12	0.641079	up
Dgkz	858	775	874	739	960	1925	2876	3308	2010	2374	15.5106	14.0308	17.0259	13.8418	14.7278	32.3547	32.1788	33.7583	35.2563	31.3553	9.69e-59	6.19e-57	1.20339	up
Dhx34	19	31	23	28	22	33	56	76	47	44	0.318955	0.544058	0.414447	0.52206	0.292385	0.522405	0.574925	0.723812	0.724412	0.536571	0.00541211	0.0100341	0.672104	up
Diaph1	189	170	164	162	223	263	499	531	292	370	2.20547	2.02427	2.07309	2.06707	2.07534	2.8371	3.4793	3.43219	3.09226	3.05182	5.81e-15	3.47e-14	0.73229	up
Diaph3	44	28	43	26	58	24	45	32	31	28	0.648575	0.75878	0.684565	0.407783	0.677164	0.322341	0.391593	0.258547	0.412618	0.669871	0.00626641	0.0115188	-0.650748	down
Dip2a	211	208	173	173	272	373	669	626	439	580	2.57789	2.60577	2.27881	2.30776	2.64823	4.20376	4.88029	4.2298	4.85489	4.99766	3.04e-22	3.49e-21	1.02659	up
Diras1	194	213	189	207	242	812	1332	1355	774	864	4.41227	4.96076	4.64794	5.14288	4.39801	17.0688	18.1107	17.0595	15.9706	13.884	7.17e-129	1.78e-126	1.92181	up
Diras2	1640	1533	1349	1302	1806	2457	3621	4011	2409	2705	20.2321	22.4137	18.4764	20.3083	18.5902	29.3728	27.6628	28.7217	31.1579	24.3973	1.25e-38	3.64e-37	0.632632	up
Disp2	1558	1341	1291	1298	1803	3391	4685	5289	3349	3799	15.8565	13.8644	13.9223	14.1631	14.6482	31.8911	28.4716	29.7568	30.868	27.2311	6.49e-110	1.16e-107	1.14139	up
Dkk2	18	19	19	14	16	6	16	13	4	18	0.36854	0.419801	0.425186	0.324931	0.268905	0.101847	0.200575	0.144823	0.061617	0.261155	0.0074771	0.0136114	-0.987514	down
Dlg3	64	61	41	52	64	92	162	167	120	126	1.35366	1.26541	0.882349	1.13873	1.07535	1.76647	2.02677	1.94239	2.18722	1.90691	5.43e-09	1.64e-08	0.885497	up
Dlg4	310	351	271	355	558	1250	1900	2070	1360	1522	5.57224	6.36245	5.79378	7.28756	8.24401	22.5018	21.4847	22.6542	23.0362	20.7235	4.51e-70	4.12e-68	1.7965	up
Dlgap1	1591	1419	1373	1285	2004	2293	3678	3862	2067	2931	19.2049	16.508	17.4379	15.9361	18.0295	24.7135	25.8884	24.5383	21.5278	24.4009	1.18e-25	1.72e-24	0.587238	up
Dlgap2	288	284	262	228	351	457	735	803	434	587	3.60639	3.64586	3.55215	3.12533	3.51136	5.28659	5.50691	5.59502	4.92777	5.19192	6.84e-22	7.62e-21	0.726924	up
Dlgap3	70	83	71	61	128	211	435	514	270	333	1.22822	1.48375	1.33705	1.17127	1.79434	3.42355	4.56729	4.99294	4.29814	4.12756	1.13e-32	2.48e-31	1.72555	up
Dlgap4	253	236	209	259	299	565	919	1002	536	668	9.01891	8.36149	7.9164	9.43243	8.7318	18.4813	19.171	21.0585	18.21	17.7202	1.36e-53	7.3e-52	1.1806	up
Dlk1	41	26	25	22	47	92	82	93	62	88	1.72269	1.12432	1.2973	0.992747	1.58189	3.58476	2.0777	2.17026	2.37047	2.63854	6.35e-07	1.67e-06	1.06123	up
Dlx5	26	40	25	49	85	46	122	128	75	76	1.23745	1.92449	1.25967	2.52185	3.24833	2.01505	3.46367	3.36551	3.23069	2.54519	0.0138829	0.0241676	0.633926	up
Dmwd	225	181	197	197	218	453	615	657	387	477	2.29516	1.89548	2.66909	2.25008	1.78087	4.31729	3.7573	3.73665	3.58796	3.44451	6.97e-29	1.25e-27	0.98162	up
Dnah11	34	30	22	40	50	15	32	24	24	23	0.15812	0.143534	0.112252	0.202505	0.189032	0.063059	0.089042	0.061481	0.101635	0.07675	0.00033895	0.000723227	-0.917024	down
Dnah12	49	32	50	54	72	18	33	27	22	21	0.262983	0.177606	0.273707	0.286652	0.297623	0.088662	0.098284	0.077319	0.096639	0.076908	5.71e-10	1.91e-09	-1.4402	down
Dnah14	24	29	20	22	44	17	11	8	7	10	0.112286	0.136685	0.098014	0.112857	0.162811	0.070711	0.030309	0.018746	0.029008	0.031284	5.17e-07	1.36e-06	-1.69477	down
Dnah2	30	26	29	42	47	23	29	39	20	23	0.141722	0.124377	0.146532	0.217391	0.178869	0.10053	0.082622	0.103822	0.084738	0.077492	0.00178182	0.00351819	-0.742166	down
Dnah3	47	28	27	19	33	11	19	17	8	21	0.221407	0.134203	0.184419	0.096284	0.146825	0.04659	0.058705	0.043529	0.033237	0.067423	5.7e-06	1.41e-05	-1.37673	down
Dnah5	69	59	54	68	93	36	44	35	29	36	0.307128	0.271745	0.261482	0.326876	0.330578	0.147902	0.115816	0.08717	0.116142	0.113452	1.53e-11	6.12e-11	-1.26897	down
Dnah6	41	35	32	32	49	9	26	31	5	15	0.210686	0.183399	0.176173	0.178738	0.201517	0.040266	0.07957	0.089192	0.020302	0.053691	2.86e-08	8.15e-08	-1.54581	down
Dnah7	48	50	39	48	64	7	11	17	12	6	0.259084	0.274814	0.225681	0.283854	0.275298	0.034999	0.033202	0.04963	0.054923	0.020467	1.98e-21	2.12e-20	-2.59443	down
Dnah8	25	31	13	18	20	0	7	16	4	12	0.112045	0.14408	0.061802	0.08453	0.0681	0	0.019587	0.0387	0.012877	0.036154	3.64e-05	8.46e-05	-1.87739	down
Dnajb13	93	108	100	65	91	84	88	87	62	63	2.73169	3.25549	3.16697	2.07406	2.14068	2.2667	1.53576	1.41021	1.6579	1.29242	0.000878312	0.00179598	-0.604584	down
Dnajc16	456	433	345	343	499	753	979	1130	690	834	5.35153	5.21695	4.37859	4.40268	4.68174	8.16162	6.86763	7.33491	7.33946	6.90592	1e-23	1.27e-22	0.728342	up
Dnajc28	257	229	178	174	244	346	498	640	327	402	4.86339	4.45899	3.64549	3.60674	3.69197	6.05598	5.63591	6.70743	5.61606	5.37934	3.99e-12	1.71e-11	0.662129	up
Dner	1359	1112	1075	1010	1365	2028	2694	3072	2081	2111	26.2607	22.0233	22.4296	21.3228	21.0658	36.1781	31.079	32.8238	36.4151	28.7668	5.46e-20	5.26e-19	0.668952	up
Dnlz	218	272	225	227	411	172	320	321	158	180	4.51258	5.78775	5.02321	5.13672	6.80968	3.27792	3.96432	3.67611	2.96686	2.62773	1.44e-06	3.7e-06	-0.605229	down
Dnm1	1033	962	795	908	1229	2609	4092	4243	2475	2967	22.3931	21.5319	17.8051	18.0955	20.9905	52.8437	51.6143	49.9855	50.2212	44.4977	7.83e-191	3.34e-188	1.37082	up
Dnm3	333	276	253	245	444	491	741	839	478	568	6.86743	6.02561	5.80862	5.61341	7.31523	9.41922	9.30286	9.58939	8.96783	8.61013	7.75e-17	5.63e-16	0.655169	up
Dnmt3a	164	164	149	141	219	257	463	505	223	338	2.60546	2.67096	2.55879	2.441	2.78563	3.78002	4.41051	4.45397	3.22023	3.80379	3.67e-12	1.58e-11	0.712259	up
Doc2g	8	20	17	13	28	12	20	11	12	11	0.34082	0.900047	0.807618	0.614605	0.986015	0.492743	0.541551	0.262684	0.467691	0.348681	0.0480883	0.0756997	-0.715166	down
Dock8	110	109	105	122	120	74	81	85	57	76	0.528187	0.502333	0.519164	0.588983	0.443881	0.317662	0.270661	0.197409	0.214023	0.232999	3.22e-10	1.11e-09	-0.958862	down
Dolpp1	39	42	44	64	75	118	171	147	120	132	1.18005	1.32763	1.39836	2.06635	1.78243	3.26662	3.05024	2.42951	3.25298	2.78703	2.79e-09	8.63e-09	1.04357	up
Dop1b	263	192	185	185	232	379	500	594	395	409	2.41904	1.84671	1.8667	1.84394	1.68945	3.22115	2.73433	3.06944	3.27522	2.63546	6.45e-14	3.44e-13	0.755368	up
Dpf1	438	394	364	368	528	724	1030	1145	739	780	12.5511	11.7485	11.3798	11.54	11.901	19.421	17.8613	18.2213	19.2623	15.8468	6.48e-29	1.16e-27	0.725317	up
Dpm3	23	36	22	28	29	14	23	12	15	9	3.99677	6.4688	4.10653	5.32761	4.10051	2.29528	2.45392	1.10682	2.29607	1.12566	4.03e-05	9.32e-05	-1.27538	down
Dpp4	78	74	63	69	76	44	43	51	35	32	0.912985	0.894094	0.809625	0.884851	0.713094	0.478902	0.300813	0.342512	0.366442	0.268492	1.08e-10	3.89e-10	-1.16857	down
Dpp9	345	389	366	358	451	792	1428	1532	750	1160	5.534	6.41097	6.35691	6.27315	5.7963	11.7528	13.7173	13.6255	10.91	13.1538	2.06e-35	5.28e-34	1.18087	up
Dpysl3	123	126	123	104	193	179	283	414	185	279	3.28666	3.4114	3.46883	2.73187	4.11993	4.40696	4.51633	6.12045	4.45749	5.2617	2.25e-06	5.72e-06	0.633475	up
Dpysl5	215	233	240	173	225	529	775	758	502	541	2.94477	3.27092	3.55029	2.59128	2.46286	6.71003	6.35575	5.75328	6.23839	5.23693	4.08e-27	6.53e-26	1.14797	up
Dscaml1	89	66	84	64	106	105	246	229	166	163	0.846972	0.640872	0.867628	0.667743	0.812815	0.923691	1.40697	1.21502	1.44264	1.10125	4.31e-07	1.14e-06	0.78923	up
dsr-2	56	61	38	58	64	38	56	44	42	44	0.512964	0.574961	0.379461	0.585996	0.470503	0.32163	0.307705	0.221951	0.349055	0.28598	0.0009906	0.00201572	-0.649205	down
Dtwd2	35	38	36	22	32	30	25	24	17	30	1.08695	1.20615	1.19232	0.698763	0.813923	0.845171	0.439618	0.417536	0.450209	0.651836	0.00886377	0.015914	-0.710569	down
Dtx1	143	161	133	103	174	236	415	451	259	274	2.4689	2.86169	2.49377	1.93098	2.40177	3.81175	4.32514	4.3409	4.08354	3.34136	4.28e-14	2.33e-13	0.823283	up
Dtx3l	40	63	55	49	56	32	38	71	23	44	0.393559	0.633228	0.725777	0.519353	0.464039	0.284529	0.218677	0.387176	0.205452	0.301845	0.00122507	0.00246618	-0.737458	down
Dusp8	112	89	90	72	133	196	308	354	237	293	3.05498	2.47694	2.64616	2.13883	2.89462	4.92835	5.01229	5.3372	5.85036	5.62411	2.05e-19	1.88e-18	1.14127	up
Dvl3	52	77	41	42	67	130	229	244	139	164	1.09506	1.6755	0.941263	0.96752	1.13533	2.55882	2.92098	2.88056	2.68117	2.47072	2.2e-18	1.86e-17	1.32952	up
Dync1h1	2959	2824	2389	2578	3490	4699	6975	7580	4550	5510	13.7635	13.4798	12.0207	13.1231	12.9941	20.2381	19.4203	19.5348	19.2083	18.1056	9.21e-59	5.91e-57	0.682931	up
Dyrk1b	13	19	29	19	15	31	44	50	42	37	0.330019	0.510357	0.826611	0.533408	0.304295	0.755238	0.692083	0.726047	0.991468	0.690835	0.0110148	0.0195029	0.731057	up
Ece1	156	134	105	87	135	218	262	341	185	190	2.20123	1.93735	1.59845	1.3283	1.57613	2.83832	2.20432	2.76581	2.36639	1.88939	5.78e-06	1.42e-05	0.593414	up
Echdc2	63	69	68	70	73	44	62	88	29	39	2.84523	3.21513	3.36635	3.51514	2.64759	1.87466	1.72346	2.25841	1.19764	1.20367	2.42e-05	5.69e-05	-0.792951	down
Ecm1	16	16	14	12	24	46	54	60	33	44	0.493065	0.502466	0.48435	0.390002	0.606057	1.34674	1.02757	1.13599	0.951744	1.05903	9.98e-07	2.59e-06	1.18264	up
Ecm2	24	31	36	36	56	26	31	46	23	28	0.541336	0.708089	0.881608	0.891897	1.02764	0.534427	0.415748	0.580866	0.468628	0.447414	0.0102648	0.018263	-0.607599	down
Ect2	39	31	44	23	40	0	15	0	3	11	0.617542	0.494314	0.733586	0.380165	0.495395	0	0.126293	0	0.04126	0.11072	0.000435557	0.0009209	-2.99933	down
Eef1a2	395	420	333	354	434	948	1395	1530	996	1144	6.58964	7.09861	5.94399	6.47813	6.50418	14.1615	13.5109	13.8683	15.5077	13.2653	3.76e-61	2.6e-59	1.27641	up
Efcab3	78	73	57	51	105	24	28	32	18	16	0.324285	0.42458	0.255762	0.228912	0.349011	0.092165	0.068779	0.072592	0.06717	0.046686	2.03e-21	2.18e-20	-1.97238	down
Efcab6	45	52	32	26	48	27	42	46	18	30	0.576555	0.664105	0.443971	0.364249	0.487749	0.310126	0.321236	0.316825	0.201992	0.26354	0.00215268	0.00421106	-0.691145	down
Efcab7	48	40	32	48	60	23	32	41	24	26	1.30217	1.11284	0.956096	1.52648	1.36027	0.587397	0.506577	0.617347	0.581695	0.498489	1.82e-06	4.63e-06	-1.00086	down
Efhd2	185	222	194	196	267	533	903	1016	502	611	5.81482	7.1845	6.61824	6.73564	6.71866	15.5513	17.0244	17.7394	14.3527	13.5979	1.08e-52	5.55e-51	1.3615	up
Efna3	72	43	49	55	68	116	236	228	108	98	1.9681	1.21647	1.45466	1.62664	1.50317	2.975	3.90264	3.48772	2.7122	1.8998	3.71e-09	1.13e-08	1.05441	up
Efnb1	48	48	37	43	48	90	130	102	71	91	0.961346	0.995203	0.800691	0.94611	0.769774	1.69463	1.5831	1.14989	1.30207	1.30441	8.49e-06	2.07e-05	0.754854	up
Efnb3	261	217	190	208	292	431	591	727	374	459	5.56056	4.7489	4.38685	4.85662	4.97407	8.50131	7.54485	8.58513	7.23756	6.90828	2.77e-23	3.42e-22	0.780363	up
Egfem1	93	81	75	75	75	53	69	75	51	77	2.86931	2.64703	2.46931	2.65985	1.85309	1.58922	1.29346	1.27865	1.74744	1.57399	0.000168381	0.000369812	-0.65462	down
Egln1	88	49	54	64	122	108	158	193	112	158	2.3875	1.36337	1.58478	1.90233	2.64547	2.7088	2.56671	2.89441	2.76261	3.02393	0.000218312	0.000474342	0.619511	up
Egln2	347	419	307	357	499	661	900	892	757	747	10.7881	14.0554	10.8422	12.7606	13.0351	20.0055	17.5736	16.1623	22.4237	17.278	1.3e-10	4.66e-10	0.710165	up
Egr1	727	699	696	697	918	2147	3165	3433	2061	2296	15.5256	15.3188	16.0645	16.2673	15.666	42.3745	40.4017	40.5652	39.9213	34.6159	4.01e-167	1.42e-164	1.44649	up
Egr3	77	74	67	62	100	140	234	236	141	172	1.82879	1.81327	1.73567	1.78347	2.12618	3.08609	3.43556	3.19642	3.06463	2.90922	1.31e-14	7.56e-14	0.919204	up
Ehmt2	313	269	251	257	419	572	936	1007	607	714	2.47828	3.03714	2.56593	3.59123	3.12904	6.26043	7.2393	7.44117	6.20482	6.58253	2.27e-40	7.18e-39	0.990851	up
Eif2ak1	507	455	438	446	580	747	1166	1249	675	875	11.959	10.5395	11.0041	10.9997	10.6249	15.9625	16.3895	16.1761	14.2654	14.4208	8.41e-24	1.07e-22	0.588094	up
Eif4ebp2	46	22	47	34	51	157	241	234	141	202	1.25471	0.605297	1.37961	0.985577	1.09804	3.93522	3.92332	3.51228	3.46322	3.88014	6.74e-32	1.43e-30	1.92865	up
Eif4g1	603	540	453	482	622	930	1273	1294	829	963	6.96487	6.39074	5.65409	6.07443	6.05144	9.92435	8.78326	8.28641	8.65719	7.84014	4.47e-20	4.34e-19	0.61577	up
Eif4g3	797	697	636	661	823	1461	2190	2450	1265	1713	6.61568	6.33464	6.37075	5.60116	7.24497	10.9371	13.8637	12.981	12.6488	12.4396	7.02e-59	4.54e-57	0.955359	up
Elavl3	388	435	406	368	503	761	1422	1625	690	1107	16.3593	16.4832	12.9178	11.8636	11.8392	20.7363	25.0538	26.5086	18.4399	23.0306	5.44e-23	6.62e-22	1.01705	up
Elfn1	22	25	18	19	31	58	113	100	38	75	0.339342	0.40698	0.307226	0.328668	0.388802	0.855433	1.0752	0.881842	0.544981	0.848357	9.37e-10	3.05e-09	1.35452	up
Elfn2	49	71	44	50	64	204	341	344	197	330	0.578552	0.855332	0.562853	0.640508	0.712507	2.23859	2.68561	2.35449	2.11853	2.95051	3.13e-37	8.65e-36	1.98507	up
Elmo1	713	580	564	646	857	1266	1846	1985	1103	1266	11.9616	9.99768	10.2583	11.8621	11.5626	19.631	18.537	18.44	16.7762	15.032	1.12e-39	3.42e-38	0.787971	up
Elmo3	32	25	28	22	38	17	28	34	13	24	0.868307	0.70192	0.805997	0.656218	0.814779	0.415339	0.452692	0.510644	0.301478	0.45777	0.00485974	0.00906463	-0.693359	down
Eln	20	11	18	10	34	39	33	60	30	44	0.368382	0.20193	0.354439	0.187156	0.498102	0.660742	0.354558	0.606378	0.487415	0.562884	0.00412536	0.00776832	0.828998	up
Eml2	288	316	201	238	383	633	1011	1063	619	713	6.8585	8.39968	5.5542	6.65096	7.70369	15.7088	15.6389	15.4896	14.3118	13.3603	5.66e-41	1.84e-39	1.14448	up
Eml6	120	111	116	83	143	71	117	118	76	87	1.15739	1.0177	1.1221	0.802187	1.09946	0.585422	0.680039	0.580579	0.666892	0.557535	8.08e-07	2.11e-06	-0.648912	down
Enah	206	190	166	206	278	291	539	584	273	408	2.70257	4.36499	2.54545	2.74876	2.98857	3.67875	4.43015	4.44483	2.83167	3.27809	8.37e-10	2.73e-09	0.623574	up
Eng	91	63	81	67	103	183	227	242	173	151	1.70054	1.20504	1.62256	1.35489	1.53616	3.16977	2.58301	2.50062	2.93926	1.995	1.56e-11	6.24e-11	0.925073	up
Enpep	60	47	24	31	54	30	43	48	28	30	1.04468	0.821565	0.453717	0.581486	0.735843	0.482633	0.446945	0.455057	0.430483	0.359854	0.00556728	0.0103071	-0.620858	down
ENSRNOG00000000053	18	17	19	13	22	0	5	5	5	2	0.391479	0.3691	0.443116	0.342162	0.422814	0	0.056505	0.057211	0.122465	0.019301	4.92e-09	1.49e-08	-2.75897	down
ENSRNOG00000000097	44	30	48	20	26	28	32	39	21	20	1.45417	1.00025	1.72618	0.710928	0.680549	0.839677	0.622792	0.711607	0.623698	0.46046	0.023747	0.0396271	-0.649375	down
ENSRNOG00000003883	25	28	41	23	43	58	88	92	36	78	2.01372	2.35167	3.61564	1.99255	2.81824	4.34394	4.31663	4.16557	2.64927	4.48672	0.000572371	0.00119505	0.760423	up
ENSRNOG00000004262	75	64	75	73	68	115	184	298	100	176	2.83607	2.48669	3.08994	3.00733	2.05872	4.0389	4.18976	6.27788	3.42749	4.71451	1.13e-06	2.91e-06	0.879349	up
ENSRNOG00000004843	47	52	39	61	98	88	217	184	69	154	7.05101	7.99366	6.24993	10.1255	11.8379	12.3451	19.6721	15.4336	9.47363	16.494	4.35e-05	0.000100304	0.877789	up
ENSRNOG00000006112	25	32	16	31	26	9	5	0	0	0	1.10112	1.43928	0.723665	1.48833	0.918181	0.367743	0.127306	0	0	0	0.0003222	0.000689175	-3.51514	down
ENSRNOG00000007879	23	16	20	18	25	9	15	23	15	18	0.619229	0.453018	0.589755	0.529507	0.552313	0.212662	0.239302	0.347586	0.362212	0.339403	0.0176659	0.0301997	-0.707915	down
ENSRNOG00000008962	21	11	17	16	30	11	14	31	6	14	1.99552	1.11167	1.75538	1.62039	2.33424	0.923971	0.818537	1.64018	0.518608	0.9193	0.0409831	0.0654964	-0.709388	down
ENSRNOG00000009146	17	24	18	14	14	5	5	4	0	1	0.41678	0.613396	0.461162	0.371732	0.276511	0.077968	0.053842	0.040767	0	0.008342	1.31e-08	3.82e-08	-2.94047	down
ENSRNOG00000010149	82	71	64	51	73	55	70	67	55	42	4.23068	3.62119	3.5153	2.83698	3.01575	2.64468	2.17727	1.86744	2.52999	1.53764	0.00100651	0.00204652	-0.588262	down
ENSRNOG00000011397	15	25	19	25	19	0	3	5	0	2	0.356158	0.590309	0.464594	0.642377	0.358259	0	0.039858	0.05974	0	0.03049	3.99e-11	1.52e-10	-3.79684	down
ENSRNOG00000013167	82	64	88	93	93	58	63	94	51	48	4.61006	3.68948	5.31944	5.72078	4.19068	3.00906	2.09974	2.91449	2.58255	1.88724	8e-06	1.95e-05	-0.793724	down
ENSRNOG00000015637	15	17	15	20	21	4	10	19	7	12	0.328726	0.403612	0.389505	0.525859	0.429206	0.094189	0.132828	0.247707	0.151582	0.215985	0.00123322	0.0024814	-1.15149	down
ENSRNOG00000015967	513	498	444	508	538	1381	1650	1682	1271	1214	51.9861	51.7394	48.5206	56.1863	43.5093	129.229	99.8238	94.2188	116.605	86.7364	2.6e-31	5.34e-30	1.17964	up
ENSRNOG00000016417	53	28	30	23	40	38	27	18	10	21	2.19972	1.16024	1.34102	1.05938	1.33027	1.42328	0.650129	0.394838	0.351839	0.591702	0.00533852	0.009902	-0.920882	down
ENSRNOG00000017648	37	51	35	35	60	6	4	6	0	0	0.896013	1.25084	0.905476	0.900535	1.16067	0.117544	0.044755	0.070004	0	0	1.14e-21	1.25e-20	-4.13643	down
ENSRNOG00000019655	3572	3790	3765	3917	4681	2886	3923	4064	2809	2833	207.706	226.028	236.548	248.847	217.417	154.93	136.189	130.627	147.939	116.167	1.57e-14	8.92e-14	-0.612956	down
ENSRNOG00000020843	5	8	9	7	10	15	27	27	17	17	0.690068	1.17356	1.4572	1.19043	1.17198	2.1358	2.50774	2.37523	2.35571	1.90676	0.00358813	0.0068181	1.03052	up
ENSRNOG00000021395	463	424	358	380	1207	592	2234	2364	557	1641	43.8903	41.2319	36.6631	39.402	91.5533	51.8531	126.697	124.108	47.8563	109.904	0.0116362	0.0205092	0.99864	up
ENSRNOG00000025909	260	290	278	302	290	214	300	245	232	208	50.3799	57.7255	58.2913	64.0025	44.8492	38.2467	34.6824	26.2611	40.7565	28.4093	2.56e-05	6.01e-05	-0.594466	down
ENSRNOG00000025949	13	19	13	20	24	0	3	0	0	0	0.820796	1.269	0.859122	1.39724	1.22426	0	0.115832	0	0	0	4.73e-09	1.43e-08	-5.26765	down
ENSRNOG00000026716	4420	4125	4217	4014	3220	3492	3369	3508	3246	2753	376.783	360.73	388.492	373.932	219.281	274.848	171.497	165.302	250.666	165.496	0.00262399	0.00507605	-0.627404	down
ENSRNOG00000026982	28	33	19	20	71	19	41	28	20	25	5.31766	6.32455	3.91115	4.12984	10.8054	3.27455	4.65996	2.90689	3.39724	3.30093	0.0239762	0.0399897	-0.674654	down
ENSRNOG00000027694	339	385	283	322	711	335	1145	1321	379	970	32.3044	37.6392	29.1772	33.5927	54.2393	29.4751	65.2937	69.7099	32.7631	65.2924	0.0446978	0.0708911	0.624468	up
ENSRNOG00000028373	26	27	20	28	45	2	4	5	0	0	0.57524	0.601209	0.462289	0.679767	0.799969	0.036354	0.042328	0.052392	0	0	2.11e-15	1.32e-14	-4.10491	down
ENSRNOG00000029512	25	11	27	26	43	30	77	95	28	76	4.73452	2.13599	5.43862	5.36543	6.4696	5.29854	8.77597	10.0124	4.68015	10.2153	0.00650766	0.0119308	0.817526	up
ENSRNOG00000030345	107	75	94	85	306	102	615	651	80	542	13.4032	9.71135	12.8174	11.6241	30.8181	11.8189	46.3894	45.4047	9.08169	48.2726	0.0361389	0.0583166	1.17855	up
ENSRNOG00000030579	17	14	11	11	19	37	45	48	23	39	0.319965	0.279299	0.2255	0.236457	0.295375	0.67644	0.524638	0.52667	0.404062	0.540716	5.87e-05	0.000133973	1.06116	up
ENSRNOG00000030747	145	143	142	124	329	180	594	638	134	441	45.0367	45.6508	47.6714	42.1098	81.9427	51.6924	110.785	110.229	37.7896	97.0795	0.0299331	0.04911	0.759723	up
ENSRNOG00000031423	30	18	22	19	37	3	2	2	0	2	2.04006	1.25526	1.62367	1.43605	2.01392	0.129762	0.065292	0.049126	0	0.078434	8.82e-14	4.64e-13	-4.15231	down
ENSRNOG00000031506	78	82	77	77	97	194	291	268	205	221	5.54003	5.91049	5.88311	5.96354	5.47772	12.6798	12.3076	10.4944	13.1557	11.0493	1.46e-21	1.58e-20	1.17015	up
ENSRNOG00000031540	314	319	249	297	259	874	1077	1202	921	825	24.5084	25.564	20.9619	25.2852	16.1122	63.0733	50.2294	51.9222	65.1376	45.4327	9.4e-28	1.56e-26	1.41352	up
ENSRNOG00000031579	1187	1098	958	911	2811	1635	5228	5834	1637	4183	116.345	110.39	101.501	97.5638	220.156	148.037	306.124	316.232	145.344	289.293	0.00256367	0.00496211	1.03452	up
ENSRNOG00000031951	17	24	13	24	30	10	23	19	14	16	0.644964	0.926641	0.521665	0.957088	0.904195	0.328731	0.511727	0.380713	0.447277	0.406025	0.0119805	0.0210683	-0.756188	down
ENSRNOG00000032224	20	17	16	19	48	14	32	25	12	14	1.26088	1.1178	1.09201	1.32914	2.49706	0.792146	1.22511	0.890202	0.693647	0.640461	0.0373946	0.0602174	-0.657136	down
ENSRNOG00000032807	106	173	113	183	112	84	106	108	94	69	27.7667	46.697	32.0024	52.6325	23.4497	20.4159	16.6992	15.6343	22.4782	12.7904	2.2e-05	5.2e-05	-0.947597	down
ENSRNOG00000033776	119	93	95	83	81	328	342	338	406	252	4.05877	3.22048	3.47472	3.06798	2.19522	10.3365	6.96096	6.84085	12.5527	6.05938	2.52e-13	1.25e-12	1.51316	up
ENSRNOG00000033803	806	741	665	606	979	1162	1954	2191	957	1636	163.501	154.126	145.823	134.417	158.592	217.724	236.763	245.808	175.841	234.162	2.12e-14	1.19e-13	0.679449	up
ENSRNOG00000038106	9	16	11	9	12	21	46	54	22	29	1.4693	2.66607	1.99445	1.58551	1.57636	3.22792	4.66433	5.10605	3.29867	3.45522	8.68e-05	0.000195662	1.1904	up
ENSRNOG00000038242	27	25	16	18	33	0	3	0	0	2	0.626012	0.578633	0.38532	0.446275	0.608073	0	0.04087	0	0	0.017365	4.15e-12	1.78e-11	-4.92634	down
ENSRNOG00000038902	59	78	59	50	28	53	32	24	42	24	14.4937	19.7708	15.7423	13.3958	5.53246	12.0256	4.62908	3.23488	9.39073	4.20901	0.00846537	0.0152537	-0.949917	down
ENSRNOG00000038987	37	60	53	53	49	27	45	54	18	26	2.08212	3.48536	3.23507	3.2577	2.22609	1.40081	1.51698	1.68368	0.881216	1.01168	2.81e-05	6.57e-05	-0.986426	down
ENSRNOG00000039136	24	25	17	18	30	3	7	4	3	3	0.611964	0.659627	0.448265	0.499671	0.601496	0.067288	0.106059	0.047348	0.06399	0.036683	7.41e-12	3.1e-11	-2.86996	down
ENSRNOG00000042222	28	28	29	29	49	0	0	5	0	3	0.488778	0.488967	0.546587	0.536897	0.684259	0	0	0.042827	0	0.035198	2.67e-16	1.84e-15	-4.71637	down
ENSRNOG00000043056	55	69	48	40	87	2	14	15	0	4	0.400681	0.515885	0.374333	0.316452	0.547858	0.013505	0.05981	0.059573	0	0.020117	2.45e-22	2.84e-21	-3.5133	down
ENSRNOG00000043341	76	79	45	60	108	51	70	85	41	47	1.61196	1.68181	0.99132	1.34946	1.78046	0.963555	0.902446	0.975297	0.755916	0.677689	9.68e-05	0.000217502	-0.678751	down
ENSRNOG00000043342	29	16	23	26	25	7	12	8	5	10	2.52849	1.39046	2.14321	2.46105	1.72332	0.497514	0.608852	0.346952	0.35241	0.625321	6.08e-08	1.7e-07	-1.87098	down
ENSRNOG00000046353	164	135	103	103	156	101	131	108	83	79	4.77406	3.84848	3.08966	3.12284	3.48753	2.68815	2.26172	1.74757	2.11907	1.55166	4.43e-07	1.17e-06	-0.739068	down
ENSRNOG00000046663	471	409	377	368	597	354	416	471	279	329	20.8246	18.3545	18.0899	18.5152	20.9882	15.0203	10.958	11.5456	11.0217	10.152	3.9e-14	2.13e-13	-0.61002	down
ENSRNOG00000046714	62	68	64	46	131	31	33	26	23	23	0.413884	0.46192	0.463158	0.3323	0.696261	0.185971	0.128611	0.094156	0.136472	0.104864	2.85e-13	1.41e-12	-1.75033	down
ENSRNOG00000047374	8325	7567	7399	7250	9455	13320	20149	23271	13393	16179	339.075	319.766	326.547	327.542	321.237	501.819	506.477	571.275	495.508	477.613	8.38e-54	4.54e-52	0.741404	up
ENSRNOG00000047981	33	32	36	48	33	6	4	4	6	0	0.887467	0.794331	0.929634	1.25971	0.624257	0.129068	0.044434	0.046857	0.116215	0	1.19e-16	8.47e-16	-3.5529	down
ENSRNOG00000048230	37	46	30	34	37	29	34	49	20	23	0.490884	0.625989	0.427988	0.493569	0.388031	0.348917	0.268948	0.359196	0.231088	0.207162	0.00605679	0.011161	-0.631656	down
ENSRNOG00000050395	41	42	24	28	28	8	29	27	14	13	0.812585	0.857023	0.502285	0.610678	0.440144	0.147414	0.343264	0.299913	0.254055	0.170471	2.42e-05	5.7e-05	-1.2494	down
ENSRNOG00000050510	200	195	218	212	236	412	567	691	356	369	7.18126	7.19439	8.47636	8.34703	6.77616	13.7004	12.1952	13.7656	11.6186	9.35778	2.48e-14	1.39e-13	0.790978	up
ENSRNOG00000050554	29	28	30	20	46	21	25	37	17	13	1.9114	1.93076	2.15336	1.40759	2.45697	1.27942	0.983391	1.35922	1.01103	0.590427	0.00225521	0.00440012	-0.799407	down
ENSRNOG00000051237	18	12	22	23	28	0	10	12	14	12	0.205704	0.132901	0.260041	0.276427	0.250743	0	0.068152	0.074851	0.137315	0.090988	0.00094692	0.00192947	-1.4456	down
ENSRNOG00000051687	18	23	23	15	24	0	0	0	0	2	0.513689	0.702226	0.726173	0.490299	0.562099	0	0	0	0	0.02688	3.55e-10	1.21e-09	-5.98877	down
ENSRNOG00000052349	13	15	20	15	20	2	5	2	2	0	0.917555	1.09057	1.46569	1.15552	1.08337	0.065481	0.179245	0.077871	0.064667	0	2.37e-09	7.37e-09	-3.29757	down
ENSRNOG00000054017	74	46	54	51	102	32	60	94	25	69	1.64637	1.05901	1.29588	1.25364	1.82906	0.645295	0.805755	1.16144	0.509029	1.08504	0.0104966	0.0186485	-0.601545	down
ENSRNOG00000054181	36	37	27	33	42	2	5	5	0	2	1.42106	1.50351	1.16062	1.41763	1.35083	0.039293	0.115769	0.097877	0	0.037981	3.95e-19	3.55e-18	-4.02521	down
ENSRNOG00000056545	44	43	48	47	73	24	35	54	37	26	0.769302	0.767133	0.907749	0.915276	1.02907	0.391041	0.356112	0.516544	0.5787	0.323662	3.35e-05	7.8e-05	-0.888787	down
ENSRNOG00000058286	40	43	25	38	44	2	7	5	0	5	0.926991	1.03086	0.610062	0.963932	0.822879	0.038812	0.092738	0.063567	0	0.074606	1.27e-19	1.19e-18	-3.70399	down
ENSRNOG00000058436	23	26	30	21	44	5	9	12	7	9	0.534826	0.614666	0.760626	0.525691	0.822706	0.105708	0.12677	0.151249	0.130925	0.144318	9.93e-11	3.6e-10	-2.13175	down
ENSRNOG00000059074	44	37	21	30	38	10	18	14	11	11	0.892515	0.780184	0.45867	0.669097	0.62204	0.178117	0.218096	0.156764	0.199632	0.148896	6.12e-10	2.04e-09	-1.76599	down
ENSRNOG00000060866	21	22	17	14	25	2	3	0	0	0	0.922022	0.984827	0.787507	0.678007	0.886951	0.050381	0.054237	0	0	0	8.05e-11	2.95e-10	-4.66753	down
ENSRNOG00000062317	138	132	115	132	195	32	34	45	28	31	4.41583	4.34434	3.98789	4.63575	5.00122	0.934028	0.642998	0.783986	0.799808	0.683231	2.85e-52	1.45e-50	-2.41654	down
ENSRNOG00000062353	51	37	38	23	40	26	43	42	27	14	17.5751	13.0962	14.0619	8.41492	10.9145	8.15126	8.78923	7.92415	8.30874	3.3217	0.00770109	0.0139875	-0.688909	down
ENSRNOG00000062411	18	17	22	17	53	3	7	0	0	3	0.449949	0.492055	0.601796	0.517955	1.1396	0.067972	0.110865	0	0	0.053259	1.32e-10	4.72e-10	-3.60552	down
ENSRNOG00000062423	123	87	92	91	172	7	16	18	9	12	1.12471	0.814577	0.909585	0.902433	1.25766	0.058444	0.08514	0.090643	0.074695	0.071562	3.67e-50	1.69e-48	-3.53866	down
ENSRNOG00000062425	32	17	16	19	27	10	30	19	16	14	1.46858	0.771954	0.804266	0.933424	0.992643	0.411987	0.837233	0.492248	0.650092	0.445979	0.025367	0.0421077	-0.680958	down
ENSRNOG00000062477	20	22	21	13	17	4	2	4	0	6	1.16986	1.3301	1.3297	0.80512	0.818796	0.184177	0.041041	0.104934	0	0.227381	3.77e-09	1.15e-08	-2.91158	down
ENSRNOG00000062479	105	109	99	103	100	50	81	119	61	88	1.81567	1.92135	1.84195	1.94396	1.37764	0.79324	0.833451	1.13552	0.946432	1.06984	5.95e-06	1.47e-05	-0.75639	down
ENSRNOG00000062487	48	46	52	43	56	11	11	14	8	16	2.61095	2.56516	3.06712	2.55437	2.44753	0.547629	0.332689	0.404703	0.35558	0.590229	1.63e-19	1.51e-18	-2.38968	down
ENSRNOG00000062489	52	39	46	45	59	0	8	7	3	5	0.419403	0.322074	0.40202	0.39341	0.379218	0	0.034907	0.027515	0.015927	0.026818	2.98e-25	4.19e-24	-3.76866	down
ENSRNOG00000062629	59	68	52	83	95	55	83	81	34	46	1.07213	1.28508	1.0268	1.65885	1.39096	0.922699	0.905347	0.826312	0.56614	0.59887	0.000618708	0.00128628	-0.635641	down
ENSRNOG00000062727	55	55	42	52	78	2	2	8	3	3	0.849569	0.88232	0.700434	0.876726	0.969744	0.021719	0.016649	0.060674	0.028913	0.029866	1.04e-28	1.82e-27	-4.33022	down
ENSRNOG00000062835	21	14	12	12	14	5	4	9	0	6	0.744874	0.48173	0.428345	0.433839	0.395265	0.144844	0.06582	0.168121	0	0.150035	1.68e-05	4e-05	-1.99573	down
ENSRNOG00000062856	23	20	30	14	40	3	3	12	5	5	0.094446	0.084656	0.128591	0.062824	0.129992	0.009744	0.00721	0.026382	0.018219	0.014313	7.86e-10	2.58e-09	-2.54011	down
ENSRNOG00000062881	39	33	28	28	39	8	13	12	3	11	0.743305	0.636578	0.574117	0.567066	0.588648	0.13408	0.140275	0.126695	0.041569	0.140421	3.66e-13	1.79e-12	-2.2012	down
ENSRNOG00000062904	25	23	27	33	27	22	20	27	23	16	5.45702	5.0176	6.29162	7.9047	4.58024	4.27498	2.50799	3.18256	4.47925	2.41682	0.0148382	0.0257	-0.674849	down
ENSRNOG00000062930	7434	9452	7060	8832	12061	62216	100709	91269	70898	94851	494.181	649.328	508.549	644.529	629.962	3404.04	3511.29	3114.29	4077.86	4268.8	1.9e-138	5.36e-136	2.89395	up
ENSRNOG00000062997	15	29	39	27	28	0	3	0	0	3	0.330583	0.664466	0.93535	0.661791	0.494124	0	0.038096	0	0	0.044553	8.47e-13	3.98e-12	-4.92554	down
ENSRNOG00000062999	26	37	19	20	44	0	5	0	0	2	0.767735	1.1189	0.60658	0.635536	1.0324	0	0.072895	0	0	0.040734	5.52e-14	2.97e-13	-4.73957	down
ENSRNOG00000063020	35	26	22	26	50	6	0	6	2	2	1.35062	1.03854	0.885593	1.07651	1.54466	0.186367	0	0.124481	0.03859	0.039754	1.04e-15	6.73e-15	-3.63981	down
ENSRNOG00000063025	18	52	23	39	44	7	5	5	3	5	0.206872	0.625649	0.28019	0.490667	0.412125	0.067545	0.028382	0.03179	0.031459	0.033469	7.5e-14	3.98e-13	-3.16772	down
ENSRNOG00000063040	75	67	63	66	107	25	41	41	16	25	0.614765	0.722589	0.984971	1.08284	0.731809	0.309074	0.325907	0.231147	0.302545	0.18614	4.76e-20	4.62e-19	-1.71933	down
ENSRNOG00000063082	15	22	23	20	34	0	0	2	3	2	0.658119	1.02899	1.12222	0.994861	1.22328	0	0	0.038281	0.110944	0.045472	3.22e-12	1.4e-11	-4.36772	down
ENSRNOG00000063088	56	68	36	47	87	37	27	65	42	33	1.36709	1.68385	0.953135	1.2481	1.68518	0.799514	0.373079	0.835015	0.898004	0.544393	0.000517916	0.0010858	-0.846938	down
ENSRNOG00000063101	32	51	37	43	58	1	16	15	4	7	0.284038	0.471878	0.362493	0.426994	0.417692	0.002605	0.086255	0.074635	0.026839	0.044031	2.5e-16	1.73e-15	-2.77722	down
ENSRNOG00000063122	41	44	40	24	59	23	38	36	23	23	1.91521	2.11705	1.97922	1.18472	2.19672	0.95562	1.06633	0.933024	0.956379	0.7484	6.56e-05	0.000149413	-0.894495	down
ENSRNOG00000063151	36	36	25	34	72	8	4	9	2	0	0.683829	0.67218	0.516763	0.692488	1.11576	0.127484	0.03499	0.089567	0.028773	0	6.45e-17	4.72e-16	-3.47975	down
ENSRNOG00000063153	22	27	23	13	15	12	12	26	14	8	0.967255	1.14103	0.930958	0.522686	0.480948	0.410343	0.263832	0.537422	0.493478	0.228806	0.0149581	0.0258926	-0.865798	down
ENSRNOG00000063169	88	64	59	89	75	16	19	32	15	15	2.21796	1.64905	1.6049	2.45879	1.5017	0.361439	0.274606	0.435127	0.333627	0.258485	1.52e-23	1.91e-22	-2.33373	down
ENSRNOG00000063189	30	56	60	39	73	6	0	11	3	8	0.287263	0.563652	0.63626	0.409659	0.56826	0.053853	0	0.057129	0.019804	0.050674	1.59e-18	1.35e-17	-3.55918	down
ENSRNOG00000063282	21	20	18	21	15	2	3	2	0	0	1.40154	1.40522	1.35423	1.53933	0.830419	0.108279	0.095123	0.073946	0	0	7.62e-11	2.8e-10	-4.16708	down
ENSRNOG00000063301	3	4	5	3	23	2460	6217	8019	4686	1543	0.312495	0.536543	0.767855	0.430216	2.66725	331.62	541.999	647.179	619.797	158.848	6.65e-51	3.17e-49	8.92928	up
ENSRNOG00000063358	15	31	12	12	21	0	0	0	0	0	0.759868	1.61462	0.657695	0.625178	0.827007	0	0	0	0	0	2.54e-12	1.12e-11	-6.95739	down
ENSRNOG00000063395	25	21	25	31	24	16	21	36	14	16	2.55275	2.24503	2.84121	3.54329	2.01814	1.4981	1.30086	2.07765	1.31651	1.1642	0.0139378	0.0242531	-0.690827	down
ENSRNOG00000063399	14	18	27	21	16	0	6	0	0	5	0.325441	0.431576	0.692697	0.534218	0.30831	0	0.086833	0	0	0.079187	1.02e-08	3.01e-08	-3.54839	down
ENSRNOG00000063563	157	157	138	172	159	53	128	132	18	93	4.12623	4.06952	3.85878	4.85771	3.29951	1.09985	1.94023	1.7922	0.35654	1.70272	8.35e-05	0.000188566	-1.35463	down
ENSRNOG00000063607	14	19	14	13	35	7	5	0	0	6	0.320302	0.449865	0.341487	0.309654	0.639397	0.1345	0.066057	0	0	0.093933	1.07e-06	2.78e-06	-2.67621	down
ENSRNOG00000063649	87	84	61	56	75	45	49	77	50	56	4.4585	4.43194	3.38282	3.12822	3.07094	2.11582	1.494	2.16908	2.29402	2.0044	6.3e-05	0.000143729	-0.741881	down
ENSRNOG00000063659	16	15	15	13	18	2	0	0	3	0	2.08204	1.93152	2.113	1.85644	1.85801	0.212276	0	0	0.276868	0	4.87e-09	1.47e-08	-4.26999	down
ENSRNOG00000063688	27	27	33	23	33	4	7	6	0	0	1.79169	1.8489	2.37971	1.65942	1.72597	0.214479	0.247655	0.210178	0	0	1.2e-14	6.94e-14	-3.47661	down
ENSRNOG00000063699	25	13	14	31	48	5	32	24	11	17	0.64092	0.352035	0.391704	0.88487	1.01679	0.110037	0.491476	0.345978	0.24679	0.310878	0.0129908	0.0227111	-0.939202	down
ENSRNOG00000063700	63	86	80	72	54	16	25	30	10	22	0.956967	1.3471	1.33028	1.1956	0.643084	0.21842	0.218458	0.242719	0.130665	0.231513	2.06e-17	1.59e-16	-2.2026	down
ENSRNOG00000063713	23	16	19	17	18	0	6	2	0	0	2.9744	2.1468	2.60131	2.3726	1.8925	0	0.409828	0.128599	0	0	2.83e-10	9.78e-10	-3.96129	down
ENSRNOG00000063737	23	26	20	21	33	4	24	15	15	16	0.683995	0.80995	0.663762	0.677787	0.805344	0.106249	0.425582	0.247433	0.412991	0.345391	0.000562972	0.00117672	-1.09315	down
ENSRNOG00000063775	212	222	185	184	312	57	107	109	38	58	3.05776	3.28345	2.88655	2.89203	3.58872	0.753409	0.917166	0.863219	0.493595	0.586646	1.67e-46	6.65e-45	-1.9754	down
ENSRNOG00000063827	14	13	13	15	25	7	4	0	0	0	0.520772	0.471161	0.470725	0.559469	0.731859	0.221734	0.084135	0	0	0	3.55e-07	9.47e-07	-3.17234	down
ENSRNOG00000063840	60	20	52	34	65	26	26	34	21	25	9.40243	3.1238	8.84024	5.80786	8.07076	3.65675	2.42313	2.89172	2.96707	2.68636	2.98e-05	6.96e-05	-1.13995	down
ENSRNOG00000063847	14	14	21	15	20	0	7	6	0	5	0.382385	0.374088	0.629404	0.453877	0.427439	0	0.1003	0.091196	0	0.084828	1.32e-07	3.61e-07	-2.64957	down
ENSRNOG00000064081	16	14	17	15	20	5	5	12	5	8	0.703513	0.653306	0.804629	0.728146	0.712017	0.197312	0.118532	0.282409	0.188353	0.246179	2.89e-05	6.77e-05	-1.59726	down
ENSRNOG00000064129	42	40	43	45	44	37	26	35	26	30	0.334817	0.327668	0.369828	0.385481	0.280075	0.271641	0.121028	0.149281	0.183395	0.167661	0.000482975	0.00101622	-0.816909	down
ENSRNOG00000064147	51	28	24	33	33	23	22	14	16	10	3.03342	1.68987	1.51029	2.12698	1.52889	1.21581	0.76817	0.449303	0.83518	0.396738	2.22e-05	5.24e-05	-1.31939	down
ENSRNOG00000064244	28	36	29	29	47	23	31	25	20	19	0.965182	1.2605	1.05231	1.0683	1.29244	0.706943	0.624217	0.46916	0.621104	0.464488	0.000301212	0.000646267	-0.864717	down
ENSRNOG00000064335	80	70	44	62	83	5	2	5	5	6	1.12543	1.0149	0.67476	0.961723	0.93544	0.059454	0.015147	0.033106	0.059659	0.056062	5.86e-33	1.31e-31	-4.22334	down
ENSRNOG00000064353	24	19	22	19	57	4	0	3	4	0	1.66785	1.30952	1.67241	1.44439	3.16692	0.214964	0	0.089866	0.254431	0	1.38e-12	6.33e-12	-3.95291	down
ENSRNOG00000064423	467	450	387	398	641	144	261	240	107	197	4.3746	4.32434	3.91826	4.07261	4.83921	1.24076	1.46365	1.2426	0.902991	1.29885	3.79e-59	2.47e-57	-1.67165	down
ENSRNOG00000064529	15	14	23	15	33	3	2	2	0	4	0.669955	0.680221	1.14985	0.75756	1.23151	0.128042	0.047081	0.028413	0	0.129798	1.55e-10	5.5e-10	-3.52353	down
ENSRNOG00000064569	45	35	38	28	34	7	11	15	13	13	1.32612	1.04315	1.20803	0.879295	0.790846	0.185218	0.191706	0.237719	0.332426	0.253786	2.13e-11	8.37e-11	-1.96973	down
ENSRNOG00000064617	23	12	15	19	39	0	4	5	0	2	0.458348	0.236659	0.322121	0.401785	0.619306	0	0.043417	0.048038	0	0.020306	8.48e-11	3.1e-10	-3.66939	down
ENSRNOG00000064657	15	28	12	18	59	3	3	3	3	3	2.61433	4.99465	2.24672	3.43268	8.20902	0.403915	0.23545	0.28877	0.46096	0.360543	9.15e-11	3.33e-10	-3.4149	down
ENSRNOG00000064779	22	27	30	32	44	9	5	8	5	3	0.442484	0.577465	0.680685	0.720126	0.729544	0.169016	0.053682	0.085822	0.083858	0.039112	1.44e-13	7.4e-13	-2.71788	down
ENSRNOG00000064783	45	18	27	27	33	14	28	25	13	17	2.1318	0.877875	1.38726	1.40525	1.23845	0.606538	0.78835	0.650753	0.550479	0.563724	0.000318258	0.000681302	-1.00384	down
ENSRNOG00000064824	27	24	30	22	28	4	10	8	4	3	0.195341	0.176088	0.232671	0.170623	0.158114	0.023297	0.041235	0.029572	0.02456	0.015276	4.44e-12	1.9e-11	-2.56508	down
ENSRNOG00000064913	37	42	36	29	65	0	0	4	0	9	0.461437	0.543247	0.488104	0.401194	0.65237	0	0	0.02743	0	0.078279	1.98e-07	5.36e-07	-4.33798	down
ENSRNOG00000064925	61	28	29	33	36	5	7	0	5	3	1.64206	0.768107	0.826487	0.961926	0.765346	0.101772	0.098551	0	0.099761	0.047742	7.99e-16	5.23e-15	-3.5522	down
ENSRNOG00000064930	20	19	14	14	47	0	3	3	0	4	3.43422	2.87599	2.58991	2.50489	6.11274	0	0.244082	0.22449	0	0.454166	5.8e-11	2.16e-10	-3.84153	down
ENSRNOG00000064984	28	37	26	35	47	35	35	30	12	34	1.20931	1.47531	1.09328	1.48803	1.456	1.22883	0.81973	0.646946	0.403099	0.940537	0.0246544	0.0410273	-0.591393	down
ENSRNOG00000065019	14	13	16	22	36	0	0	3	2	2	0.931068	0.90089	1.212	1.68336	2.03511	0	0	0.108879	0.074565	0.060737	1.38e-10	4.93e-10	-4.18821	down
ENSRNOG00000065068	114	111	112	98	148	55	105	111	48	69	1.84313	1.50715	1.94676	1.68986	1.59113	0.874145	1.047	1.06379	0.870329	0.791164	1.51e-12	6.89e-12	-0.967154	down
ENSRNOG00000065075	29	30	45	22	50	0	0	0	4	3	0.807327	0.83574	1.36012	0.665372	1.09778	0	0	0	0.093465	0.055102	1.04e-15	6.71e-15	-4.97099	down
ENSRNOG00000065189	13	17	16	12	23	4	7	3	0	3	0.585321	0.77086	0.773011	0.578576	0.836496	0.135498	0.174514	0.06846	0	0.094875	6.96e-08	1.93e-07	-2.62441	down
ENSRNOG00000065208	49	25	28	37	34	2	8	3	6	0	0.972333	0.51023	0.60821	0.802418	0.541098	0.023091	0.089764	0.022246	0.101476	0	7.86e-16	5.16e-15	-3.55586	down
ENSRNOG00000065234	19	14	18	29	26	6	14	20	14	10	0.301868	0.213508	0.305773	0.487939	0.320504	0.080571	0.124733	0.173791	0.187702	0.10743	0.00111965	0.00226596	-1.10359	down
ENSRNOG00000065280	100	122	124	97	210	73	138	148	60	104	5.56789	7.01601	7.49524	5.92741	9.39225	3.76675	4.61349	4.5794	3.0466	4.0961	3.56e-05	8.28e-05	-0.690539	down
ENSRNOG00000065285	66	58	45	74	75	3	9	5	4	7	1.31017	1.17631	0.974117	1.62169	1.19934	0.046266	0.098977	0.051545	0.054652	0.093226	3.46e-31	7.06e-30	-3.87269	down
ENSRNOG00000065301	153	148	123	121	146	196	351	398	201	229	3.58352	3.5733	3.12549	3.09378	2.748	4.25974	4.92679	5.18089	4.27703	3.8064	5.88e-08	1.64e-07	0.605405	up
ENSRNOG00000065448	98	101	72	70	157	9	9	7	5	6	0.587629	0.62352	0.46281	0.456665	0.752873	0.044729	0.031083	0.021909	0.023124	0.023248	3.58e-44	1.31e-42	-4.12102	down
ENSRNOG00000065472	20	17	14	29	22	11	23	23	9	15	4.81225	4.22274	3.6532	7.52649	4.23685	2.45647	3.29623	3.02447	1.97091	2.4886	0.0199147	0.0337296	-0.729335	down
ENSRNOG00000065515	19	34	18	13	37	4	0	3	0	0	0.264456	0.48241	0.266365	0.188351	0.402399	0.038786	0	0.02255	0	0	1.14e-11	4.64e-11	-4.44969	down
ENSRNOG00000065521	13	17	18	16	25	2	7	10	3	4	0.110929	0.144275	0.161316	0.144053	0.171507	0.012066	0.032379	0.047193	0.016827	0.021075	2.14e-07	5.77e-07	-2.1675	down
ENSRNOG00000065597	27	41	34	22	39	56	67	115	91	86	0.503031	0.784231	0.680268	0.446325	0.580422	0.956035	0.7402	1.18081	1.53248	1.12991	2.65e-05	6.22e-05	1.01529	up
ENSRNOG00000065602	351	315	298	342	259	870	772	844	888	595	11.4267	10.5027	10.4786	12.185	6.72772	26.1929	15.0169	15.2113	26.2049	13.6741	3.37e-05	7.83e-05	1.02117	up
ENSRNOG00000065613	50	67	65	55	146	37	62	68	23	38	0.613979	0.856411	0.870979	0.739801	1.44938	0.420098	0.456237	0.465436	0.25801	0.331401	3.21e-06	8.06e-06	-1.10727	down
ENSRNOG00000065620	39	39	45	46	55	6	3	7	3	7	8.51409	8.652	10.671	10.9892	9.65255	1.06997	0.322969	0.800906	0.537841	1.05056	6.06e-23	7.34e-22	-3.46827	down
ENSRNOG00000065633	30	34	24	22	37	26	14	13	10	14	0.577699	0.628515	0.522038	0.450239	0.539868	0.44005	0.155697	0.127749	0.162146	0.17326	9e-05	0.00020279	-1.24187	down
ENSRNOG00000065656	214	186	192	224	304	412	491	624	317	424	1.75333	2.31332	2.56445	2.46645	2.87674	3.12475	2.40733	2.83517	2.35503	2.4586	1.01e-11	4.16e-11	0.661569	up
ENSRNOG00000065659	350	338	272	306	416	660	1034	1235	681	820	2.15932	2.13982	1.81783	2.06517	2.05365	3.76661	3.81967	4.2216	3.81436	3.57635	1.28e-47	5.32e-46	1.03062	up
ENSRNOG00000065667	46	49	54	29	52	3	0	7	0	1	1.2468	1.13521	1.20453	0.810839	0.791154	0.045928	0	0.067559	0	0.012917	4.99e-21	5.24e-20	-4.77454	down
ENSRNOG00000065691	14	25	16	24	30	2	5	7	7	0	0.394286	0.740127	0.479708	0.731475	0.693866	0.036321	0.077863	0.10057	0.165524	0	3.07e-09	9.45e-09	-2.73969	down
ENSRNOG00000065692	27	15	24	28	29	3	0	4	0	0	1.78083	1.00867	1.67279	1.98972	1.48047	0.149243	0	0.131693	0	0	8.87e-13	4.15e-12	-4.51521	down
ENSRNOG00000065746	351	292	245	296	377	167	190	257	148	211	16.8284	14.4828	13.453	15.3999	15.1923	7.80124	5.98972	7.56763	6.91232	7.77967	2.66e-21	2.84e-20	-1.03041	down
ENSRNOG00000065747	24	26	37	29	42	11	31	41	28	20	0.572958	0.655928	0.978444	0.783872	0.834234	0.238591	0.45676	0.5635	0.617789	0.343489	0.0189772	0.032249	-0.649162	down
ENSRNOG00000065775	27	20	34	24	30	20	27	33	17	19	7.92698	5.87103	10.8831	7.56071	7.10512	5.30115	4.66239	5.43468	4.52766	3.89589	0.0207372	0.0350007	-0.595868	down
ENSRNOG00000065839	16	19	12	29	21	0	0	3	2	5	0.326412	0.402799	0.279909	0.683574	0.359157	0	0	0.035646	0.02267	0.068005	8.88e-10	2.9e-09	-3.64155	down
ENSRNOG00000065853	253	214	195	219	267	190	215	246	154	167	19.6116	17.0604	16.3634	18.5701	16.5701	13.6228	9.96997	10.553	10.834	9.11646	5.66e-09	1.7e-08	-0.593596	down
ENSRNOG00000065876	29	37	24	27	36	9	14	7	9	9	0.265147	0.355023	0.238903	0.268871	0.269898	0.071722	0.074671	0.033743	0.073685	0.05849	1.04e-10	3.75e-10	-2.0204	down
ENSRNOG00000065925	10	15	12	17	52	20	128	110	20	98	1.31979	2.00695	1.77348	2.40036	5.64333	2.43163	10.4607	8.31773	2.38685	9.47125	0.0114793	0.0202583	1.43701	up
ENSRNOG00000065958	19	19	17	20	29	0	4	7	4	5	0.66047	0.739777	0.699085	0.844113	0.896176	0	0.078006	0.132248	0.104397	0.104819	2.54e-10	8.82e-10	-2.74534	down
ENSRNOG00000065977	27	22	40	30	54	0	0	5	0	0	0.414108	0.350807	0.658113	0.509302	0.670481	0	0	0.041928	0	0	2.6e-14	1.45e-13	-5.50072	down
ENSRNOG00000066033	116	124	120	100	151	176	380	365	161	243	4.93525	5.39882	5.51265	4.65824	5.12514	6.92548	9.66959	8.59217	6.21701	7.31316	2.56e-08	7.32e-08	0.720776	up
ENSRNOG00000066035	57	44	71	68	73	23	35	67	31	33	0.643724	0.503091	0.866055	0.837442	0.6634	0.232202	0.23278	0.419732	0.31815	0.264539	8.1e-07	2.11e-06	-1.12113	down
ENSRNOG00000066042	28	16	16	28	44	9	25	18	10	22	0.40036	0.229875	0.254417	0.41132	0.492249	0.123598	0.207029	0.132737	0.125016	0.20802	0.00181403	0.00357773	-0.998574	down
ENSRNOG00000066061	20	22	18	33	34	2	2	5	5	1	0.355182	0.397236	0.344771	0.632669	0.475831	0.032928	0.018298	0.041402	0.069619	0.010386	6.21e-13	2.96e-12	-3.43739	down
ENSRNOG00000066092	181	168	170	152	243	132	125	163	96	106	7.8199	7.45264	7.96962	7.19497	8.41325	5.2872	3.2359	3.90879	3.74092	3.22748	3.52e-13	1.72e-12	-0.898921	down
ENSRNOG00000066117	942	918	947	816	1706	1062	2836	3456	946	2400	85.5664	85.4999	92.91	80.9165	123.751	89.0173	153.799	173.506	77.8039	153.755	0.0171501	0.0293853	0.595957	up
ENSRNOG00000066231	16	19	13	18	28	0	0	3	0	5	0.489358	0.603473	0.423781	0.638359	0.704855	0	0	0.046561	0	0.093772	3.11e-10	1.07e-09	-3.90758	down
ENSRNOG00000066280	30	34	20	24	41	0	0	7	0	6	0.769438	0.902615	0.567486	0.67044	0.861073	0	0	0.090462	0	0.109356	2.82e-14	1.57e-13	-3.89142	down
ENSRNOG00000066299	25	24	31	41	33	5	2	6	16	5	1.35773	1.29487	1.79246	2.41657	1.43437	0.206802	0.049169	0.150721	0.764968	0.18831	5.72e-08	1.6e-07	-2.45795	down
ENSRNOG00000066316	15	19	18	21	26	3	5	9	3	7	1.65356	2.18459	2.28372	2.61096	2.42106	0.307434	0.298425	0.561661	0.215329	0.555109	1.72e-08	4.99e-08	-2.24976	down
ENSRNOG00000066358	64	79	48	63	66	44	59	55	58	31	10.5596	13.2588	8.53116	11.2953	8.60982	6.64016	5.80001	4.9978	8.61794	3.56396	0.00110585	0.00223935	-0.715279	down
ENSRNOG00000066428	23	27	26	27	32	9	7	21	10	5	0.109648	0.130218	0.131499	0.140595	0.120284	0.037528	0.018311	0.052896	0.040663	0.015392	1.26e-07	3.46e-07	-1.75559	down
ENSRNOG00000066438	24	19	19	23	17	17	20	20	19	9	3.57294	2.83942	3.02742	3.67523	1.96366	2.32558	1.73029	1.61386	2.55856	0.943096	0.0477529	0.0752681	-0.623207	down
ENSRNOG00000066516	123	131	80	111	112	95	130	86	56	63	34.0702	37.1308	23.7935	33.4455	24.751	24.2053	21.431	13.1735	13.9542	12.2474	9.97e-05	0.000223749	-0.740586	down
ENSRNOG00000066549	24	17	16	16	18	13	14	17	17	8	2.35532	1.67624	1.64926	1.6912	1.37171	1.14717	0.77758	0.870773	1.47806	0.552741	0.0239741	0.0399894	-0.742378	down
ENSRNOG00000066569	31	21	19	13	18	0	0	4	0	4	2.23501	1.54322	1.49278	0.966397	1.03379	0	0	0.132911	0	0.15963	1.3e-10	4.65e-10	-4.05873	down
ENSRNOG00000066602	16	15	13	16	21	2	0	0	0	0	1.12016	1.05603	0.912042	1.20896	1.14798	0.071054	0	0	0	0	4.77e-09	1.45e-08	-5.63179	down
ENSRNOG00000066608	127	123	118	129	143	82	155	137	77	90	1.13779	0.858351	0.936329	0.720487	0.751958	0.467669	0.66708	0.385909	0.405365	0.456229	1.21e-06	3.13e-06	-0.623756	down
ENSRNOG00000066621	25	12	16	17	22	0	0	0	0	0	0.75758	0.364891	0.505927	0.563414	0.52597	0	0	0	0	0	8.25e-13	3.88e-12	-6.96901	down
ENSRNOG00000066654	13	16	15	21	18	6	5	10	0	2	0.319737	0.714901	0.530243	0.637354	0.280859	0.105219	0.055113	0.188969	0	0.088017	1.37e-06	3.51e-06	-2.27313	down
ENSRNOG00000066809	13	17	14	13	17	0	0	1	0	0	0.500016	0.66613	0.599922	0.559974	0.536749	0	0	0.017975	0	0	4.91e-10	1.65e-09	-6.08881	down
ENSRNOG00000066816	25	14	23	24	27	13	21	22	14	17	7.26259	4.1631	6.97382	7.38734	6.20651	3.3602	3.60801	3.50195	3.50988	3.41094	0.00885659	0.0159052	-0.74164	down
ENSRNOG00000066870	14	21	17	14	20	3	6	13	5	5	0.317858	0.478783	0.405512	0.352203	0.357062	0.043493	0.073019	0.15333	0.10158	0.071684	5.29e-06	1.31e-05	-1.81883	down
ENSRNOG00000066981	267	235	188	186	320	27	74	72	35	38	2.08688	1.88585	1.58606	1.59087	1.99517	0.192049	0.343349	0.30742	0.242341	0.205871	2.9e-72	2.88e-70	-2.65435	down
ENSRNOG00000067007	86	74	69	69	146	118	322	299	125	218	13.1553	11.5854	11.3871	11.4982	17.9353	16.6778	29.603	25.4158	17.4217	23.6923	6.37e-07	1.67e-06	0.903974	up
ENSRNOG00000067025	23	24	13	18	20	0	0	1	0	0	4.04756	4.35507	2.40251	3.40864	2.90304	0	0	0.064216	0	0	2.06e-11	8.12e-11	-6.4919	down
ENSRNOG00000067040	38	41	38	40	92	45	36	57	21	48	0.541637	0.59114	0.574308	0.624814	1.0428	0.582779	0.307068	0.449745	0.271205	0.476423	0.0214178	0.0360592	-0.58546	down
ENSRNOG00000067090	70	72	47	50	103	17	35	56	25	19	1.1119	1.16872	0.811334	0.868071	1.30917	0.243646	0.32786	0.493527	0.35491	0.203815	1.51e-11	6.05e-11	-1.542	down
ENSRNOG00000067100	141	140	135	129	185	85	127	132	84	106	1.34574	1.37013	1.38728	1.34117	1.40966	0.751326	0.724824	0.695651	0.725957	0.710678	1.85e-12	8.35e-12	-0.809014	down
ENSRNOG00000067205	86	98	72	19	56	21	7	34	26	17	2.876	3.38781	2.59814	0.618743	1.51018	0.637373	0.107229	0.610196	0.74759	0.394882	0.000178183	0.000390602	-1.96582	down
ENSRNOG00000067224	197	173	180	176	174	94	183	157	87	101	5.17944	4.67016	5.10063	5.04646	3.64187	2.27545	2.86253	2.27291	2.06533	1.86293	9.63e-12	3.97e-11	-0.928395	down
ENSRNOG00000067229	101	134	84	124	147	21	20	18	12	15	0.760425	1.03455	0.682243	1.01821	0.879094	0.144258	0.086207	0.073977	0.077879	0.074743	8.02e-45	3.03e-43	-3.13129	down
ENSRNOG00000067240	4902	5185	4599	4919	6288	2398	3518	3532	2129	2583	19.3482	20.9902	23.3961	21.2141	19.8255	8.73991	11.4683	7.70647	8.89214	7.1887	9.69e-114	1.81e-111	-1.23487	down
ENSRNOG00000067242	13	14	12	17	18	4	13	10	7	6	0.279984	0.310181	0.290713	0.420899	0.322544	0.073419	0.16678	0.119893	0.128732	0.095836	0.000845129	0.00173168	-1.26753	down
ENSRNOG00000067248	37	28	19	23	41	7	13	16	7	7	0.511988	0.395095	0.2762	0.34638	0.446778	0.079508	0.103035	0.11606	0.075752	0.067082	6.05e-10	2.01e-09	-1.92857	down
ENSRNOG00000067256	491	517	399	500	740	151	262	315	152	181	5.13729	5.55288	4.51322	5.71721	6.19082	1.46033	1.63471	1.82081	1.43441	1.33696	2.26e-62	1.65e-60	-1.68948	down
ENSRNOG00000067265	40	23	31	32	33	2	3	0	4	0	2.15889	1.26849	1.80672	1.86059	1.38265	0.074967	0.082118	0	0.149048	0	3.34e-16	2.28e-15	-4.49472	down
ENSRNOG00000067276	115	104	82	83	131	77	86	126	70	58	1.87856	1.71886	1.32068	1.42202	1.67294	1.12461	0.851538	1.15725	0.992514	0.656599	1.03e-05	2.5e-05	-0.660862	down
ENSRNOG00000067350	32	23	21	25	37	4	5	0	0	10	0.793784	0.569459	0.541356	0.676782	0.722342	0.071107	0.071747	0	0	0.160564	2.98e-11	1.15e-10	-3.17902	down
ENSRNOG00000067433	34	52	31	63	58	17	12	17	4	8	0.131828	0.208	0.127357	0.267594	0.179292	0.058824	0.025839	0.036194	0.012802	0.022074	1.52e-13	7.81e-13	-2.41351	down
ENSRNOG00000067536	71	50	34	29	59	0	6	5	8	5	3.48395	2.53795	1.77502	1.56841	2.322	0	0.151716	0.115911	0.316309	0.150933	1.18e-20	1.21e-19	-3.67405	down
ENSRNOG00000067575	36	29	24	28	34	0	4	3	0	0	1.1235	0.948796	0.820146	0.958869	0.87031	0	0.059724	0.044916	0	0	1.97e-15	1.23e-14	-4.82034	down
ENSRNOG00000067576	15	17	12	14	27	2	0	0	0	0	0.387487	0.436218	0.317682	0.382975	0.543379	0.043568	0	0	0	0	3.89e-09	1.19e-08	-5.68387	down
ENSRNOG00000067592	13	13	12	24	45	0	0	0	0	4	0.623718	0.640791	0.596384	1.22948	1.75238	0	0	0	0	0.124086	2.84e-09	8.78e-09	-5.02641	down
ENSRNOG00000067650	27	17	19	26	36	11	10	13	11	12	0.305747	0.196556	0.239349	0.332134	0.335023	0.112449	0.065869	0.077205	0.114483	0.098972	3.07e-06	7.71e-06	-1.46203	down
ENSRNOG00000067676	128	168	113	132	211	43	68	75	31	56	3.50751	4.73467	3.33656	3.94892	4.6228	1.07367	1.11596	1.12966	0.75866	1.07256	4.32e-31	8.78e-30	-1.82669	down
ENSRNOG00000067684	27	33	22	27	52	0	5	2	0	5	1.06317	1.3069	0.900306	1.14415	1.63195	0	0.095471	0.031108	0	0.129832	3.54e-16	2.41e-15	-4.10017	down
ENSRNOG00000067730	34	16	16	20	39	2	2	5	3	2	2.36286	1.14523	1.15057	1.49172	2.15234	0.086365	0.055846	0.165554	0.189266	0.05579	9.96e-13	4.64e-12	-3.49257	down
ENSRNOG00000067740	42	47	33	35	54	0	11	7	4	13	2.54576	3.27904	2.53618	2.5089	2.01594	0	0.65121	0.174442	0.209206	0.731995	1.59e-17	1.24e-16	-2.95893	down
ENSRNOG00000067865	13	18	18	12	29	11	21	24	6	11	1.3728	1.95492	2.11713	1.38509	2.47794	1.06152	1.34082	1.4406	0.555095	0.787401	0.0400204	0.0640706	-0.690899	down
ENSRNOG00000067882	113	115	107	98	163	33	47	40	18	35	5.56576	5.84181	5.6929	5.28512	6.43091	1.50189	1.38311	1.08431	0.802175	1.19894	8.1e-38	2.3e-36	-2.14339	down
ENSRNOG00000067912	73	38	33	35	79	0	3	8	0	3	1.52803	0.806188	0.735868	0.801472	1.31803	0	0.025337	0.092095	0	0.040101	1.14e-21	1.25e-20	-4.57249	down
ENSRNOG00000067970	420	477	441	566	665	345	388	485	365	397	6.16434	7.17572	6.99533	9.06993	7.79389	4.67009	3.40082	3.93563	4.84773	4.10182	3.56e-08	1.01e-07	-0.708648	down
ENSRNOG00000068016	1213	1279	1099	1257	2024	304	561	586	289	401	18.7737	19.6376	18.1712	20.115	24.8064	4.98075	5.90918	5.48622	4.6149	4.84522	9.87e-103	1.65e-100	-2.04949	down
ENSRNOG00000068143	66	48	43	40	57	2	3	5	3	7	2.20329	1.62539	1.53802	1.45071	1.52671	0.045155	0.057458	0.077555	0.06533	0.143173	4.62e-26	6.93e-25	-4.02406	down
ENSRNOG00000068148	40	42	30	31	32	18	11	28	12	16	0.850039	0.915748	0.679197	0.710877	0.541529	0.354273	0.141301	0.324351	0.233166	0.240449	6.2e-07	1.63e-06	-1.41117	down
ENSRNOG00000068222	425	447	372	410	638	86	164	199	105	132	5.53999	5.98251	5.24029	5.83778	6.64661	1.02591	1.27174	1.43186	1.23135	1.21007	1.24e-88	1.66e-86	-2.10498	down
ENSRNOG00000068273	55	32	23	31	47	0	3	7	5	3	0.912509	0.536732	0.411132	0.56594	0.625985	0	0.025954	0.05645	0.070687	0.031464	5.28e-18	4.29e-17	-3.73902	down
ENSRNOG00000068288	35	15	23	24	48	0	7	9	0	6	1.02791	0.442351	0.729434	0.786681	1.15261	0	0.115446	0.145271	0	0.110025	2.37e-11	9.26e-11	-3.11373	down
ENSRNOG00000068312	23	22	18	22	39	8	7	10	9	9	0.422041	0.417293	0.365257	0.437386	0.580251	0.125028	0.076546	0.09508	0.14737	0.108215	3.18e-08	9.01e-08	-1.85216	down
ENSRNOG00000068324	39	50	44	28	68	2	0	7	2	0	0.697916	0.914548	0.859174	0.543363	0.980482	0.020161	0	0.064044	0.024642	0	8.05e-21	8.31e-20	-4.74201	down
ENSRNOG00000068418	53	74	39	41	77	18	24	29	10	18	0.280149	0.389949	0.214298	0.226016	0.317663	0.083336	0.072972	0.07752	0.043075	0.063056	1.02e-14	5.91e-14	-1.88495	down
ENSRNOG00000068427	1368	1155	1059	983	801	852	684	707	683	457	72.8681	63.1034	60.9509	57.2115	34.0813	41.872	21.7364	20.8105	32.9535	17.1598	0.000281049	0.000604931	-0.989946	down
ENSRNOG00000068528	40	30	34	43	65	32	37	50	20	33	0.713402	0.545871	0.647169	0.839891	0.931671	0.529956	0.39071	0.491146	0.317034	0.420419	0.00264452	0.0051148	-0.658148	down
ENSRNOG00000068619	51	68	58	53	84	18	18	26	12	16	1.20766	1.64461	1.49013	1.29619	1.58543	0.411906	0.212913	0.321891	0.19583	0.246931	1.56e-21	1.69e-20	-2.16343	down
ENSRNOG00000068632	21	36	17	30	29	15	6	19	6	20	0.525777	0.939998	0.446197	0.836416	0.577231	0.33682	0.086443	0.258253	0.116559	0.351023	0.000254402	0.000550011	-1.36076	down
ENSRNOG00000068635	18	26	13	35	29	0	4	6	4	6	0.652834	0.980129	0.514552	1.41893	0.838852	0	0.088203	0.112463	0.102572	0.149666	2.36e-10	8.23e-10	-2.97452	down
ENSRNOG00000068676	14	24	16	16	14	4	0	4	2	4	0.224233	0.396101	0.279257	0.280407	0.187054	0.061049	0	0.028951	0.023977	0.037885	2.57e-08	7.34e-08	-2.94661	down
ENSRNOG00000068796	19	21	22	21	34	7	5	16	5	6	0.643454	0.746363	0.816381	0.806574	0.967589	0.225583	0.094927	0.308621	0.147249	0.136596	4.93e-08	1.38e-07	-1.95465	down
ENSRNOG00000068863	19	23	18	25	23	4	9	12	5	3	0.890899	1.12994	0.848378	1.20547	0.862872	0.140788	0.214421	0.269665	0.136909	0.059236	2.08e-08	5.98e-08	-2.11076	down
ENSRNOG00000068936	24	14	12	16	16	5	7	6	4	13	0.816047	0.48791	0.441922	0.59109	0.439757	0.160582	0.145564	0.098101	0.118498	0.317366	0.000143465	0.000316888	-1.57249	down
ENSRNOG00000068949	100	88	93	129	102	53	114	112	46	64	3.16699	2.85899	3.18057	4.44436	2.58199	1.53475	2.1418	1.95765	1.30239	1.42548	8.78e-06	2.13e-05	-0.814998	down
ENSRNOG00000068954	76	51	56	40	55	20	35	26	20	17	12.2857	8.36736	9.84366	6.95444	7.02623	2.93002	3.3628	2.25415	2.8973	1.92365	8.05e-12	3.35e-11	-1.60384	down
ENSRNOG00000068973	16	15	16	14	26	3	2	3	3	2	0.283583	0.284681	0.31216	0.273676	0.386266	0.045376	0.015643	0.026411	0.040597	0.021274	9.22e-10	3e-09	-3.07982	down
ENSRNOG00000069074	45	41	36	39	52	0	3	8	5	1	0.800444	0.742397	0.692579	0.752206	0.741432	0	0.028018	0.070945	0.066768	0.009273	1.75e-22	2.05e-21	-4.02089	down
ENSRNOG00000069130	38	45	36	33	35	16	21	10	15	15	0.533939	0.651973	0.550558	0.508252	0.394371	0.207985	0.175145	0.075984	0.181429	0.150079	1.26e-08	3.69e-08	-1.62585	down
ENSRNOG00000069209	32	31	28	39	46	0	15	21	17	16	0.925648	0.932931	0.89817	1.23743	1.0783	0	0.256382	0.334208	0.452542	0.320825	1.92e-06	4.89e-06	-1.71931	down
ENSRNOG00000069216	63	58	45	64	89	0	8	10	0	6	0.515309	0.492026	0.395221	0.575722	0.584103	0	0.038326	0.04294	0	0.033109	3.37e-30	6.49e-29	-4.11713	down
ENSRNOG00000069234	32	58	30	36	52	4	0	0	2	0	1.20611	2.20633	1.20674	1.45741	1.56401	0.111646	0	0	0.042582	0	3.01e-17	2.28e-16	-5.44843	down
ENSRNOG00000069294	32	41	27	27	41	0	2	6	1	0	0.879103	1.18444	0.82192	0.809222	0.908974	0	0.030051	0.092523	0.016393	0	4.73e-17	3.51e-16	-4.61173	down
ENSRNOG00000069390	25	23	16	18	45	4	9	14	3	7	0.699035	0.647823	0.461446	0.530461	0.992202	0.094783	0.144113	0.203103	0.061607	0.120502	8.83e-09	2.61e-08	-2.14137	down
ENSRNOG00000069399	50	32	40	30	32	1	5	7	2	2	2.10339	1.35326	1.80652	1.36802	1.06846	0.037194	0.11016	0.156161	0.03853	0.054034	1.9e-18	1.61e-17	-3.84021	down
ENSRNOG00000069423	16	13	12	16	23	1	6	1	4	5	0.261464	0.20864	0.197723	0.279978	0.297354	0.010839	0.049918	0.006868	0.05804	0.048427	1.42e-07	3.9e-07	-2.56806	down
ENSRNOG00000069434	18	11	16	12	24	16	34	51	33	25	0.362624	0.226727	0.328438	0.232617	0.387223	0.300906	0.399665	0.572669	0.605224	0.355338	0.0390228	0.0626319	0.613873	up
ENSRNOG00000069456	36	32	21	17	51	16	31	25	14	21	2.37763	2.12817	1.47838	1.21849	2.64075	0.919386	1.18987	0.903234	0.792009	0.95186	0.000993498	0.00202142	-0.894456	down
ENSRNOG00000069466	86	65	69	66	86	33	43	60	25	52	1.30288	1.00233	1.13476	1.08821	1.03648	0.460986	0.383937	0.504708	0.342644	0.55194	1.09e-10	3.95e-10	-1.17162	down
ENSRNOG00000069480	156	123	143	161	134	37	64	61	35	51	2.1102	1.70945	2.10046	2.38679	1.45126	0.457784	0.512083	0.455746	0.420844	0.480126	8.91e-29	1.58e-27	-1.91902	down
ENSRNOG00000069549	30	37	33	41	90	305	427	489	352	343	5.13171	6.52151	6.25672	7.74886	12.5462	49.5807	44.8218	47.5317	56.0557	42.582	3.38e-53	1.79e-51	2.73699	up
ENSRNOG00000069552	105	115	117	81	132	10	10	16	8	9	3.70412	4.17398	4.46223	3.12805	3.74154	0.296096	0.208887	0.304258	0.242443	0.21402	1.5e-51	7.37e-50	-3.74242	down
ENSRNOG00000069573	27	20	18	19	30	4	18	28	10	17	0.837233	0.626896	0.591816	0.623105	0.721232	0.10769	0.321768	0.467179	0.278882	0.363922	0.00292412	0.0056254	-0.958036	down
ENSRNOG00000069607	27	20	19	31	40	0	3	5	2	0	0.61076	0.441517	0.455968	0.791463	0.732817	0	0.03204	0.052228	0.02529	0	2.25e-14	1.26e-13	-4.15286	down
ENSRNOG00000069627	37	46	17	54	89	23	31	29	21	29	2.65038	3.35348	1.31376	4.16526	5.06134	1.48338	1.31055	1.13424	1.36362	1.43357	8.58e-05	0.000193532	-1.17448	down
ENSRNOG00000069636	39	37	35	45	37	20	30	24	19	16	1.93173	1.89978	1.89369	2.46819	1.47198	0.887553	0.88689	0.642563	0.827009	0.558234	1.04e-06	2.7e-06	-1.19656	down
ENSRNOG00000069723	30	32	39	33	38	5	0	11	6	4	1.12149	1.24729	1.61554	1.36393	1.13502	0.150821	0	0.218628	0.178805	0.086486	4.4e-15	2.67e-14	-3.09395	down
ENSRNOG00000069766	193	195	182	215	257	16	11	25	8	18	1.36279	1.41186	1.38948	1.65862	1.45103	0.100421	0.042924	0.095861	0.047742	0.085676	7.6e-92	1.06e-89	-4.10695	down
ENSRNOG00000069830	43	49	30	51	62	15	24	38	18	39	0.51485	0.610826	0.385834	0.677815	0.598369	0.165636	0.170452	0.251113	0.196184	0.33538	4.85e-06	1.2e-05	-1.16772	down
ENSRNOG00000070004	138	134	138	110	110	123	109	122	69	86	12.4771	12.4028	13.4625	10.8125	7.92005	10.2598	5.88408	6.08876	5.62335	5.44479	0.000224763	0.0004878	-0.672295	down
ENSRNOG00000070049	56	66	24	60	90	52	53	58	13	33	1.58706	1.89558	0.731678	1.83876	2.03139	1.35618	0.888001	0.907053	0.315042	0.655751	0.00334969	0.00639	-0.862231	down
ENSRNOG00000070082	25	19	19	21	26	0	4	0	2	2	1.24513	0.980171	1.00764	1.09995	1.02782	0	0.104781	0	0.046962	0.063421	1.75e-12	7.9e-12	-4.14214	down
ENSRNOG00000070102	2	0	9	5	7	29	31	43	15	18	0.272479	0	1.68563	0.918904	0.961437	4.80538	3.28818	4.24073	2.39149	2.26141	2.5e-06	6.32e-06	2.17256	up
ENSRNOG00000070174	21	17	15	20	43	3	0	0	3	3	0.902868	0.76803	0.695223	0.96402	1.50841	0.112834	0	0	0.099655	0.092593	1.86e-11	7.37e-11	-3.9532	down
ENSRNOG00000070257	27	29	23	31	31	3	6	8	6	6	1.13951	1.23784	1.01307	1.40882	1.03318	0.112114	0.134731	0.167702	0.204773	0.170007	1.86e-13	9.43e-13	-2.65096	down
ENSRNOG00000070306	18	22	21	22	21	4	0	4	0	7	0.852416	1.04749	1.0492	1.11316	0.807599	0.156164	0	0.102505	0	0.221445	5.62e-10	1.88e-09	-3.15611	down
ENSRNOG00000070363	66	34	44	27	67	22	40	35	16	45	1.3639	0.720243	1.22181	0.612669	1.11041	0.409045	0.488406	0.500921	0.29417	0.677574	0.000465165	0.000980031	-0.933652	down
ENSRNOG00000070434	46	42	42	35	61	20	42	41	17	34	2.58992	2.39556	2.41144	1.89387	2.69371	0.979118	1.29881	1.20244	0.860048	1.27901	1.24e-05	2.98e-05	-0.924729	down
ENSRNOG00000070498	36	26	34	27	50	5	7	10	5	7	0.292495	0.21526	0.290783	0.232485	0.319046	0.036925	0.029731	0.043306	0.034947	0.035271	4.41e-16	2.97e-15	-2.70167	down
ENSRNOG00000070500	55	78	35	55	84	17	24	22	19	17	0.354166	0.517852	0.245972	0.386545	0.433209	0.09638	0.090882	0.07838	0.107769	0.076848	8.8e-16	5.75e-15	-1.97119	down
ENSRNOG00000070560	82	105	77	57	62	15	4	10	5	7	0.514417	0.670954	0.521699	0.384448	0.306668	0.08192	0.01466	0.033687	0.026524	0.029004	9.71e-26	1.42e-24	-3.57858	down
ENSRNOG00000070586	104	109	91	91	114	169	342	369	215	216	1.72325	1.86362	1.63012	1.65079	1.51825	2.60805	3.40673	3.40718	3.2468	2.54279	3.82e-15	2.33e-14	0.982353	up
ENSRNOG00000070606	17	26	20	19	40	8	5	5	0	0	0.169161	0.264439	0.215352	0.209964	0.320799	0.061647	0.027805	0.023125	0	0	1.85e-10	6.52e-10	-3.11261	down
ENSRNOG00000070631	15	19	20	26	15	1	4	7	3	3	0.195258	0.252912	0.26935	0.363423	0.153865	0.01054	0.027482	0.048409	0.027601	0.022173	4.53e-09	1.37e-08	-2.82163	down
ENSRNOG00000070657	24	28	22	30	63	25	25	36	23	26	0.619899	0.740353	0.619149	0.846903	1.3109	0.596411	0.38514	0.52292	0.533641	0.476794	0.020677	0.0349075	-0.620968	down
ENSRNOG00000070692	24	27	41	37	42	6	13	14	7	11	0.76486	0.886027	1.4156	1.29614	1.08476	0.175443	0.233445	0.239463	0.182477	0.246423	1.5e-11	6.03e-11	-2.1307	down
ENSRNOG00000070736	26	23	26	28	16	19	16	18	19	14	5.07337	4.59427	5.46118	6.00691	2.42347	3.47871	1.82277	1.94309	3.41394	1.90857	0.0106926	0.0189661	-0.820898	down
ENSRNOG00000070800	34	43	37	60	64	10	9	16	4	9	0.323057	0.401063	0.405259	0.68883	0.485806	0.060661	0.035764	0.077091	0.02492	0.044658	7.07e-18	5.67e-17	-2.68642	down
ENSRNOG00000070809	39	40	34	25	36	3	4	10	0	0	0.833328	0.876732	0.770467	0.580707	0.601369	0.049774	0.043169	0.106804	0	0	7.27e-17	5.3e-16	-3.77328	down
ENSRNOG00000070817	13	13	14	15	20	2	6	7	2	0	0.321211	0.328061	0.376312	0.399457	0.393446	0.040102	0.085087	0.098919	0.046742	0	2.8e-07	7.5e-07	-2.54459	down
ENSRNOG00000070827	100	83	126	84	100	4	9	7	6	0	0.915095	0.778523	1.24905	0.84531	0.732183	0.03178	0.047605	0.034311	0.04209	0	1.18e-40	3.8e-39	-4.63625	down
ENSRNOG00000070909	15	23	24	23	20	4	8	10	5	3	0.160268	0.257383	0.289502	0.276501	0.173196	0.03106	0.052415	0.060148	0.045943	0.017516	2.48e-08	7.07e-08	-2.2132	down
ENSRNOG00000070917	62	46	41	48	58	14	24	17	14	8	1.43075	1.07145	0.997789	1.18267	1.06498	0.281389	0.343366	0.233732	0.269714	0.116887	4.96e-17	3.67e-16	-2.09129	down
ENSRNOG00000070924	36	37	27	26	44	4	4	10	6	3	0.7332	0.76571	0.597869	0.576848	0.725491	0.062045	0.04934	0.112364	0.100944	0.03226	6.15e-17	4.52e-16	-3.01253	down
ENSRNOG00000070972	34	35	18	30	48	11	7	15	7	10	1.62481	1.71728	0.900901	1.53276	1.89681	0.458746	0.205568	0.385652	0.245023	0.311817	7.5e-11	2.76e-10	-2.0595	down
ENSRNOG00000070982	1017	661	1424	1074	1489	14	139	181	484	269	14.8433	9.89256	23.4771	17.1168	17.3633	0.183448	1.20295	1.45598	6.40013	2.76111	0.000417925	0.000885412	-2.59472	down
ENSRNOG00000071075	37	23	23	29	37	5	4	8	6	3	0.659694	0.413862	0.427772	0.551811	0.51756	0.073392	0.037828	0.072603	0.093994	0.030273	1.61e-14	9.15e-14	-2.86982	down
ENSRNOG00000071095	21	22	21	23	35	6	16	10	5	14	1.10171	1.15025	1.19092	1.28127	1.44506	0.261125	0.495712	0.290328	0.225504	0.487396	7.73e-07	2.02e-06	-1.62071	down
ENSRNOG00000071120	29	46	37	23	42	7	13	18	10	5	0.195612	0.319979	0.272386	0.16786	0.230087	0.0436	0.052104	0.068342	0.061196	0.02219	2.59e-11	1.01e-10	-2.12349	down
ENSRNOG00000071184	30	26	35	20	39	2	0	3	0	0	1.29796	1.12341	1.61964	0.910718	1.34382	0.056068	0	0.048497	0	0	5.93e-14	3.18e-13	-5.27569	down
Entpd6	392	339	283	288	439	573	911	783	560	603	10.6597	9.44093	8.29564	8.53623	9.5178	14.368	14.7914	11.7578	13.7924	11.5613	6.25e-14	3.34e-13	0.630386	up
Epas1	351	225	278	281	416	743	980	1150	834	856	5.6837	3.4334	4.47149	4.54213	4.93213	10.2434	9.54847	10.3078	11.3097	10.0488	5.26e-30	1e-28	1.2261	up
Epb41l1	3213	3324	2955	3062	3853	6897	9626	11147	7015	7711	35.0718	37.3539	34.9695	36.5834	33.7449	69.6455	63.3092	67.8293	69.4652	59.5668	4.16e-64	3.15e-62	1.00987	up
Epha3	177	161	140	147	207	105	149	173	123	116	3.77064	3.52392	3.22148	3.41049	3.53279	2.04818	1.88866	2.04545	2.38759	1.74374	1.32e-09	4.23e-09	-0.673323	down
Ephb3	40	28	22	25	40	44	77	81	49	54	0.633304	0.450855	0.376667	0.419698	0.501317	0.633517	0.725291	0.709678	0.695073	0.601422	0.00155608	0.00309263	0.617227	up
Epm2a	123	124	110	123	195	224	369	349	168	259	3.21814	3.34146	3.13463	3.54242	4.10018	5.44768	5.7982	5.08238	3.99812	4.81265	9.6e-09	2.83e-08	0.653904	up
Epn1	57	47	42	44	63	211	442	442	206	303	1.83003	1.55333	1.47525	1.54193	1.62768	6.5666	8.84277	8.20967	6.28916	7.16807	5.87e-57	3.48e-55	2.27754	up
Epsti1	54	39	33	40	65	24	48	34	16	23	2.31838	1.71379	1.52919	1.86599	2.21558	0.935127	1.22952	0.783951	0.592568	0.668378	3.95e-06	9.87e-06	-1.03847	down
Ercc1	143	150	167	155	222	307	450	426	291	330	7.36736	8.03308	9.30842	8.95023	9.2915	14.9473	14.3205	12.6121	13.9091	12.3472	1.03e-13	5.4e-13	0.755463	up
Erf	36	31	39	34	45	81	147	192	78	114	0.638954	0.569801	0.751923	0.665017	1.04143	1.32837	1.59448	1.9009	1.25312	1.46665	3.91e-14	2.14e-13	1.33353	up
Erg	39	42	43	33	60	87	119	98	66	95	0.813866	0.898692	0.960926	0.754961	1.00341	1.66169	1.47678	1.12925	1.25433	1.42032	1.49e-05	3.56e-05	0.755193	up
Ergic1	549	472	479	452	630	1035	1494	1602	920	1052	10.0074	8.79854	9.34756	9.0294	9.2368	17.3223	16.1752	16.0211	15.1177	13.4206	1.61e-55	9.07e-54	0.87741	up
Erich6	28	33	37	31	51	14	27	22	9	19	0.218409	0.268036	0.313174	0.266261	0.327329	0.10355	0.126733	0.096355	0.060814	0.107094	1.7e-07	4.6e-07	-1.35586	down
Esco2	32	26	22	28	26	13	14	17	9	16	0.580149	0.469098	0.423017	0.538668	0.365978	0.210509	0.146263	0.16788	0.140649	0.20538	4.68e-06	1.16e-05	-1.32171	down
Esrrg	67	67	49	77	116	185	252	266	149	192	1.44863	1.48284	1.14699	1.80288	1.9932	3.68587	3.25278	3.17668	2.92249	2.9209	8.36e-17	6.06e-16	1.1252	up
Etaa1l1	298	290	225	199	326	119	225	263	107	191	5.59295	5.60292	4.56462	4.50544	4.93785	2.05755	2.70133	2.75408	1.81888	2.64354	6.89e-14	3.67e-13	-0.946467	down
Etl4	670	672	531	578	777	1142	1700	1936	1087	1340	7.28835	7.50674	6.00886	7.03438	6.53747	11.7717	11.3162	11.946	11.0498	10.58	6.86e-44	2.49e-42	0.793777	up
Etv6	25	12	22	10	14	27	52	58	32	19	0.508629	0.240323	0.481842	0.212079	0.226131	0.519846	0.653337	0.67117	0.605953	0.270303	0.0143653	0.0249306	0.776789	up
Evi2b	105	100	82	101	155	37	71	129	59	52	2.26557	2.20284	1.90559	2.37337	2.67681	0.72172	0.911806	1.5399	1.1526	0.784381	7.05e-08	1.96e-07	-1.02326	down
Evi5l	297	248	258	217	324	467	786	938	488	687	4.89262	4.21764	4.52128	3.93318	4.38152	7.14143	7.73261	8.75453	7.77005	9.39601	6.25e-25	8.6e-24	0.952586	up
Exo5	108	98	58	87	154	63	106	67	51	65	2.70751	2.50761	1.56641	2.37085	3.09725	1.45148	1.58944	0.920993	1.15314	1.14627	4.68e-06	1.16e-05	-0.851125	down
Exosc3	61	57	54	48	111	31	55	57	48	44	3.88688	3.7286	3.66197	3.34133	5.63924	1.81375	2.07497	1.98252	2.77332	1.94693	4.24e-05	9.8e-05	-0.818393	down
F10	33	43	26	43	37	5	8	3	10	8	1.38126	1.85561	1.16711	1.99544	1.25008	0.186895	0.179413	0.056564	0.369011	0.216318	4.77e-14	2.58e-13	-2.75459	down
F5	21	31	27	22	40	0	9	8	4	4	0.209394	0.294295	0.290995	0.221747	0.32099	0	0.046509	0.037605	0.029309	0.020502	6.24e-13	2.97e-12	-2.88161	down
Fa2h	79	67	61	49	88	173	228	260	185	208	2.09365	1.81856	1.75147	1.41847	1.8725	4.25135	3.63229	3.8382	4.47717	3.92396	1.16e-21	1.27e-20	1.27639	up
Fads2	166	127	134	130	172	259	421	460	292	352	6.32896	5.00639	5.30476	4.8864	4.44312	9.17029	8.95924	8.73812	9.8454	8.49602	9.43e-21	9.68e-20	0.931528	up
Faim2	481	506	476	468	624	1016	1689	1663	1020	1131	21.5369	23.2538	23.0338	22.8661	22.303	42.0176	45.1839	41.1807	41.3698	35.7354	1.06e-50	5e-49	0.982658	up
Fam102a	322	281	245	257	356	525	782	824	525	649	5.91694	5.29176	4.87294	5.16633	5.22798	8.90801	8.58492	8.37533	8.74556	8.41578	5.72e-29	1.03e-27	0.823873	up
Fam104a	258	174	229	227	343	73	304	349	97	217	6.09577	4.21804	5.86725	5.86536	6.49864	3.14354	4.28969	4.71811	4.15835	3.6252	0.0244427	0.0407125	-0.68676	down
Fam117a	15	10	7	5	12	26	36	22	24	20	0.416908	0.27873	0.202652	0.127281	0.272892	0.680557	0.616718	0.343919	0.615544	0.410688	0.00219358	0.00428748	1.06392	up
Fam131c	31	19	39	24	42	55	75	73	44	65	0.487565	0.303442	0.665236	0.406387	0.522202	0.796671	0.705939	0.63324	0.61619	0.720043	0.00194939	0.0038306	0.657254	up
Fam149a	49	44	51	70	65	104	144	161	63	107	0.857696	0.788802	0.978231	1.34098	0.909246	1.70461	1.52182	1.5728	1.00706	1.3336	0.00015754	0.000346876	0.664459	up
Fam155b	47	18	23	19	54	73	79	117	52	63	0.635054	0.236425	0.329769	0.272396	0.575438	0.910219	0.637574	0.875619	0.636901	0.596009	0.000132984	0.000295015	0.919852	up
Fam163b	151	123	115	96	138	300	380	371	280	279	7.60896	6.3534	6.26032	5.3129	5.58883	14.0242	11.4798	10.3871	12.8589	9.96543	7.29e-18	5.83e-17	1.02805	up
Fam168a	486	465	387	422	611	899	1288	1515	835	1047	7.36655	7.20651	6.32574	6.9727	7.38492	12.5885	11.5473	12.7561	11.4566	11.1883	2.51e-49	1.12e-47	0.875849	up
Fam169b	21	26	11	19	37	10	15	35	12	5	0.592666	0.738888	0.329926	0.576319	0.818962	0.260853	0.242538	0.534526	0.298271	0.082593	0.0114762	0.0202546	-0.956185	down
Fam171a2	69	96	57	61	123	205	421	396	170	209	1.52523	2.15663	1.34778	1.46771	2.16109	4.17023	5.5575	4.83615	3.39605	3.26171	2.94e-17	2.23e-16	1.39917	up
Fam189b	351	304	310	296	373	658	844	933	631	773	7.45464	6.62857	7.10178	6.8862	6.36552	12.9773	10.8609	11.1588	12.4626	11.7195	6.77e-25	9.3e-24	0.884441	up
Fam193a	349	336	277	295	454	589	846	1030	488	696	4.16135	4.11444	3.5746	3.85019	4.33416	6.49038	6.03759	6.80225	5.2755	5.86425	7.49e-22	8.3e-21	0.726655	up
Fam217b	203	167	144	153	239	312	420	496	256	331	2.06089	1.7427	1.57447	1.72637	1.94233	2.92949	2.55045	2.79078	2.36218	2.38065	2.58e-13	1.29e-12	0.643715	up
Fam219a	227	216	202	190	252	389	505	676	425	420	3.01431	2.93838	2.89892	2.82793	2.67286	4.93691	5.16213	5.89225	5.95582	5.08101	4.22e-16	2.86e-15	0.794472	up
Fam222a	35	26	20	35	35	46	82	96	69	53	0.647501	0.492417	0.396702	0.705557	0.508563	0.787122	0.913183	0.989316	1.16224	0.692737	9.12e-05	0.000205266	0.834777	up
Fam222b	125	125	118	92	142	243	408	382	203	321	2.04732	2.09684	2.08984	1.63113	1.85358	3.67185	3.99108	3.45898	3.00058	3.70395	1.18e-18	1.01e-17	1.00094	up
Fam234b	549	473	442	515	699	1056	1476	1659	914	1092	8.69743	7.68671	7.54139	8.90989	8.86983	15.5345	13.9872	14.6183	13.1862	12.3723	1.06e-45	4.13e-44	0.849937	up
Fam71e1	17	26	30	29	44	19	30	28	18	22	0.854499	1.24837	1.70074	1.61412	1.77016	0.821238	0.917297	0.79444	0.766074	0.813132	0.0101242	0.0180344	-0.676667	down
Fam71e2	24	31	14	15	32	48	79	82	26	63	0.415315	0.545687	0.259428	0.277725	0.448339	0.791119	0.839932	0.802931	0.410639	0.794803	9.36e-05	0.000210704	0.984316	up
Fam78b	101	88	89	81	131	168	254	349	175	266	1.47946	1.33012	1.4171	1.30351	1.54191	2.28297	2.24017	2.84182	2.33102	2.76169	4.85e-13	2.34e-12	0.944826	up
Fam89a	20	15	20	11	16	35	37	47	24	32	0.963915	0.728853	1.00869	0.548767	0.61598	1.56155	1.07111	1.25749	1.01532	1.0807	0.0063208	0.0116117	0.729738	up
Fanci	14	16	22	21	19	9	12	20	11	10	0.201798	0.249414	0.355019	0.349944	0.218494	0.112537	0.10238	0.162439	0.142494	0.104628	0.00424099	0.00797671	-0.955604	down
Fap	94	71	40	58	89	48	87	75	41	37	2.35649	1.8379	1.07065	1.57578	1.83377	1.11718	1.29202	1.02346	0.914135	0.643702	0.00109501	0.00221911	-0.656451	down
Fasn	901	896	730	797	1115	2033	2773	3131	2098	2286	5.97176	6.09277	5.23279	5.77716	5.90461	13.2331	11.9856	12.244	13.3595	11.6379	9.04e-67	7.38e-65	1.12805	up
Faxc	346	339	264	336	471	620	968	1022	609	765	3.89811	3.8582	3.25219	4.49468	4.42621	6.31917	6.43119	6.25533	6.0521	6.47389	1.87e-28	3.23e-27	0.826296	up
Fbln1	21	33	29	22	37	41	73	82	43	66	0.412266	0.732566	0.67149	0.506891	0.599478	0.798418	0.930304	1.00275	0.833474	0.988635	0.000497946	0.00104625	0.733201	up
Fbn2	22	25	18	17	34	11	17	16	16	7	0.16602	0.192046	0.140533	0.13988	0.205646	0.072445	0.073716	0.063704	0.106606	0.035816	0.000285135	0.000613221	-1.12882	down
Fbxl15	29	22	27	28	43	73	118	109	67	71	1.35973	1.05404	1.38195	1.44595	1.64997	3.25546	3.40549	2.90311	2.92718	2.41207	7.66e-11	2.82e-10	1.19591	up
Fbxl16	531	519	427	399	648	1491	2188	2266	1476	1729	12.6694	12.7039	11.0015	10.3979	12.3451	32.8692	31.1912	29.9115	31.9289	29.1135	1.66e-119	3.44e-117	1.51066	up
Fbxl18	21	13	13	12	17	26	42	50	32	30	0.481988	0.298752	0.322121	0.303065	0.31074	0.563466	0.582745	0.642692	0.670148	0.490156	0.000834784	0.00171149	0.88243	up
Fbxo10	311	308	273	262	410	565	741	873	566	674	4.51565	4.59487	4.29136	4.16648	4.75845	7.59345	6.43522	7.01999	7.45497	6.91812	3.34e-22	3.82e-21	0.784657	up
Fbxo31	121	117	110	109	200	178	372	348	198	267	4.62476	4.55234	4.55274	4.32857	6.09942	6.29141	8.51811	7.35681	6.8544	7.19058	3.02e-08	8.59e-08	0.691391	up
Fbxo32	46	37	40	42	53	59	98	131	81	85	0.978058	0.80856	0.898876	0.977691	0.898254	1.15319	1.23776	1.53582	1.55136	1.27108	5.83e-05	0.00013311	0.694509	up
Fbxo4	40	32	21	35	31	11	20	33	15	14	1.32609	1.08131	0.744955	1.27089	0.819281	0.315095	0.384885	0.607277	0.438456	0.329576	2.95e-05	6.9e-05	-1.16559	down
Fbxo41	40	51	34	49	50	66	152	140	87	103	0.8542	1.10478	0.77939	1.12994	0.855686	1.30428	1.94242	1.65728	1.66515	1.55495	3.12e-07	8.33e-07	0.909842	up
Fbxo42	53	52	44	62	81	144	196	198	130	140	1.29839	1.31345	1.16778	1.66849	1.59281	3.26257	2.877	2.69692	2.90766	2.43103	8.88e-16	5.78e-15	1.11846	up
Fbxw8	38	39	37	30	53	85	152	147	118	108	0.811758	0.850865	0.853862	0.694698	0.918022	1.70555	1.97752	1.76518	2.32124	1.65152	6.37e-14	3.4e-13	1.28363	up
Fcgr1a	78	68	49	63	75	32	44	46	20	32	4.14602	3.67031	2.76879	3.61702	3.18197	1.56121	1.38025	1.34042	0.937247	1.1879	2.82e-12	1.24e-11	-1.30622	down
Fcgr2b	98	77	96	88	94	49	56	77	36	27	4.02961	2.44811	4.19287	3.50203	2.75612	1.59448	1.26276	1.22438	1.37924	0.837596	2.08e-11	8.18e-11	-1.27483	down
Fcgr3a	124	126	108	98	166	46	31	43	29	36	6.8278	6.98752	6.35001	5.89888	7.32732	2.30595	1.00894	1.2617	1.38295	1.38194	1.92e-31	3.98e-30	-2.07909	down
Fcho1	367	254	299	173	290	193	224	216	219	174	7.80171	5.49737	6.81901	4.32253	4.8816	3.74302	2.8202	2.5104	4.2316	2.60616	2.91e-05	6.81e-05	-0.746943	down
Fcnb	72	88	56	62	76	0	0	0	0	3	4.20338	5.13942	3.42773	3.94008	3.44201	0	0	0	0	0.099151	1.04e-17	8.2e-17	-7.24765	down
Fdx1	147	135	177	149	150	96	147	149	110	109	11.19	10.1376	14.0305	11.9443	8.8673	6.59071	6.9414	6.3067	7.5861	5.77153	3.66e-06	9.16e-06	-0.683669	down
Fem1b	150	112	110	108	181	194	310	361	180	266	4.54059	3.47447	3.56727	3.54284	4.36844	5.3981	5.60135	6.03346	4.91214	5.66935	9.17e-09	2.71e-08	0.626388	up
Fermt3	34	43	14	29	46	15	28	23	15	13	0.918797	1.17214	0.406688	0.854686	0.979254	0.369947	0.448172	0.333004	0.357526	0.235881	5.1e-05	0.000116918	-1.17484	down
Fes	41	30	19	28	37	20	21	24	25	10	0.971825	0.718533	0.426059	0.714128	0.677991	0.425874	0.269912	0.287018	0.507511	0.151114	0.00100915	0.00205147	-0.95623	down
Fezf2	33	32	43	24	42	65	110	101	58	76	1.03752	1.04316	1.49229	0.826346	1.0663	1.8994	2.10895	1.77878	1.66134	1.71371	2.76e-06	6.96e-06	0.866493	up
Fgd1	13	22	20	25	33	41	71	69	41	47	0.186389	0.338798	0.328631	0.406933	0.399813	0.579612	0.646158	0.586102	0.561714	0.626593	9.99e-05	0.000224025	0.884876	up
Fgd6	51	49	41	44	41	67	106	138	65	80	0.370425	0.372609	0.324417	0.357684	0.240617	0.455791	0.471881	0.56755	0.433458	0.420617	0.000308825	0.000661922	0.623699	up
Fgf1	86	77	65	68	107	159	212	244	117	166	1.46974	1.34284	1.20453	1.25971	1.46665	2.5077	2.16968	2.31324	1.81029	2.00693	5.73e-11	2.14e-10	0.794105	up
Fgf10	30	28	29	23	50	22	30	34	18	31	0.65418	0.621867	0.67698	0.544067	0.883419	0.446503	0.386288	0.417979	0.349971	0.471768	0.0132218	0.023086	-0.589639	down
Fgfr1	118	91	86	75	129	159	239	326	140	217	2.29779	1.84147	1.83526	1.6576	2.03749	2.93336	2.8086	3.6053	2.50859	3.09548	7.87e-09	2.34e-08	0.744242	up
Fgfr3	136	102	124	117	169	269	427	479	238	365	2.20267	1.67605	2.1531	2.06156	2.15843	4.03011	4.14291	4.30052	3.47994	4.16571	1.31e-24	1.77e-23	1.08825	up
Fgl2	48	77	64	61	74	32	46	70	34	36	0.84996	1.42243	1.24822	1.19654	1.06057	0.527569	0.486254	0.689854	0.546692	0.446349	1.56e-06	4e-06	-0.957458	down
Fh	743	607	466	563	881	497	644	681	436	430	30.447	25.4919	20.64	25.179	28.825	18.8158	15.7624	15.4244	16.174	12.4163	2.28e-11	8.93e-11	-0.617234	down
Fhip1b	143	120	108	126	145	262	362	385	233	343	2.82638	2.3469	2.2464	2.68296	2.21685	4.62814	4.17403	4.1083	4.09749	4.6388	6.07e-18	4.9e-17	0.948432	up
Fibcd1	99	68	68	44	69	137	158	172	110	108	1.40314	0.986296	1.04146	0.6711	0.772819	1.78344	1.33338	1.3442	1.41249	1.07575	0.000320597	0.000686098	0.625418	up
Ficd	127	107	134	120	153	317	368	345	258	274	2.6371	2.2836	2.99521	2.72662	2.54156	6.09255	4.57326	3.96379	4.85519	4.02112	7.58e-14	4.02e-13	0.944055	up
Fkbp8	1495	1441	1457	1471	1913	2590	3917	3504	3046	2707	57.7881	57.1282	60.8564	62.1496	59.0778	92.4564	90.4209	74.8787	106.665	73.8	1.69e-12	7.67e-12	0.681861	up
Fkrp	199	182	158	147	215	298	477	515	288	358	2.02184	1.90093	1.7355	1.63619	1.74995	2.80037	2.90171	2.90024	2.65679	2.56975	3.05e-18	2.54e-17	0.737273	up
Flrt1	323	303	306	264	383	533	757	852	433	601	2.1682	2.12914	2.23301	1.85136	1.79139	3.2816	3.14357	3.21701	2.44553	2.91489	1.8e-18	1.53e-17	0.640045	up
Flt1	224	200	202	209	261	354	495	544	348	455	2.1718	1.98899	2.11207	2.20872	2.02053	3.17547	2.86575	2.91911	3.05849	3.11732	6.32e-13	3.01e-12	0.64856	up
Flywch1	1078	854	919	889	1111	2098	2906	2957	2024	2103	22.1505	17.9927	20.3937	19.9528	18.2261	39.802	35.6508	33.5831	37.6698	30.4776	5.83e-41	1.89e-39	0.963651	up
Fmc1	55	50	70	49	78	41	62	69	40	30	2.71648	2.53599	3.76908	2.65392	3.08969	1.84276	1.83775	1.89907	1.76537	1.04986	0.000336788	0.000718908	-0.69252	down
Fmnl1	189	171	130	110	192	394	615	666	360	400	3.24819	3.02989	2.42569	2.06555	2.64225	6.29234	6.35225	6.36662	5.63154	4.91901	1.2e-35	3.09e-34	1.25315	up
Fmod	44	28	40	34	61	79	93	105	41	81	0.986868	0.634795	0.961698	0.834439	1.10101	1.63616	1.24684	1.30065	0.83175	1.28147	0.00264688	0.0051189	0.590377	up
Fnbp1	343	300	282	269	396	552	914	842	549	691	4.95756	4.95117	4.56621	4.12928	4.94037	7.20399	8.08353	6.99992	7.37654	7.27285	2.42e-26	3.68e-25	0.801835	up
Fndc5	339	303	286	293	388	533	773	909	370	618	8.48724	7.80251	7.75223	8.025	7.76466	12.3415	11.5741	12.613	8.40583	10.9396	3.21e-11	1.23e-10	0.610802	up
Fndc9	20	21	17	14	25	30	62	43	34	31	1.92416	2.10078	1.73357	1.40597	1.89628	2.68098	3.57769	2.31465	2.92538	2.11939	0.00632298	0.0116146	0.684428	up
Fosb	15	22	16	16	17	27	55	39	40	29	0.259026	0.405276	0.297871	0.300496	0.236655	0.441045	0.600022	0.393317	0.694508	0.364145	0.00457424	0.00856343	0.78473	up
Fosl2	30	30	40	26	51	106	165	178	104	169	0.51923	0.487042	0.679911	0.439104	0.639372	1.54391	1.56005	1.57478	1.50097	1.90358	1.84e-20	1.84e-19	1.67698	up
Foxj2	231	208	198	169	284	340	525	554	302	425	2.77163	2.55926	2.55816	2.20857	2.72196	4.19569	3.7605	3.67706	3.28179	3.59583	1.66e-13	8.45e-13	0.616977	up
Foxk1	8	5	8	5	11	20	29	38	26	29	0.197796	0.135847	0.209843	0.130635	0.22284	0.49397	0.457736	0.550745	0.626449	0.535146	3.2e-06	8.05e-06	1.59628	up
Foxo1	71	105	63	67	106	155	257	269	128	192	1.8456	2.77946	1.75318	1.88275	2.18328	3.69977	3.97804	3.86194	3.01446	3.5081	6.15e-11	2.28e-10	0.907077	up
Foxo3	51	48	47	44	87	115	151	179	117	135	0.967117	0.933923	0.973545	0.922737	1.33425	2.02446	1.73003	1.90049	2.02334	1.82235	3.29e-11	1.26e-10	0.993285	up
Foxo6	10	12	6	4	10	21	42	49	26	32	0.18905	0.238962	0.114237	0.086134	0.156983	0.372701	0.49455	0.552026	0.460592	0.448192	3.97e-07	1.06e-06	1.64525	up
Foxp4	11	14	13	20	15	40	58	76	36	43	0.191919	0.254802	0.237605	0.384737	0.205123	0.651927	0.613758	0.746607	0.568464	0.534494	3.77e-08	1.07e-07	1.40778	up
Frg1l1	17	53	61	42	40	19	28	46	22	30	1.3945	4.61654	5.58857	3.89342	2.70063	1.49773	1.40955	2.15658	1.64581	1.78178	0.0025464	0.00493039	-0.971289	down
Frmd5	151	230	195	175	156	227	489	490	227	423	3.80646	7.51025	7.08032	6.03859	3.43293	7.00966	10.3009	9.96775	6.78387	10.2895	0.000730747	0.00150781	0.611519	up
Frmpd3	17	16	8	8	16	32	49	57	37	33	0.205308	0.20271	0.100386	0.097556	0.158297	0.366373	0.364142	0.388762	0.409786	0.290441	1.25e-06	3.21e-06	1.32377	up
Frrs1l	506	401	414	440	551	828	1241	1490	827	1034	10.3224	8.37998	9.11587	9.78934	8.96636	15.5859	15.1116	16.7997	15.2721	14.8734	6.67e-35	1.65e-33	0.862334	up
Frs3	19	18	19	24	36	14	17	27	20	10	0.611537	0.61859	0.674781	0.8696	0.958631	0.41096	0.340846	0.478762	0.605571	0.236853	0.0144868	0.0251309	-0.742105	down
Fscn1	234	206	232	177	272	709	1019	989	785	713	8.20818	5.76129	8.78657	5.26675	6.08696	22.9394	16.9981	15.4231	19.6038	17.6426	1.01e-50	4.76e-49	1.56931	up
Fsip2	112	82	67	97	136	9	11	9	6	6	0.353226	0.26388	0.228165	0.330784	0.342656	0.024141	0.02011	0.0141	0.015073	0.01172	2.18e-46	8.67e-45	-3.93948	down
Fstl4	102	87	87	81	98	144	238	211	134	156	2.37878	2.08137	2.18945	2.0734	1.8363	3.10337	3.32419	2.72602	2.81944	2.56831	1.32e-06	3.4e-06	0.588754	up
Ftl1	1152	1218	1315	1215	984	4318	4586	4778	4366	3492	32.9988	40.4217	46.4975	43.8399	26.1286	206.898	159.055	147.9	199.255	100.323	2.5e-13	1.25e-12	1.52385	up
Fto	511	448	432	436	601	897	1349	1525	920	1050	13.104	11.7896	11.9878	12.2201	12.3054	21.2647	20.7058	21.6562	21.4069	19.025	7.97e-51	3.78e-49	0.881354	up
Furin	46	31	56	36	56	107	144	178	110	117	0.648816	0.448363	0.854082	0.546841	0.626929	1.38729	1.21305	1.38897	1.39745	1.15722	8.68e-13	4.07e-12	1.18533	up
Fxyd7	210	306	219	285	390	599	960	932	583	761	24.4646	35.8173	27.0077	36.3148	36.1244	64.7276	67.0335	61.0883	62.303	63.7439	2.66e-21	2.84e-20	1.08865	up
Fyb1	54	37	49	32	71	35	33	42	23	32	0.99224	0.699017	1.0408	0.645177	1.11138	0.728904	0.388532	0.45849	0.387021	0.413561	3.93e-05	9.1e-05	-0.895153	down
Fyn	263	277	178	199	320	388	561	663	350	472	4.89902	8.54804	5.57553	6.24378	7.33529	10.9764	10.0803	10.9679	9.68709	10.1554	4.61e-11	1.74e-10	0.618603	up
Fzd4	12	19	8	7	10	18	39	39	23	26	0.207344	0.343358	0.148985	0.122774	0.143287	0.300579	0.42418	0.389001	0.37881	0.333415	0.00207725	0.00407114	0.991028	up
Fzd6	24	26	19	15	32	22	12	23	18	12	0.370364	0.412742	0.31189	0.252101	0.399384	0.313238	0.106792	0.19835	0.250642	0.123938	0.0198932	0.0336987	-0.72805	down
Fzr1	41	52	41	44	85	85	156	147	95	113	1.51984	1.96366	1.63618	1.75526	2.49349	2.91179	3.44279	3.00982	3.19265	2.93568	3.68e-07	9.81e-07	0.830705	up
G6pc3	129	125	143	127	160	396	601	581	373	419	6.32428	6.31283	7.46684	6.7672	6.11974	17.7209	17.3237	15.5267	16.6065	14.4771	1.5e-51	7.37e-50	1.42961	up
Gaa	1146	1051	1008	921	1174	1850	2390	2661	1697	1718	22.148	20.8316	21.0493	19.4538	18.1203	33.0347	27.5967	28.4392	29.7234	23.4326	3.21e-16	2.2e-15	0.601813	up
Gab1	234	226	181	170	293	443	628	724	418	584	3.63754	3.59737	3.03727	2.88345	3.64997	6.37975	5.85395	6.24477	5.90986	6.42859	9.36e-28	1.55e-26	0.992031	up
Gab2	258	289	215	197	325	466	694	771	394	521	3.16246	3.62925	2.84225	2.63507	3.18714	5.27579	5.08341	5.23166	4.3723	4.50363	1.52e-20	1.53e-19	0.781948	up
Gabbr2	850	769	783	744	1040	1649	2338	2858	1485	1832	10.3351	9.58838	10.2875	9.87526	10.0983	18.5161	16.9752	19.2123	16.3503	15.7159	1.48e-62	1.09e-60	0.910482	up
Gabra2	779	725	625	643	913	1115	1914	2026	1045	1367	23.6554	22.6147	20.5299	21.3668	22.1529	31.2979	34.7489	34.0577	28.7695	29.3094	1.13e-27	1.86e-26	0.644083	up
Gabra3	239	236	185	233	277	485	663	739	418	503	8.94037	9.05558	7.47542	9.52068	8.27442	16.7329	14.8125	15.2766	14.1589	13.2657	2.01e-30	3.95e-29	0.900195	up
Gadd45b	43	46	64	47	66	122	123	112	102	100	2.19075	2.42272	3.53866	2.64886	2.69611	5.7971	3.78604	3.18279	4.77499	3.63233	0.000128133	0.000284586	0.746258	up
Gal3st3	112	85	87	73	102	211	249	264	183	195	3.39547	2.63951	2.86396	2.42232	2.4848	5.93789	4.52805	4.43786	5.05012	4.1837	4.56e-13	2.21e-12	0.918251	up
Galns	27	21	12	15	30	45	67	78	49	46	0.521142	0.415838	0.246994	0.303644	0.47147	0.817266	0.779363	0.851773	0.869008	0.632858	1.3e-06	3.34e-06	1.09189	up
Galnt16	542	512	443	435	604	1137	1594	1882	1013	1172	9.23042	8.94065	8.14755	8.08667	8.20872	17.8786	16.2092	17.7242	15.6326	14.0746	2.41e-71	2.32e-69	1.05547	up
Galnt17	189	169	167	164	274	515	750	762	418	547	2.71057	2.48777	2.58468	2.56523	3.14525	6.82497	6.43859	6.05313	5.4374	5.53811	6.64e-54	3.6e-52	1.27884	up
Gapt	36	25	21	20	39	0	0	7	3	9	1.18004	0.835113	0.739897	0.705357	1.02422	0	0	0.122436	0.093486	0.174459	1.29e-11	5.21e-11	-3.22664	down
Garem1	39	47	31	20	45	83	164	154	93	118	0.778644	1.02171	0.678583	0.447294	0.730523	1.62899	2.08371	1.79435	1.79232	1.77148	1.72e-14	9.76e-14	1.38442	up
Gas2l1	177	197	243	203	294	347	589	575	317	368	1.63915	1.87811	2.43554	2.0598	2.18359	2.9749	3.27246	2.95593	2.66549	2.41562	8.52e-08	2.35e-07	0.60081	up
Gatad2b	221	228	194	198	296	504	691	821	422	560	5.17294	7.00963	4.97022	5.01896	6.10053	11.3412	10.1358	10.9367	9.10571	9.43589	1.09e-41	3.62e-40	1.03611	up
Gba	1106	1120	992	960	1230	1946	2668	3089	1851	2108	14.5135	15.0659	14.0681	13.7633	12.886	23.5858	20.9063	22.4096	22.0075	19.5087	2.2e-35	5.61e-34	0.745354	up
Gbf1	366	390	363	393	501	667	948	1079	653	710	3.80455	4.15327	4.07054	4.45997	4.1568	6.40478	5.88485	6.197	6.1468	5.20183	3.15e-19	2.85e-18	0.648964	up
Gbp2	56	69	48	59	83	34	31	49	17	26	1.41866	1.80657	1.32072	1.64245	1.6866	0.789991	0.468571	0.689728	0.391298	0.452684	3.5e-11	1.34e-10	-1.37035	down
Gbp4	24	19	15	16	25	11	7	13	7	10	0.610518	0.500502	0.412062	0.44544	0.51012	0.261959	0.108301	0.174062	0.163054	0.179533	4.27e-05	9.87e-05	-1.3847	down
Gbp7	31	37	26	24	43	14	26	20	5	8	0.606307	0.743504	0.53798	0.509385	0.6704	0.244462	0.298121	0.213381	0.086948	0.098657	3.19e-07	8.53e-07	-1.53084	down
Gcat	58	43	41	33	40	80	101	119	66	79	2.56584	1.93718	1.95869	1.55696	1.37873	3.24484	2.66182	2.90845	2.62712	2.46034	9.75e-05	0.000218837	0.683171	up
Gcn1	342	379	340	294	421	627	893	932	647	704	2.64972	3.01904	2.85532	2.49001	2.6091	4.49384	4.15237	4.00399	4.55358	3.85986	2.93e-19	2.65e-18	0.746339	up
Gcnt1	36	19	39	40	53	21	31	38	19	19	0.454743	0.246152	0.536127	0.546726	0.542703	0.244499	0.240412	0.268384	0.216055	0.168695	0.000325155	0.00069507	-0.917497	down
Gdf1	91	69	81	79	107	269	425	383	261	304	2.28044	1.75452	2.19668	2.15433	2.14391	6.21699	6.35868	5.30281	5.92606	5.37043	6.02e-46	2.36e-44	1.5883	up
Gdf10	22	14	14	18	18	30	51	54	33	41	0.60038	0.376762	0.406488	0.536541	0.384434	0.742465	0.830682	0.814586	0.807276	0.786015	0.000194351	0.000424484	0.915111	up
Gdpd3	292	283	278	230	403	533	820	832	542	570	5.58715	5.55547	5.73842	4.80323	6.16215	9.41204	9.36961	8.80315	9.40435	7.69742	5.07e-24	6.6e-23	0.797411	up
Gen1	36	48	43	35	53	7	23	14	9	13	0.558328	0.757565	0.70725	0.582307	0.655876	0.086554	0.208224	0.118228	0.113529	0.136964	3.07e-14	1.7e-13	-2.08173	down
Gfm1	138	140	118	112	152	82	109	139	76	99	3.51425	3.65945	3.23988	3.10599	3.08652	1.92684	1.65175	1.95634	1.73647	1.76366	9.43e-10	3.06e-09	-0.750327	down
Gfra2	79	61	48	55	60	128	167	190	104	96	1.78978	1.42587	1.13985	1.33644	1.05668	2.6558	2.22332	2.3576	2.06963	1.55412	4.5e-07	1.19e-06	0.804935	up
Ggt7	358	337	340	290	416	657	773	862	593	630	9.17492	8.79204	9.39573	8.1339	8.50549	15.5149	11.8249	12.2148	13.7713	11.3878	3.12e-14	1.72e-13	0.670278	up
Ggta1	46	55	38	42	54	26	70	63	21	26	0.863628	1.06792	0.761899	0.862015	0.817434	0.441093	0.786072	0.650379	0.348748	0.338145	0.00918421	0.0164554	-0.611624	down
Ghrl	14	19	9	13	24	25	37	48	27	27	1.82884	2.53798	1.15573	1.87904	2.51679	2.98088	2.9016	3.64015	3.25007	2.45774	0.0101686	0.0181074	0.698399	up
Gins2	46	35	105	72	18	19	26	40	12	66	0.725141	0.565243	1.79118	1.24297	0.227914	0.268925	0.245162	0.350907	0.166311	0.73054	0.0476287	0.0750837	-1.21494	down
Git1	618	663	579	586	733	1636	2553	2667	1770	1935	9.67131	10.4678	9.81604	10.5671	9.75897	21.4524	23.7519	22.7435	22.7651	20.7185	2.69e-85	3.35e-83	1.37051	up
Gjb2	28	23	34	28	43	53	73	73	46	62	0.726297	0.591461	1.0756	0.790035	0.874955	1.43854	1.16608	1.07034	1.08769	1.27956	0.00151937	0.00302284	0.624609	up
Gjc2	87	127	167	102	195	184	462	495	117	343	2.76592	4.16204	5.75442	3.54841	4.97737	5.41532	8.81192	8.743	3.36802	7.73714	0.0109015	0.0193121	0.799286	up
Glg1	1055	930	963	863	1306	1457	2592	2795	1481	1842	12.2874	11.1155	12.122	10.9904	12.1567	15.6822	18.0368	18.0048	15.6342	15.1393	4.42e-22	5.01e-21	0.614745	up
Gli3	80	70	55	55	100	118	207	231	114	130	1.0552	0.941633	0.784595	0.787134	1.05493	1.43661	1.63326	1.68959	1.35848	1.20985	7.01e-09	2.09e-08	0.781632	up
Glra3	45	41	25	45	61	25	35	40	21	25	1.1871	1.11962	0.723231	1.29071	1.29926	0.617181	0.547401	0.579753	0.49911	0.459287	2.37e-05	5.59e-05	-0.927589	down
Gm28710	32	33	22	29	45	0	10	4	4	4	0.679566	0.730004	0.510858	0.676211	0.767365	0	0.123377	0.044119	0.064447	0.058231	8.42e-16	5.51e-15	-3.23746	down
Gmeb2	56	43	42	27	49	35	46	44	24	28	2.11083	1.60496	1.67905	1.06075	1.48097	1.21291	1.00063	0.918909	0.764721	0.666834	0.00225454	0.00439921	-0.655697	down
Gmnc	20	24	9	12	26	13	22	9	9	12	0.310987	0.365363	0.159903	0.19955	0.306895	0.164107	0.198695	0.071953	0.115549	0.124158	0.0246957	0.0410914	-0.81422	down
Gmnn	92	88	56	67	112	58	69	75	59	69	5.19589	5.09168	3.40682	4.1323	5.05558	2.99152	2.32184	2.32834	2.97677	2.73986	7.4e-05	0.000167627	-0.658561	down
Gna11	292	264	273	268	372	646	799	845	619	587	5.3864	4.98827	5.4508	5.39401	5.48241	11.0246	8.80989	8.63002	10.3505	7.64242	5.99e-23	7.26e-22	0.911195	up
Gna15	18	23	18	13	24	11	19	22	16	14	0.643926	0.862882	0.694527	0.504869	0.692304	0.357597	0.403005	0.438418	0.525889	0.354595	0.0489225	0.0769038	-0.585312	down
Gnai2	490	484	523	478	595	1220	1798	2038	1162	1380	14.1724	12.7057	16.0064	14.6933	14.061	32.8275	31.8437	32.6002	31.5732	28.2499	1.73e-67	1.45e-65	1.19201	up
Gnao1	2275	2320	2250	2155	2720	5172	7568	8288	4852	5744	62.9098	65.4963	66.2149	64.2166	58.6317	119.177	115.403	117.182	108.646	102.915	2.01e-85	2.51e-83	1.06221	up
Gnas	200	190	170	175	235	340	472	518	234	362	8.09887	7.90742	7.44709	7.77678	7.62919	12.7466	11.4493	11.6329	8.59084	10.3716	3.53e-11	1.35e-10	0.617369	up
Gnb4	730	733	741	692	880	1547	1915	2275	1442	1744	32.7989	33.7793	36.005	34.0043	31.5949	64.1811	51.4349	56.5871	58.7721	55.3363	2.17e-30	4.24e-29	0.887729	up
Gng3	3583	3372	3190	3198	4380	6099	8463	9375	5425	5975	206.901	199.69	199.052	201.761	202.032	325.202	291.8	299.262	283.774	243.341	1.84e-48	7.83e-47	0.633088	up
Gng4	50	44	43	49	34	146	217	219	153	175	3.20754	2.89791	2.98855	3.42731	1.72848	8.7758	8.43672	7.87967	8.97706	8.01972	7.16e-25	9.81e-24	1.68092	up
Golga2	412	349	336	308	473	632	896	950	552	627	6.20491	5.41615	5.56136	5.15034	5.69683	8.86494	8.16772	8.00734	7.58442	6.79099	2.84e-20	2.8e-19	0.602361	up
Gon4l	197	155	173	195	286	349	510	596	269	360	1.67635	1.35082	1.60135	1.81635	1.96149	2.75203	2.602	2.81789	2.08342	2.16567	4.61e-11	1.74e-10	0.68022	up
Gpc1	188	163	173	179	241	341	517	588	343	308	3.58034	3.17254	3.55	3.71292	3.65623	5.99661	5.87421	6.19339	5.92167	4.12758	4.36e-15	2.64e-14	0.782984	up
Gpc6	56	30	49	34	55	34	32	38	25	38	1.21641	0.650721	1.12182	0.772753	0.927554	0.672507	0.415788	0.446419	0.483275	0.569853	0.000999263	0.00203276	-0.759441	down
Gper1	13	21	23	15	11	31	52	30	31	41	0.378348	0.652979	0.740006	0.50606	0.252845	0.878627	0.960355	0.512129	0.861963	0.884269	0.0121946	0.0214141	0.788017	up
Gpr135	12	13	18	13	27	36	29	53	32	37	0.570312	0.643884	0.90949	0.638246	1.01573	1.56954	0.825653	1.40956	1.36182	1.23729	0.00294491	0.0056628	0.843049	up
Gpr141	26	17	16	12	34	3	0	6	0	4	0.523957	0.344875	0.340783	0.248502	0.543898	0.045912	0	0.064076	0	0.045529	3.6e-10	1.23e-09	-3.35288	down
Gpr149	47	55	46	47	70	39	58	58	27	30	0.813792	0.982294	0.84884	0.891078	0.970587	0.619586	0.599535	0.549104	0.41308	0.367555	0.000227163	0.000492752	-0.694142	down
Gpr153	38	37	32	31	50	43	107	108	57	90	0.637408	0.628299	0.573919	0.558874	0.675415	0.668721	1.07651	1.00639	0.865754	1.06919	0.000177637	0.000389486	0.733385	up
Gpr160	41	67	23	19	38	15	40	26	16	32	1.3691	2.44215	0.667852	0.722982	0.895439	0.342617	0.787683	0.507626	0.449582	0.768955	0.00580273	0.0107202	-0.915264	down
Gpr165	114	115	93	70	147	182	277	335	191	199	2.40101	2.47212	2.10822	1.59505	2.47013	3.53406	3.48539	3.90055	3.6321	2.94987	1.02e-10	3.7e-10	0.777403	up
Gpr17	225	153	151	144	194	414	546	638	409	468	3.47271	2.41711	2.51724	2.42262	2.3912	5.89947	5.03158	5.44625	5.71965	5.09978	8.68e-30	1.63e-28	1.16356	up
Gpr174	40	36	24	21	22	0	0	15	9	0	0.37182	0.33961	0.241991	0.214841	0.160866	0	0	0.073289	0.074502	0	0.0088825	0.0159407	-2.99117	down
Gpr183	67	68	69	70	127	36	69	74	27	62	1.09144	1.09396	1.20542	1.21225	1.65223	0.520682	0.646214	0.651428	0.373964	0.710789	7.97e-07	2.08e-06	-0.94821	down
Gpr21	47	31	46	29	79	18	42	44	29	21	1.32976	0.887446	1.4118	0.892597	1.78549	0.456959	0.705382	0.68757	0.730391	0.405619	0.000197204	0.000430448	-0.940274	down
Gpr37l1	493	451	411	461	674	769	1382	1358	816	951	14.4023	13.5183	12.9789	14.7121	15.7485	20.7495	24.1411	21.9487	21.6103	19.6028	6.21e-24	8.02e-23	0.720407	up
Gpr4	8	7	9	8	10	26	46	43	31	41	0.221422	0.209283	0.274107	0.272021	0.238834	0.7458	0.842856	0.737009	0.851118	0.901315	7.21e-09	2.15e-08	1.7994	up
Gpr65	33	25	33	38	29	5	0	9	7	8	0.348077	0.271392	0.373766	0.438132	0.24363	0.045183	0	0.048253	0.061049	0.058645	7.51e-12	3.14e-11	-2.79749	down
Gpr75	120	103	93	97	132	148	278	315	142	209	1.86218	1.64443	1.5626	1.65207	1.6409	2.12888	2.59489	2.72149	2.00115	2.30399	1.67e-07	4.55e-07	0.620118	up
Gprc5b	789	879	663	635	962	1266	1923	2065	1210	1372	11.6219	13.2856	10.5479	10.2193	11.3304	17.2415	16.9275	16.8333	16.165	14.2668	6.05e-21	6.31e-20	0.633309	up
Gprin1	154	170	154	153	195	368	535	608	328	389	2.3225	2.62831	2.51331	2.51919	2.34568	5.13734	4.83058	5.08217	4.48303	4.14601	4.68e-35	1.17e-33	1.0613	up
Gpsm1	346	294	291	296	417	590	843	904	544	564	9.23823	5.2677	5.59744	5.74575	6.52892	11.0901	15.1079	14.0636	14.3764	7.18952	6.19e-24	8.01e-23	0.707641	up
Gpx4	2445	2736	2779	3001	4075	2109	2707	2987	2082	2157	185.416	212.236	227.664	248.666	246.764	147.653	122.533	123.642	141.355	114.826	5.8e-12	2.45e-11	-0.661607	down
Gramd1c	23	27	25	12	32	15	24	25	14	19	0.399719	0.469871	0.460113	0.222008	0.437075	0.239142	0.246457	0.243067	0.217442	0.224379	0.0192933	0.0327408	-0.653313	down
Grid1	117	91	126	84	143	192	319	367	188	246	2.28328	1.81593	2.67015	1.78434	2.23594	3.47749	3.7353	3.98033	3.33325	3.40145	1.13e-12	5.23e-12	0.852661	up
Grik3	53	61	61	47	73	173	244	258	171	205	0.962197	1.12967	1.18907	0.928835	1.0569	3.10513	2.67119	2.6393	2.82248	2.8369	1.7e-29	3.14e-28	1.48008	up
Grik4	162	129	134	108	139	249	376	318	256	268	3.25689	2.65106	2.90404	2.35649	2.21683	4.61042	4.51098	3.52942	4.6614	3.79565	6.4e-10	2.12e-09	0.776192	up
Grik5	58	66	59	43	74	76	159	198	102	116	1.01159	1.19704	1.12351	0.820696	1.03119	1.2364	1.67106	1.92799	1.61731	1.44086	6.88e-06	1.69e-05	0.73445	up
Grin1	858	702	672	610	759	1328	1835	2017	1299	1396	13.1539	11.061	11.121	10.2126	9.41191	18.8147	16.9117	17.2503	18.2883	15.3096	2.17e-21	2.32e-20	0.768808	up
Grin2a	617	647	561	635	842	1145	1645	1811	1024	1189	6.96427	7.48484	6.84292	7.82405	7.59195	11.9358	11.0885	11.3005	10.4758	9.46779	1.08e-30	2.17e-29	0.681369	up
Grin2c	110	89	76	67	140	150	307	307	146	214	1.56287	1.29167	1.17045	1.03823	1.59313	1.97414	2.60891	2.41722	1.8783	2.15151	4.73e-10	1.6e-09	0.851543	up
Grin3a	70	100	88	71	106	136	203	234	135	154	1.05061	1.55232	1.43967	1.1729	1.27958	1.89652	1.83607	1.95991	1.85216	1.64768	2.13e-06	5.41e-06	0.618744	up
Grina	3003	2743	2491	2041	2807	5986	7767	7971	5638	5423	108.17	101.361	96.9794	80.3336	80.7729	199.153	167.1	158.746	184.017	137.806	1.26e-25	1.82e-24	0.975244	up
Grk2	184	174	156	119	213	615	884	1012	529	696	4.4292	4.29072	4.05458	3.1074	4.1093	13.686	12.7444	13.5012	11.5553	11.8405	3.97e-100	6.43e-98	1.77945	up
Grk5	22	35	31	33	48	71	94	108	53	68	0.620347	1.00745	0.946771	1.02941	1.07639	1.82621	1.57434	1.68511	1.33645	1.35343	5.99e-06	1.48e-05	0.855202	up
Grm2	12	9	7	9	22	23	32	37	13	25	0.1667	0.119995	0.094894	0.135557	0.244027	0.307076	0.272178	0.296612	0.165159	0.252174	0.014191	0.0246506	0.786221	up
Grm4	15	15	24	10	22	94	115	132	71	102	0.223441	0.223756	0.400611	0.161642	0.257905	1.32925	1.05925	1.12363	0.990774	1.11098	1.85e-24	2.47e-23	2.22236	up
Grxcr1	49	55	46	35	55	33	32	33	24	17	2.99552	3.44813	3.0141	2.33062	2.69933	1.84974	1.15154	1.10452	1.32366	0.700872	5.86e-07	1.54e-06	-1.13774	down
Gse1	128	111	38	82	212	216	392	444	247	236	0.921623	0.839301	0.288921	0.65133	1.23713	1.46339	1.77253	1.86322	1.69934	1.23624	0.000228917	0.0004963	1.10778	up
Gsk3a	48	44	67	54	52	237	346	402	208	272	1.46587	1.37881	2.21424	1.78155	1.26666	6.72682	6.3483	6.82372	5.7812	5.88397	8.79e-50	3.98e-48	2.08482	up
Gsk3b	353	383	268	281	478	643	1008	1226	546	746	9.60991	10.6473	7.87404	8.33994	10.4244	16.2076	16.443	18.4382	13.4742	14.3694	4.56e-21	4.8e-20	0.868012	up
Gstm1	602	600	552	590	734	1673	2188	2689	1340	1648	26.286	30.1581	27.1453	29.1693	23.7597	75.9552	57	65.4475	59.1425	50.9397	3.23e-79	3.57e-77	1.25855	up
Gsto2	20	31	14	13	17	11	13	16	9	12	0.927929	1.48412	0.701397	0.619734	0.606224	0.454471	0.341266	0.407464	0.34207	0.388607	0.00366995	0.00696154	-1.00625	down
Gstp1	1898	1789	1599	1670	2155	3113	5053	4893	2902	3469	151.664	146.61	138.074	145.822	137.561	229.751	241.161	216.172	210.119	195.519	3.61e-51	1.75e-49	0.723281	up
Gtpbp1	159	156	131	108	199	384	473	523	266	358	3.98911	4.00332	3.5535	2.96099	3.99827	8.90299	7.10364	7.25653	6.05537	6.53399	4.26e-24	5.58e-23	1.05747	up
Gvin1	57	42	33	60	67	20	28	43	17	17	0.355927	0.266787	0.221119	0.408927	0.333568	0.110995	0.104925	0.14659	0.092279	0.073332	1.46e-09	4.63e-09	-1.4297	down
H4f3	24	17	25	27	24	23	29	16	13	17	0.369629	0.257948	0.414169	0.450168	0.289908	0.322857	0.259325	0.133893	0.169966	0.179261	0.0401223	0.0642239	-0.615534	down
Hapln4	94	104	102	62	110	157	259	252	153	189	1.68778	1.92195	1.97504	1.22029	1.58228	2.61334	2.7927	2.51013	2.49179	2.39715	1.63e-08	4.73e-08	0.731107	up
Has2	33	40	30	29	56	6	10	19	10	7	0.594956	0.731476	0.582793	0.574984	0.809619	0.084061	0.100906	0.186556	0.14991	0.083756	1.46e-13	7.49e-13	-2.21457	down
Hba-a2	3343	3328	3164	3347	4793	7176	13748	13520	7610	10808	283.444	287.154	285.182	309.804	324.136	559.76	696.255	630.197	582.287	642.095	9.83e-49	4.22e-47	1.18583	up
Hba-a3	20	25	35	23	27	75	80	136	65	64	2.39359	3.05185	4.50208	3.02972	2.54675	8.34372	5.78096	9.11082	7.06455	5.40123	6.97e-09	2.08e-08	1.3079	up
Hcar2	39	29	24	25	49	13	14	16	8	8	1.09718	0.847678	0.741171	0.772803	1.10452	0.333616	0.228628	0.250659	0.206618	0.142579	2.04e-10	7.14e-10	-1.83808	down
Hcfc1	722	716	614	671	875	1813	2585	2994	1690	2129	5.22886	5.35386	4.76934	5.31374	5.07863	12.3274	11.4466	12.3311	11.1606	11.0338	3.65e-125	8.2e-123	1.2771	up
Hcn1	109	112	69	97	161	193	316	333	189	241	2.53101	2.66529	1.73401	2.46767	2.99031	4.15511	4.39615	4.28849	3.98207	3.94965	4.12e-13	2.01e-12	0.861425	up
Hcn2	55	52	35	56	109	84	178	287	59	186	1.37157	1.34215	0.942726	1.52357	2.19469	1.94817	2.67884	4.00724	1.34356	3.31111	0.000279387	0.000601477	0.973117	up
Hcn3	74	72	62	53	79	119	133	189	107	140	1.37791	1.37234	1.23993	1.06433	1.17467	2.05087	1.47649	1.94668	1.81081	1.84095	4.72e-06	1.17e-05	0.664152	up
Hcrtr1	25	21	11	22	36	35	82	66	29	34	0.642591	0.532424	0.29634	0.612671	0.736344	0.831949	1.26251	0.941726	0.679673	0.603439	0.0063596	0.0116788	0.714398	up
Hcrtr2	23	22	29	33	49	11	24	15	15	22	0.494203	0.483314	0.670443	0.77393	0.832814	0.200381	0.299026	0.170039	0.280234	0.319463	6.5e-05	0.000148088	-1.17895	down
Hdac4	115	102	100	93	171	218	330	439	268	286	1.8879	1.73024	1.84069	1.70989	2.25735	3.46776	3.37237	4.11916	3.99396	3.45268	3.21e-18	2.66e-17	1.05927	up
Hdac5	457	398	414	284	384	730	951	1099	757	750	7.42573	6.62711	7.2691	5.04333	5.16254	10.955	9.23701	11.9742	11.1373	8.60332	3.13e-11	1.21e-10	0.788864	up
Hebp2	25	30	23	46	46	25	49	25	21	21	0.639371	0.789409	0.635284	1.28982	0.940672	0.600882	0.75505	0.347756	0.480514	0.378522	0.0242968	0.0404792	-0.634585	down
Hectd4	1326	1251	1245	1145	1429	2834	4280	4827	3007	3450	5.69239	5.50639	5.77399	5.36442	4.9008	11.3138	11.1487	11.4484	11.6861	10.4378	3.44e-67	2.84e-65	1.15774	up
Hells	70	51	71	57	67	24	35	43	20	34	0.750048	0.556428	0.846785	0.685658	0.579517	0.239888	0.226009	0.255039	0.189121	0.256764	5.39e-12	2.28e-11	-1.39568	down
Helz	203	222	198	210	264	363	636	678	379	471	2.37171	2.45783	2.29404	2.49137	2.28417	3.68454	4.17729	4.11948	4.00924	3.73814	5.45e-22	6.13e-21	0.829447	up
Hepacam	123	118	94	80	100	303	482	495	322	367	3.35672	3.32849	2.78489	2.3776	2.18042	7.71361	7.93518	7.53813	8.02787	7.11714	7.17e-41	2.32e-39	1.57	up
Herc6	68	61	52	53	73	40	69	59	33	38	0.65459	0.603513	0.541111	0.555253	0.568143	0.351593	0.396772	0.313145	0.290302	0.260977	2.16e-05	5.1e-05	-0.730935	down
Herpud2	280	205	219	215	327	433	545	663	392	474	8.26742	6.20444	7.00434	6.93582	7.72416	11.8471	9.63579	10.853	10.5223	9.90143	1.42e-14	8.13e-14	0.660558	up
Heyl	90	76	59	62	101	148	275	278	146	171	1.28307	1.11309	0.9102	0.95873	1.1495	1.94341	2.3418	2.19512	1.87897	1.7159	5.53e-16	3.69e-15	1.01986	up
Hgf	48	48	24	39	64	19	44	35	16	25	1.21054	1.24277	0.632144	1.05586	1.29007	0.425157	0.659475	0.483204	0.34979	0.437839	1.09e-05	2.64e-05	-1.04959	down
Hgs	502	453	430	503	655	1089	1578	1774	1114	1137	10.0267	9.33468	9.26488	11.0415	10.43	20.8328	18.9273	19.705	20.6977	16.1748	7.93e-50	3.6e-48	1.03939	up
Hhipl1	85	77	60	58	99	132	186	225	144	119	1.53488	1.43708	1.17995	1.14629	1.43113	2.20791	2.02163	2.26553	2.37602	1.5184	1.24e-07	3.4e-07	0.735297	up
Hid1	478	414	388	332	405	758	981	1112	700	750	9.82759	8.72993	8.634	7.45905	6.65825	14.4153	12.061	12.6632	13.0605	10.8943	2.67e-14	1.49e-13	0.730303	up
Hip1	207	205	179	163	247	333	456	530	296	336	1.99192	1.93362	1.82912	1.60701	1.78345	2.75761	2.44871	2.62816	2.40822	2.14923	4.05e-13	1.97e-12	0.600655	up
Hipk3	272	273	192	225	266	371	637	617	444	555	4.42599	4.62087	3.34607	4.02421	3.44717	5.5732	6.2398	5.60143	6.61852	6.40162	6.41e-11	2.38e-10	0.740551	up
Hipk4	30	32	42	27	73	95	146	151	102	97	0.815058	0.886726	1.25432	0.798959	1.61174	2.43246	2.40684	2.31764	2.54547	1.89371	3.84e-10	1.31e-09	1.19777	up
Hira	252	226	231	235	399	424	681	666	411	493	3.40412	3.1296	3.5774	3.46821	4.31912	5.70854	5.50786	5.38856	5.13128	5.06355	3.45e-13	1.69e-12	0.644178	up
Hivep1	179	172	153	147	232	297	405	451	253	344	1.30141	1.27766	1.19534	1.16768	1.34612	1.99418	1.75573	1.81007	1.66061	1.76202	5.45e-13	2.62e-12	0.631566	up
Hivep3	118	120	90	86	152	319	511	507	310	381	0.688408	0.719394	0.568581	0.547582	0.709812	1.73168	1.794	1.64544	1.65161	1.57694	6.62e-52	3.33e-50	1.48567	up
Hlf	2167	2063	2041	1910	2335	4090	5643	6205	3521	3911	26.5853	25.9606	27.054	25.5984	22.8861	46.347	41.3475	42.0841	39.1426	33.846	2.41e-34	5.77e-33	0.778354	up
Hmcn1	110	128	77	80	132	43	66	79	31	49	0.409017	0.474899	0.302467	0.317884	0.388097	0.144377	0.142746	0.158594	0.100913	0.124894	7.38e-16	4.85e-15	-1.3482	down
Hmga1	144	146	124	121	138	340	479	463	322	340	8.6028	9.36649	7.75072	7.01093	6.60253	18.9375	17.0274	16.4498	17.7461	16.3204	1.86e-28	3.23e-27	1.17169	up
Hmgcs2	45	23	35	40	56	45	82	120	70	70	1.47792	0.783053	1.23584	1.42666	1.47201	1.3835	1.62052	2.21076	2.10446	1.6469	0.00466601	0.00872117	0.597382	up
Hnf4g	28	26	18	20	37	3	0	8	4	5	0.793987	0.74376	0.552323	0.636329	0.852486	0.053841	0	0.120968	0.099654	0.084597	2.25e-12	1e-11	-3.02711	down
Hnrnpul1	181	138	145	175	200	265	455	491	259	307	3.21271	2.50386	2.76463	3.39411	2.83657	4.33387	4.81548	4.81727	4.16049	3.83745	7.64e-13	3.61e-12	0.705001	up
Hopx	339	369	405	315	468	265	377	399	282	257	19.9926	22.3643	25.825	20.3428	22.0909	14.4259	13.2795	13.0192	15.0973	10.7185	4.69e-09	1.42e-08	-0.619907	down
Hpcal1	373	323	303	317	417	783	1001	975	656	802	13.9175	12.3709	12.2071	12.9307	12.4184	26.9919	22.3208	20.1214	22.1692	21.1074	6.95e-32	1.47e-30	0.937818	up
Hpcal4	4303	4258	4014	3927	5021	7710	10129	12051	7310	8113	63.468	64.4137	63.9706	63.2852	59.1529	105.017	89.2083	98.258	97.6739	84.3973	2.2e-35	5.61e-34	0.713578	up
Hprt1	3673	3501	3837	3206	3317	2553	2984	2984	2470	2377	185.533	182.28	210.831	178.279	134.413	119.948	90.4162	83.7265	112.695	84.6971	2.52e-09	7.82e-09	-0.739576	down
Hps4	128	93	92	79	114	159	241	256	162	194	2.72381	2.14814	2.30658	2.05473	2.16035	3.25178	3.01527	2.86012	3.29497	2.91884	5.47e-08	1.53e-07	0.642354	up
Hps6	28	31	32	35	44	60	62	84	72	46	0.684972	0.77162	0.832203	0.929147	0.850197	1.35247	0.905236	1.13857	1.59629	0.798906	0.00706899	0.0129056	0.598278	up
Hrh3	210	245	200	204	311	693	1091	1163	685	813	5.32583	6.23905	5.29709	5.66131	6.10718	16.8598	15.8779	16.2888	16.1792	13.8638	1.32e-97	2.06e-95	1.5647	up
Hs1bp3	66	49	64	41	65	100	172	131	88	87	1.43765	1.08754	1.49313	0.953226	1.10612	2.0166	2.24785	1.58499	1.75205	1.33037	0.000133588	0.000296292	0.651538	up
Hs3st2	179	170	169	170	241	333	434	559	326	370	5.19171	5.0714	5.31146	5.40873	5.60288	8.94749	7.558	8.99841	8.60746	7.60748	2.35e-17	1.8e-16	0.765682	up
Hsd17b8	453	677	404	255	288	654	1040	1078	825	649	9.67076	11.8298	8.23563	5.58723	4.48345	10.7393	9.81745	9.78005	12.5208	7.48364	0.0325481	0.0530175	0.650665	up
Hspb1	23	21	16	17	26	38	58	54	29	24	1.56066	1.4499	1.18962	1.26398	1.4485	2.42777	2.4164	2.08007	1.84243	1.14686	0.0139238	0.0242307	0.607999	up
Hspb6	104	110	91	111	127	285	395	441	281	304	4.03029	4.35784	3.80684	4.70849	3.88931	10.2513	9.26618	9.56766	9.85277	8.36306	1.52e-36	4.09e-35	1.29307	up
Hspbp1	439	462	355	410	649	659	1194	1260	753	852	19.0222	20.5339	16.6268	19.4031	22.4539	26.384	30.9067	30.1926	29.5708	26.0391	3.81e-15	2.33e-14	0.667763	up
Htr1b	102	108	84	87	135	137	234	299	155	184	3.95413	4.31919	3.53946	3.7066	4.19651	4.93263	5.43647	6.43666	5.46963	5.0605	7.01e-07	1.84e-06	0.597262	up
Htr2b	40	17	19	14	32	8	19	24	8	11	1.349	0.585847	0.665896	0.504972	0.849294	0.247278	0.374523	0.443813	0.216881	0.253356	0.00045323	0.000956138	-1.18239	down
Htr6	23	25	20	16	35	46	67	88	43	49	0.784771	0.854356	0.746102	0.575748	0.947734	1.44736	1.37403	1.68002	1.33217	1.18337	1.07e-05	2.58e-05	0.936139	up
Htra3	43	39	50	40	38	107	132	107	79	63	1.1552	1.07001	1.45513	1.19113	0.807535	2.67887	2.16506	1.61103	1.96377	1.23964	5.91e-05	0.000134972	0.849536	up
Huwe1	2089	2097	1670	1867	2604	3322	5246	5820	3240	3987	9.82741	10.1147	8.72858	9.6033	9.78678	14.4192	15.4856	16.039	13.7934	13.2386	5.34e-45	2.03e-43	0.699914	up
Hyal1	35	76	48	40	79	133	184	197	46	109	0.365741	0.82959	0.543231	0.454372	0.668617	1.30615	1.17028	1.15921	0.443682	0.817025	0.000683312	0.00141496	0.863914	up
Hykk	16	21	15	14	25	7	23	28	9	5	0.343894	0.462921	0.317471	0.314673	0.422128	0.12221	0.351882	0.406767	0.204923	0.06038	0.0373279	0.0601193	-0.762943	down
Icam5	235	195	214	149	269	406	560	507	485	364	5.00523	4.26504	4.93821	3.47074	4.5814	8.00254	7.13402	5.98393	9.38487	5.4778	9.94e-09	2.93e-08	0.808605	up
Id1	36	28	53	38	53	25	40	52	26	28	2.52357	2.01568	4.002	2.87969	2.99364	1.61777	1.6605	2.03081	1.65876	1.39066	0.00385104	0.00727994	-0.664277	down
Ids	2448	2157	1987	1882	2782	3971	5337	5895	3740	4554	44.4489	40.1842	38.9867	37.3465	40.3552	66.594	57.8762	59.1798	61.5369	58.3368	2.61e-39	7.82e-38	0.715647	up
Idua	318	264	257	235	307	159	238	273	183	198	8.21903	6.96322	7.21286	6.67034	6.43106	3.76687	3.65862	3.89382	4.27295	3.59778	3.72e-14	2.04e-13	-0.753679	down
Ifi27l2b	206	258	184	287	382	51	113	83	59	71	30.2279	38.7615	29.1801	46.0701	44.8215	6.87982	9.88027	6.72591	7.82924	7.28576	1.91e-38	5.53e-37	-2.16259	down
Ifi30	210	161	168	161	242	116	190	217	106	120	10.3377	7.51812	8.66221	8.26683	9.01391	4.7997	5.5477	5.7747	4.439	3.78543	4.92e-11	1.85e-10	-0.702526	down
Ifi44l	16	18	15	13	34	15	10	13	10	6	0.48867	0.565291	0.477219	0.418461	0.844127	0.36681	0.174538	0.211924	0.282824	0.127595	0.00162006	0.00321429	-1.13674	down
Ifi47	84	78	63	59	89	21	36	49	25	22	1.81866	1.64651	1.48455	1.4162	1.55883	0.422517	0.490243	0.577223	0.475529	0.328793	1.73e-18	1.48e-17	-1.65856	down
Ifih1	63	62	70	85	89	38	56	53	45	50	0.743347	0.760294	0.904861	1.10829	0.850131	0.415214	0.395443	0.349148	0.485657	0.418604	2.13e-07	5.75e-07	-0.961067	down
Ifit3	26	8	18	19	40	14	23	15	6	15	0.841163	0.250229	0.632942	0.665679	1.04132	0.392614	0.429451	0.26873	0.15825	0.324142	0.00947416	0.0169313	-0.942731	down
Ifitm10	51	40	38	51	57	95	121	171	108	96	2.4305	1.91939	1.93335	2.63626	2.17983	4.16615	3.45835	4.51043	4.68658	3.22916	6.76e-09	2.02e-08	0.96138	up
Ifnlr1	28	26	26	31	23	14	16	20	7	16	0.421182	0.406214	0.422881	0.512874	0.276618	0.197351	0.145143	0.167533	0.091475	0.17209	1.9e-05	4.5e-05	-1.26425	down
Igbp1b	43	46	30	49	54	35	42	44	30	37	0.367878	0.406239	0.280299	0.464085	0.374245	0.272954	0.216523	0.207648	0.232244	0.224534	0.00378223	0.007157	-0.590086	down
Igdcc3	23	12	22	12	29	29	61	75	34	49	0.344766	0.189833	0.363209	0.188065	0.353341	0.409721	0.560853	0.633146	0.466341	0.52772	0.000151302	0.000333458	0.964778	up
Igf1r	98	111	104	92	134	201	370	459	195	306	1.382	1.61445	1.59097	1.42342	1.52036	2.63755	3.13382	3.60183	2.50833	3.06461	3.32e-18	2.75e-17	1.11581	up
Igf2	45	52	51	56	75	98	157	172	95	119	0.642143	0.777336	0.793205	0.888335	0.864646	1.31885	1.36213	1.38348	1.25303	1.21685	6.46e-09	1.94e-08	0.83344	up
Igfbp4	44	47	51	40	68	87	142	115	72	115	1.17196	1.28023	1.46349	1.15197	1.45226	2.15936	2.28107	1.70454	1.76131	2.17886	1.17e-05	2.81e-05	0.732347	up
Igfbp5	202	173	168	149	188	268	441	457	273	291	2.30586	2.02162	2.07367	1.85914	1.71469	2.83113	3.00847	2.88612	2.82443	2.34787	4.3e-10	1.46e-09	0.6024	up
Ighm	28	23	16	16	25	17	14	37	8	8	0.872083	0.696613	0.538587	0.484094	0.595708	0.507885	0.232371	0.731693	0.188875	0.182434	0.028276	0.0465704	-0.765042	down
Igsf21	198	150	209	140	274	436	642	766	515	552	6.52705	5.0853	7.44454	5.05856	7.21921	13.2985	12.6861	13.996	15.4236	12.8764	9.1e-25	1.24e-23	1.24316	up
Igsf9b	52	47	54	36	61	66	117	138	61	129	0.684399	0.631092	0.769872	0.518311	0.642935	0.792436	0.919504	1.00236	0.726302	1.1923	0.000578019	0.001206	0.657579	up
Ikbke	20	22	25	20	28	19	15	19	13	7	0.400802	0.448288	0.549699	0.429713	0.446427	0.346176	0.183287	0.210482	0.234197	0.090005	0.00116047	0.00234358	-1.00718	down
Ikzf2	45	42	43	41	62	22	31	56	22	41	1.05166	0.966376	1.11687	1.13202	1.29458	0.421321	0.359049	0.686771	0.409306	0.620708	0.000205703	0.000448108	-0.807675	down
Il16	124	113	124	97	93	88	86	122	87	64	1.52056	1.42159	1.64349	1.29946	0.913309	1.00268	0.627866	0.83016	0.955859	0.5577	0.000484056	0.00101829	-0.66592	down
Il18	44	27	34	26	54	26	42	42	22	24	2.491	1.55142	2.05934	1.63165	2.46975	1.36471	1.42084	1.31277	1.10988	0.965832	0.00700562	0.0128011	-0.604316	down
Il1rl1	33	36	21	36	57	9	25	32	11	19	0.499638	0.548152	0.328428	0.588779	0.681512	0.121341	0.219042	0.260894	0.142555	0.197394	2.28e-06	5.78e-06	-1.30878	down
Il21r	24	17	20	13	22	20	12	15	4	13	0.303141	0.139691	0.204271	0.085416	0.144155	0.197298	0.105208	0.074756	0.020583	0.140384	0.00930907	0.0166648	-0.929875	down
Ildr2	195	200	158	177	253	337	512	576	316	415	3.12772	3.19258	3.05199	3.20698	3.83795	4.90123	4.86756	5.2247	4.44988	4.70934	8.47e-21	8.71e-20	0.770831	up
Impdh1	102	71	103	73	92	180	248	240	162	198	1.60016	1.13707	1.75484	1.25458	1.15002	2.61696	2.32929	2.08325	2.31142	3.17949	3.91e-10	1.33e-09	0.862672	up
Ina	835	821	727	819	1099	1496	2616	2949	1329	2045	16.719	16.8708	15.7363	17.9193	17.5862	27.6685	31.295	32.6633	24.1067	28.8973	1.35e-28	2.35e-27	0.893368	up
Inf2	1121	1235	1051	1057	1470	1868	3171	3307	1853	2037	16.042	18.1407	16.2559	16.5315	16.8106	24.7023	27.1137	26.1805	24.0424	20.5678	1.18e-25	1.71e-24	0.667625	up
Ino80b	6	7	10	10	15	21	65	86	21	63	0.244733	0.293624	0.45304	0.451413	0.511574	0.844487	1.68621	2.049	0.800592	1.91145	5.7e-08	1.59e-07	1.99171	up
Inpp4a	1053	962	899	837	1265	1574	2480	2626	1497	1818	13.3383	12.3603	11.6451	11.4003	13.1623	18.3322	18.5228	18.1772	17.167	16.0129	1.77e-43	6.33e-42	0.630871	up
Inpp5j	77	83	84	51	111	157	197	260	134	163	1.52196	1.68714	1.7862	1.10137	1.75136	2.85887	2.3273	2.84567	2.39828	2.27594	3.59e-09	1.1e-08	0.808035	up
Insl3	22	27	19	16	22	12	27	13	10	7	0.213076	0.275055	0.194679	0.167484	0.173454	0.110143	0.156853	0.070759	0.087277	0.043967	0.00283648	0.00546433	-1.00306	down
Insm1	9	12	13	8	12	10	41	31	15	30	0.172292	0.228726	0.257415	0.167865	0.186194	0.172393	0.466726	0.327284	0.254154	0.409639	0.0197241	0.0334393	0.829442	up
Ints1	220	187	171	169	271	291	514	507	339	338	2.043	1.78205	1.71213	1.71925	2.00915	2.49214	2.85381	2.60515	2.85672	2.2213	4.73e-11	1.78e-10	0.610154	up
Ints5	117	91	72	82	121	174	204	280	138	148	2.35954	1.8978	1.57664	1.81873	1.96531	3.25838	2.47025	3.14709	2.53725	2.11441	3.37e-06	8.46e-06	0.605972	up
Ipcef1	531	487	354	442	666	775	1199	1262	704	953	6.25421	5.88305	4.48759	5.69118	6.26007	8.42691	8.43552	8.21802	7.51213	7.92018	1.14e-16	8.12e-16	0.625685	up
Iqca1	27	32	29	24	54	54	98	74	37	57	0.526264	0.648605	0.62132	0.504544	0.847872	0.977584	1.15439	0.803146	0.658369	0.790677	0.00608777	0.0112112	0.585458	up
Iqsec1	822	803	752	791	1026	1506	2281	2342	1348	1622	9.3379	11.384	10.6579	9.74493	9.8846	14.7741	16.3414	14.263	13.4712	14.906	2.34e-50	1.09e-48	0.750811	up
Iqsec2	136	149	148	144	202	314	448	538	277	344	2.74038	3.33022	3.26395	3.67936	3.5517	5.10536	5.18198	6.31405	4.16543	4.81447	7.59e-24	9.72e-23	0.933633	up
Iqsec3	336	335	277	284	415	730	1153	1295	661	871	3.02337	3.09327	2.69139	2.78647	2.9851	6.07117	6.19896	6.44583	5.39422	5.53105	2.44e-66	1.95e-64	1.14577	up
Irak2	80	76	89	82	119	70	93	96	49	53	1.77312	1.7417	2.14555	2.00788	2.12507	1.43705	1.23816	1.18688	0.986185	0.835836	1.16e-05	2.8e-05	-0.672176	down
Irf1	71	74	37	57	84	40	36	60	25	42	1.84351	1.96837	1.05028	1.61074	1.75762	0.963632	0.553715	0.870569	0.572736	0.771645	1.21e-06	3.13e-06	-1.01914	down
Irf2	50	50	31	55	76	140	179	200	107	126	1.3054	1.33028	0.884825	1.57123	1.59475	3.40264	2.81609	2.92076	2.56145	2.33525	2.16e-14	1.22e-13	1.16746	up
Irf2bp1	72	68	61	58	113	148	224	234	162	146	1.53119	1.48578	1.38431	1.34577	1.91062	2.91387	2.8443	2.76011	3.11898	2.18394	1.6e-12	7.28e-12	0.952909	up
Irf2bpl	97	65	82	74	161	191	287	323	173	211	2.73173	1.8779	2.50963	2.27467	3.64132	4.98891	4.84562	5.05778	4.43669	4.20801	3.88e-12	1.67e-11	0.961114	up
Irf7	28	45	32	29	52	17	36	37	21	21	0.923364	1.52879	1.1325	1.04955	1.3565	0.505653	0.699868	0.676609	0.612618	0.489112	0.000283688	0.000610298	-0.865355	down
Irf8	102	121	87	125	146	71	113	124	70	77	1.15574	1.39776	1.05458	1.53796	1.31388	0.738594	0.760969	0.772295	0.713564	0.614863	2.11e-07	5.7e-07	-0.722235	down
Irgm	68	48	49	47	85	25	43	63	30	40	2.05906	1.49796	1.57708	1.55185	2.04423	0.670933	0.750801	1.0574	0.83023	0.845565	1.71e-06	4.37e-06	-0.923906	down
Islr2	25	25	23	16	25	54	88	82	43	65	0.479132	0.488411	0.479708	0.336813	0.375303	0.959262	1.01841	0.881632	0.757026	0.881682	1.98e-08	5.71e-08	1.17196	up
Itga11	46	56	45	41	62	80	109	127	80	93	0.592884	0.754442	0.638411	0.579538	0.647702	0.961423	0.852307	0.921551	0.950968	0.860634	7.46e-05	0.000168947	0.612293	up
Itga3	121	55	55	62	99	142	223	214	139	189	1.65732	0.770479	0.824388	0.95918	1.08885	1.78547	1.84879	1.63997	1.71453	1.8408	2.19e-07	5.91e-07	0.871696	up
Itga4	35	27	22	26	46	20	29	30	15	18	0.614859	0.48811	0.415379	0.500489	0.649652	0.322575	0.307521	0.286685	0.234329	0.219224	0.000645751	0.0013405	-0.832831	down
Itgal	31	26	40	26	46	5	9	10	13	13	0.45946	0.383995	0.650018	0.462697	0.548126	0.062049	0.074515	0.077565	0.179767	0.138988	1.34e-10	4.79e-10	-2.08756	down
Itgam	84	85	63	46	107	50	64	62	19	58	1.35262	1.41425	1.09912	0.802381	1.38138	0.739627	0.620203	0.554651	0.272014	0.65675	9.69e-06	2.35e-05	-0.961093	down
Itpk1	324	269	287	277	272	530	722	733	475	456	7.06836	6.19998	6.93785	6.82883	4.91452	11.152	9.69815	9.20813	9.88258	7.24094	4.75e-09	1.44e-08	0.656054	up
Itprid1	26	14	14	15	21	4	4	11	0	3	0.455969	0.252201	0.262573	0.291074	0.30362	0.056341	0.036793	0.110131	0	0.03775	1.75e-07	4.74e-07	-2.4371	down
Izumo4	29	22	39	30	33	29	21	26	19	22	1.66143	1.28326	2.48173	1.8394	1.46636	1.4812	0.733171	0.832309	0.970994	0.858793	0.00804604	0.0145622	-0.730892	down
Jade2	52	36	32	42	57	82	132	152	57	84	0.633699	0.453971	0.416224	0.554846	0.554813	0.93522	0.970383	1.03478	0.629339	0.73194	2.02e-06	5.15e-06	0.827594	up
Jmy	122	100	91	107	156	165	264	354	167	241	1.37407	1.15352	1.1057	1.31801	1.40538	1.71587	1.77922	2.21019	1.7039	1.91697	2.12e-08	6.09e-08	0.679843	up
Jph3	757	718	631	730	1087	1285	1994	2146	1377	1537	10.4172	10.1379	9.38498	10.9803	11.9444	16.3263	16.385	16.3293	17.1664	14.9173	1.2e-26	1.85e-25	0.739623	up
Jun	133	129	126	142	193	250	348	349	256	238	1.95076	1.94896	2.0008	2.28609	2.26821	3.39921	3.0632	2.83887	3.41638	2.47405	2.9e-09	8.94e-09	0.648779	up
Jund	47	49	31	46	102	77	175	160	59	120	1.8602	1.98872	1.32792	1.95345	3.21465	2.81784	4.1264	3.49842	2.08761	3.3395	0.000924153	0.00188529	0.737674	up
Jup	213	211	163	158	209	638	786	907	594	600	4.12514	4.18311	3.39418	3.31513	3.23351	11.3988	9.08792	9.70418	10.4145	8.18518	2.74e-55	1.53e-53	1.53479	up
Kank2	85	82	51	62	68	122	163	184	105	110	1.17741	1.15917	0.748217	0.928558	0.744663	1.55324	1.34588	1.40282	1.30132	1.06433	5.19e-05	0.000118915	0.60655	up
Kat6a	222	239	206	252	290	412	622	711	373	450	1.6422	1.81673	1.64746	2.04353	1.7181	2.82003	2.75594	2.91432	2.50501	2.35382	4.21e-17	3.14e-16	0.712025	up
Katnal1	53	59	75	64	81	96	194	203	124	147	1.09531	1.26262	1.69153	1.45757	1.34621	1.84964	2.42204	2.34829	2.35273	2.17405	1.13e-07	3.1e-07	0.824891	up
Katnb1	262	215	168	195	269	385	512	603	364	354	6.85341	5.70978	4.66033	5.51292	5.54625	9.35932	8.02473	8.71856	8.60949	6.55936	7.53e-12	3.15e-11	0.644649	up
Kcnab2	236	195	221	174	225	557	913	921	609	696	9.54458	8.09513	9.65316	7.63168	7.24701	20.846	22.017	20.6552	22.3872	19.897	2.31e-52	1.18e-50	1.44919	up
Kcnb1	590	521	445	505	766	943	1565	1740	906	1185	4.02887	3.64737	3.28323	3.76529	4.18003	5.94836	6.38476	6.57016	5.60264	5.70984	5.56e-33	1.24e-31	0.799512	up
Kcnc1	142	144	137	116	207	251	445	555	254	316	2.37019	2.46609	2.47732	2.11698	2.75963	3.88155	4.44383	5.1309	3.84048	3.72208	3.11e-16	2.13e-15	0.907697	up
Kcnc3	39	51	43	38	45	228	327	366	213	256	0.506511	0.702427	0.634749	0.56146	0.473609	2.77661	2.76783	2.81345	2.6025	2.56234	3.49e-67	2.87e-65	2.32034	up
Kcnc4	166	218	185	196	242	486	634	787	455	547	1.16243	1.57095	1.40165	1.50444	1.35943	3.1546	2.66248	3.0596	2.89985	2.71181	1.01e-32	2.25e-31	1.1678	up
Kcng1	129	96	116	118	134	237	367	385	249	252	3.11077	2.51633	3.08874	3.18323	2.72839	5.58997	5.50238	5.33202	5.74719	4.60276	4.5e-19	4.03e-18	0.964063	up
Kcnh2	19	20	16	20	39	47	83	76	51	52	0.279112	0.307906	0.259386	0.32116	0.468803	0.655422	0.759907	0.642195	0.707858	0.556678	6.65e-07	1.74e-06	1.09066	up
Kcnh3	56	56	60	85	86	167	282	310	189	192	0.988823	1.02235	1.15794	1.6621	1.22751	2.74803	3.01573	3.06168	3.05744	2.41881	2.3e-21	2.46e-20	1.3603	up
Kcnh5	61	66	55	60	68	39	50	54	38	48	1.15588	1.2692	1.12817	1.23951	1.0281	0.672348	0.562482	0.558233	0.647664	0.635194	6.67e-06	1.64e-05	-0.793791	down
Kcnh8	29	20	25	13	40	20	15	28	20	12	0.504622	0.351656	0.473939	0.246306	0.555197	0.319981	0.150772	0.265766	0.314338	0.144911	0.0180505	0.0307893	-0.735153	down
Kcnip2	674	680	599	571	725	1038	1599	1748	936	1126	19.8116	19.9215	18.4911	17.8479	16.5703	27.2247	27.1838	27.7738	25.2682	23.0919	1.6e-21	1.73e-20	0.611072	up
Kcnj11	110	91	83	141	140	185	254	357	184	213	2.41255	2.0308	1.96471	3.36394	2.44336	3.73753	3.32711	4.3214	3.64018	3.29159	6.55e-07	1.72e-06	0.706164	up
Kcnj12	133	118	75	103	148	198	312	342	168	194	2.15705	1.96748	1.31908	1.81997	1.91892	2.97507	3.03577	3.07918	2.47151	2.22476	3.39e-09	1.04e-08	0.702665	up
Kcnj13	47	36	30	26	44	15	24	22	14	29	2.44592	1.90453	1.70321	1.48344	1.83381	0.719398	0.751227	0.616966	0.636334	1.07734	5.58e-06	1.38e-05	-1.16097	down
Kcnj3	336	410	254	295	503	509	957	1002	521	755	6.16941	7.71676	5.04515	5.92846	7.42408	8.76397	10.649	10.1853	8.77768	9.79132	6.82e-10	2.26e-09	0.693456	up
Kcnj4	119	88	99	98	134	160	279	281	175	177	2.96898	2.25813	2.67584	2.67711	2.66153	3.69429	4.16492	3.88143	3.95785	3.11044	2.68e-08	7.63e-08	0.628673	up
Kcnj6	359	280	245	288	397	807	1233	1313	719	891	3.56688	2.75785	2.56065	3.14646	2.95253	6.82541	6.67802	6.41482	6.18848	5.77129	4.86e-83	5.81e-81	1.29801	up
Kcnk9	145	170	189	150	216	323	490	607	311	443	5.91165	7.11604	8.35248	6.71105	7.06576	12.2365	11.9799	13.7574	11.5438	12.8086	2.97e-17	2.25e-16	0.947136	up
Kcnn4	34	33	41	39	64	3	12	17	8	7	1.14826	1.16837	1.50267	1.43949	1.76381	0.06706	0.227695	0.313476	0.245316	0.165219	2.35e-16	1.63e-15	-2.54307	down
Kcnq1	19	18	14	14	17	8	5	15	6	0	0.545888	0.561232	0.479751	0.491553	0.424819	0.171825	0.059718	0.183907	0.102633	0	0.000214466	0.000466324	-1.65962	down
Kcns1	13	11	16	8	26	27	29	45	40	21	0.310507	0.264861	0.419456	0.204511	0.495029	0.593833	0.414592	0.60366	0.883688	0.350433	0.0118239	0.0208086	0.823764	up
Kctd15	15	15	29	15	43	58	58	71	36	46	0.330941	0.323573	0.69887	0.350062	0.751814	1.18449	0.765689	0.873748	0.711541	0.7156	0.00127417	0.00255935	0.867597	up
Kctd2	77	68	80	73	110	107	215	265	116	183	3.24873	2.9091	3.64151	3.35246	3.71637	4.16769	5.42273	6.19569	4.43982	5.45046	8.58e-07	2.23e-06	0.734174	up
Kdm2a	262	277	208	267	358	426	776	905	438	630	2.56388	2.78424	2.20243	2.85462	2.80409	3.85509	4.59413	4.91057	3.89187	4.55061	1.16e-16	8.31e-16	0.832687	up
Kdm4a	36	36	39	40	62	74	109	133	80	98	0.514189	0.52714	0.599924	0.63103	0.715793	0.994125	0.944221	1.06873	1.05375	1.00076	2.2e-07	5.91e-07	0.859869	up
Kdm6b	33	22	20	21	37	67	97	129	58	98	0.404358	0.274539	0.265665	0.282803	0.360987	0.761406	0.718821	0.883494	0.646668	0.856993	2.45e-12	1.08e-11	1.39469	up
Khsrp	75	124	93	100	147	402	618	597	341	376	1.33158	2.26499	1.79045	1.93552	2.08834	6.63566	6.5929	5.88845	5.51756	4.71959	7.08e-45	2.68e-43	1.74701	up
Kif13a	83	56	61	66	111	103	144	240	105	166	1.07009	0.741006	0.845892	0.930283	1.15201	1.22717	1.11668	1.72388	1.22993	1.52065	0.000128667	0.000285712	0.648351	up
Kif15	18	22	22	19	23	12	8	18	11	11	0.249032	0.305641	0.327776	0.284641	0.262052	0.153783	0.066448	0.140828	0.140166	0.108692	0.000364166	0.000774975	-1.15056	down
Kif18a	21	26	17	19	29	10	20	6	5	8	0.454276	0.5241	0.352898	0.414424	0.462394	0.173936	0.231642	0.06512	0.081473	0.103886	1.38e-05	3.31e-05	-1.55342	down
Kif1a	3166	3012	2751	2841	4117	6106	9210	10157	5795	6556	24.5211	23.9278	23.0278	24.0531	25.4784	43.6979	42.6255	43.5108	40.687	35.8248	5.67e-119	1.16e-116	0.888707	up
Kif1c	60	84	55	61	88	185	279	317	162	193	0.840428	1.20752	0.819872	0.929283	0.984022	2.38601	2.33766	2.45187	2.05509	1.90745	4.79e-26	7.15e-25	1.33567	up
Kif20b	44	35	46	34	75	33	29	51	23	27	0.521042	0.428457	0.584341	0.434022	0.713405	0.349702	0.204534	0.334632	0.246837	0.219786	0.000160787	0.000353616	-0.865521	down
Kif21b	187	134	173	115	282	449	676	706	446	465	1.3356	0.988789	1.31201	0.893954	1.60636	3.14462	3.40255	2.99445	3.71251	2.513	5.83e-25	8.04e-24	1.28505	up
Kif24	29	24	16	14	19	20	21	13	10	16	0.311732	0.255518	0.181742	0.163221	0.155081	0.193527	0.129337	0.076067	0.096066	0.116438	0.035362	0.0572219	-0.690699	down
Kif26a	22	14	21	21	27	36	56	67	39	30	0.209067	0.135744	0.215162	0.226423	0.210309	0.325088	0.329333	0.363566	0.342792	0.203952	0.00175795	0.00347472	0.747693	up
Kif28p	42	31	29	32	40	16	36	19	16	11	0.879462	0.673099	0.658879	0.727717	0.679507	0.298414	0.450536	0.216614	0.304027	0.156208	8.36e-06	2.03e-05	-1.19906	down
Kif5a	5830	5365	5399	5023	6391	11770	14858	16556	10350	11453	64.9317	61.2934	64.9789	61.1189	56.8624	121.085	98.8373	101.952	104.44	90.0059	5.82e-42	1.96e-40	0.857018	up
Kif5c	3358	2893	2930	2799	2958	5109	6707	7438	5330	5354	60.3802	53.3614	56.9377	55.0009	42.491	84.8425	72.0517	73.9543	86.8247	67.9269	1.47e-11	5.9e-11	0.645029	up
Klf12	101	85	87	80	129	193	271	224	175	180	2.24284	1.91443	2.07087	1.92818	2.30278	3.94814	3.62695	2.7633	3.52454	2.82158	1.02e-09	3.3e-09	0.774066	up
Klf13	68	58	50	45	90	114	204	218	124	131	0.82737	0.727372	0.875505	0.600881	1.29778	1.36812	1.49482	1.5997	1.44947	1.2083	1.55e-12	7.09e-12	0.984783	up
Klf16	299	211	261	229	255	422	575	615	425	515	7.65532	5.55135	7.23197	6.4103	5.21601	10.0069	8.81298	8.71927	9.87237	9.32528	3.49e-09	1.07e-08	0.667935	up
Klhdc3	699	628	608	577	649	1195	1586	1772	1169	1178	22.2892	20.5062	21.0355	20.5198	16.7665	35.3886	30.2441	31.174	33.7916	26.9672	9.31e-19	8.09e-18	0.763559	up
Klhl1	43	21	29	41	39	10	26	17	3	18	1.03726	0.514115	0.769786	1.09096	0.775746	0.209907	0.387052	0.21677	0.061741	0.30751	8.61e-07	2.24e-06	-1.63007	down
Klhl21	70	53	65	42	83	112	153	160	102	115	1.17322	0.903065	1.17941	0.765381	1.11226	1.73653	1.53649	1.487	1.55281	1.36495	1.75e-06	4.46e-06	0.686202	up
Klhl26	90	108	107	68	133	220	289	280	183	178	1.55273	1.91532	2.00121	1.28667	1.84953	3.54003	2.99843	2.69622	2.88347	2.18608	1.31e-09	4.17e-09	0.833258	up
Klhl34	102	102	91	84	118	194	244	310	174	191	3.48834	3.58833	3.35251	3.13851	3.2252	6.1326	4.98836	5.86895	5.38839	4.62029	7.3e-13	3.45e-12	0.801606	up
Klhl36	20	26	21	20	17	38	58	58	40	33	0.542773	0.719841	0.611165	0.597749	0.361278	0.936868	0.931404	0.875641	0.98783	0.624233	0.00202405	0.00397135	0.749789	up
Klhl6	31	30	32	30	50	23	34	29	22	34	0.832081	0.833538	0.93121	0.894561	1.07929	0.568275	0.549542	0.440309	0.534351	0.658703	0.00683517	0.012506	-0.625125	down
Klra2	29	27	19	26	27	12	13	19	13	8	0.907825	0.682716	0.37401	0.522308	0.400251	0.195692	0.142188	0.187218	0.217994	0.098435	6.71e-06	1.65e-05	-1.34009	down
Kmt2a	553	507	429	468	665	1032	1592	1929	955	1339	2.40699	2.26402	2.01828	2.22558	2.31422	4.15004	4.14162	4.64539	3.76876	4.11561	8.77e-50	3.97e-48	1.01541	up
Kmt2b	58	68	59	68	103	148	213	232	114	149	0.438817	0.529155	0.484562	0.562799	0.626834	1.03461	0.961177	0.973726	0.783065	0.796658	1.11e-11	4.55e-11	0.900792	up
Kmt2c	844	773	587	678	974	1234	2092	2392	1170	1590	3.52947	3.29671	2.63999	3.10697	3.23587	4.77243	5.2277	5.53607	4.42433	4.69527	1.93e-25	2.75e-24	0.762177	up
Kmt2d	1122	1079	1003	1056	1408	2030	2956	3177	1870	2334	3.4336	3.38386	3.31392	3.52835	3.44147	5.73747	5.40192	5.37656	5.18606	5.03875	5.98e-61	4.1e-59	0.765209	up
Kndc1	378	378	303	314	408	611	945	940	524	720	3.56175	3.67502	3.08533	3.22789	3.07426	5.32205	5.32333	4.89787	4.47839	4.78991	1.34e-21	1.46e-20	0.702712	up
Knl1	70	55	50	48	84	24	53	41	30	40	0.533932	0.434653	0.409523	0.404124	0.515726	0.169924	0.244344	0.173516	0.202909	0.215434	2.91e-08	8.28e-08	-1.05865	down
Kntc1	29	33	34	25	30	15	28	22	24	27	0.273804	0.321232	0.343356	0.256278	0.224435	0.130104	0.15776	0.113747	0.198387	0.181879	0.00598371	0.0110409	-0.732186	down
Krba1	81	67	67	65	95	127	152	178	131	127	1.03836	0.870144	0.929701	0.907275	0.965542	1.50027	1.16202	1.26091	1.51855	1.15178	1.53e-05	3.64e-05	0.590063	up
Ksr1	231	223	185	178	246	364	633	675	374	465	2.50481	2.58994	2.16058	2.09784	2.09044	3.39595	4.01053	4.00289	3.60204	3.85053	1.15e-24	1.55e-23	0.867716	up
Ksr2	416	394	384	300	524	952	1097	1356	936	1095	2.11548	2.05825	2.112	2.23865	2.13093	4.48001	4.48264	5.12613	4.31587	3.93205	2.35e-28	4.03e-27	1.10093	up
L1cam	654	625	558	471	789	1442	1959	2171	1272	1477	8.17547	8.00785	7.54539	6.43994	7.88476	16.6761	14.6452	15.4986	14.4161	13.0443	1.01e-66	8.2e-65	1.07204	up
L2hgdh	72	67	47	54	81	28	51	51	31	38	1.56142	1.45923	1.08875	1.23622	1.424	0.542594	0.665461	0.631872	0.577352	0.586451	3.71e-09	1.14e-08	-1.04992	down
Lacc1	29	21	12	15	37	0	16	9	13	10	0.869329	0.637455	0.382671	0.46865	0.8981	0	0.283817	0.142884	0.338787	0.20915	0.000380463	0.000808011	-1.5646	down
Lama2	73	83	70	89	119	36	86	100	41	50	0.496396	0.577484	0.513815	0.65697	0.644456	0.221462	0.350392	0.376531	0.250227	0.24052	1.11e-06	2.88e-06	-0.866012	down
Lama3	33	29	18	14	32	19	20	33	13	13	0.210956	0.189937	0.120954	0.100101	0.163208	0.109003	0.076301	0.117386	0.073731	0.056386	0.0129571	0.0226579	-0.725958	down
Lama5	17	22	13	9	26	31	39	35	31	35	0.097992	0.126666	0.079881	0.056102	0.120527	0.165289	0.132979	0.113077	0.163178	0.140337	0.0171936	0.0294443	0.655788	up
Larp1	41	42	42	52	59	148	245	224	153	186	0.697814	0.724935	0.766965	0.967712	0.794339	2.32898	2.49677	2.60286	2.37489	2.24348	1.36e-30	2.69e-29	1.66018	up
Lasp1	527	452	421	394	544	841	1190	1334	714	791	10.1862	8.95773	8.79878	8.31523	8.39931	15.0109	13.7429	14.2619	12.5133	10.7856	4.23e-23	5.19e-22	0.688576	up
Lat2	77	62	52	77	98	45	28	37	31	34	3.52739	2.84153	2.51523	3.6887	3.57597	1.82617	0.752062	0.936791	1.22511	1.05468	5.92e-10	1.97e-09	-1.37331	down
Lcorl	165	105	161	136	257	110	158	153	109	100	2.17861	1.4555	2.29772	1.96196	2.80015	1.1803	1.22188	1.17751	1.20387	1.03701	3.28e-06	8.24e-06	-0.72154	down
Lcp1	201	186	148	186	241	135	174	219	130	134	3.80085	3.38227	3.04932	3.91276	3.6674	2.42698	2.02508	2.36378	2.29007	1.84136	1.28e-09	4.11e-09	-0.638248	down
Ldlrap1	58	43	68	46	92	113	120	154	89	117	1.16392	0.888686	1.46459	1.00628	1.48113	2.09986	1.4361	1.71096	1.62612	1.66524	0.000306056	0.000656189	0.612243	up
Lef1	32	17	30	27	48	51	111	78	46	58	0.588992	0.326164	0.596214	0.543861	0.722962	0.897584	1.26817	0.807585	0.787771	0.869176	0.000393341	0.000834428	0.792999	up
Leng8	1105	916	951	790	1346	574	607	834	510	467	13.4398	11.3059	12.4792	10.9015	13.0284	7.36696	5.39109	6.56514	5.94645	4.71246	3.95e-28	6.68e-27	-1.11064	down
Lepr	52	38	48	48	56	22	43	22	23	26	1.00082	0.693846	1.01087	1.02049	0.832087	0.367162	0.496866	0.223742	0.382361	0.33609	2.54e-07	6.82e-07	-1.18758	down
Lgals3bp	218	138	134	181	208	91	164	193	108	103	6.64641	4.306	4.3799	5.98259	5.0413	2.56246	2.97402	3.24169	2.96546	2.20228	1.1e-08	3.24e-08	-0.790654	down
Lgr6	43	34	35	34	42	54	111	117	39	66	0.452132	0.363523	0.397993	0.388555	0.349399	0.523078	0.699989	0.679986	0.372259	0.485353	0.00138532	0.00277117	0.634937	up
Lhfpl4	349	364	312	341	522	850	1326	1575	605	890	4.15058	4.44042	4.00857	4.41995	5.06125	9.32704	9.58568	10.663	6.51603	7.61378	6.45e-27	1.01e-25	1.08627	up
Lhx6	16	9	18	10	30	25	61	36	24	31	0.416634	0.240846	0.50591	0.27708	0.648432	0.608891	0.995027	0.532767	0.580993	0.583376	0.0159243	0.0274302	0.739242	up
Lhx8	53	41	41	45	39	24	42	52	30	32	1.96029	1.55651	1.6493	1.83922	1.1473	0.828123	0.935603	1.06085	0.993355	0.836938	0.001747	0.00345369	-0.666386	down
Lilrb3	87	66	61	65	75	4	8	2	0	0	1.355	1.03999	1.01953	1.081	0.928032	0.04477	0.073672	0.011109	0	0	1.1e-31	2.3e-30	-5.039	down
Lilrb3a	14	13	18	15	22	6	5	15	9	9	0.32316	0.316656	0.469292	0.379341	0.406099	0.124724	0.05944	0.192636	0.207654	0.134109	0.000846697	0.00173451	-1.25259	down
Lilrb3l	51	53	62	59	82	19	36	44	25	31	1.51513	1.59263	2.03282	1.8717	1.91304	0.492238	0.610111	0.710953	0.676827	0.654375	1.22e-11	4.96e-11	-1.35467	down
Limch1	421	499	382	409	566	754	1036	1214	653	846	5.68964	7.09138	6.51532	5.84243	7.74557	11.7469	10.1889	10.8506	9.54528	9.65291	3.15e-17	2.37e-16	0.62007	up
Limk1	48	46	55	55	69	106	214	239	136	190	0.972357	0.959705	1.19145	1.20543	1.10328	1.98656	2.60663	2.6936	2.51492	2.72683	1.21e-16	8.62e-16	1.3232	up
Lin7a	131	119	88	78	146	187	339	336	160	280	7.91341	7.40112	5.75628	5.12927	7.06626	10.4733	12.3006	11.2962	8.81258	11.9866	2.96e-10	1.02e-09	0.845224	up
Lin9	50	23	36	41	48	26	50	38	22	34	1.00409	0.475719	0.78212	0.906308	0.77403	0.484225	0.597308	0.424095	0.393805	0.47711	0.0113682	0.0200742	-0.58786	down
Lingo1	421	371	376	380	606	736	1177	1226	689	886	3.23976	3.04627	5.48651	3.21104	6.52656	8.1769	9.91848	6.57138	8.29686	9.82369	9.21e-29	1.63e-27	0.771403	up
Lipo1	15	19	24	19	22	2	4	0	0	4	0.408117	0.54881	0.729123	0.564458	0.499287	0.044277	0.053625	0	0	0.068709	8.08e-11	2.96e-10	-3.6807	down
Lmod1	52	58	44	46	70	95	133	162	80	101	1.29072	1.46952	1.18189	1.23977	1.37733	2.17507	1.97181	2.22065	1.78844	1.76626	8.67e-07	2.26e-06	0.714357	up
Lonrf2	1289	1084	955	1021	1558	1692	3099	3371	1713	2406	22.7974	19.6642	18.2436	19.7248	22.0145	27.6458	32.7425	32.9622	27.4436	30.0222	5.07e-20	4.91e-19	0.684828	up
Lpar4	55	35	40	38	59	23	45	41	25	42	0.863196	0.565118	0.683803	0.653617	0.74417	0.331113	0.421983	0.361414	0.353557	0.471273	0.000564006	0.00117853	-0.722507	down
Lpcat2	84	75	55	75	93	58	58	88	48	53	2.58108	2.36219	1.79005	2.52183	2.27273	1.64243	1.06431	1.4903	1.32776	1.1393	3.59e-05	8.35e-05	-0.679255	down
Lpcat4	90	106	72	86	156	193	322	277	165	225	2.38668	2.8944	2.07894	2.50552	3.32387	4.75196	5.1404	4.09215	3.9922	4.24321	3.46e-11	1.33e-10	0.862888	up
Lpgat1	528	472	384	423	646	712	1170	1314	667	953	8.58239	7.86547	6.74763	7.51307	8.39735	10.6952	11.3691	11.8146	9.82405	10.9292	1.87e-16	1.31e-15	0.607961	up
Lrat	18	20	15	18	34	4	5	2	3	0	0.38798	0.450071	0.343537	0.411476	0.592715	0.061223	0.057241	0.02338	0.051709	0	5.69e-11	2.12e-10	-3.2408	down
Lratd2	7	7	6	83	9	90	121	178	98	101	0.113953	0.12418	0.107918	0.925861	0.121817	0.846619	0.73759	1.01616	0.906567	0.723077	0.0177297	0.030294	1.90928	up
Lrfn1	5	6	11	10	14	24	36	50	14	29	0.100842	0.117406	0.241266	0.229896	0.223475	0.458349	0.442598	0.582938	0.260693	0.422538	9.67e-05	0.000217189	1.33717	up
Lrfn2	73	65	88	74	88	124	176	218	107	154	1.75582	1.59899	2.27389	1.93963	1.67752	2.75353	2.52844	2.89145	2.32258	2.60615	5.32e-06	1.31e-05	0.629093	up
Lrfn3	11	14	19	16	35	19	53	49	34	35	0.292284	0.380178	0.576789	0.467754	0.77027	0.486185	0.882401	0.762701	0.849487	0.682483	0.0269156	0.0444875	0.645982	up
Lrfn4	26	32	20	21	32	44	65	88	43	45	0.714568	0.915265	0.578769	0.635999	0.704064	1.1193	1.07859	1.36489	1.07922	0.873534	0.000387788	0.000822982	0.747965	up
Lrp1	1221	1071	1043	1011	1452	2310	3567	4024	2402	2869	5.50382	4.95307	5.08127	4.97949	5.22828	9.61805	9.60285	10.0636	9.80999	9.12284	8.86e-88	1.16e-85	1.0281	up
Lrp2	65	53	48	48	63	26	24	50	20	38	0.173937	0.145251	0.138337	0.140506	0.135148	0.063505	0.037789	0.073086	0.047899	0.0715	6.26e-08	1.75e-07	-1.17343	down
Lrp3	95	94	111	101	154	192	336	325	224	217	1.33684	1.35491	1.6961	1.5615	1.74272	2.50417	2.86848	2.56796	2.86594	2.17084	1.22e-12	5.63e-12	0.86301	up
Lrp5	22	13	11	15	32	29	57	53	40	59	0.276635	0.15422	0.140761	0.195485	0.327994	0.350937	0.438422	0.376721	0.463306	0.536838	0.000138875	0.000307432	1.03288	up
Lrp8	42	83	54	46	77	74	170	188	100	114	0.745411	1.57803	1.06406	0.904324	1.12287	1.23166	1.85827	2.01797	1.66065	1.48785	0.000243007	0.000526083	0.707768	up
Lrrc19	13	19	16	17	19	4	2	10	4	9	0.538379	0.797762	0.694033	0.747498	0.617854	0.125665	0.049836	0.229586	0.138403	0.268384	7.85e-06	1.92e-05	-1.90107	down
Lrrc36	27	22	25	26	34	4	18	13	14	12	0.344488	0.29131	0.4565	0.49163	0.384716	0.040562	0.122956	0.082904	0.15155	0.119957	1.36e-06	3.48e-06	-1.49454	down
Lrrc4b	69	44	67	55	81	164	307	287	158	214	1.68637	1.10827	1.77997	1.46051	1.57815	3.73448	4.51266	3.9116	3.51222	3.71601	9.39e-27	1.47e-25	1.46599	up
Lrrc55	27	22	26	25	51	49	77	82	44	49	1.00067	0.827864	1.01667	1.00795	1.50255	1.66845	1.68703	1.66807	1.452	1.25861	0.00179121	0.00353506	0.640059	up
Lrrc7	987	875	801	794	1102	1281	2223	2386	1298	1847	12.5649	11.3984	10.9903	10.9348	11.2042	15.0737	16.8708	16.7603	15.1238	16.5723	1.51e-18	1.29e-17	0.616185	up
Lrrc73	161	133	133	110	209	257	383	430	244	236	8.24696	6.9495	7.35953	6.15417	8.54586	12.1604	11.7146	12.1884	11.3106	8.52677	6.01e-11	2.24e-10	0.696474	up
Lrrc8a	103	94	55	66	114	171	268	267	174	198	2.04131	1.88369	1.16184	1.40937	1.81485	3.16887	3.22291	2.96668	3.14276	2.78136	2.96e-14	1.64e-13	0.971613	up
Lrrc8b	253	238	207	185	265	429	680	785	390	560	6.10708	5.89356	5.40012	4.87244	5.12358	9.57568	9.82516	10.4939	8.55031	9.54671	5.63e-27	8.9e-26	0.934966	up
Lrrc8c	55	48	42	45	50	82	160	146	61	109	1.24652	1.1079	1.03359	1.11623	0.911355	1.71982	2.18088	1.84258	1.25488	1.75332	1.53e-06	3.93e-06	0.824691	up
Lrrc9	34	25	32	26	26	21	18	20	19	11	0.455126	0.344634	0.460354	0.381002	0.275127	0.253303	0.142459	0.149301	0.228634	0.099412	0.000388093	0.000823546	-1.03192	down
Lrsam1	234	251	235	258	267	474	574	655	381	378	3.16599	3.49778	3.45022	3.81391	2.90155	5.94265	4.65801	4.92434	4.67999	3.62067	1.82e-08	5.26e-08	0.612543	up
Lsamp	1009	993	836	840	1173	1450	2219	2555	1373	1829	41.0346	41.1901	37.4872	35.9377	36.8646	54.8139	55.965	59.1502	50.366	53.4743	2.42e-25	3.42e-24	0.590761	up
Lsm11	25	30	32	21	43	54	73	102	50	76	0.478828	0.59418	0.66334	0.442474	0.652504	0.957257	0.840843	1.0898	0.876026	1.02769	1.52e-05	3.63e-05	0.873594	up
Lsm2	125	66	83	74	97	144	224	214	134	179	9.73166	5.05555	6.90557	6.12027	5.94749	10.1458	10.2792	9.09818	9.30129	9.726	6.32e-06	1.55e-05	0.650179	up
Lsr	36	37	34	40	58	105	116	107	100	75	1.11164	1.19405	1.15993	1.39674	1.49178	3.27406	2.24823	1.90551	3.00734	1.75032	6.48e-07	1.7e-06	0.976044	up
Ly49i4	29	12	14	23	30	0	8	0	0	1	1.84254	0.540942	0.760994	1.86912	1.23352	0	0.197844	0	0	0.023877	1.21e-09	3.88e-09	-3.98301	down
Ly49si2	39	39	38	37	46	0	2	0	1	3	1.54243	1.46237	1.66693	1.59196	1.49943	0	0.050536	0	0.038854	0.058902	5.94e-18	4.8e-17	-5.41708	down
Ly6e	614	567	532	476	710	1026	1452	1686	902	1119	31.3905	29.8178	29.5308	26.896	29.1984	49.0806	44.7776	47.8683	42.3731	40.0717	2.18e-38	6.29e-37	0.728172	up
Ly75	46	55	41	46	71	20	48	28	40	29	0.452755	0.562437	0.441444	0.496989	0.564223	0.175923	0.283413	0.15234	0.357435	0.198468	4.4e-05	0.000101364	-0.978595	down
Ly86	165	136	96	99	206	57	89	140	65	74	11.6748	9.85346	7.37577	7.67745	11.7005	3.74871	3.76886	5.56277	4.18037	3.73694	4.84e-11	1.82e-10	-1.08031	down
Lyar	39	45	55	27	61	55	120	132	66	80	1.59777	1.8701	2.40069	1.18467	2.0184	2.08983	2.93406	3.00334	2.45994	2.2994	0.00174489	0.00345	0.61161	up
Lynx1	1022	981	827	878	1278	1762	2462	2551	1577	1674	18.3831	18.0972	16.0862	17.2609	18.3688	29.2827	26.4615	25.3782	25.7061	21.2408	2.17e-31	4.48e-30	0.65413	up
Lypd6	87	76	48	53	61	185	242	254	159	186	4.06373	3.63005	2.40193	2.71848	2.25936	8.03009	6.77903	6.59314	6.75528	6.15513	1.01e-18	8.8e-18	1.30128	up
Lypla2	119	130	106	101	215	189	401	371	228	275	4.92192	5.54374	4.76163	4.53248	7.12267	7.23661	9.97954	8.55552	8.58777	8.0634	1.09e-08	3.19e-08	0.773054	up
Lzts2	70	33	46	50	57	73	120	125	91	89	1.75666	0.847051	1.23428	1.37234	1.14754	1.69897	1.79581	1.74006	2.0655	1.58159	0.000671052	0.00139109	0.604852	up
Lzts3	90	101	74	87	129	163	275	228	168	209	1.955	2.26768	1.57795	1.95116	2.14735	3.11656	3.38824	2.58121	3.22031	3.25135	1.35e-09	4.3e-09	0.769551	up
Mafg	489	443	381	402	536	773	1209	1342	713	845	6.41966	5.97267	5.42554	5.77075	5.60741	9.36749	9.47839	9.90941	8.39873	7.85993	3.6e-34	8.52e-33	0.745229	up
Mag	668	605	563	534	758	1355	1808	1967	1273	1369	16.9082	15.8263	15.4235	14.9605	15.6979	32.2137	27.7171	27.9302	29.6291	24.8343	7.22e-56	4.08e-54	0.961946	up
Malrd1	60	57	55	61	74	18	24	33	11	26	0.598614	0.581816	0.588434	0.668822	0.593744	0.159833	0.141908	0.179133	0.098244	0.179525	6.54e-18	5.26e-17	-1.82847	down
Man1a2	307	248	221	242	305	401	661	765	376	563	5.84673	4.93161	4.5542	5.05067	4.79283	7.18242	7.58813	8.07649	6.50831	7.58152	4.38e-14	2.38e-13	0.688765	up
Man2a2	423	394	388	406	505	715	1210	1375	797	794	5.93107	5.6479	5.86736	6.21948	5.65902	9.25855	10.1372	10.6714	10.1292	8.19842	1.22e-25	1.77e-24	0.832093	up
Map1a	6588	6248	6064	5886	7824	14177	22396	26234	13658	17423	43.148	42.0007	42.8609	42.1304	40.9104	85.7933	87.7162	95.0456	80.9673	80.5137	8.95e-114	1.69e-111	1.14718	up
Map1b	9260	8602	8293	8125	11032	15281	23102	27391	14617	19519	51.3767	49.3832	50.1683	49.7025	49.3108	79.0839	75.7791	84.6138	74.1586	76.8796	3.61e-52	1.84e-50	0.770445	up
Map2	6405	6451	5437	5862	7212	10746	15301	17344	10590	12270	86.4026	88.3705	77.037	85.4685	76.6792	132.656	122.856	129.28	130.611	116.965	1.57e-38	4.56e-37	0.71603	up
Map2k2	519	499	473	502	567	940	1175	1082	1054	867	20.9233	20.8361	21.1267	22.5251	18.6453	35.0706	28.9527	24.9506	39.4955	25.1406	6.27e-08	1.75e-07	0.673023	up
Map3k10	115	91	92	110	113	178	327	292	215	210	1.9008	1.53543	1.64118	1.97558	1.48383	2.71929	3.22834	2.66921	3.21472	2.45483	8.69e-12	3.6e-11	0.864182	up
Map3k11	53	30	54	62	63	82	126	95	113	98	0.988093	0.571325	1.09352	1.27452	0.95031	1.43128	1.42334	0.99278	1.92865	1.31149	0.00349157	0.0066467	0.648375	up
Map3k14	29	28	28	16	39	50	69	57	57	49	0.452755	0.446881	0.466706	0.272913	0.481794	0.727898	0.645367	0.490357	0.808959	0.537955	0.00227235	0.00443107	0.687059	up
Map3k9	24	21	31	15	15	34	53	74	39	52	0.418621	0.376961	0.595681	0.279875	0.211623	0.560076	0.566796	0.725876	0.622461	0.649557	0.00120984	0.00243834	0.856604	up
Map4	1636	1602	1434	1462	1841	2685	3668	3925	2433	2730	21.4786	21.0455	19.633	20.0767	18.8026	31.6536	28.0505	27.2802	28.1299	24.5693	1.06e-27	1.75e-26	0.592909	up
Map4k4	298	320	281	315	466	544	883	967	473	628	2.94745	3.23973	3.08808	3.41418	3.77818	5.09555	5.7193	5.9868	4.31964	4.70581	1.01e-16	7.29e-16	0.684972	up
Map6	141	154	139	118	183	313	509	513	293	348	2.65704	2.98173	2.83999	2.42796	2.76926	5.47584	5.76333	5.37606	5.03009	4.64923	1.59e-31	3.31e-30	1.0594	up
Map7d1	408	423	378	393	493	700	1157	1301	658	903	8.22898	8.66297	8.26398	8.52064	7.89856	12.9704	14.0239	14.7218	11.7337	13.1324	2.17e-27	3.52e-26	0.792148	up
Mapk8ip2	645	560	598	486	728	1788	2480	2616	1585	1794	7.22729	6.43176	7.24179	5.94912	6.51659	18.5137	16.6002	16.2108	16.0983	14.1867	6.21e-109	1.08e-106	1.40797	up
Mapk8ip3	1482	1265	1233	1046	1431	2309	2995	3230	2029	2168	17.8995	15.6236	16.3137	14.0181	13.9731	25.7342	21.7426	21.7886	22.4766	18.7168	3.52e-16	2.39e-15	0.622421	up
Mapkapk2	109	98	97	62	122	158	272	277	163	153	1.04302	0.961301	1.02304	0.642444	0.930599	1.42224	3.27081	2.71382	1.40991	1.05402	1.58e-07	4.3e-07	0.698785	up
Mapkbp1	47	46	33	28	40	56	87	130	61	67	0.661791	0.662189	0.49757	0.432209	0.448638	0.723199	0.731706	1.01955	0.773601	0.667533	0.000573883	0.00119773	0.664388	up
Mapre3	1230	916	868	777	1143	2148	2828	3079	2074	2195	48.0872	35.8075	35.6707	32.536	34.3864	72.408	61.4866	62.1887	68.3322	56.5725	9.92e-32	2.09e-30	0.977441	up
Mapt	3263	3012	2975	2903	4088	5771	8982	10332	5279	6872	50.8703	48.5434	60.2552	55.3909	54.6154	104.775	92.3622	91.6581	81.5715	73.6471	1.97e-70	1.83e-68	0.823001	up
Marcksl1	128	143	135	110	168	189	405	418	184	276	5.5207	5.89254	6.28477	5.17596	5.795	7.52839	10.4554	10.0034	6.67438	8.28548	2.58e-08	7.37e-08	0.709177	up
Mark2	169	191	198	140	215	560	885	827	579	674	2.06168	2.3568	3.12332	1.85155	3.10313	7.69026	8.46111	6.12597	8.21562	6.63603	6.23e-54	3.39e-52	1.59224	up
Mark4	84	53	71	69	74	162	245	287	122	214	1.68284	1.06486	1.51927	1.50284	1.17264	3.0175	2.94354	3.18699	2.20991	3.03126	2.45e-15	1.52e-14	1.16865	up
MAST1	193	158	189	127	188	380	525	592	384	403	2.4024	2.0199	2.54468	1.71955	1.87504	4.38201	3.91711	4.08571	4.33937	3.54708	1.15e-22	1.36e-21	1.05851	up
Mast2	264	291	272	270	371	537	845	836	467	610	3.47489	3.65048	3.82481	3.03778	3.0669	6.52364	5.66963	4.79089	5.14056	5.69127	3.63e-26	5.47e-25	0.798766	up
Mast3	1065	917	880	866	1145	1609	2405	2646	1589	1774	13.4705	11.8055	11.2928	11.8727	11.4872	18.4083	18.0871	18.4139	17.8364	15.584	9.24e-40	2.84e-38	0.676676	up
Mastl	19	18	17	21	20	0	7	7	6	16	0.398352	0.392444	0.391813	0.476121	0.333417	0	0.080629	0.073295	0.09781	0.239446	0.000106819	0.000238821	-1.75771	down
Mbd6	28	33	36	38	44	76	112	134	60	70	0.455905	0.554974	0.636885	0.68117	0.582419	1.16869	1.109	1.23537	0.899342	0.819317	1.52e-07	4.13e-07	0.952005	up
Mboat7	569	458	502	463	701	933	1282	1384	790	888	16.2038	13.3976	15.4711	14.425	15.974	24.5694	21.8242	21.8127	20.4149	17.8623	1.31e-20	1.33e-19	0.612206	up
Mcam	141	102	103	105	146	227	277	267	187	203	3.21484	2.38264	2.60804	2.67754	2.65545	4.8894	3.79136	3.39464	3.89468	3.32037	1.52e-07	4.13e-07	0.617236	up
Mcat	91	99	69	68	104	166	186	216	139	142	3.17523	3.53452	2.60911	2.57607	2.8926	5.35646	3.88671	4.1815	4.40404	3.4884	2.26e-06	5.72e-06	0.631999	up
Mcm8	32	34	16	23	61	18	31	26	17	30	0.645604	0.702748	0.346918	0.503683	0.996355	0.328756	0.370033	0.287359	0.304906	0.42692	0.00796052	0.0144248	-0.757772	down
Mdc1	50	56	64	55	78	118	157	212	95	137	0.644498	0.746325	0.905958	0.791125	0.813729	1.43404	1.2407	1.53979	1.12697	1.26467	2.85e-09	8.82e-09	0.873084	up
Mdfic	48	39	35	31	49	23	40	41	18	28	1.16515	0.763651	0.891701	0.647194	0.874577	0.425963	0.465249	0.44248	0.312156	0.383228	0.000158276	0.000348277	-0.800917	down
Mdga1	20	17	16	19	20	37	58	60	35	52	0.374353	0.305124	0.328034	0.388537	0.298017	0.643172	0.657241	0.626813	0.589948	0.679059	9.17e-06	2.23e-05	1.0315	up
Mecp2	17	23	20	23	28	49	85	95	49	70	0.640241	0.909027	0.849328	0.994207	0.855875	1.85573	2.00428	2.16205	1.71709	2.017	1.02e-09	3.31e-09	1.27561	up
Med13l	345	320	273	257	418	527	823	1017	540	642	2.67242	2.53844	2.27735	2.16905	2.58337	3.76683	3.82977	4.35585	3.80212	3.51021	7.64e-24	9.79e-23	0.772337	up
Med16	111	119	139	103	153	195	307	288	190	233	2.41016	2.6507	3.32539	2.44719	2.71381	3.92454	4.00655	3.57999	3.76757	3.6913	2.89e-07	7.74e-07	0.595839	up
Med25	49	65	52	40	79	135	208	230	151	180	0.895189	1.16584	0.994219	0.78834	1.15284	2.63895	2.58407	2.40231	2.7608	2.61707	7.82e-20	7.46e-19	1.31616	up
Mef2c	1395	1239	1084	1197	1690	1883	3241	3678	1759	2546	33.0959	30.1146	27.7448	31.1518	32.2682	41.8164	46.5895	48.8797	38.1108	43.0823	5.25e-19	4.67e-18	0.611481	up
Mef2d	198	210	215	178	284	513	804	893	561	606	3.03258	3.24353	3.62196	3.1071	3.49915	7.86866	8.02721	8.14834	9.05769	7.27979	3.04e-50	1.41e-48	1.27913	up
Megf8	319	292	286	275	407	622	927	934	633	682	1.77875	1.66753	1.72443	1.74865	1.881	3.20689	3.08899	2.88215	3.19757	2.68271	1.14e-37	3.21e-36	0.914826	up
Megf9	309	263	195	239	408	498	679	765	489	580	6.29884	5.48106	4.2852	5.31924	6.63835	9.37442	8.25819	8.61357	9.01624	8.32892	2.08e-15	1.3e-14	0.756734	up
Meox2	63	71	57	50	89	27	35	44	21	24	1.862	2.1422	1.81282	1.60501	2.10397	0.73507	0.6145	0.709826	0.556626	0.500457	7.09e-15	4.2e-14	-1.48998	down
Mettl15	74	55	57	62	90	19	37	21	19	29	2.19869	1.59841	1.75205	1.8378	2.10873	0.443039	0.593846	0.292446	0.430061	0.551527	4.01e-17	2.99e-16	-1.78147	down
Mettl25	82	87	67	96	100	57	71	68	57	68	2.37348	2.42348	2.07437	2.9915	2.31772	1.57179	1.38909	1.15505	1.37497	1.33312	4.27e-06	1.06e-05	-0.772354	down
Mfap4	15	19	17	33	40	45	73	61	36	64	0.612909	0.829292	0.781415	1.49561	1.3482	1.7443	1.86131	1.4412	1.39084	1.95151	0.00141125	0.00282116	0.82072	up
Mfsd8	463	338	406	290	574	262	422	444	280	127	11.4709	8.52123	10.6276	7.74258	11.2335	5.9738	6.18483	5.9872	6.13396	2.98315	0.00168105	0.00333087	-0.795653	down
Mgam	124	116	71	82	129	48	68	75	42	77	0.563952	0.543019	0.34788	0.409258	0.468065	0.201141	0.183332	0.188947	0.171044	0.246541	1.57e-10	5.55e-10	-1.09806	down
Mgat3	751	626	549	605	813	1061	1690	1852	961	1197	6.30581	5.78483	3.54428	3.94493	3.89612	5.85329	6.08356	6.12435	5.19928	8.10047	4.11e-28	6.95e-27	0.643722	up
Mgat4b	64	50	49	51	78	121	181	200	107	147	1.76109	1.42111	1.45455	1.54453	1.715	3.09872	3.03294	3.05974	2.67299	2.87839	3.22e-14	1.78e-13	1.0121	up
Mgat5	74	97	76	54	80	132	176	194	133	143	1.84714	2.4902	2.04757	1.46228	1.5923	3.08473	2.65666	2.7094	3.02378	2.55944	6.8e-06	1.67e-05	0.673505	up
Mgat5b	110	94	70	84	113	190	259	235	158	199	1.59358	1.39203	1.17283	1.33675	1.30989	2.54721	2.25314	1.89187	2.32483	2.03526	6.23e-11	2.31e-10	0.796671	up
MGC105567	23	31	19	16	25	6	11	15	7	3	0.370871	0.50634	0.326853	0.281516	0.317644	0.076108	0.098491	0.132928	0.089518	0.034461	3.86e-07	1.03e-06	-1.83048	down
MGC108823	118	123	109	100	165	44	70	78	40	57	2.61404	1.91777	2.17957	2.59774	2.70488	0.946097	0.872872	0.811989	0.539836	0.893089	2.52e-25	3.56e-24	-1.45151	down
MGC93861	16	7	18	18	18	4	15	22	7	10	0.218885	0.094692	0.252425	0.265697	0.190863	0.046941	0.118337	0.166715	0.080113	0.090715	0.033687	0.0547063	-0.834482	down
Mgrn1	173	139	90	94	70	709	813	698	711	399	3.61177	2.96279	2.02812	2.14846	1.15645	13.679	10.1876	8.09676	13.5132	5.85268	1.08e-11	4.41e-11	2.219	up
Mib1	241	237	169	215	326	423	581	630	394	499	4.2192	4.24839	3.18738	4.11849	4.55965	6.83941	6.07818	6.09568	6.25224	6.16791	1.09e-16	7.82e-16	0.745617	up
Mical2	490	442	419	359	516	785	950	1095	742	863	8.10603	7.77878	7.1485	6.24697	6.62786	12.4573	9.57434	9.87702	11.2247	9.87189	4.55e-14	2.47e-13	0.651865	up
Micall1	92	62	72	68	90	173	285	292	193	191	0.819213	0.570249	0.696843	0.666807	0.639073	1.42918	1.52693	1.44931	1.56459	1.22162	2.49e-22	2.88e-21	1.20072	up
Mideas	37	22	25	22	33	77	97	112	53	56	0.583674	0.352295	0.431707	0.369226	0.419651	1.12526	0.922513	0.983673	0.766698	0.620974	1.97e-08	5.67e-08	1.13788	up
Midn	12	22	8	19	23	36	58	67	33	57	0.209616	0.378461	0.145116	0.359167	0.314994	0.567379	0.622093	0.644563	0.514306	0.696156	4.07e-06	1.02e-05	1.21546	up
Miga2	298	285	217	233	280	406	588	640	478	441	5.81173	5.70636	4.56656	4.94799	4.34528	7.31382	6.85239	6.92199	8.47065	6.09446	1.29e-08	3.76e-08	0.608136	up
Mindy2	435	379	426	402	519	619	1084	1320	516	928	8.34333	7.45125	8.82387	8.44065	7.95663	10.9868	12.42	14.02	8.97334	12.5662	5.24e-09	1.58e-08	0.648579	up
Mink1	926	793	816	793	1097	1397	2295	2356	1321	1562	12.3298	10.8217	11.735	11.564	11.6757	17.2123	18.2885	17.3779	15.9665	14.6912	1.65e-34	4e-33	0.642606	up
Mis18bp1	33	34	32	36	49	11	28	20	14	19	0.532249	0.562566	0.5544	0.631184	0.639182	0.162295	0.273743	0.178393	0.202109	0.2179	4.43e-08	1.25e-07	-1.36478	down
Mknk2	67	65	62	58	72	132	180	227	105	130	1.28154	1.2701	1.27778	1.21064	1.10428	2.33446	2.06637	2.71785	1.82669	1.75975	6.92e-11	2.56e-10	0.879009	up
Mkrn3	17	19	11	15	35	7	9	12	17	10	0.432028	0.493079	0.29476	0.435049	0.724128	0.152981	0.131472	0.169942	0.397968	0.175016	0.00378936	0.00716918	-1.09688	down
Mkx	53	53	44	52	86	39	48	56	34	44	1.0739	1.09505	0.948461	1.14333	1.38077	0.729203	0.576686	0.621428	0.606757	0.620252	6.44e-05	0.000146773	-0.725804	down
Mlec	56	80	51	60	105	142	239	233	87	194	2.11225	3.07552	2.06198	2.46507	3.16191	4.96026	5.40426	4.88189	2.97206	5.16751	5.12e-08	1.44e-07	0.973258	up
Mlip	497	408	337	403	581	634	1196	1269	626	940	13.0667	10.2847	9.34617	11.678	11.1185	13.9093	17.3092	16.6693	14.0427	15.8307	6.01e-14	3.22e-13	0.694355	up
Mllt1	185	158	145	157	208	372	668	633	397	382	3.29146	2.89077	2.78366	3.04727	2.9637	6.18429	7.31199	6.42117	6.51077	4.8889	1.03e-32	2.28e-31	1.15371	up
Mllt6	86	93	123	107	151	301	442	509	257	362	1.11912	1.25023	1.7407	1.52988	1.57856	3.6494	3.46198	3.69721	3.05089	3.34967	9.01e-30	1.68e-28	1.36922	up
Mmp14	14	26	23	23	36	30	75	73	51	39	0.365718	0.721648	0.729277	0.685562	0.788324	0.787592	1.30526	1.18059	1.36635	0.759928	0.00254441	0.00492802	0.762792	up
Mmp15	137	119	118	90	118	296	438	488	320	344	2.37871	2.12554	2.21146	1.70973	1.6425	4.75383	4.5534	4.69962	5.04967	4.22808	4e-32	8.57e-31	1.33438	up
Mmp17	323	272	295	249	363	589	1064	1031	597	745	6.1246	5.29249	6.0373	5.15497	5.49206	10.3154	12.0542	10.8139	10.2499	9.97016	1.93e-40	6.14e-39	1.05072	up
Mmrn1	67	53	38	49	81	0	4	4	9	5	1.02827	0.830786	0.625643	0.812289	0.993371	0	0.034088	0.029331	0.1169	0.053369	5.85e-27	9.24e-26	-4.0372	down
Mms22l	52	36	40	31	51	2	8	15	10	7	0.778196	0.546515	0.646878	0.513063	0.611946	0.018628	0.067793	0.120529	0.124985	0.072569	1.67e-17	1.3e-16	-2.68858	down
Mn1	84	72	73	65	92	132	207	211	127	135	0.866058	0.755222	0.808627	0.734322	0.754038	1.25985	1.27659	1.20038	1.18892	0.977705	6.96e-09	2.08e-08	0.707698	up
Mnt	95	71	83	77	113	237	449	468	259	271	1.3827	1.06103	1.30714	1.23093	1.32444	3.19217	3.90597	3.76696	3.41864	2.79802	4.01e-40	1.25e-38	1.563	up
Mob3a	41	40	28	37	43	91	85	102	71	51	1.17927	1.15921	0.849929	1.16641	0.971938	2.42917	1.45819	1.62725	1.8598	1.0216	0.000378358	0.000803866	0.740639	up
Mob3b	22	17	22	22	32	23	67	58	48	32	0.643059	0.507254	0.67383	0.684095	0.736477	0.608459	1.16749	0.936761	1.24873	0.657044	0.0177463	0.0303199	0.621963	up
Mogat1	34	32	47	16	44	18	20	22	13	18	2.12519	2.13916	3.25081	1.02767	2.13864	1.00615	0.745672	0.768473	0.698974	0.959504	1.11e-05	2.69e-05	-1.27854	down
Mon1b	165	130	132	117	156	242	314	383	257	259	3.40858	2.76919	2.95877	4.19761	2.58017	4.64153	3.88547	6.02371	5.72699	3.78922	1.7e-10	6e-10	0.70316	up
Morc4	24	28	28	25	28	15	14	17	13	21	0.381812	0.459905	0.49277	0.435297	0.362579	0.213202	0.131997	0.145623	0.188539	0.235502	0.000165307	0.000363213	-1.08175	down
Mpp2	445	421	389	372	505	1149	1690	1777	1112	1292	5.95338	5.5608	5.49273	5.26336	5.45006	15.7575	13.823	13.9142	14.4189	12.3862	2.06e-118	4.14e-116	1.36054	up
Mpped1	738	631	599	569	771	1193	1703	1888	1065	1326	15.3879	13.4969	13.5102	12.9733	12.8578	22.9941	21.2257	21.7865	20.1427	19.5265	1.14e-42	3.92e-41	0.753195	up
Mras	613	626	522	553	727	1588	2068	2425	1431	1702	7.91936	8.63706	7.22257	8.16976	7.66036	18.7124	15.938	17.8568	16.874	16.1956	1.95e-93	2.84e-91	1.24248	up
Mrc2	15	16	18	8	19	39	37	46	23	31	0.162399	0.18018	0.212374	0.093779	0.161005	0.392476	0.240454	0.278943	0.222087	0.243229	0.0020077	0.00394075	0.859474	up
Mreg	23	12	30	12	24	25	57	46	25	46	0.659869	0.342004	0.956008	0.374092	0.56107	0.663491	1.00589	0.749849	0.650188	0.952979	0.0385597	0.0619266	0.599186	up
Mroh8	25	21	19	17	43	12	25	38	10	22	0.477807	0.407342	0.396507	0.357203	0.649242	0.200998	0.288298	0.39934	0.166931	0.298985	0.0436796	0.0694362	-0.599612	down
Mrpl38	64	43	48	43	83	125	130	178	94	98	3.2133	2.16966	2.585	2.1114	3.30644	5.34573	3.68962	4.47164	3.97042	3.42736	7.58e-07	1.98e-06	0.809447	up
Mrpl42	28	23	21	19	35	14	20	39	8	18	4.318	3.5742	3.5066	3.11973	4.29825	1.90811	1.78758	3.28895	1.03649	1.88584	0.011399	0.0201236	-0.740461	down
Mrpl57	195	272	256	318	603	158	331	351	162	205	4.39193	6.31112	6.25772	7.85589	10.8862	3.30054	4.45852	4.38812	3.31969	3.26957	2.05e-05	4.85e-05	-0.812052	down
Mrps18b	351	344	257	305	515	664	1052	1178	509	678	19.221	20.1341	15.7955	18.1173	23.0798	34.542	34.6282	36.3654	26.0626	27.3863	5e-17	3.7e-16	0.830907	up
Mrps2	308	250	229	229	344	497	692	809	420	510	8.90377	7.41437	7.13269	7.22713	7.94592	13.2561	11.9474	12.9233	10.9969	10.39	7.2e-24	9.25e-23	0.742931	up
Mrs2	125	98	99	57	80	66	90	89	73	58	3.73919	3.00651	3.30943	1.92802	2.17204	1.7836	1.63315	1.44501	2.008	1.34576	0.00163117	0.00323571	-0.643336	down
Mrtfa	173	193	149	168	207	258	438	448	254	335	2.47585	2.85893	2.34782	2.64405	2.36664	3.4505	3.91625	3.57719	3.30634	3.38471	3.37e-10	1.16e-09	0.590669	up
Mrtfb	982	997	924	980	1249	1739	2469	3033	1858	2198	18.172	18.6465	18.2337	19.4245	18.2259	29.5044	26.931	30.572	30.953	28.4026	8.25e-28	1.38e-26	0.779677	up
Ms4a4a	38	36	33	23	56	7	17	24	10	9	0.628136	0.608891	0.580681	0.417025	0.742988	0.1063	0.168031	0.219792	0.141629	0.094583	1.21e-10	4.35e-10	-1.84489	down
Ms4a6a	28	36	34	29	40	15	14	11	11	16	0.746719	1.00208	0.983654	0.839338	0.865556	0.358211	0.219036	0.159362	0.259199	0.303772	6.66e-09	1.99e-08	-1.65669	down
Msi1	77	70	71	73	101	140	201	235	138	188	0.559187	0.521615	0.553659	0.582063	0.589196	0.942528	0.874478	0.944239	0.910807	0.967538	9.83e-12	4.04e-11	0.845823	up
Mstn	29	12	13	13	25	2	9	9	7	0	0.709168	0.280537	0.345588	0.346379	0.478889	0.028045	0.130862	0.118512	0.153181	0	7.22e-06	1.77e-05	-2.13599	down
Msto1	103	58	62	62	116	146	224	192	118	116	3.58565	2.20482	2.24672	2.29314	3.1039	4.59051	4.69266	3.74448	3.65095	2.75685	5.33e-05	0.000122088	0.64147	up
Mta1	100	83	99	91	164	183	297	319	160	201	1.73707	1.29099	1.61839	1.48774	1.97822	2.5649	2.9378	3.02747	2.33872	2.29038	5.87e-10	1.96e-09	0.747099	up
Mt-atp8	97550	95010	81897	86153	123545	104387	235775	257526	136337	236538	31838.9	31809.1	28887.1	30725.9	32210.4	31462.7	45951.3	46463	40313.1	54452.7	0.000103964	0.000232811	0.629109	up
Mtg1	114	125	86	127	198	85	142	125	81	110	5.58029	6.21795	4.4674	6.71174	7.61836	3.85202	4.06933	3.33706	3.51274	3.71991	4.78e-05	0.00010994	-0.602481	down
Mtln	312	334	273	331	457	243	383	343	238	240	121.15	133.275	114.83	140.593	141.856	87.0954	88.8935	73.8157	83.7009	65.824	6.38e-10	2.12e-09	-0.591942	down
Mt-nd4l	43203	45629	35944	42069	51911	64206	105675	132438	81153	84299	9685.3	10492.7	8708.37	10305.5	9296.18	13292.2	14146.4	16412.4	16481.9	13329.5	1.84e-17	1.42e-16	0.728096	up
Mto1	404	410	324	343	440	294	417	391	248	270	11.1742	11.6346	9.68891	10.3639	9.71556	7.50922	6.88225	5.96859	6.21239	5.26211	2.65e-12	1.17e-11	-0.607673	down
Mtor	681	732	556	618	853	1142	1606	1840	1087	1242	5.08464	5.60967	4.48651	5.04352	5.08751	7.8785	7.20728	7.59997	7.35682	6.58165	8.29e-26	1.22e-24	0.649228	up
Mtss2	120	119	112	129	148	411	721	660	433	467	2.01894	2.1475	2.43247	2.46404	1.98955	6.6666	7.90515	6.30055	7.50402	5.86637	1.9e-68	1.64e-66	1.73244	up
Muc6	22	20	32	24	27	13	21	15	14	23	0.338182	0.302283	0.518565	0.402028	0.327649	0.176858	0.191879	0.126825	0.183168	0.245701	0.00294558	0.00566355	-0.894593	down
Musk	8	21	18	15	21	7	18	14	8	17	0.093985	0.252401	0.225567	0.234568	0.195296	0.072659	0.125899	0.08969	0.086525	0.140548	0.0391315	0.0627967	-0.752827	down
Mvb12b	220	182	206	195	262	623	822	1057	515	650	3.39375	2.90948	3.39567	3.3113	3.21427	8.79199	7.56303	8.98786	7.13798	7.06083	2.74e-63	2.03e-61	1.41306	up
Mvd	209	193	175	191	248	391	628	626	409	428	4.80457	4.78103	4.70254	4.8644	4.61962	8.46339	8.67362	8.06523	8.86149	7.33094	7.02e-30	1.32e-28	0.927819	up
Mvk	90	71	85	77	138	140	230	241	142	170	3.36926	2.70067	3.4224	3.14367	4.10223	4.82937	5.15046	4.9981	4.81493	4.49871	1.63e-07	4.44e-07	0.646343	up
Mx1	118	79	66	87	100	12	9	16	10	13	2.36042	1.62312	1.42496	1.90298	1.58748	0.21545	0.096859	0.171503	0.180053	0.17988	1.05e-38	3.06e-37	-3.25883	down
Mx2	129	87	118	106	142	70	88	105	79	93	3.75177	2.59579	3.69351	3.37917	3.30665	1.87707	1.50813	1.68102	2.04367	1.89193	4.92e-07	1.3e-06	-0.762903	down
Mxd4	390	395	344	337	392	604	867	923	540	680	5.98816	6.2241	5.7199	5.66142	4.81949	8.58208	7.96655	7.84502	7.52273	7.37308	5.18e-14	2.79e-13	0.590625	up
Myadm	73	97	75	78	104	238	359	387	231	284	1.49748	2.04583	1.70504	1.73509	1.74085	4.51949	4.50133	4.65299	4.44562	4.28168	5.67e-39	1.67e-37	1.44928	up
Myb	19	24	30	18	47	15	12	40	17	19	0.257193	0.248935	0.507192	0.191394	0.500679	0.13421	0.073111	0.226688	0.15806	0.137611	0.0180487	0.0307887	-0.773178	down
Myh14	97	112	110	80	122	167	300	234	204	152	0.980256	1.16231	1.19708	0.892604	0.994855	1.55997	1.81691	1.30689	1.88089	1.08115	2.18e-05	5.16e-05	0.664215	up
Myl12a	651	598	593	584	795	2644	3392	3801	2496	2769	25.1151	24.0838	24.6525	24.8706	25.65	89.3628	74.304	77.436	82.6474	71.7897	1.04e-188	4.25e-186	1.88255	up
Myo10	225	169	176	150	199	353	557	651	366	460	2.32389	1.67671	1.96931	1.58655	1.53511	3.15978	3.44419	3.48818	3.21016	3.14182	1.19e-24	1.61e-23	1.00746	up
Myo16	85	80	78	86	112	122	228	252	140	129	0.825048	0.797219	0.820051	0.907852	0.86917	1.09182	1.32083	1.35451	1.23506	0.876951	5.28e-06	1.3e-05	0.602828	up
Myo1d	90	68	92	58	72	126	191	198	130	135	1.12228	0.879363	1.22852	0.787953	0.71786	1.45729	1.43773	1.37009	1.47196	1.20033	1.38e-05	3.31e-05	0.666341	up
Myo1f	49	64	61	67	74	35	61	77	37	46	0.83167	1.13469	1.11083	1.21608	1.00097	0.529147	0.605695	0.729636	0.553572	0.537101	0.000171124	0.0003756	-0.685368	down
Myo3a	21	16	24	18	19	8	13	12	3	12	0.274045	0.222852	0.346702	0.260002	0.198589	0.091344	0.10452	0.087183	0.036092	0.107061	5.83e-05	0.00013317	-1.42159	down
Myoz3	117	128	109	153	215	360	636	522	345	399	1.52848	1.79744	1.49629	3.11441	3.18946	4.46032	7.4972	4.07115	4.39786	3.93381	5.03e-25	6.96e-24	1.29345	up
Mypop	53	63	48	49	81	96	163	146	92	117	1.87665	2.28332	1.81507	1.87838	2.30167	3.14562	3.45863	2.87701	2.97249	2.943	1.05e-06	2.71e-06	0.705498	up
Myrf	187	183	159	175	250	418	631	647	404	449	2.21777	2.23029	2.0468	2.27002	2.37751	4.59011	4.48504	4.25731	4.36138	3.76984	5.61e-41	1.82e-39	1.0606	up
N4bp1	140	140	115	145	205	274	439	497	246	305	1.39201	1.4215	1.23644	1.57026	1.62856	2.51968	2.60837	2.73553	2.21672	2.1394	6.85e-19	6.03e-18	0.870658	up
Naa40	108	82	86	103	112	74	103	100	54	70	2.48681	1.94063	2.13266	2.58902	2.06002	1.56656	1.41389	1.26511	1.10948	1.1303	3.55e-06	8.89e-06	-0.660663	down
Naa60	468	365	381	350	563	737	1177	1214	782	911	9.20652	8.05794	8.71578	8.84186	8.91244	14.5945	14.4772	15.5634	14.8347	12.3227	1e-30	2.01e-29	0.829425	up
Naalad2	18	24	18	19	28	6	21	7	7	10	0.394055	0.530478	0.425214	0.446278	0.492975	0.10532	0.271434	0.077391	0.136912	0.155965	4.8e-05	0.000110432	-1.43788	down
Naaladl2	38	46	36	27	42	17	21	25	21	16	0.820272	0.988237	0.836968	0.603445	0.711926	0.335806	0.261981	0.289653	0.401745	0.226663	3.38e-07	9.02e-07	-1.27068	down
Nab2	97	95	106	82	137	180	311	256	181	202	2.15622	1.9242	2.52027	1.76908	2.33711	3.28465	3.94063	3.29459	3.5085	2.85918	2.35e-10	8.2e-10	0.771972	up
Nacad	217	177	185	152	223	353	431	460	316	323	2.83166	2.37149	2.61591	2.17479	2.33028	4.26965	3.36578	3.32769	3.73895	2.97996	3.75e-10	1.28e-09	0.634525	up
Nacc1	185	188	160	143	224	768	1010	1071	723	859	2.78744	2.91619	2.61577	2.35441	2.6979	10.7288	9.12607	8.95874	9.91356	9.16583	5.56e-112	1.02e-109	1.95669	up
Nacc2	213	196	200	178	230	354	571	675	368	399	4.46702	4.21007	4.53535	4.08327	3.84948	6.86589	7.15262	7.83363	7.00428	5.91254	3.76e-21	3.97e-20	0.841418	up
Naf1	106	102	86	85	155	181	359	477	190	256	3.28064	3.23541	2.87937	2.88755	3.85575	5.20001	6.66989	8.20485	5.35474	5.6157	5.34e-14	2.88e-13	1.06468	up
Naga	195	193	130	184	250	298	446	447	274	364	6.43126	6.85724	4.79203	6.64982	6.61503	9.07785	8.92023	8.50776	8.34476	8.80847	2.14e-09	6.69e-09	0.590781	up
Nat14	70	26	27	49	65	76	222	258	29	125	4.1616	1.58733	1.69919	3.21167	3.10175	4.19252	7.96167	8.58655	1.56892	5.27021	0.0128523	0.0224878	1.11771	up
Nat8	28	28	30	31	55	3	27	23	18	20	0.188534	0.190711	0.217328	0.226609	0.29981	0.019058	0.106828	0.086828	0.111929	0.093643	4.78e-05	0.000110065	-1.27919	down
Nat8l	322	328	275	320	447	723	1098	1235	714	771	5.38299	5.6285	4.96663	5.84071	5.97157	11.1651	10.9718	11.4199	10.819	9.09345	6.25e-52	3.15e-50	1.06178	up
Nav1	292	274	287	227	368	564	804	972	560	712	1.3721	1.31513	1.45657	1.15544	1.3787	2.44645	2.25671	2.52637	2.38168	2.35723	7.85e-32	1.66e-30	0.961043	up
Nav3	435	407	412	384	568	694	1060	1218	658	871	3.67608	3.47349	4.16571	3.51159	3.79332	5.44889	5.56758	5.70631	5.05981	5.16771	2.74e-24	3.63e-23	0.664016	up
Nbl1	874	713	785	639	724	1594	1864	1900	1411	1363	31.3247	27.441	31.8081	26.1392	21.7045	52.7804	39.9243	37.6766	45.8306	36.0606	4.5e-11	1.7e-10	0.771943	up
Ncam1	2532	2085	1914	2183	2937	4031	5913	6790	3652	4627	35.6551	29.9523	29.0686	33.5923	33.0202	52.1006	49.4775	52.6923	46.4346	45.7605	6.74e-52	3.38e-50	0.738555	up
Ncan	219	202	150	150	200	427	645	716	393	497	2.79356	2.64204	2.07329	2.09571	2.03522	5.04646	4.92301	5.06087	4.55016	4.48629	1.09e-37	3.09e-36	1.17176	up
Ncapg	66	53	67	53	90	36	38	48	31	38	1.10397	0.908796	1.21457	0.96882	1.21255	0.553419	0.377717	0.440913	0.47551	0.449972	1.12e-09	3.6e-09	-1.12913	down
Ncapg2	30	22	24	24	40	12	29	23	18	19	0.517382	0.387715	0.44113	0.442208	0.550363	0.181094	0.296405	0.216934	0.280703	0.227344	0.00150438	0.00299471	-0.824644	down
Ncdn	843	666	646	592	893	2748	3718	3766	3182	2749	20.8232	16.8713	17.2297	15.9681	17.6294	62.7189	54.8573	51.4501	71.2277	47.9152	2.12e-73	2.14e-71	1.82608	up
Ncf1	73	78	101	71	103	54	61	72	48	66	1.75784	1.91425	2.61378	1.86383	1.98373	1.17365	0.875132	0.959618	1.48694	1.11349	1.26e-06	3.24e-06	-0.852997	down
Ncf2	15	10	15	20	15	4	26	10	4	8	0.481032	0.322482	0.515753	0.715765	0.387368	0.120238	0.524704	0.157818	0.105475	0.184966	0.0266241	0.0440511	-0.979303	down
Nckap5l	11	13	4	13	13	16	35	36	33	31	0.129669	0.167834	0.044662	0.181304	0.130657	0.18465	0.263701	0.255406	0.37807	0.275788	0.000681667	0.00141169	1.14181	up
Ncoa1	891	832	669	728	1041	1304	2002	2232	1162	1538	10.9764	10.4774	8.89819	9.83036	10.2644	14.9185	14.6598	15.3327	12.889	13.2827	1.46e-29	2.7e-28	0.618534	up
Ncor2	184	201	164	174	307	272	502	519	412	393	1.36774	1.53311	1.31709	1.4159	1.82318	1.87235	2.23823	2.14236	2.78622	2.06631	1.36e-07	3.72e-07	0.694195	up
Ncs1	110	64	80	77	143	153	209	256	129	183	3.91187	2.24697	2.8116	2.89975	3.77851	4.79361	4.24491	4.87166	4.04742	4.31736	5.78e-06	1.43e-05	0.623554	up
Ndst1	183	163	189	154	244	456	654	714	502	512	3.00869	2.74636	3.35428	2.7599	3.20048	6.92432	6.42172	6.48617	7.4781	5.94073	1.84e-39	5.57e-38	1.25836	up
Ndst2	51	36	36	48	38	71	103	92	73	77	0.803877	0.586595	0.612337	0.840282	0.487072	1.03957	0.978827	0.81668	1.05295	0.865162	0.000673481	0.00139584	0.635629	up
Ndufa4l2	6	13	17	9	23	26	33	43	18	22	0.387401	0.897614	1.22293	0.644224	1.27341	1.67966	1.35558	1.65049	1.12325	1.09429	0.0295779	0.0485692	0.693796	up
Ndufa8	3492	3871	3431	4544	6435	2972	4428	4546	3026	3315	288.936	328.646	307.003	411.014	424.006	227.079	218.89	207.963	226.866	193.519	1.26e-08	3.69e-08	-0.592983	down
Ndufaf4	599	483	453	469	695	391	435	433	315	295	22.902	18.2698	17.5143	20.7876	20.5246	14.3716	11.5965	10.6732	11.2997	9.28843	6.13e-17	4.5e-16	-0.861421	down
Ndufb8	2505	2963	3133	3056	4546	2008	2440	2589	1635	1728	220.293	267.305	297.727	293.696	319.392	163.046	128.137	125.872	130.251	107.176	9.12e-21	9.36e-20	-0.984896	down
Neb	115	96	94	86	155	57	55	87	49	46	0.244242	0.209583	0.215655	0.19845	0.264159	0.111414	0.06919	0.102382	0.093764	0.068516	4.61e-15	2.79e-14	-1.23774	down
Necab2	416	375	342	333	446	625	993	1061	635	634	17.4468	16.1468	15.4754	15.2722	14.9463	24.1921	24.8805	24.5995	24.1432	18.7465	1.71e-20	1.72e-19	0.676877	up
Nectin1	87	107	82	71	101	217	303	356	214	239	1.01528	1.28057	1.037	0.910733	0.944602	2.35352	2.1258	2.30808	2.27274	1.98119	3.03e-25	4.26e-24	1.20654	up
Nefh	231	243	199	220	328	346	667	684	393	441	3.99856	4.30631	3.71933	4.16253	4.53198	5.53366	6.89361	6.54749	6.1549	5.38898	1.12e-13	5.85e-13	0.68126	up
Nefm	1065	976	860	938	1444	1772	2775	3081	1506	2051	23.1519	21.7737	20.2023	22.2761	25.0767	35.5799	36.0318	37.0358	29.6625	31.4562	6.86e-32	1.45e-30	0.714487	up
Nek10	60	51	55	36	79	43	55	45	32	24	0.591471	0.520885	0.589057	0.387813	0.630241	0.389509	0.326439	0.248841	0.281617	0.162473	6.9e-05	0.000156738	-0.84144	down
Nell2	2737	2523	2347	2188	3076	4065	5701	6649	3878	4659	57.546	54.4233	53.3398	50.5637	52.2749	79.0529	72.7341	77.7531	73.8887	69.8695	9.42e-36	2.45e-34	0.594735	up
Neurl1	492	437	399	368	598	928	1415	1579	796	994	9.39665	8.55099	8.2218	8.2493	9.24463	16.4168	16.3228	16.8889	13.8648	13.526	2.03e-51	9.89e-50	0.948026	up
Neurl4	317	256	207	225	345	501	643	733	442	447	4.08113	3.39693	2.91422	3.15409	3.55974	5.99956	5.03071	5.28435	5.18835	4.11915	1.21e-14	6.99e-14	0.685592	up
Neurod2	20	19	19	31	46	79	134	123	57	79	0.52339	0.516591	0.534543	0.899097	0.993675	1.9563	2.15914	1.83832	1.39685	1.49516	2.01e-11	7.94e-11	1.43764	up
NEWGENE_1310680	177	207	176	164	198	537	632	655	571	516	6.79567	8.13986	7.29173	6.86392	6.07326	19.0476	14.4925	13.9058	19.8721	13.9779	1.54e-24	2.07e-23	1.32599	up
NEWGENE_1559832	307	266	212	283	343	434	593	771	436	535	9.57911	8.52949	7.13309	9.64496	8.55484	12.5295	11.0677	13.3185	12.3262	11.7895	1.42e-11	5.71e-11	0.613863	up
NEWGENE_2134	102	81	71	84	86	135	237	262	119	152	1.6412	1.33715	1.23477	1.47943	1.09867	2.00606	2.28705	2.33775	1.73457	1.72216	1.8e-07	4.89e-07	0.702124	up
Nf2	405	374	361	309	441	676	887	1065	575	722	6.11166	5.72427	5.87929	5.04392	5.23771	9.27757	7.94385	8.78846	7.76056	7.5606	4.92e-22	5.56e-21	0.690335	up
Nfasc	776	643	685	644	975	1321	1973	2045	1202	1403	5.30607	4.47049	5.04482	4.73979	5.25434	8.31473	8.04123	7.63943	7.39118	6.72328	3.71e-42	1.26e-40	0.734632	up
Nfatc2	30	26	30	31	47	77	125	103	81	89	0.74431	0.648634	0.806896	0.796788	0.914163	1.6646	1.84845	1.36846	1.67451	1.50047	6.18e-11	2.3e-10	1.18936	up
Nfic	16	31	29	19	31	68	117	114	59	73	0.217426	0.434629	0.416077	0.300269	0.336744	0.854074	1.00782	0.863868	0.771562	0.698765	1.33e-11	5.37e-11	1.3935	up
Nfix	28	31	22	28	86	220	343	375	209	238	1.03503	1.30553	0.766854	1.21178	2.61545	7.98256	7.73995	7.797	7.20761	6.32548	6.12e-35	1.52e-33	2.50543	up
Nfkbie	302	262	191	178	343	480	557	643	321	489	2.77135	2.46434	1.89939	1.80341	2.51896	4.07533	3.06985	3.27684	2.66604	3.17563	9.46e-08	2.61e-07	0.623514	up
Nfkbil1	29	42	24	29	44	63	90	86	47	77	1.28931	1.9238	1.15894	1.41151	1.57455	2.63052	2.45302	2.16609	1.94072	2.45996	9.52e-05	0.000214068	0.755599	up
Nfxl1	96	88	90	80	111	53	87	66	39	57	1.6597	1.55883	1.70563	1.50168	1.54453	0.84622	0.901118	0.626709	0.59882	0.693041	1.02e-10	3.7e-10	-0.98865	down
Ngb	51	52	45	33	65	78	144	111	81	90	1.90302	2.01303	1.81797	1.36032	1.96361	2.70308	3.24254	2.32664	2.76214	2.40698	4.19e-05	9.68e-05	0.680602	up
Nhsl1	59	46	60	47	57	189	205	244	166	134	0.589541	0.459852	0.657665	0.502673	0.45913	1.80184	1.25753	1.39395	1.53571	0.960831	2.25e-18	1.9e-17	1.44978	up
Niban3	49	34	36	32	36	29	53	45	17	20	1.01869	0.729708	0.820067	0.729333	0.6048	0.562373	0.666987	0.520023	0.317564	0.292561	0.0158999	0.0273936	-0.593163	down
Ninl	26	30	26	29	29	24	18	34	13	14	0.334411	0.397449	0.352696	0.400212	0.296989	0.278609	0.134363	0.238197	0.149126	0.127699	0.00296203	0.00569309	-0.821423	down
Nipal3	48	45	53	45	54	132	188	174	121	147	0.922957	0.892528	1.0963	0.948857	0.827139	2.36236	2.18252	1.87109	2.12649	2.01922	4.17e-18	3.43e-17	1.28081	up
Nkd1	31	40	37	47	49	95	91	118	107	74	0.79108	1.06272	1.02151	1.31892	0.999943	2.26437	1.40241	1.68916	2.51363	1.34599	1.91e-05	4.52e-05	0.923163	up
Nlgn2	17	49	36	40	75	252	361	413	279	429	0.23852	0.831429	0.567878	0.631727	0.894846	3.90141	3.52438	3.71374	4.2371	5.07564	2.04e-33	4.65e-32	2.67564	up
Nlgn3	286	304	248	298	448	717	1081	1192	690	882	6.07438	6.63593	5.68717	6.9219	7.66066	14.2076	13.8025	13.9362	13.2945	13.1903	5.95e-49	2.59e-47	1.17255	up
Nln	456	387	311	357	525	612	865	994	617	846	12.3455	10.7529	9.08703	10.5414	11.3565	11.3866	11.8197	14.8715	15.1377	13.6397	8.61e-12	3.57e-11	0.607505	up
Nlrc5	27	12	18	18	24	12	13	10	11	10	0.250802	0.111537	0.173402	0.180127	0.177791	0.099567	0.072309	0.051056	0.090509	0.060842	0.000635594	0.0013202	-1.15208	down
Nlrp1a	27	18	40	23	30	11	35	13	14	15	0.254868	0.172497	0.40349	0.23299	0.224264	0.094249	0.194831	0.067771	0.115248	0.09659	0.00221464	0.00432701	-1.0364	down
Nlrp4a	20	18	27	16	32	0	6	5	0	4	0.33692	0.310613	0.479342	0.280533	0.422601	0	0.052067	0.04614	0	0.040629	2.03e-11	7.99e-11	-3.31052	down
Nmbr	52	28	14	26	36	18	23	33	23	15	2.1813	1.17729	0.626984	1.17905	1.18491	0.668598	0.576831	0.74511	0.841617	0.438868	0.00693377	0.0126753	-0.817194	down
Nmnat2	198	230	204	266	275	698	1019	1122	686	766	10.2257	12.29	11.3878	15.2245	11.4469	33.8493	31.9221	32.6788	32.8377	28.6072	3.45e-54	1.9e-52	1.50291	up
Nnat	4384	4573	4651	4571	5952	9062	12148	12433	8946	8135	238.188	254.855	273.081	271.39	258.308	454.245	394.195	373.453	440.391	311.686	1.7e-17	1.32e-16	0.722078	up
Nnmt	16	21	18	19	50	20	17	28	9	17	0.626787	0.835928	0.756375	0.808589	2.59624	0.695204	0.392739	1.24621	0.296974	0.860273	0.0178124	0.0304253	-0.775344	down
Nol6	266	244	244	212	321	456	649	724	433	484	3.97927	3.75153	3.94848	3.47234	5.2558	8.13654	5.96121	7.98022	5.87463	5.10333	1.01e-23	1.28e-22	0.733798	up
Nos1	30	28	7	26	25	72	128	157	75	117	0.4374	0.405403	0.103065	0.40546	0.283801	0.948517	1.10919	1.25107	0.982321	1.17864	9.69e-16	6.28e-15	1.86737	up
Notch1	119	108	91	146	213	257	404	445	308	381	0.84039	0.780056	0.691942	1.12319	1.2036	1.68076	1.70905	1.74046	1.97615	1.90379	3.07e-13	1.52e-12	1.07691	up
Notch3	13	24	13	5	18	22	51	44	39	23	0.112147	0.219678	0.127783	0.043505	0.125914	0.179087	0.273297	0.21687	0.313977	0.143518	0.00515424	0.00957975	0.939201	up
Nova2	18	11	18	12	20	51	119	109	46	81	0.371798	0.222028	0.413421	0.277853	0.328565	0.995675	1.50927	1.27419	0.876525	1.21339	1.19e-15	7.63e-15	1.96898	up
Nox4	13	14	17	17	28	3	7	9	5	10	0.377019	0.403129	0.496435	0.565495	0.639048	0.077369	0.10816	0.134047	0.123474	0.192954	9.29e-06	2.25e-05	-1.7409	down
Npc2	3174	2977	2626	2720	3120	1862	2099	2155	1448	1367	168.68	162.358	150.901	158.021	132.453	91.3775	66.5786	63.2913	69.7268	51.2441	9.52e-26	1.39e-24	-1.06297	down
Nphp1	144	108	96	87	150	83	117	124	87	64	4.0889	3.13959	2.9394	2.70102	3.41687	2.16391	1.99464	1.95293	2.23298	1.27497	1.07e-05	2.59e-05	-0.648701	down
Nptx1	1076	1020	977	918	1344	3406	4976	5804	3550	4194	14.4522	14.053	14.1805	13.4656	14.4146	42.2478	39.9039	43.0877	43.1979	39.7245	1.62e-190	6.75e-188	1.68424	up
Nptx2	92	97	74	41	91	186	238	209	178	156	3.20898	3.46693	2.75899	1.56469	2.53041	5.98974	4.95908	4.02376	5.62716	3.84032	7.53e-08	2.09e-07	0.962687	up
Nptxr	826	813	783	716	996	3495	5077	5261	3169	3375	11.1899	11.2941	11.4614	10.6	10.776	43.7318	41.0803	39.4112	38.8996	32.253	2.39e-249	1.51e-246	1.93715	up
Nqo2	32	50	35	26	35	75	113	86	71	71	1.17703	1.92696	1.414	1.03977	1.05037	2.60658	2.54631	1.78553	2.43128	1.88741	2.79e-05	6.53e-05	0.868091	up
Nr1d1	515	399	429	429	602	987	1678	1723	901	1194	10.5239	8.14182	9.30972	9.53866	9.87326	19.2876	21.0104	20.0075	17.7001	18.0296	1.23e-56	7.14e-55	1.07656	up
Nr1i3	185	167	154	158	261	292	443	507	243	347	4.69505	4.17672	4.0731	4.21891	5.09883	6.60885	6.48376	7.02164	5.36794	5.99654	1.19e-11	4.82e-11	0.621924	up
Nr2f2	110	100	76	86	140	170	344	353	143	251	3.20252	3.4552	2.37021	2.46579	3.88138	4.95812	6.68732	6.53857	4.05488	5.56079	2.99e-11	1.15e-10	0.916968	up
Nr4a1	96	110	74	75	130	187	238	293	185	214	2.55922	3.00965	2.12962	2.31661	2.94139	4.61272	3.86995	4.42927	4.48444	4.21339	2.16e-12	9.66e-12	0.859542	up
Nr4a2	1105	941	894	977	1272	1878	2844	3246	1839	2249	22.0752	19.247	18.7509	25.9736	20.0896	34.5707	33.8787	43.2007	40.1669	31.8402	5.5e-63	4.05e-61	0.851617	up
Nr4a3	185	126	119	121	184	256	422	426	261	343	2.24947	1.56641	1.56431	1.60334	1.78877	2.8729	3.0628	2.86079	2.87424	2.94504	2e-16	1.4e-15	0.861914	up
Nrgn	97	99	73	101	70	391	635	535	454	414	26.4469	27.5725	21.5237	30.0145	15.3169	98.8359	103.748	80.9242	112.512	80.0039	1.63e-39	4.94e-38	2.09962	up
Nrip2	117	123	109	125	137	291	343	391	250	290	1.32146	1.42212	1.32618	1.54441	1.23133	3.0395	2.31423	2.44836	2.5597	2.31211	6.66e-20	6.37e-19	1.00326	up
Nrsn2	402	418	415	401	482	1397	2120	2477	1323	1587	19.0113	20.2725	21.207	20.7053	18.1957	61.0357	59.9032	64.7914	56.6772	52.945	1.02e-131	2.67e-129	1.6931	up
Nrxn2	176	203	203	198	324	475	787	874	452	597	2.44534	2.66156	2.48202	3.31906	2.98891	4.97037	8.24022	5.5666	4.94294	5.30703	3.07e-31	6.27e-30	1.16166	up
Nrxn3	2092	1950	1679	1816	2666	2950	4832	5514	3084	4075	20.7276	21.3386	16.3293	21.5616	19.5173	27.5777	27.0405	29.1818	29.6129	26.8482	3.84e-25	5.37e-24	0.642334	up
Nsf	3281	2879	2797	2942	4311	6172	9298	10188	6113	7163	58.0371	52.24	53.478	56.8627	60.9241	100.835	98.2224	99.6393	97.982	89.3867	6.95e-86	8.8e-84	0.909754	up
Nsmf	1530	1693	1819	1330	1894	2953	4817	5206	2595	3720	35.3576	40.0076	45.3814	33.5525	35.2868	64.1867	66.3646	67.5651	54.3316	61.8569	6.55e-19	5.78e-18	0.833299	up
Nt5dc3	296	282	256	238	334	552	910	911	510	629	3.31217	3.24529	3.09462	2.90598	2.98543	5.71203	6.09155	5.64978	5.17445	4.97717	2.3e-41	7.59e-40	0.950671	up
Ntn1	106	61	76	78	94	120	185	267	141	140	1.17447	0.691157	0.913488	0.945762	0.833141	1.23334	1.23231	1.64425	1.42285	1.09998	1.21e-05	2.91e-05	0.663237	up
Ntn4	29	34	17	15	35	39	73	79	42	58	0.893503	1.09304	0.551252	0.510543	0.864426	1.14352	1.369	1.38398	1.20545	1.29333	0.000319602	0.000684109	0.800824	up
Ntng2	50	43	22	30	58	232	380	424	230	344	1.59561	1.22043	0.652942	0.912369	1.44977	6.82819	7.24489	7.46882	6.69077	7.74496	1.36e-65	1.07e-63	2.63446	up
Ntrk2	3578	3227	2727	3120	4390	5513	8462	9727	5276	6679	38.613	35.3441	31.532	36.3801	37.5296	54.6994	53.4402	57.2395	50.7897	50.4388	2.44e-47	9.98e-46	0.702	up
Ntsr1	9	20	21	13	32	41	37	42	34	40	0.157632	0.351669	0.407292	0.236691	0.453299	0.67802	0.389391	0.410833	0.553413	0.496974	0.0136235	0.0237378	0.720967	up
Ntsr2	605	512	468	489	649	1031	1600	1620	1033	1247	26.4655	22.8758	22.1424	23.28	22.6697	41.5754	41.6854	39.0787	40.8401	38.3837	5.03e-49	2.21e-47	0.904827	up
Nuak1	188	150	147	121	192	247	379	458	253	321	2.26867	1.85817	1.91274	1.59593	1.85239	2.75087	2.73513	3.05576	2.76312	2.73014	3.56e-12	1.54e-11	0.691725	up
Nucb1	536	408	426	382	618	939	1211	1279	800	907	11.715	6.47161	6.783	9.36307	7.83808	19.4478	16.365	15.7713	10.4733	14.0816	2.95e-25	4.15e-24	0.771192	up
Nucks1	384	353	313	375	516	763	1233	1318	653	914	15.0334	14.1708	13.1913	16.9251	17.103	27.6551	30.5233	29.9983	23.2035	25.8831	4.1e-39	1.21e-37	0.959594	up
Nudt16	128	122	119	134	138	229	295	380	177	200	5.36254	5.23782	5.408	6.14005	4.62384	8.8632	7.40303	8.82848	6.73929	5.91789	2.65e-07	7.11e-07	0.614731	up
Nudt2	323	263	281	302	408	450	828	909	424	613	23.7287	19.8343	22.2632	24.2319	23.9776	30.5567	36.3638	36.9372	28.2556	31.8077	1.55e-12	7.07e-12	0.648837	up
Nudt3	1031	1125	1045	910	1408	2228	3448	3735	1791	2386	33.199	37.2691	36.3398	32.0631	36.224	66.8185	66.6014	66.6943	52.8237	54.2355	4.26e-40	1.33e-38	0.920794	up
Nudt8	67	48	52	43	66	45	36	48	41	46	2.3083	1.66945	1.91311	1.60984	1.80397	1.40494	0.724873	0.903482	1.25522	1.11446	0.00124828	0.00251025	-0.673772	down
Nup205	111	90	83	72	99	47	85	104	50	67	1.16727	0.954175	0.937128	0.818575	0.857833	0.452054	0.526517	0.606188	0.469044	0.488321	1.16e-06	3.01e-06	-0.74472	down
Nup210l	23	19	20	19	25	12	12	12	9	10	0.255511	0.213355	0.245734	0.236131	0.22357	0.126682	0.077659	0.076101	0.089426	0.076865	3.41e-05	7.92e-05	-1.29618	down
Nup214	162	157	166	155	213	448	684	653	441	517	1.64152	1.62638	2.26355	1.70992	1.97552	4.19753	4.27369	3.74655	4.08679	3.76037	6.05e-52	3.05e-50	1.33021	up
Nutm1	10	13	12	8	26	16	50	47	17	18	0.178751	0.223496	0.231036	0.155192	0.369864	0.260196	0.533711	0.461805	0.270091	0.220125	0.0421659	0.0672121	0.701277	up
Nxpe4	123	100	108	108	162	78	116	140	60	83	1.439	1.19561	1.41076	1.37453	1.58067	0.941956	0.848235	0.992504	0.660073	0.681539	4.64e-08	1.3e-07	-0.703951	down
Nxph3	309	323	345	318	434	678	1053	994	575	657	3.35791	3.60394	4.05389	3.77358	3.76796	6.81082	6.84406	5.9849	5.6717	5.04552	6.07e-23	7.34e-22	0.823631	up
Nxph4	45	38	34	36	40	146	253	250	137	205	1.92303	1.66649	1.56013	1.6798	1.3387	5.78266	6.47134	5.91999	5.3313	6.19962	3.4e-39	1.01e-37	1.98904	up
Nyap1	128	87	111	81	121	274	369	357	230	264	2.20424	1.53987	2.05614	1.51686	1.65663	4.36789	3.79616	3.40348	3.59546	3.20387	3.5e-22	4.01e-21	1.14648	up
Nynrin	35	25	17	18	35	52	71	70	39	30	0.301416	0.220356	0.156312	0.171375	0.244284	0.420235	0.367671	0.338212	0.306636	0.184262	0.00623353	0.0114614	0.654957	up
Oas1a	21	28	23	19	40	31	27	23	7	13	0.50497	0.691808	0.587537	0.505387	0.768335	0.67944	0.391501	0.304833	0.266853	0.207004	0.0269058	0.0444749	-0.72138	down
Ogdh	1443	1380	1324	1466	1774	2989	4084	4679	2688	3262	23.2264	22.7002	22.9871	25.8078	22.8098	44.4293	39.2486	41.5686	39.1381	37.05	7.47e-57	4.41e-55	0.896723	up
Ogdhl	451	496	401	407	554	833	1166	1303	833	947	8.10016	9.13644	7.78794	7.97486	7.94486	13.8216	12.515	12.9472	13.56	11.9971	1.28e-28	2.24e-27	0.78304	up
Ogfod1	409	407	323	272	520	620	864	998	591	634	5.49968	5.60169	4.68805	4.07718	5.57148	7.68952	6.93103	7.41046	7.19457	6.00642	4.76e-12	2.03e-11	0.591515	up
Olfm1	1708	1627	1503	1579	2224	3537	6196	6622	3150	4730	53.7997	54.2422	54.9429	55.0729	54.9569	99.2175	115.758	116.442	88.9164	105.134	1.2e-57	7.27e-56	1.10683	up
Olfm2	288	231	248	253	303	533	736	797	470	548	9.4297	7.75331	8.75756	9.03281	7.91278	16.1197	14.4018	14.4318	13.9556	12.6865	1.79e-29	3.31e-28	0.857694	up
Olfr1033	15	15	16	18	28	0	3	0	1	0	0.759108	0.769155	0.859972	0.983527	1.13138	0	0.081651	0	0.041396	0	8.72e-10	2.84e-09	-4.88296	down
Olfr1046	27	14	12	16	33	0	0	4	3	0	1.4646	0.790326	0.691794	0.94485	1.43348	0	0	0.116099	0.101209	0	1.79e-10	6.32e-10	-4.19789	down
Olfr1120	26	18	25	35	15	0	0	3	4	0	1.39529	1.01917	1.45591	2.08001	0.634988	0	0	0.068704	0.17694	0	2.7e-11	1.05e-10	-4.48243	down
Olfr1161	16	20	22	21	18	9	5	3	5	0	1.08426	1.41039	1.69119	1.57781	0.980122	0.5795	0.186364	0.079161	0.26335	0	2.13e-07	5.74e-07	-2.48382	down
Olfr1198	28	25	21	40	37	0	0	7	4	5	0.435964	0.386246	0.344194	0.681769	0.457086	0	0	0.052267	0.052982	0.049117	4.71e-14	2.55e-13	-3.60557	down
Olfr1254	87	98	84	77	121	7	2	9	3	2	1.17768	1.35782	1.22397	1.13558	1.30728	0.077229	0.011163	0.063353	0.0324	0.013823	4.55e-44	1.65e-42	-4.70469	down
Olfr1258	18	20	15	17	42	0	0	0	2	6	0.308228	0.361217	0.274752	0.328385	0.58581	0	0	0	0.032042	0.071992	2.26e-10	7.9e-10	-4.07388	down
Olfr1278	17	18	14	20	19	0	2	0	4	3	0.512972	0.579813	0.462336	0.674402	0.483373	0	0.033943	0	0.09528	0.048652	6.5e-10	2.16e-09	-3.62876	down
Olfr1440	26	21	24	14	27	4	5	9	0	3	1.20584	0.715013	0.889538	0.503895	0.745042	0.107647	0.098001	0.164731	0	0.065755	1.13e-10	4.09e-10	-2.80955	down
Olfr1442	22	32	19	12	35	0	5	4	5	5	0.634495	0.953674	0.593417	0.377376	0.832636	0	0.089147	0.054172	0.120243	0.085333	8.96e-11	3.26e-10	-2.99691	down
Olfr1467	19	28	12	16	27	0	0	2	0	0	0.666193	1.0233	0.448283	0.599492	0.7592	0	0	0.028214	0	0	6.04e-10	2.01e-09	-5.96278	down
Olfr1507	30	22	12	22	30	7	0	8	3	6	0.313511	0.232595	0.131644	0.241493	0.245786	0.065509	0	0.04523	0.028345	0.044234	6.67e-09	2e-08	-2.59484	down
Olfr341	19	13	44	21	28	2	4	0	0	3	0.675001	0.464608	1.71743	0.826303	0.809959	0.04675	0.079006	0	0	0.076972	2.6e-11	1.01e-10	-4.18302	down
Olfr348	19	22	25	21	40	3	3	0	0	0	0.525387	0.625954	0.726283	0.634142	0.868721	0.056918	0.038024	0	0	0	6.98e-13	3.31e-12	-4.75108	down
Olfr389	34	25	17	21	34	2	5	3	0	2	0.694744	0.517027	0.373188	0.465769	0.552028	0.02689	0.057061	0.03393	0	0.020731	2.78e-14	1.54e-13	-3.81475	down
Olfr513	49	58	32	20	45	3	0	4	5	0	0.864066	1.03807	0.601329	0.384695	0.630318	0.048969	0	0.032476	0.074617	0	2.1e-17	1.62e-16	-4.41704	down
Olfr73	14	14	19	32	24	3	0	5	0	4	0.688999	0.685055	1.02668	1.73323	0.932575	0.106664	0	0.13735	0	0.136884	9.2e-10	3e-09	-3.49013	down
Olfr791	21	15	18	20	16	0	0	2	4	0	1.03174	0.774648	0.942645	1.08014	0.6473	0	0	0.043917	0.139083	0	4.91e-10	1.65e-09	-4.26991	down
Olfr822	43	30	24	33	46	4	4	2	4	0	0.663065	0.475671	0.407274	0.559926	0.572509	0.05824	0.03314	0.016502	0.057135	0	1.8e-18	1.53e-17	-3.99281	down
Olfr835	32	29	14	20	26	0	3	0	6	2	0.731969	0.683228	0.348542	0.493722	0.480805	0	0.039633	0	0.108121	0.024176	1.06e-11	4.33e-11	-3.77314	down
Olfr887	31	30	22	13	48	0	2	7	0	4	1.05839	1.04199	0.811001	0.49038	1.33557	0	0.034609	0.122107	0	0.082744	3.7e-13	1.81e-12	-3.83736	down
Olfr917	26	30	26	21	25	5	0	4	0	0	0.841757	0.990819	0.91297	0.727677	0.65003	0.126882	0	0.056394	0	0	1.81e-13	9.21e-13	-4.20722	down
Olfr919	14	15	14	19	16	2	1	0	0	0	0.62701	0.690779	0.657217	0.93087	0.57696	0.062272	0.015146	0	0	0	1.53e-08	4.45e-08	-5.07071	down
Olig1	392	409	364	317	471	714	1029	1067	826	861	12.1598	13.0045	12.1928	10.7333	11.6845	20.4755	19.0843	18.3171	23.2425	18.8541	3.09e-20	3.04e-19	0.86314	up
Olig2	71	75	79	56	107	139	184	192	108	158	1.03248	1.12125	1.24679	0.888403	1.24067	1.87618	1.60172	1.54592	1.42813	1.62446	1.12e-06	2.9e-06	0.657417	up
Olr1	40	36	29	33	45	12	16	20	15	13	0.694646	0.64991	0.546296	0.637495	0.630223	0.187744	0.15985	0.192256	0.225244	0.154663	1.82e-10	6.4e-10	-1.62145	down
Olr1012	75	58	46	58	62	6	4	3	3	3	1.49928	1.18439	1.0023	1.26549	0.986983	0.095866	0.047776	0.032838	0.051044	0.03035	9.6e-30	1.79e-28	-4.33413	down
Olr1014	32	27	24	27	60	0	2	0	0	5	0.576844	0.497137	0.457613	0.528729	0.864759	0	0.013988	0	0	0.058216	1.6e-15	1.01e-14	-4.92365	down
Olr1016	37	22	15	34	35	2	3	0	0	3	0.7848	0.637437	0.361372	0.829848	0.622653	0.031275	0.026186	0	0	0.040424	3.99e-14	2.18e-13	-4.50852	down
Olr1024	31	21	23	28	44	5	5	11	0	0	0.833982	0.581591	0.680037	0.838095	0.964431	0.123264	0.06999	0.160989	0	0	6.24e-13	2.97e-12	-3.20455	down
Olr1029	22	30	13	27	40	0	0	3	0	3	0.366388	0.515656	0.225564	0.495048	0.532253	0	0	0.020858	0	0.029294	9.32e-13	4.35e-12	-4.81549	down
Olr1058	23	20	21	16	25	0	6	0	0	2	0.485401	0.434223	0.469004	0.372396	0.420604	0	0.069775	0	0	0.024472	1.63e-11	6.51e-11	-4.09784	down
Olr1059	33	45	41	20	45	3	3	0	3	0	0.864534	1.23124	1.1774	0.565519	0.96684	0.056236	0.041083	0	0.052078	0	2.97e-17	2.25e-16	-4.69671	down
Olr106	22	38	27	26	35	3	4	2	3	5	1.50067	2.66871	1.9899	1.92618	1.87795	0.18134	0.14565	0.059086	0.124968	0.2055	1.98e-15	1.24e-14	-3.47626	down
Olr1064	20	18	13	29	20	2	0	0	0	2	0.711671	0.665685	0.495431	1.15427	0.568956	0.068777	0	0	0	0.042199	3.91e-10	1.33e-09	-5.0014	down
Olr1072	41	28	27	26	26	3	0	4	3	3	0.661137	0.448972	0.465979	0.445278	0.334512	0.044671	0	0.029664	0.038345	0.0329	1.52e-15	9.64e-15	-3.86788	down
Olr1076	15	27	21	18	24	4	5	7	3	0	0.407188	0.750066	0.629142	0.523337	0.511814	0.083076	0.074122	0.104021	0.052992	0	3.86e-10	1.32e-09	-2.85749	down
Olr1077	37	21	25	27	28	2	4	3	4	0	0.700203	0.411631	0.513362	0.562857	0.426024	0.035357	0.045029	0.025317	0.056308	0	7.5e-15	4.44e-14	-3.77558	down
Olr1083	18	29	15	17	29	0	0	3	1	3	0.380421	0.626772	0.335745	0.387895	0.491836	0	0	0.027148	0.019182	0.04474	1.14e-11	4.64e-11	-4.30543	down
Olr1092	30	15	24	17	25	3	12	5	4	5	0.464471	0.240615	0.404887	0.289582	0.30546	0.033523	0.106342	0.040037	0.047885	0.048575	8.5e-09	2.52e-08	-2.31339	down
Olr11	61	69	42	65	76	4	14	8	8	5	4.27311	4.95839	3.12383	4.94172	4.21827	0.206685	0.574851	0.282645	0.479129	0.227215	3.92e-29	7.08e-28	-3.37208	down
Olr110	42	23	31	14	35	2	3	2	0	2	2.85403	1.5696	2.27538	1.03887	1.88888	0.064075	0.083995	0.039132	0	0.049911	2.02e-14	1.14e-13	-4.37094	down
Olr1105	70	42	43	41	46	5	13	3	5	9	0.904853	0.554305	0.603195	0.578068	0.467529	0.053721	0.099397	0.017828	0.047675	0.08091	5.79e-20	5.56e-19	-3.1498	down
Olr111	16	18	14	16	30	0	0	2	0	7	1.07557	1.24446	0.987753	1.1952	1.63787	0	0	0.058252	0	0.3111	2.75e-09	8.52e-09	-3.711	down
Olr1121	66	70	44	77	106	4	0	8	10	5	0.919958	1.03873	0.65221	1.26598	1.28609	0.038912	0	0.059441	0.11545	0.045335	7.06e-29	1.26e-27	-4.06345	down
Olr1124	27	54	31	41	44	0	0	4	0	4	1.02367	2.07363	1.2526	1.65948	1.31157	0	0	0.067149	0	0.094781	1.51e-17	1.18e-16	-5.01084	down
Olr1135	29	22	13	16	33	0	0	2	0	2	1.99205	1.5323	0.981384	1.17721	1.8575	0	0	0.067419	0	0.059682	6.38e-11	2.37e-10	-5.16528	down
Olr1137	28	20	18	21	17	0	4	2	2	2	1.97649	1.43501	1.386	1.57977	0.926889	0	0.16844	0.072293	0.119344	0.067666	1.15e-11	4.71e-11	-3.76656	down
Olr1138	36	36	31	28	49	2	0	3	8	4	0.8901	0.912526	0.824897	0.74254	0.961011	0.038981	0	0.040972	0.162451	0.0606	1.02e-17	8.05e-17	-3.71622	down
Olr1142	37	24	24	27	31	2	3	4	6	0	0.593642	0.388667	0.412042	0.459177	0.395311	0.02285	0.027624	0.0314	0.078751	0	3.99e-15	2.43e-14	-3.60747	down
Olr1143	25	17	17	25	47	0	0	0	0	0	0.613018	0.428849	0.447542	0.677823	0.923868	0	0	0	0	0	1.37e-14	7.88e-14	-7.44871	down
Olr1145	15	35	23	20	56	0	0	0	0	3	0.3193	0.786221	0.552217	0.469061	0.984611	0	0	0	0	0.038517	3.86e-11	1.47e-10	-5.94417	down
Olr1148	37	32	29	25	20	3	5	5	2	4	1.41291	1.23713	1.17627	1.01743	0.608839	0.092176	0.09287	0.096381	0.050004	0.091869	2.79e-14	1.55e-13	-3.30632	down
Olr1149	31	27	22	36	78	0	10	2	0	5	0.870589	0.801919	0.662286	1.1243	1.7988	0	0.167059	0.020706	0	0.093148	5.66e-14	3.04e-13	-3.86911	down
Olr115	28	26	16	18	25	6	0	5	3	0	0.456587	0.439718	0.27274	0.317215	0.321123	0.084202	0	0.041886	0.037282	0	4.29e-11	1.63e-10	-3.35054	down
Olr1151	18	19	16	13	19	4	2	0	0	1	1.25913	1.40218	1.17785	0.956341	1.09196	0.20183	0.056014	0	0	0.022509	6.82e-10	2.26e-09	-3.95093	down
Olr1156	25	24	22	17	27	3	4	4	4	3	0.380182	0.367323	0.356936	0.278442	0.326895	0.029651	0.030102	0.031541	0.048357	0.025675	1.68e-12	7.63e-12	-3.03129	down
Olr1163	16	26	23	13	18	1	7	8	0	3	1.13406	1.83439	1.7201	0.963363	0.983336	0.065481	0.290463	0.281696	0	0.130034	2.1e-08	6.03e-08	-2.7888	down
Olr1164	29	28	21	22	40	2	3	0	6	5	2.00927	1.97501	1.60106	1.67962	2.20764	0.087465	0.126057	0	0.37695	0.243951	5.66e-14	3.04e-13	-3.43256	down
Olr1165	16	12	13	23	29	2	0	2	5	0	1.13454	0.854836	0.98727	1.75449	1.60132	0.084627	0	0.048019	0.294036	0	2.25e-09	7.02e-09	-3.66781	down
Olr1174	34	28	29	32	36	3	4	3	2	4	2.223	1.89902	2.05417	2.2942	1.87293	0.135814	0.1304	0.089675	0.063793	0.142395	8.27e-18	6.57e-17	-3.6779	down
Olr1179	106	91	80	94	137	5	13	10	7	0	1.23571	1.0885	1.00878	1.19261	1.27522	0.043334	0.08699	0.062763	0.070994	0	5.52e-49	2.41e-47	-4.22401	down
Olr1186	35	23	36	31	52	0	5	2	3	0	0.746	0.502828	0.810276	0.708592	0.882991	0	0.056325	0.022493	0.049752	0	1.23e-17	9.6e-17	-4.50729	down
Olr119	47	38	27	30	46	1	2	6	4	0	3.26001	2.66251	1.99568	2.22877	2.56122	0.007734	0.062685	0.20655	0.236923	0	1.76e-19	1.62e-18	-4.2166	down
Olr1191	16	20	13	12	25	4	2	4	2	4	1.1164	1.46292	0.998618	0.911143	1.38553	0.226112	0.051016	0.145641	0.086913	0.152164	7.38e-09	2.2e-08	-2.76233	down
Olr1193	17	20	10	20	30	14	10	13	5	12	1.11594	1.39387	0.713833	1.50851	1.6249	0.882395	0.406256	0.467814	0.271015	0.540008	0.000938359	0.00191277	-1.1764	down
Olr1194	27	27	16	23	30	0	3	5	2	4	1.13501	1.16777	0.734918	1.04662	0.994609	0	0.073561	0.114376	0.076463	0.101822	1.58e-13	8.11e-13	-3.50585	down
Olr1213	32	35	29	40	35	3	4	3	3	0	2.23212	2.50454	2.16859	3.02598	1.96875	0.132733	0.129584	0.088282	0.155748	0	3.02e-18	2.51e-17	-4.09518	down
Olr1214	24	14	15	32	32	5	6	3	3	8	0.34678	0.198159	0.229865	0.499286	0.370277	0.057955	0.046191	0.018718	0.026621	0.07453	2.87e-09	8.86e-09	-2.55988	down
Olr1218	18	23	22	28	31	4	6	0	0	2	1.2289	1.62171	1.67615	2.16786	1.7269	0.225385	0.225569	0	0	0.050335	1.22e-12	5.62e-12	-3.71361	down
Olr1225	45	26	27	40	59	4	2	0	0	0	1.8077	1.0725	1.16788	1.72908	1.90172	0.144953	0.025651	0	0	0	8.01e-17	5.81e-16	-5.37132	down
Olr1230	54	50	38	23	43	0	6	4	0	4	0.724265	0.689605	0.546879	0.331655	0.46685	0	0.042587	0.025581	0	0.029119	1.94e-19	1.78e-18	-4.28503	down
Olr1232	13	21	16	25	20	0	0	3	0	0	0.601786	1.02726	0.83586	1.31444	0.781116	0	0	0.07334	0	0	2.51e-09	7.8e-09	-5.39424	down
Olr1234	21	25	20	18	31	2	4	7	3	2	1.46282	1.77343	1.49108	1.35617	1.69123	0.07931	0.162212	0.270143	0.141657	0.07111	2.54e-12	1.12e-11	-3.04644	down
Olr1236	23	17	25	21	29	5	0	0	0	0	0.534685	0.412915	0.609423	0.515619	0.556477	0.093038	0	0	0	0	1.44e-11	5.8e-11	-4.85818	down
Olr1237	24	20	27	24	29	0	0	5	2	3	0.372454	0.32655	0.464338	0.407744	0.362407	0	0	0.0373	0.0186	0.027077	1.15e-13	5.96e-13	-4.00999	down
Olr1238	20	12	16	12	25	0	0	0	0	2	1.41137	0.822036	1.22687	0.891846	1.40522	0	0	0	0	0.050834	3.93e-09	1.2e-08	-5.68695	down
Olr1241	33	25	20	24	35	3	0	0	0	3	0.662532	0.5114	0.433876	0.512844	0.561817	0.05085	0	0	0	0.033616	6.59e-14	3.51e-13	-4.84746	down
Olr1242	20	30	18	22	18	0	3	0	0	2	1.04155	1.6234	1.00289	1.27775	0.762611	0	0.090549	0	0	0.068792	3.67e-11	1.4e-10	-4.82829	down
Olr1243	95	72	73	84	150	3	5	12	11	6	1.35492	1.06017	1.13132	1.30285	1.70905	0.030492	0.036233	0.088563	0.139508	0.056433	5.39e-41	1.75e-39	-4.01326	down
Olr1245	20	34	20	34	38	0	2	4	0	4	0.756252	1.34993	0.84479	1.45077	1.18192	0	0.032142	0.083403	0	0.102677	8.76e-15	5.15e-14	-4.25294	down
Olr1250	34	28	16	22	35	4	2	0	0	0	2.41735	2.01505	1.21804	1.68438	1.99103	0.220992	0.078978	0	0	0	2.17e-13	1.09e-12	-4.82881	down
Olr1256	34	28	27	31	30	3	3	4	8	0	0.625098	0.511466	0.533539	0.607438	0.42955	0.048605	0.030183	0.039132	0.120708	0	6.78e-15	4.03e-14	-3.4081	down
Olr1259	22	23	22	18	37	0	2	1	4	0	0.541119	0.583354	0.578391	0.488919	0.730226	0	0.027768	0.011965	0.076597	0	5.15e-13	2.48e-12	-4.45957	down
Olr126	15	24	15	16	24	0	2	3	1	3	0.527089	0.858895	0.543035	0.589104	0.655168	0	0.036916	0.046104	0.020025	0.058309	7.88e-11	2.89e-10	-3.75704	down
Olr1262	38	31	17	30	33	0	4	6	0	0	0.467475	0.394448	0.229879	0.406487	0.325799	0	0.02663	0.036243	0	0	7.68e-15	4.54e-14	-4.30908	down
Olr1264	37	20	29	16	45	0	0	0	0	4	0.966956	0.536017	0.821228	0.458147	0.959879	0	0	0	0	0.067925	2.58e-12	1.14e-11	-5.52085	down
Olr1266	17	12	15	17	31	2	2	0	3	3	0.81612	0.571127	0.760706	0.890328	1.20304	0.069086	0.044871	0	0.10573	0.094745	5.97e-10	1.99e-09	-3.50421	down
Olr127	20	29	29	25	43	3	4	3	2	0	0.237888	0.358151	0.377911	0.327071	0.417068	0.023028	0.025658	0.015837	0.016911	0	1.51e-15	9.58e-15	-3.96635	down
Olr1271	32	40	28	34	28	2	4	2	0	3	1.40383	1.80711	1.30448	1.63053	0.985852	0.040937	0.080731	0.034844	0	0.080192	6e-17	4.41e-16	-4.27235	down
Olr1273	29	31	27	17	32	2	0	7	2	4	1.99796	2.23529	2.03722	1.28359	1.79978	0.085398	0	0.256121	0.064875	0.157544	4.57e-14	2.48e-13	-3.54783	down
Olr1274	22	28	14	21	22	2	3	2	2	1	1.56621	1.97845	1.0386	1.57105	1.21005	0.119503	0.11875	0.042868	0.065083	0.028859	4.2e-12	1.8e-11	-3.78752	down
Olr1275	24	16	20	29	28	0	0	0	0	0	0.857186	0.566526	0.762119	1.10719	0.802849	0	0	0	0	0	2.83e-14	1.57e-13	-7.32623	down
Olr1285	30	24	28	25	45	0	3	4	2	0	1.398	1.17531	1.42007	1.28351	1.70735	0	0.057605	0.080256	0.077234	0	4.61e-16	3.1e-15	-4.44447	down
Olr1288	27	20	13	16	21	5	0	2	0	2	1.82739	1.41443	0.906393	1.19414	1.10921	0.265438	0	0.070362	0	0.056805	1.79e-10	6.3e-10	-3.76535	down
Olr1293	69	82	51	46	81	5	4	6	4	6	1.66575	2.01832	1.32764	1.21216	1.5716	0.111712	0.043999	0.077434	0.076143	0.089207	6.02e-32	1.28e-30	-4.06824	down
Olr1294	24	24	14	36	20	8	0	4	2	0	1.32907	1.3565	0.833892	2.18106	0.851281	0.400347	0	0.108782	0.079087	0	3.72e-09	1.14e-08	-3.41549	down
Olr1295	18	25	27	23	20	4	0	2	0	4	0.812128	1.12482	1.31356	1.11556	0.701661	0.126578	0	0.036296	0	0.098385	7.88e-12	3.28e-11	-3.86788	down
Olr1302	32	41	22	29	31	0	4	0	5	2	1.40664	1.85732	1.04823	1.41644	1.11655	0	0.10065	0	0.166561	0.056058	1.53e-15	9.66e-15	-4.16723	down
Olr1304	37	36	37	46	53	4	2	3	0	2	2.5846	2.59818	2.78565	3.50824	2.96119	0.224663	0.078252	0.084325	0	0.075427	3.25e-21	3.45e-20	-4.61465	down
Olr1305	40	29	20	34	36	3	1	4	0	2	2.78631	2.04684	1.46644	2.56907	1.96634	0.190347	0.013984	0.131861	0	0.068425	1.41e-16	9.99e-16	-4.35855	down
Olr1307	60	41	41	42	59	0	4	8	5	3	0.918039	0.648158	0.67751	0.694713	0.724038	0	0.036021	0.060945	0.061458	0.023234	3.62e-25	5.06e-24	-3.97096	down
Olr1318	17	23	12	22	27	0	2	0	3	0	1.16763	1.62007	0.89147	1.63798	1.52442	0	0.077062	0	0.129335	0	1.11e-10	4e-10	-4.67943	down
Olr132	39	37	31	40	52	8	2	7	0	6	0.891129	0.842971	0.744181	1.00553	0.955094	0.161991	0.020969	0.077256	0	0.090229	9.24e-20	8.73e-19	-3.46759	down
Olr1326	22	29	12	29	30	0	5	8	4	3	0.949826	1.24815	0.551758	1.35672	1.03368	0	0.112882	0.17007	0.138578	0.075319	4.64e-11	1.75e-10	-2.99843	down
Olr1334	25	13	13	15	18	0	1	2	4	2	1.73002	0.910187	0.931228	1.12502	0.970922	0	0.022088	0.076548	0.225557	0.082284	1.97e-09	6.19e-09	-3.56161	down
Olr1346	40	49	47	40	37	9	8	17	0	9	0.338963	0.426791	0.426135	0.366302	0.247548	0.06749	0.040494	0.078294	0	0.053066	4.62e-15	2.79e-14	-2.73229	down
Olr1385	46	38	18	45	60	16	19	22	9	15	0.647485	0.537952	0.267908	0.691123	0.667873	0.197933	0.157196	0.166985	0.107636	0.146674	1.85e-09	5.82e-09	-1.70295	down
Olr1388	17	31	13	16	21	6	5	10	5	7	0.29536	0.553058	0.240675	0.298024	0.29061	0.091763	0.04691	0.094939	0.063757	0.075034	1.21e-06	3.12e-06	-1.93269	down
Olr1421	17	18	16	21	18	7	2	4	3	6	0.309267	0.331892	0.307205	0.408595	0.260212	0.116468	0.014709	0.031999	0.034255	0.069323	8.21e-08	2.27e-07	-2.3745	down
Olr1425	20	16	15	17	31	4	8	4	0	0	0.521391	0.433829	0.410593	0.500042	0.65013	0.09643	0.118127	0.050533	0	0	1.64e-09	5.2e-09	-3.008	down
Olr1440	23	23	20	24	42	7	11	7	3	4	0.391791	0.408754	0.370883	0.440517	0.573433	0.098043	0.109485	0.063772	0.031745	0.03892	4.74e-11	1.79e-10	-2.39921	down
Olr1461	35	27	24	34	27	3	6	10	7	5	0.586012	0.472003	0.440511	0.629781	0.358028	0.045149	0.056556	0.093712	0.095281	0.059745	4.96e-13	2.39e-12	-2.62546	down
Olr1466	28	24	31	29	42	0	5	9	0	0	0.788746	0.673438	0.926795	0.869199	0.946176	0	0.069503	0.136775	0	0	6.45e-15	3.84e-14	-3.88846	down
Olr1472	24	26	19	20	41	0	0	7	2	5	0.711634	0.808177	0.779907	0.984876	0.991281	0	0	0.102397	0.041038	0.092569	6.86e-13	3.26e-12	-3.56767	down
Olr1481	24	23	19	22	40	7	3	3	2	3	1.03652	1.03489	0.947365	1.03753	1.40301	0.274587	0.074076	0.069224	0.057791	0.076301	5.3e-13	2.55e-12	-3.15388	down
Olr1482	29	20	18	28	17	0	3	4	2	2	0.74702	0.544972	0.513043	0.795953	0.348983	0	0.031968	0.052426	0.031959	0.02088	4.83e-12	2.06e-11	-3.75189	down
Olr1488	46	30	29	39	76	0	7	4	5	0	1.68489	0.575645	0.591419	0.803512	1.15092	0	0.077518	0.033762	0.078946	0	1.5e-19	1.39e-18	-4.12326	down
Olr1490	33	16	15	22	43	2	6	4	0	3	2.29223	1.10316	1.12545	1.66277	2.43408	0.065917	0.251791	0.118114	0	0.104694	2.07e-12	9.28e-12	-3.45908	down
Olr1493	21	29	25	21	27	2	0	3	0	0	0.507183	0.720709	0.651334	0.554559	0.516273	0.02915	0	0.037507	0	0	1.73e-12	7.83e-12	-5.00319	down
Olr1496	29	21	28	23	33	0	0	0	2	3	0.817748	0.607965	0.855361	0.727559	0.757661	0	0	0	0.03965	0.051174	3.09e-13	1.52e-12	-5.08915	down
Olr1500	33	40	30	35	45	2	2	0	2	0	1.26252	1.54763	1.22858	1.43574	1.38006	0.047708	0.031463	0	0.066363	0	5.46e-17	4.03e-16	-5.28699	down
Olr1501	24	17	21	18	22	4	0	7	0	0	1.69066	1.18745	1.5857	1.35044	1.24089	0.214153	0	0.244849	0	0	1.62e-10	5.72e-10	-3.61038	down
Olr1504	31	41	17	37	48	5	2	0	3	0	2.15751	2.93076	1.25828	2.81932	2.70522	0.285498	0.066617	0	0.142183	0	5.78e-16	3.85e-15	-4.43231	down
Olr1505	33	42	41	32	58	4	3	5	4	2	0.55666	0.731031	0.755593	0.596644	0.791674	0.055345	0.029504	0.039009	0.050772	0.017102	1.33e-21	1.45e-20	-3.86857	down
Olr1509	19	13	12	18	18	4	0	4	0	0	0.352483	0.259938	0.245194	0.367686	0.278324	0.066758	0	0.036943	0	0	5.47e-09	1.65e-08	-3.69393	down
Olr1514	20	28	22	23	42	0	8	3	4	2	0.349351	0.519764	0.424933	0.441648	0.594713	0	0.085033	0.033623	0.054886	0.017262	2.29e-13	1.15e-12	-3.35085	down
Olr1516	25	24	19	29	23	3	5	5	2	0	0.343901	0.333567	0.281838	0.427303	0.248926	0.036002	0.033906	0.03225	0.017452	0	7.01e-13	3.32e-12	-3.39603	down
Olr1529	36	25	25	43	47	7	6	7	8	0	0.857421	0.613964	0.633999	1.10748	0.895807	0.150973	0.085444	0.081495	0.156985	0	1.5e-14	8.59e-14	-2.9926	down
Olr1533	31	26	16	28	19	3	0	3	2	2	2.16323	1.89226	1.18992	2.15328	1.03725	0.14551	0	0.106222	0.065717	0.068105	1.17e-12	5.42e-12	-3.94908	down
Olr1535	25	18	31	30	51	0	0	3	3	0	0.795162	0.577939	1.06183	1.03056	1.31388	0	0	0.037264	0.083901	0	3.51e-14	1.93e-13	-5.03592	down
Olr1536	76	68	35	54	121	4	5	6	0	15	2.02575	1.8568	1.00967	1.55869	2.58318	0.079604	0.079774	0.081659	0	0.265905	3.79e-22	4.32e-21	-3.87103	down
Olr1538	34	29	34	36	57	0	3	5	6	3	0.638967	0.558987	0.704424	0.738741	0.863553	0	0.025895	0.052469	0.101056	0.036992	1.75e-19	1.61e-18	-3.82935	down
Olr154	26	24	13	18	29	0	2	14	6	0	0.595707	0.54374	0.302327	0.444275	0.529229	0	0.022428	0.176733	0.107221	0	7.48e-07	1.95e-06	-2.73237	down
Olr1540	31	32	13	26	42	1	6	2	1	0	2.18364	2.31212	0.973859	2.02569	2.38748	0.03482	0.231427	0.070446	0.05578	0	3.59e-14	1.97e-13	-4.21384	down
Olr1549	38	19	27	20	36	5	7	7	3	4	0.537773	0.27562	0.416925	0.301522	0.410387	0.053076	0.053159	0.050371	0.025992	0.039463	3.82e-13	1.86e-12	-2.7884	down
Olr155	32	29	22	33	55	5	5	11	3	9	0.651744	0.618435	0.490969	0.739795	0.902923	0.077363	0.054639	0.123327	0.05099	0.119059	1.38e-14	7.92e-14	-2.72084	down
Olr1551	20	26	20	25	33	2	6	0	2	2	0.771374	1.0285	0.81494	1.03993	1.0088	0.052565	0.121303	0	0.050149	0.029804	1.77e-13	8.98e-13	-3.72604	down
Olr1563	21	16	21	13	25	0	6	8	0	0	0.381981	0.293582	0.412339	0.250382	0.361316	0	0.057486	0.072967	0	0	6.58e-09	1.97e-08	-3.23041	down
Olr1567	15	27	15	13	36	0	2	0	0	4	0.258556	0.505129	0.284495	0.251105	0.57275	0	0.015428	0	0	0.046206	1.47e-10	5.21e-10	-4.47021	down
Olr1568	24	24	17	25	29	6	4	6	4	10	0.199121	0.206028	0.146418	0.22338	0.187888	0.039314	0.018516	0.025045	0.029104	0.055484	6.83e-10	2.26e-09	-2.32801	down
Olr1576	37	31	30	28	41	0	6	8	5	0	0.947518	0.819086	0.836704	0.774848	0.842138	0	0.08045	0.109312	0.102077	0	2.97e-17	2.25e-16	-3.51935	down
Olr1579	47	38	32	44	64	0	7	9	5	8	0.820052	0.642671	0.612397	0.834973	0.897233	0	0.069298	0.082558	0.070774	0.094472	8.93e-22	9.85e-21	-3.31658	down
Olr1581	21	24	30	43	38	2	7	7	0	0	0.462194	0.529271	0.674279	0.992951	0.65915	0.033332	0.088109	0.082721	0	0	5.92e-14	3.17e-13	-3.7288	down
Olr1583	24	17	30	34	30	5	5	6	7	5	0.357776	0.262275	0.487408	0.559043	0.357504	0.059267	0.037752	0.04535	0.093227	0.04451	1.89e-11	7.5e-11	-2.62659	down
Olr1585	142	104	107	99	135	17	13	17	14	19	0.56177	0.421117	0.453755	0.42809	0.426669	0.06157	0.029519	0.036198	0.048847	0.050954	1.85e-51	9.05e-50	-3.22208	down
Olr1587	24	17	30	27	15	0	6	8	2	2	1.66966	1.16813	2.28462	2.0383	0.800158	0	0.232161	0.286922	0.081798	0.076353	6.87e-10	2.27e-09	-3.11765	down
Olr159	15	18	26	13	43	4	3	5	4	5	0.456206	0.554072	0.855561	0.424981	1.06676	0.093021	0.044803	0.073073	0.11317	0.088957	1.32e-09	4.22e-09	-2.76552	down
Olr1592	20	21	21	22	30	0	0	4	4	0	0.510346	0.570888	0.599539	0.628764	0.622	0	0	0.050784	0.092726	0	1.61e-12	7.31e-12	-4.19272	down
Olr1593	46	41	42	37	58	4	8	3	0	0	1.44423	1.32044	1.44119	1.27132	1.45784	0.104391	0.13456	0.043439	0	0	4.87e-23	5.94e-22	-4.27492	down
Olr1595	20	22	17	27	28	0	5	3	3	0	1.34383	1.57683	1.22609	2.01283	1.55632	0	0.177394	0.098874	0.13956	0	1.63e-12	7.41e-12	-3.75696	down
Olr1596	15	15	12	14	16	0	0	5	0	0	0.392805	0.404075	0.343915	0.426778	0.354726	0	0	0.065028	0	0	2.38e-08	6.81e-08	-4.26593	down
Olr1597	41	28	26	49	47	0	12	0	0	0	0.642014	0.453775	0.436588	0.85275	0.593658	0	0.111119	0	0	0	0.000235083	0.000509351	-4.57025	down
Olr1598	27	24	27	29	40	0	5	8	2	2	0.625399	0.568756	0.674769	0.742463	0.730934	0	0.06037	0.099948	0.035566	0.023056	1.42e-15	9.07e-15	-3.50332	down
Olr16	95	67	59	56	79	3	2	8	2	3	2.27778	1.63944	1.54085	1.46586	1.51191	0.057751	0.026756	0.103976	0.034607	0.043995	2.14e-33	4.88e-32	-4.67436	down
Olr1600	25	35	21	27	21	0	2	3	0	3	0.900267	1.33287	0.817757	1.09515	0.616906	0	0.029611	0.042758	0	0.072317	1.68e-13	8.55e-13	-4.41669	down
Olr1601	59	46	27	49	66	8	7	3	6	17	0.500427	0.399965	0.247836	0.454019	0.451818	0.062203	0.032494	0.013789	0.043999	0.100212	2.63e-15	1.62e-14	-2.88061	down
Olr1605	22	16	32	45	43	7	18	12	3	5	0.272246	0.187122	0.449056	0.631997	0.423526	0.073912	0.136384	0.076013	0.026116	0.039033	1.66e-08	4.8e-08	-2.23512	down
Olr1606	33	38	26	27	40	0	9	5	0	0	0.292739	0.342511	0.25016	0.264454	0.287608	0	0.047908	0.023554	0	0	5.05e-16	3.38e-15	-3.96786	down
Olr1607	34	46	31	42	29	4	12	0	5	0	0.386962	0.525969	0.382075	0.515595	0.376429	0.032235	0.077437	0	0.04224	0	1.26e-12	5.78e-12	-3.50306	down
Olr1608	44	63	46	42	84	3	0	7	3	4	0.634674	0.921123	0.704626	0.650999	0.965799	0.026859	0	0.051587	0.034377	0.034372	3.61e-26	5.44e-25	-4.38212	down
Olr161	22	34	14	20	29	7	6	4	2	4	0.869663	1.34555	0.585324	0.852501	0.900194	0.230392	0.1274	0.073301	0.066376	0.10106	1.42e-10	5.04e-10	-2.71946	down
Olr1611	26	28	21	18	38	4	5	5	0	5	0.413452	0.44632	0.356715	0.311433	0.483816	0.052598	0.038614	0.043736	0	0.046441	1.55e-13	7.93e-13	-3.14295	down
Olr1612	27	22	26	20	20	2	5	1	2	1	1.88063	1.5337	1.95346	1.47726	1.07466	0.128804	0.175017	0.014326	0.064461	0.043206	9.65e-13	4.5e-12	-3.76787	down
Olr1615	13	22	12	20	26	0	3	1	1	2	0.258296	0.443269	0.256839	0.430532	0.416751	0	0.036478	0.008343	0.011391	0.027665	1.88e-10	6.59e-10	-4.09643	down
Olr162	35	21	15	22	35	6	2	0	4	4	1.01368	0.620493	0.460562	0.684608	0.802386	0.156594	0.030989	0	0.103573	0.071816	1.38e-11	5.56e-11	-3.27642	down
Olr1625	13	17	14	14	25	2	0	2	3	0	0.637125	0.906341	0.774418	0.7551	1.03774	0.065625	0	0.048765	0.13542	0	1.32e-09	4.22e-09	-3.89644	down
Olr1626	23	13	24	20	31	0	0	9	0	6	0.528683	0.310786	0.59269	0.499255	0.570941	0	0	0.112723	0	0.085677	7.41e-09	2.21e-08	-3.29733	down
Olr1627	54	52	41	41	74	5	4	8	2	5	0.64149	0.635225	0.528517	0.53474	0.70124	0.050713	0.026157	0.047943	0.013108	0.037606	2.01e-27	3.27e-26	-3.80261	down
Olr1629	14	24	13	25	28	2	2	4	4	5	0.170326	0.414754	0.345177	0.653752	0.535719	0.023934	0.014061	0.026992	0.077495	0.039005	4.67e-10	1.57e-09	-2.95548	down
Olr1632	14	23	14	27	15	0	0	3	3	2	0.730011	1.24792	0.799772	1.55385	0.603184	0	0	0.083641	0.127333	0.061453	8.16e-10	2.67e-09	-3.92411	down
Olr1643	68	44	37	36	66	7	4	6	5	5	1.09226	0.720346	0.632976	0.631893	0.843196	0.091004	0.029039	0.050869	0.059583	0.050997	2.78e-24	3.68e-23	-3.54865	down
Olr1644	40	45	20	34	38	8	12	5	3	3	0.296266	0.347715	0.156495	0.27766	0.224856	0.049091	0.05418	0.017487	0.019602	0.013554	1.58e-14	8.97e-14	-2.88228	down
Olr1660	16	25	20	17	56	7	0	0	0	3	0.187172	0.308044	0.257115	0.220929	0.554644	0.070444	0	0	0	0.017602	5.94e-05	0.000135535	-3.87474	down
Olr1662	34	35	14	18	42	3	5	0	0	3	0.473546	0.498173	0.202475	0.267263	0.461819	0.033617	0.039156	0	0	0.027575	1.88e-13	9.56e-13	-4.0286	down
Olr1664	20	23	17	20	26	5	6	3	0	1	0.40677	0.476556	0.376669	0.451109	0.415383	0.093017	0.061976	0.029825	0	0.011289	2.32e-11	9.08e-11	-3.19582	down
Olr1671	29	28	26	23	42	0	4	0	8	3	0.559223	0.562237	0.540887	0.488652	0.658862	0	0.043834	0	0.129772	0.03573	7.03e-14	3.74e-13	-3.60592	down
Olr1675	30	33	14	22	22	4	4	3	4	3	0.948033	1.09542	0.484494	0.757308	0.556049	0.112434	0.061257	0.053939	0.102804	0.050542	8.43e-12	3.5e-11	-3.09978	down
Olr1686	25	37	25	35	58	0	3	3	7	3	0.482606	0.746359	0.502754	0.707149	0.882029	0	0.030358	0.027527	0.099832	0.038442	8.94e-17	6.45e-16	-3.81359	down
Olr1687	50	39	44	40	74	0	6	4	5	5	0.662583	0.524303	0.615329	0.558928	0.768105	0	0.042634	0.023736	0.047467	0.038975	4.24e-25	5.9e-24	-3.97374	down
Olr1688	34	58	40	34	41	5	10	9	7	4	0.322007	0.568843	0.408069	0.356367	0.313544	0.04339	0.056575	0.043609	0.053836	0.025912	7.09e-18	5.68e-17	-2.94723	down
Olr1691	39	44	40	53	68	0	9	6	7	8	0.463692	0.538807	0.509981	0.689419	0.643984	0	0.063344	0.039005	0.067991	0.059721	1.67e-22	1.95e-21	-3.38297	down
Olr1693	87	93	75	83	145	4	7	5	6	2	1.02618	1.13648	0.956668	1.07725	1.37763	0.034924	0.04711	0.030919	0.06442	0.011992	1.9e-44	7.08e-43	-4.67674	down
Olr1695	22	30	31	26	37	0	0	0	0	0	0.638379	0.925405	0.998169	0.837916	0.881183	0	0	0	0	0	9.42e-16	6.12e-15	-7.64492	down
Olr1696	44	65	44	71	82	2	5	11	0	2	1.31285	1.85752	1.41711	1.77829	1.86141	0.027673	0.108567	0.108878	0	0.034009	2.28e-26	3.48e-25	-4.34331	down
Olr1697	15	12	15	16	32	4	0	0	0	0	0.869992	0.690624	0.94658	1.0144	1.48078	0.161807	0	0	0	0	3.83e-09	1.17e-08	-4.79141	down
Olr17	36	36	32	31	40	0	2	0	0	3	0.548383	0.567395	0.529739	0.517671	0.504819	0	0.017956	0	0	0.025613	1.11e-15	7.14e-15	-5.49678	down
Olr1702	17	25	12	24	22	0	3	2	0	0	0.212968	0.330187	0.1708	0.341757	0.233577	0	0.01592	0.013389	0	0	1.49e-10	5.29e-10	-4.72675	down
Olr1710	17	24	21	22	23	0	5	4	0	0	0.891351	1.13079	1.06629	1.23077	0.950872	0	0.156343	0.094511	0	0	9.99e-12	4.11e-11	-3.99838	down
Olr1720	18	18	12	15	16	0	0	4	0	2	1.23907	1.26953	0.905771	1.09577	0.886824	0	0	0.139309	0	0.076755	2.98e-09	9.18e-09	-4.11358	down
Olr174	14	14	19	15	42	0	0	5	6	1	0.362506	0.358291	0.525156	0.428376	0.890215	0	0	0.065718	0.121792	0.011563	1.38e-08	4.02e-08	-3.4067	down
Olr175	42	36	12	33	43	0	4	4	0	0	1.82308	1.60661	0.555283	1.56424	1.50825	0	0.083485	0.080909	0	0	1.1e-14	6.39e-14	-4.76981	down
Olr179	37	18	17	12	22	0	0	0	0	4	1.58888	0.782126	0.796597	0.522641	0.740569	0	0	0	0	0.118094	6.21e-10	2.06e-09	-5.05818	down
Olr180	36	30	32	23	28	4	3	3	0	2	2.48544	2.13942	2.35768	1.75655	1.51338	0.218533	0.11578	0.099225	0	0.056954	4.19e-16	2.84e-15	-4.01313	down
Olr181	33	23	19	12	16	0	3	4	0	0	1.22813	0.863057	0.752052	0.470546	0.457029	0	0.061155	0.080848	0	0	1.65e-10	5.83e-10	-4.30782	down
Olr183	17	31	16	16	30	0	4	3	0	0	0.814714	1.54958	0.813379	0.834435	1.19764	0	0.100528	0.063813	0	0	1.73e-11	6.89e-11	-4.37111	down
Olr185	27	13	15	18	21	7	0	4	2	0	1.86251	0.908946	1.12988	1.34631	1.13584	0.425809	0	0.147279	0.079218	0	1.36e-08	3.96e-08	-3.17747	down
Olr1872	20	41	23	31	44	0	5	3	0	0	0.354418	0.766523	0.455155	0.605431	0.633733	0	0.046024	0.024083	0	0	5.32e-15	3.19e-14	-4.7137	down
Olr1875	25	14	23	19	36	0	0	0	4	0	0.505917	0.296548	0.495529	0.425881	0.593206	0	0	0	0.061935	0	5.32e-11	1.99e-10	-5.17941	down
Olr188	23	33	21	25	35	3	3	2	3	4	1.56182	2.36315	1.56991	1.8947	1.96282	0.154099	0.107913	0.043217	0.129727	0.167043	6.13e-15	3.66e-14	-3.53689	down
Olr190	48	42	23	33	42	4	14	8	2	3	0.834733	0.753296	0.42496	0.615184	0.576725	0.048943	0.138505	0.06798	0.023605	0.032183	4.66e-16	3.13e-15	-2.99478	down
Olr198	32	40	32	25	48	0	14	6	3	5	0.63106	0.790959	0.67743	0.531616	0.749089	0	0.153692	0.054957	0.042227	0.069316	4.02e-15	2.45e-14	-3.05198	down
Olr206	29	27	34	21	43	5	0	3	5	5	0.443213	0.418156	0.567177	0.355461	0.523263	0.057778	0	0.018987	0.056905	0.044376	7.85e-15	4.63e-14	-3.4076	down
Olr209	58	43	25	42	73	5	16	9	2	8	0.615931	0.471779	0.28858	0.489171	0.619799	0.039671	0.100451	0.049863	0.019325	0.057514	2.7e-18	2.26e-17	-2.95421	down
Olr213	18	31	28	21	35	0	0	3	0	0	0.342113	0.611877	0.589828	0.435064	0.546314	0	0	0.028785	0	0	3.14e-11	1.21e-10	-5.85389	down
Olr214	21	25	15	30	32	0	7	0	4	3	0.270528	0.337057	0.20357	0.433098	0.336302	0	0.050806	0	0.036259	0.020752	1.16e-11	4.71e-11	-3.48732	down
Olr219	28	45	29	31	34	3	0	4	3	4	0.513051	0.841507	0.569604	0.614801	0.49704	0.041642	0	0.031546	0.035022	0.047171	4.23e-17	3.15e-16	-3.93637	down
Olr224	44	30	22	28	31	5	4	5	3	4	1.37167	0.937483	0.718657	0.927523	0.766528	0.1398	0.064514	0.072973	0.057475	0.084916	9.17e-16	5.96e-15	-3.24122	down
Olr227	27	28	13	12	37	3	0	11	0	0	0.426248	0.455091	0.208445	0.190782	0.460867	0.032121	0	0.091807	0	0	3.47e-08	9.81e-08	-3.47731	down
Olr229	30	22	28	19	50	0	5	8	2	2	0.488349	0.377636	0.489732	0.330198	0.681407	0	0.046979	0.070788	0.023488	0.021046	2.25e-14	1.26e-13	-3.50584	down
Olr231	21	39	21	29	39	3	2	8	0	3	0.307421	0.723778	0.33243	0.486116	0.459895	0.027387	0.016055	0.057984	0	0.025355	1.46e-14	8.35e-14	-3.60843	down
Olr237	28	39	24	23	25	3	0	0	3	0	0.593538	0.862789	0.558455	0.533829	0.431681	0.05642	0	0	0.050333	0	1.64e-13	8.4e-13	-4.87426	down
Olr24	49	55	25	33	54	3	2	0	2	2	0.998854	1.11592	0.491578	0.747619	0.858177	0.032793	0.014043	0	0.058043	0.0243	8.97e-20	8.49e-19	-4.91763	down
Olr242	49	32	37	43	69	4	3	8	3	6	1.64359	1.11364	1.35117	1.58691	1.8739	0.102798	0.055232	0.134849	0.078045	0.138472	5.61e-23	6.82e-22	-3.60798	down
Olr246	31	27	22	19	34	0	0	2	4	2	2.15463	1.93595	1.61486	1.41896	1.87106	0	0	0.068826	0.234259	0.098025	2.93e-14	1.62e-13	-4.3925	down
Olr250	15	21	22	24	40	2	7	6	3	2	1.02119	1.44928	1.6051	1.83373	2.24304	0.084761	0.285748	0.198403	0.174768	0.086527	1.24e-11	5.04e-11	-2.97962	down
Olr252	17	23	32	15	22	0	5	2	1	2	1.11015	1.61397	2.35906	1.08236	1.15274	0	0.197157	0.066617	0.061231	0.077626	2.02e-11	7.98e-11	-3.85628	down
Olr257	16	28	12	15	26	0	3	0	4	0	1.12401	1.97713	0.876165	1.08659	1.4412	0	0.111352	0	0.192345	0	4.48e-10	1.51e-09	-4.12232	down
Olr259	28	19	15	13	23	3	3	3	2	1	1.94986	1.3657	1.11372	0.965444	1.28694	0.137078	0.095668	0.093625	0.064461	0.005982	6.45e-11	2.39e-10	-3.38174	down
Olr262	33	27	29	27	46	2	5	5	6	2	2.26347	1.86764	2.17999	1.97715	2.50142	0.079252	0.168673	0.185802	0.345409	0.0494	2.97e-17	2.25e-16	-3.36691	down
Olr264	27	15	14	38	33	0	3	3	0	0	0.656612	0.377326	0.35492	1.00153	0.642919	0	0.029494	0.035403	0	0	6.54e-12	2.75e-11	-4.81056	down
Olr268	44	34	38	27	49	1	3	7	4	6	3.07194	2.45223	2.83815	2.03768	2.73794	0.057703	0.106865	0.257962	0.253198	0.291878	5.03e-20	4.87e-19	-3.55155	down
Olr272	38	16	19	16	27	0	4	0	2	2	2.63604	1.10308	1.39242	1.16563	1.50573	0	0.132108	0	0.077023	0.069574	6.86e-12	2.88e-11	-4.2037	down
Olr276	14	30	19	16	14	3	3	2	2	4	0.975575	2.09857	1.37212	1.16101	0.7448	0.17352	0.126218	0.048679	0.087236	0.16532	3.29e-09	1.01e-08	-3.10645	down
Olr278	28	20	27	28	32	5	0	5	0	0	0.462294	0.337635	0.479708	0.497692	0.413078	0.072521	0	0.044238	0	0	4.43e-14	2.41e-13	-4.12911	down
Olr282	23	18	18	18	24	5	2	2	2	4	1.48803	1.22303	1.29119	1.25036	1.26721	0.24669	0.048144	0.066939	0.086287	0.186536	5.14e-11	1.93e-10	-3.08946	down
Olr285	26	17	18	22	35	4	3	5	0	5	1.15257	0.78279	0.854961	1.06642	1.2576	0.156137	0.068752	0.124854	0	0.151305	3.15e-12	1.37e-11	-3.14715	down
Olr30	20	22	15	16	17	1	0	2	1	5	1.42521	1.5672	1.10023	1.18131	0.922281	0.066115	0	0.06385	0.064861	0.202661	3.99e-10	1.36e-09	-3.67905	down
Olr302	42	37	40	45	70	0	3	16	5	7	0.41326	0.392281	0.427965	0.501639	0.574948	0	0.017889	0.085167	0.03756	0.048014	8.31e-19	7.26e-18	-3.2977	down
Olr307	64	74	70	71	100	3	13	10	4	6	0.783023	0.943934	0.928415	0.961774	0.988053	0.031147	0.095335	0.064598	0.035916	0.046389	7.3e-38	2.08e-36	-3.77298	down
Olr309	22	16	22	16	26	0	3	0	3	0	0.522825	0.373967	0.55963	0.420301	0.496028	0	0.035966	0	0.062761	0	3e-11	1.16e-10	-4.43993	down
Olr310	25	27	25	25	44	6	0	16	0	6	0.27973	0.303382	0.299084	0.305128	0.392572	0.055384	0	0.097499	0	0.041503	8.8e-09	2.61e-08	-2.77872	down
Olr312	30	19	24	13	35	5	8	8	0	0	0.739317	0.470537	0.625544	0.332722	0.687569	0.102858	0.105571	0.10274	0	0	6.25e-10	2.08e-09	-2.92288	down
Olr324	64	45	44	65	69	5	18	3	4	12	0.629925	0.457989	0.471516	0.698997	0.541097	0.036908	0.102043	0.01501	0.030313	0.077766	5.94e-21	6.2e-20	-3.13714	down
Olr331	36	29	32	34	42	6	3	9	4	3	0.925129	0.748515	0.949408	1.02046	1.03204	0.119412	0.037823	0.11865	0.08459	0.038732	6.91e-18	5.54e-17	-3.15513	down
Olr332	19	20	16	14	35	0	8	4	0	4	0.322087	0.349813	0.292825	0.261245	0.470208	0	0.073756	0.033886	0	0.040633	9.19e-10	2.99e-09	-3.08096	down
Olr334	27	23	23	32	45	3	2	4	5	3	0.465075	0.405151	0.438239	0.607734	0.628419	0.04364	0.016206	0.036717	0.066322	0.025577	1.18e-15	7.55e-15	-3.47523	down
Olr337	25	17	12	27	31	3	9	6	4	4	0.43533	0.30601	0.233484	0.516935	0.442744	0.046968	0.088233	0.050634	0.06038	0.047825	1.58e-09	5e-09	-2.47031	down
Olr338	58	29	33	25	40	5	8	0	5	4	1.47581	0.736641	0.897683	0.69314	0.805283	0.09889	0.118914	0	0.114189	0.062705	1.56e-15	9.84e-15	-3.39527	down
Olr34	77	79	63	55	111	55	73	90	44	54	2.42645	2.55846	2.15605	1.89737	2.80483	1.59175	1.38116	1.57135	1.2392	1.19783	5.16e-05	0.000118428	-0.641021	down
Olr341	30	36	15	30	34	0	2	2	3	2	2.11696	2.58523	1.11772	2.28435	1.93545	0	0.05833	0.049498	0.162243	0.093859	6.31e-15	3.76e-14	-4.36584	down
Olr343	26	39	28	17	39	0	2	0	4	0	0.621666	0.938202	0.703775	0.426012	0.73638	0	0.022645	0	0.06538	0	5.66e-14	3.04e-13	-4.97064	down
Olr344	32	24	22	17	31	3	8	2	6	8	2.25073	1.69402	1.62871	1.2664	1.70659	0.170797	0.317163	0.051119	0.323085	0.363895	1.17e-10	4.23e-10	-2.55143	down
Olr346	16	15	20	22	22	0	0	4	3	2	0.489268	0.471744	0.658251	0.727007	0.540549	0	0	0.06639	0.057557	0.038764	1.09e-10	3.92e-10	-3.77339	down
Olr367	18	25	17	14	18	0	2	2	0	0	0.653291	0.93689	0.659593	0.546697	0.517843	0	0.044775	0.029112	0	0	8.33e-10	2.72e-09	-4.92487	down
Olr371	62	33	56	34	55	2	2	9	7	9	4.04666	2.09299	3.75094	2.31782	2.99817	0.074248	0.056762	0.294911	0.349025	0.364337	1.38e-19	1.28e-18	-3.39723	down
Olr372	30	42	16	19	29	2	2	3	4	2	2.01036	2.96056	1.18583	1.39235	1.56073	0.063651	0.057621	0.103636	0.18858	0.048921	1.54e-13	7.9e-13	-3.73128	down
Olr373	33	43	26	19	46	7	6	3	0	2	1.2605	1.71462	1.09622	0.771278	1.42955	0.22024	0.117509	0.043369	0	0.042957	1.52e-15	9.65e-15	-3.56175	down
Olr374	45	30	36	34	91	3	6	8	5	3	0.739076	0.495465	0.62908	0.601029	1.20065	0.032369	0.052524	0.065197	0.068005	0.03257	5.82e-20	5.6e-19	-3.5641	down
Olr376	15	22	25	16	35	0	2	6	2	3	0.560753	0.837339	1.03411	0.623267	1.07028	0	0.04101	0.124641	0.056043	0.079556	1.14e-11	4.63e-11	-3.49355	down
Olr378	30	19	19	18	34	4	4	2	4	2	2.0369	1.30593	1.39675	1.35791	1.83621	0.213682	0.127712	0.053253	0.188332	0.0559	1.05e-12	4.88e-12	-3.23399	down
Olr379	39	46	31	27	46	0	7	0	0	0	1.44592	1.76244	1.247	1.11426	1.365	0	0.15834	0	0	0	6.3e-17	4.62e-16	-5.13908	down
Olr380	43	42	39	33	44	4	8	9	0	6	1.50926	1.50991	1.50443	1.2728	1.23577	0.10772	0.167856	0.175342	0	0.134002	1.66e-20	1.67e-19	-3.28613	down
Olr396	33	22	34	19	27	3	8	0	0	4	0.777367	0.546308	0.88214	0.495181	0.508399	0.051574	0.102457	0	0	0.065216	1.81e-12	8.17e-12	-3.55137	down
Olr397	16	12	24	24	19	2	0	3	3	3	0.316802	0.239494	0.53969	0.538661	0.317388	0.025692	0	0.024808	0.03825	0.035537	5.91e-10	1.97e-09	-3.47355	down
Olr402	70	84	49	58	86	3	4	14	7	7	0.891816	1.11039	0.679548	0.803825	0.883179	0.03448	0.030371	0.098074	0.074646	0.058153	3.89e-32	8.34e-31	-3.67332	down
Olr404	35	21	21	25	33	5	3	5	4	0	1.53735	0.940965	0.989438	1.18935	1.16052	0.173298	0.058058	0.111414	0.121284	0	4.45e-14	2.42e-13	-3.33877	down
Olr406	37	33	12	12	26	4	4	2	0	1	2.56421	2.35543	0.912778	0.922922	1.45089	0.235174	0.146688	0.040633	0	0.049877	4.67e-11	1.76e-10	-3.80032	down
Olr407	41	37	15	26	43	3	2	3	2	0	2.85099	2.64418	1.08254	1.93861	2.41973	0.147551	0.056738	0.086233	0.077087	0	6.25e-16	4.15e-15	-4.35921	down
Olr411	28	20	19	24	21	4	0	4	4	5	1.26514	0.932814	0.948771	1.21774	0.789613	0.13292	0	0.079918	0.14911	0.161173	4.08e-11	1.55e-10	-3.06081	down
Olr413	24	22	22	24	26	0	0	0	3	2	1.02397	0.961479	1.03926	1.14008	0.886166	0	0	0	0.106972	0.039559	2.78e-12	1.22e-11	-4.90868	down
Olr416	22	50	23	33	58	6	7	9	0	5	0.403109	0.958566	0.45092	0.666998	0.87071	0.100146	0.072069	0.086955	0	0.057116	1.87e-14	1.06e-13	-3.15868	down
Olr421	67	70	45	69	109	6	0	4	4	3	1.02386	1.10384	0.759928	1.17755	1.3464	0.071894	0	0.03299	0.045836	0.027057	1.21e-31	2.53e-30	-4.72852	down
Olr423	25	16	13	22	21	0	2	6	0	0	0.776117	0.493143	0.637828	0.754838	0.50839	0	0.031701	0.093864	0	0	2e-10	7.02e-10	-4.02432	down
Olr424	45	43	37	34	48	3	4	0	3	5	0.882851	0.874072	0.77967	0.733811	0.758194	0.047061	0.035913	0	0.047254	0.069487	6.3e-22	7.04e-21	-4.13395	down
Olr425	28	20	33	39	50	0	2	0	2	2	0.415469	0.29492	0.54124	0.683293	0.595529	0	0.016442	0	0.017435	0.013948	2.33e-15	1.45e-14	-5.17271	down
Olr427	27	39	27	22	44	8	4	11	6	4	0.707132	1.02615	0.745623	0.620911	0.920695	0.188679	0.05896	0.146972	0.131716	0.066217	2.36e-13	1.18e-12	-2.61494	down
Olr436	18	13	20	23	19	6	3	4	7	0	0.711335	0.517551	0.826877	0.978724	0.593068	0.18949	0.059374	0.071877	0.21648	0	1.6e-07	4.35e-07	-2.5515	down
Olr439	27	43	28	32	31	0	12	5	0	2	1.27122	2.12696	1.44229	1.66213	1.17223	0	0.324628	0.120172	0	0.063946	2.64e-13	1.31e-12	-3.54385	down
Olr448	39	36	28	19	38	0	9	0	2	3	2.661	2.5483	2.05919	1.42116	2.08337	0	0.341777	0	0.084461	0.104688	6.63e-15	3.94e-14	-3.88363	down
Olr454	26	20	22	17	30	0	3	0	3	2	1.27718	1.01655	1.1851	0.902467	1.1924	0	0.084136	0	0.120336	0.05052	7.92e-13	3.73e-12	-4.18917	down
Olr455	31	44	28	26	59	0	7	3	4	6	0.790418	1.13674	0.758005	0.712866	1.19588	0	0.094315	0.036975	0.08311	0.10408	1.13e-17	8.93e-17	-3.57418	down
Olr456	26	19	13	12	28	2	2	4	4	3	1.82891	1.40678	1.0045	0.938802	1.5768	0.097214	0.043742	0.152587	0.237766	0.138235	4.09e-10	1.39e-09	-3.03413	down
Olr458	33	32	17	21	41	0	4	0	5	0	0.835572	0.84266	0.447975	0.568725	0.8396	0	0.058446	0	0.105785	0	4.85e-14	2.62e-13	-4.32118	down
Olr459	52	67	44	34	65	5	7	6	0	4	3.7191	4.90772	3.37498	2.59939	3.7059	0.270189	0.269618	0.231653	0	0.152501	2.34e-25	3.31e-24	-3.94539	down
Olr462	23	34	21	38	60	5	8	7	0	0	0.532881	0.809662	0.511041	0.954323	1.10757	0.091632	0.105079	0.08322	0	0	3.17e-14	1.75e-13	-3.52339	down
Olr463	30	26	23	20	41	0	0	0	0	3	0.988698	0.865988	0.797744	0.697793	1.08888	0	0	0	0	0.048663	1.18e-11	4.78e-11	-5.88129	down
Olr465	19	17	13	17	30	1	3	2	0	2	1.3244	1.15472	0.924418	1.24696	1.6315	0.032646	0.089471	0.056943	0	0.049869	4.87e-11	1.83e-10	-3.94124	down
Olr466	81	85	46	74	104	4	6	11	9	2	5.74775	6.13943	3.49984	5.68237	5.87986	0.232327	0.246792	0.415378	0.519857	0.076932	6.05e-35	1.51e-33	-3.95975	down
Olr469	55	37	38	54	65	2	6	6	7	8	1.48499	1.11369	1.18201	1.72644	1.36631	0.035015	0.064124	0.062584	0.119682	0.162968	3.65e-24	4.81e-23	-3.45009	down
Olr473	20	12	15	17	21	0	7	0	1	0	1.38542	0.805726	1.08856	1.3086	1.1524	0	0.272018	0	0.061204	0	6.14e-09	1.84e-08	-3.80494	down
Olr479	24	28	21	14	34	0	4	0	0	1	1.63183	1.96679	1.58986	1.03135	1.86586	0	0.129715	0	0	0.015953	5.36e-12	2.27e-11	-4.96036	down
Olr482	27	18	15	19	27	0	0	0	2	4	1.87419	1.24552	1.07719	1.41457	1.48997	0	0	0	0.064257	0.196794	2.16e-11	8.5e-11	-4.46646	down
Olr484	13	17	15	14	17	0	0	1	0	0	0.473205	0.643658	0.583925	0.547929	0.484528	0	0	0.016045	0	0	3.56e-10	1.22e-09	-6.13046	down
Olr49	45	18	22	29	32	11	6	7	3	9	0.863776	0.290403	0.528933	0.495249	0.505834	0.178766	0.05153	0.062115	0.035636	0.127044	7.13e-10	2.35e-09	-2.35273	down
Olr491	23	13	16	17	23	0	6	2	2	0	0.915482	0.545992	0.681533	0.769341	0.734608	0	0.130543	0.031859	0.060998	0	3.66e-10	1.25e-09	-3.58475	down
Olr495	27	20	30	20	36	4	1	0	3	3	1.89448	1.4289	2.27507	1.5201	2.00104	0.196308	0.014259	0	0.128107	0.099407	5.07e-14	2.74e-13	-3.91301	down
Olr496	56	30	30	37	65	0	14	5	0	0	1.77852	0.960323	1.00647	1.27642	1.65007	0	0.260365	0.080421	0	0	9.71e-06	2.35e-05	-4.07552	down
[truncated: 1,174 more rows]

## Sheet: CGC
#ID	C-CGC-Rep1_Count	C-CGC-Rep2_Count	C-CGC-Rep3_Count	C-CGC-Rep4_Count	C-CGC-Rep5_Count	P-CGC-Rep1_Count	P-CGC-Rep2_Count	P-CGC-Rep3_Count	P-CGC-Rep4_Count	P-CGC-Rep5_Count	C-CGC-Rep1_FPKM	C-CGC-Rep2_FPKM	C-CGC-Rep3_FPKM	C-CGC-Rep4_FPKM	C-CGC-Rep5_FPKM	P-CGC-Rep1_FPKM	P-CGC-Rep2_FPKM	P-CGC-Rep3_FPKM	P-CGC-Rep4_FPKM	P-CGC-Rep5_FPKM	Pvalue	FDR	log2FC	regulated
1110038F14Rik	126	75	120	89	104	62	49	49	51	57	4.2889	3.39763	5.46235	4.18672	4.46153	2.97	2.54169	2.76861	2.94103	3.84866	0.000142978	0.000565267	-0.644808	down
1700028K03Rik	67	58	57	43	45	87	78	62	59	50	0.90946	1.05497	1.04587	0.807293	0.770424	1.69198	1.64297	1.42505	1.37706	1.36071	0.000631818	0.00214912	0.586252	up
AABR07000222.1	209	147	138	163	175	110	97	93	83	66	15.0804	14.1722	13.364	16.2652	15.9532	11.3018	10.7156	11.3154	10.2312	9.5223	2.22e-07	1.42e-06	-0.604662	down
AABR07002209.1	15	5	6	5	7	16	17	14	13	11	0.153829	0.039464	0.049618	0.040747	0.057897	0.15954	0.173767	0.162553	0.14917	0.144763	0.00166677	0.00509923	1.21274	up
AABR07007068.1	38	39	25	33	41	45	49	47	43	45	0.711771	0.98433	0.606601	0.854829	0.962312	1.2101	1.41308	1.49716	1.38238	1.71976	0.000942494	0.0030706	0.673245	up
AABR07016779.1	156	184	158	142	108	110	105	76	66	59	19.6904	30.9061	26.7759	24.8681	17.1122	19.7099	20.4032	16.1363	14.3216	14.8256	0.000634567	0.00215701	-0.613496	down
AABR07017250.1	79	77	58	56	69	111	94	95	55	72	6.0179	7.88618	5.98246	5.91252	6.63439	12.1143	11.0331	12.266	7.22172	11.1244	0.000196805	0.000752959	0.605402	up
AABR07021384.1	70	4	44	48	62	99	98	86	80	59	6.01035	0.451876	5.08239	5.66291	6.63818	12.0686	12.9203	12.3835	11.8291	10.1933	0.00992164	0.024722	1.21788	up
AABR07024500.1	33	8	19	17	19	25	24	22	17	28	4.9079	1.51826	3.70832	3.35272	3.49747	5.12901	5.32591	5.37586	4.31962	8.18224	0.0426582	0.086436	0.59819	up
AABR07026311.1	347	183	314	302	362	148	148	143	104	96	14.175	9.93983	17.2593	17.1009	18.6439	8.60025	9.3198	9.82834	7.26065	7.88589	7.25e-13	9.25e-12	-0.956453	down
AABR07026797.1	34	21	20	24	30	35	28	34	32	30	3.49436	2.93062	2.69322	3.3905	3.92514	5.14942	4.5231	5.96686	5.67894	6.26284	0.00903926	0.0227645	0.607234	up
AABR07032392.1	98	87	78	86	66	47	52	39	39	37	4.22313	5.01508	4.55154	5.16132	3.57375	2.84069	3.44435	2.80189	2.87952	3.21132	0.000124895	0.00050048	-0.683302	down
AABR07033045.1	264	89	163	166	235	278	276	242	197	203	12.6051	5.65421	10.4625	10.9624	14.1203	18.895	20.3046	19.465	16.1026	19.5199	5.75e-07	3.44e-06	0.696246	up
AABR07034639.1	50	26	49	45	42	25	30	32	10	10	4.19152	2.90978	5.51876	5.19135	4.36272	2.90778	3.75647	4.50182	1.38719	1.64594	0.0088152	0.0222972	-0.729582	down
AABR07037203.1	126	100	75	107	131	63	42	38	30	35	3.29225	3.48164	2.63405	3.88293	4.29474	2.32752	1.66868	1.65716	1.32442	1.81433	1.4e-10	1.37e-09	-1.09365	down
AABR07039210.2	252	166	204	227	309	408	374	356	352	281	2.41295	2.12111	2.63123	3.01709	3.73138	5.56838	5.52204	5.74383	5.78262	5.4245	4.95e-18	1.1e-16	0.905382	up
AABR07040412.1	41	28	19	28	30	78	51	41	35	54	0.477193	0.406166	0.266366	0.416963	0.402681	1.23883	0.877301	0.749527	0.682137	1.20943	4.63e-07	2.81e-06	1.11688	up
AABR07045321.1	11	7	15	12	9	18	21	16	16	11	0.518154	0.402023	0.909333	0.747914	0.520894	1.17216	1.49681	1.28474	1.24049	0.99638	0.0114317	0.027921	0.869849	up
AABR07048271.1	46	16	32	32	43	65	66	52	48	47	3.78308	1.7005	3.55382	3.69634	4.47112	7.69115	8.38486	7.17958	6.7564	7.75243	2.79e-07	1.75e-06	1.01568	up
AABR07048653.1	60	144	68	62	66	49	48	47	37	38	2.67601	8.57305	4.11362	3.80163	3.71936	3.0778	3.27118	3.49642	2.79067	3.36889	0.0167577	0.0386798	-0.639193	down
AABR07052523.1	802	618	490	455	492	335	351	256	239	220	24.9663	25.6022	20.5362	19.6125	19.2879	14.8156	16.8044	13.3552	12.7354	13.7557	7.3e-12	8.26e-11	-0.749593	down
AABR07054000.1	175	109	130	94	164	198	213	151	138	147	5.26981	4.02462	5.23787	3.79601	5.9068	7.65514	8.81286	6.59648	6.31707	7.9265	1.01e-07	6.81e-07	0.624597	up
AABR07054189.1	6580	4903	4570	4399	4314	2499	2611	1969	2348	2037	306.939	304.548	286.982	284.371	253.414	165.824	187.44	154.489	187.84	191.44	2.11e-20	6.36e-19	-0.820417	down
AABR07056686.1	134	103	120	126	118	66	66	67	45	56	12.4553	12.6979	15.0887	16.2405	13.8218	8.65045	9.40338	10.4336	7.06414	10.442	1.26e-06	7.14e-06	-0.724166	down
AABR07058615.1	40	14	17	21	47	29	55	50	26	35	1.40679	0.618403	0.788447	1.00058	2.04277	1.40547	2.94191	2.95358	1.53029	2.47183	0.00358642	0.0101396	0.82049	up
AABR07060778.1	1062	1038	885	876	906	665	616	503	441	425	72.3863	94.233	81.2112	82.7292	77.7231	64.4644	64.6153	57.6353	51.4736	58.2739	1.65e-10	1.6e-09	-0.58829	down
AABR07063082.1	28	31	25	26	24	11	21	16	12	9	0.734081	1.10062	0.881086	0.928307	0.803599	0.392291	0.861957	0.681806	0.533663	0.44753	0.0199531	0.044902	-0.692953	down
AABR07063703.1	17	3	12	9	12	22	14	13	14	12	0.748628	0.122276	0.710893	0.558915	0.643451	1.41107	0.967998	0.99286	1.0962	1.05795	0.027239	0.0586208	0.803619	up
AABR07064305.1	115	66	86	86	90	51	59	42	38	38	4.13287	3.14929	4.15015	4.28742	4.06069	2.58718	3.26275	2.52271	2.32115	2.72183	2.83e-05	0.00012798	-0.672666	down
AABR07072207.1	192	159	111	148	170	230	203	201	211	149	17.6138	19.4625	13.7142	18.8353	19.7103	30.0888	28.7615	31.1022	33.2444	27.5442	2.75e-08	2e-07	0.640993	up
Abca1	137	91	109	102	152	195	210	167	123	153	0.748717	0.665897	0.79319	0.776573	1.04086	1.52014	1.77741	1.53709	1.15578	1.69414	2e-11	2.15e-10	0.807414	up
Abcb9	449	268	284	266	390	200	156	169	160	123	5.51428	4.38406	4.67964	4.52007	6.03411	3.4802	2.93253	3.47729	3.35997	3.02621	3.24e-13	4.32e-12	-0.735273	down
Abcc2	61	39	48	46	55	83	78	64	46	63	0.465215	0.390185	0.489434	0.481711	0.531758	0.90261	0.920555	0.816094	0.60203	0.968855	2.42e-05	0.000110752	0.708087	up
Abcc9	141	72	112	87	111	131	161	127	123	117	0.868447	0.58559	0.931968	0.743993	0.862479	1.15137	1.53359	1.31406	1.30296	1.45061	1.66e-06	9.24e-06	0.631871	up
Abcg2	167	138	94	117	128	95	77	80	51	51	3.1142	3.4172	2.34154	3.0055	2.98904	2.51666	2.18607	2.49166	1.62186	1.91749	8.2e-05	0.000339149	-0.585887	down
Abhd11	296	172	199	165	244	128	126	146	76	92	10.2946	7.95787	9.3149	7.94138	10.699	6.3226	6.73953	8.44363	4.51217	6.47011	1.93e-06	1.07e-05	-0.624615	down
Abhd16a	1028	735	658	699	808	434	348	301	345	325	21.3292	20.2512	18.3565	20.0735	21.0776	12.769	11.0895	10.4746	12.239	13.534	1.51e-26	8.48e-25	-0.868308	down
Abhd2	204	174	214	192	202	299	293	242	293	207	3.33439	3.78815	4.68076	4.33847	4.15913	6.92492	7.37855	6.61797	8.18166	6.80609	9.94e-10	8.77e-09	0.710727	up
Abhd8	3672	2194	2502	2401	2753	1435	1081	1381	1163	1040	75.2346	59.8624	68.9949	68.2014	71.0433	41.8393	30.4937	42.5783	36.5617	38.417	8.43e-22	2.89e-20	-0.841295	down
Abtb1	373	249	303	265	397	167	155	133	126	107	6.15376	5.78538	7.9817	6.46043	9.84059	4.21296	3.87337	3.554	4.18214	3.54975	2.36e-19	6.29e-18	-0.9191	down
AC094212.1	617	552	356	435	410	251	285	221	231	206	14.4152	17.1952	11.2053	14.0864	12.0742	8.33449	10.2317	8.65973	9.23873	9.70199	6.15e-09	4.91e-08	-0.704743	down
AC098459.1	166	139	110	112	135	71	71	46	56	58	6.73734	7.52029	5.99712	6.29068	6.90513	4.09451	4.39903	3.13875	3.89136	4.71092	4.09e-09	3.35e-08	-0.846508	down
AC098622.1	28	7	14	18	14	27	24	24	14	13	1.92563	0.652812	1.31485	1.73841	1.24299	2.62172	2.5994	2.82266	1.60644	1.80001	0.0451231	0.0906376	0.626747	up
AC105531.1	429	317	284	339	285	428	484	388	369	368	3.57576	3.95883	3.01402	4.45661	3.55392	5.98233	6.4013	6.01742	6.03737	7.28833	8.38e-10	7.49e-09	0.588025	up
AC119015.1	77	49	61	58	56	42	25	35	25	29	2.3931	2.03432	2.53845	2.51551	2.18083	1.86615	1.16397	1.83135	1.334	1.8227	0.000971082	0.00315691	-0.660775	down
AC125757.1	111	103	66	84	102	157	97	149	123	65	1.21455	1.50084	0.960581	1.27229	1.40061	2.43442	1.62082	2.73321	2.29342	1.42726	0.000580454	0.00199105	0.623219	up
AC128848.1	75	45	68	94	75	52	30	45	16	28	7.78343	6.1214	9.46222	13.4532	9.73366	7.59556	4.7588	7.79141	2.68181	5.79336	0.000932587	0.00304227	-0.799634	down
AC135409.1	72	25	69	55	69	42	12	38	18	22	11.3365	5.13022	14.7341	12.0822	13.7346	9.31734	2.70785	10.1804	4.73477	6.97981	0.00461249	0.0127135	-0.838463	down
AC136588.2	36	18	23	24	26	12	13	6	8	11	1.11355	0.734676	0.959291	1.01211	0.997074	0.518249	0.615065	0.287435	0.411445	0.682353	0.000894229	0.00293175	-1.04971	down
Acaa1a	511	326	366	313	377	231	184	207	189	164	13.0689	10.8954	12.5094	10.8946	12.1051	8.25941	7.16475	8.70459	8.23012	8.36022	1.5e-11	1.64e-10	-0.660496	down
Acaa1b	48	39	31	50	61	17	17	11	3	12	1.21777	1.32045	1.06612	1.75225	1.96044	0.586258	0.66063	0.429556	0.116601	0.6136	1.13e-08	8.72e-08	-1.66094	down
Acads	204	120	133	118	151	87	89	79	59	60	4.34045	3.38083	3.76279	3.4707	4.07408	2.61006	2.90408	2.80647	2.15157	2.55436	2.44e-07	1.55e-06	-0.664835	down
Acadvl	579	446	350	371	480	296	279	210	175	217	9.77487	10.0224	7.94329	8.66832	10.1912	7.11001	7.24959	5.95682	5.04646	7.36892	2.43e-11	2.58e-10	-0.633684	down
Acbd3	75	67	72	65	69	130	117	90	59	55	1.23611	1.47158	1.60796	1.49634	1.43066	3.07303	2.993	2.49557	1.66521	1.82058	0.000290884	0.00107282	0.619704	up
Aco2	6127	4231	4156	3959	4910	2959	2905	2439	2268	2126	71.5867	64.5752	68.4663	63.2739	72.9473	64.5433	50.2174	62.7318	59.4313	49.0572	2.28e-41	4.64e-39	-0.590683	down
Actb	117576	90270	75482	71657	78539	49297	48205	39186	41987	37611	2509.25	2561.35	2165.58	2116.45	2110.32	1494.05	1581.01	1404.4	1534.49	1614.91	3.31e-18	7.56e-17	-0.711584	down
Acvr2a	104	82	57	83	97	131	112	107	95	87	1.84025	1.89526	1.3342	2.01754	2.16188	3.28751	3.04184	3.15517	2.84925	3.11069	4e-06	2.1e-05	0.619694	up
Adam10	348	190	218	209	281	402	412	375	323	272	3.73416	2.7068	3.1379	3.09567	3.79347	6.13845	6.80376	6.75271	5.93046	5.86574	1.96e-21	6.48e-20	0.815	up
Adam12	17	10	16	22	27	35	24	28	20	11	0.084613	0.062365	0.106785	0.152888	0.167744	0.250153	0.183116	0.234493	0.172989	0.104557	0.0393045	0.0803231	0.625472	up
Adam15	501	298	319	291	364	230	218	166	146	147	7.06324	5.72428	6.02834	5.64661	6.47613	4.55776	4.68433	3.89661	3.49058	4.13168	2.05e-13	2.78e-12	-0.677668	down
Adam21	39	13	16	13	28	23	44	14	19	34	0.525091	0.233238	0.28912	0.238944	0.478012	0.439447	0.921641	0.305806	0.423154	0.922925	0.0493448	0.097594	0.635726	up
Adamts10	172	139	84	90	103	64	64	31	52	51	1.85928	1.84719	1.158	1.37826	1.3636	0.939438	1.13037	0.62869	1.03719	1.02517	5.11e-06	2.63e-05	-0.873396	down
Adamts13	138	129	95	135	121	79	53	50	62	46	0.981706	1.2206	0.913705	1.33304	1.08911	0.798328	0.579882	0.592449	0.758205	0.657282	4.47e-07	2.72e-06	-0.816696	down
Adamts4	49	34	37	43	52	51	55	55	50	52	0.525777	0.488409	0.541818	0.648083	0.709179	0.788812	0.917028	0.998524	0.917206	1.12907	0.00145735	0.00452101	0.590189	up
Adora2a	45	29	39	24	46	25	22	17	14	11	0.725459	0.610319	0.844237	0.543564	0.934458	0.563862	0.537901	0.460404	0.378478	0.359018	0.00307291	0.00880356	-0.761663	down
Adra1a	77	66	68	82	71	134	124	85	99	76	1.11829	1.27377	1.31599	1.65368	1.29828	2.77418	2.76738	2.07318	2.46291	2.23034	1.48e-07	9.67e-07	0.775526	up
Adrb2	38	14	17	17	26	7	7	11	9	12	1.02912	0.50435	0.591543	0.616288	0.876327	0.261193	0.286298	0.471778	0.375899	0.627748	0.00784843	0.0201842	-0.937339	down
Adssl1	65	64	50	43	65	50	37	21	24	24	1.36279	1.95686	1.41919	1.24179	1.71993	1.48885	1.18497	0.717128	0.86012	1.01767	0.00386888	0.0108486	-0.616269	down
Aff1	23	22	26	19	24	19	31	23	43	26	0.16289	0.191656	0.249662	0.172675	0.210645	0.183445	0.338	0.284508	0.515209	0.357597	0.0315101	0.066459	0.619317	up
Aff2	64	56	57	66	70	124	113	113	111	78	0.457178	0.53734	0.547063	0.653	0.629522	1.27591	1.25946	1.36919	1.37851	1.1306	5.87e-13	7.6e-12	1.06463	up
Aff3	239	159	215	186	220	386	321	319	272	244	2.2998	2.00352	2.7961	2.4425	2.63026	5.21518	4.68384	5.26127	4.52789	4.66149	3.88e-20	1.13e-18	0.879066	up
Ago2	268	131	164	237	195	326	272	299	267	238	3.73332	2.40765	3.053	4.57098	3.45322	7.09524	6.44367	7.42033	6.42204	6.89157	1e-10	1e-09	0.796599	up
Agps	42	33	23	38	54	55	41	37	56	43	0.499663	0.52337	0.577221	0.620229	0.806801	0.940001	0.746396	0.74424	1.13836	1.02646	0.00659843	0.0173853	0.594648	up
Ak2	135	55	97	85	132	61	49	68	36	39	3.09984	1.65885	3.0401	2.74	3.8585	1.97497	1.73019	2.62898	1.43927	1.77655	0.000315239	0.00115248	-0.689129	down
Akap6	1272	974	943	968	1056	1713	1740	1250	1274	1030	6.11388	8.46618	7.7632	6.87549	8.30658	11.5831	13.132	9.87178	10.6077	9.90443	5.27e-27	3.1e-25	0.696987	up
Akip1	73	56	70	80	63	48	30	39	33	33	1.76406	1.88227	2.28923	2.69105	1.95811	1.65467	1.16401	1.61601	1.45532	1.60139	0.00153121	0.0047258	-0.626733	down
Akr1a1	15211	11485	10170	10038	11586	7143	6914	5443	5590	5262	404.636	415.126	364.047	370.131	387.616	270.717	283.944	242.502	253.32	280.787	3.73e-28	2.42e-26	-0.659051	down
Akr7a2	305	215	190	238	247	162	122	122	144	82	9.72011	9.14979	8.14075	10.5346	9.92242	7.33167	6.00029	6.55818	7.8633	5.26083	1.62e-07	1.05e-06	-0.631838	down
Akt1s1	465	302	297	325	421	229	188	152	169	153	6.42168	5.59672	5.53895	6.18819	7.40156	4.47398	3.97122	3.56663	3.98568	4.35482	2.63e-16	4.86e-15	-0.729566	down
Akt3	915	652	591	695	795	1110	1159	1000	952	836	8.11088	7.71388	7.06604	8.50021	8.83876	13.9564	15.7754	14.858	14.4283	14.9355	1.67e-39	2.73e-37	0.763159	up
Aldh3b1	2536	1518	1755	1771	2163	1070	858	966	696	867	51.3352	40.9102	47.8216	49.6454	55.1386	30.775	26.7299	32.8403	24.1541	35.3366	2.09e-22	7.79e-21	-0.824196	down
Aldh3b2	289	213	166	173	231	152	123	112	87	106	4.92833	4.83225	3.8102	4.08243	4.96606	3.68797	3.23637	3.19493	2.54411	3.64	3.39e-07	2.1e-06	-0.595315	down
Aldoa	60625	40091	31915	28976	39563	17774	13154	20044	15532	13165	1804.15	1643.29	1322.15	1235.64	1530.58	777.949	615.289	1016.28	819.857	816.347	1.19e-08	9.17e-08	-1.01164	down
Alg1	220	169	124	131	136	96	75	89	83	69	5.06675	5.15569	3.82772	4.15705	3.91902	3.11408	2.65474	3.4225	3.27145	3.17353	2.29e-05	0.000105023	-0.623823	down
Alg10	11	13	20	20	18	45	23	39	22	24	0.182198	0.288131	0.447472	0.462236	0.371495	1.08001	0.601703	1.10949	0.64187	0.816521	0.000122521	0.00049175	1.15551	up
Alox15	29	23	26	21	25	25	43	30	27	36	0.48047	0.517998	0.580715	0.477674	0.526024	0.602807	1.10345	0.844347	0.787921	1.23123	0.00657751	0.0173423	0.671111	up
Amdhd2	490	336	346	283	310	147	134	123	161	134	14.1037	12.8395	13.2724	10.9067	10.959	6.03937	5.82123	5.8143	7.90693	7.88849	3.42e-15	5.59e-14	-1.03054	down
Amot	104	69	89	105	113	137	175	124	136	123	0.691997	0.606661	0.796815	0.967442	0.939449	1.28822	1.79171	1.38326	1.54313	1.63649	1.47e-09	1.27e-08	0.822372	up
Ankdd1b	42	53	37	37	26	17	12	8	13	17	0.887402	1.49344	1.06431	1.08795	0.681352	0.51368	0.363641	0.282256	0.473933	0.727461	3.63e-05	0.000160718	-1.27456	down
Ankrd16	68	37	25	49	46	19	24	18	22	24	2.20501	1.57091	1.05572	2.18508	1.87893	0.854425	1.18097	0.973076	1.17614	1.5141	0.00236126	0.00696897	-0.752914	down
Ankrd24	362	349	272	323	338	203	210	151	143	147	3.94185	5.0611	3.98719	4.87523	4.62835	3.14524	3.51949	2.75372	2.66616	3.22762	1.81e-10	1.75e-09	-0.675503	down
Ankrd34c	54	33	55	32	48	64	60	62	75	57	0.485117	0.393847	0.66702	0.397642	0.543037	0.82844	0.842944	0.939363	1.17503	1.04534	2.98e-05	0.000134021	0.821614	up
Antkmt	864	464	749	650	803	331	248	279	208	222	39.3944	27.9586	45.809	40.9097	46.0144	21.322	17.3671	21.1986	16.2201	20.3281	3.99e-25	1.98e-23	-1.16481	down
Antxr1	41	29	23	27	28	57	48	32	34	34	0.491166	0.462795	0.367099	0.44022	0.419791	0.980075	0.899255	0.648113	0.693468	0.83179	0.000414416	0.00146974	0.751756	up
Ap2m1	32085	23740	20046	19176	23753	12554	12232	10708	10248	9251	634.372	625.438	534.648	525.436	591.575	353.315	376.359	356.414	347.631	368.699	3.06e-35	3.6e-33	-0.816529	down
Ap2s1	2935	1791	2534	2179	2661	1527	1219	1277	1008	942	151.429	122.665	175.883	155.608	171.869	111.839	96.4774	110.643	88.8956	97.1548	1.74e-18	4.13e-17	-0.737005	down
Ap5m1	114	62	73	71	83	112	136	123	132	97	1.63334	1.17686	1.41019	1.40147	1.50366	2.2899	3.0059	2.95794	3.25265	2.80036	6.24e-10	5.66e-09	0.880603	up
Apba1	481	367	371	322	479	574	594	473	424	431	5.34827	5.41399	5.51102	4.94318	6.64745	9.06781	10.0763	8.77212	8.06843	9.64894	1.84e-15	3.1e-14	0.591454	up
Apba3	101	53	63	71	102	40	38	48	36	32	1.98821	1.38559	1.66734	1.91151	2.51179	1.11372	1.14702	1.57062	1.20391	1.23068	0.000130959	0.000521586	-0.700143	down
Apbb2	740	582	335	553	653	747	874	708	621	576	5.66214	5.81025	5.80468	7.9125	6.35458	10.9044	14.0007	12.5199	8.22552	8.69361	4.05e-08	2.87e-07	0.595709	up
Apc	4151	2847	3068	3204	3772	5263	5141	3894	4274	3528	17.9107	16.3581	17.8202	19.1582	20.4916	32.3023	34.1433	28.2646	31.6229	30.6725	1.07e-38	1.62e-36	0.659015	up
Apoe	88686	64862	63494	62593	62599	31551	29699	28465	23443	24053	2465.45	2432.33	2372.18	2404.7	2191.64	1271.93	1320.86	1398.42	1207.44	1376.67	5.96e-52	2.64e-49	-1.03277	down
Appl1	571	508	480	499	578	729	740	603	636	561	7.52962	8.90879	8.50114	9.10816	9.57641	13.6673	15.0139	13.3634	14.3819	14.8956	1.49e-14	2.29e-13	0.590917	up
Aprt	654	390	539	494	619	321	245	337	243	244	33.0208	26.2028	36.6354	34.5515	39.3938	23.0345	18.9983	28.5678	20.9909	24.8112	5.19e-09	4.18e-08	-0.655657	down
Arc	443	300	334	336	384	218	167	145	141	119	5.66316	5.10665	5.747	5.94205	6.18387	3.95802	3.27193	3.11097	3.07906	3.04852	1.12e-22	4.29e-21	-0.905943	down
Arf1	12454	9081	8292	8030	9870	6063	5716	4890	4782	4390	279.576	271.464	250.606	249.812	279.001	193.571	197.503	184.616	184.102	198.587	9.68e-31	7.96e-29	-0.593687	down
Arhgap22	79	34	69	55	47	41	27	30	25	18	1.15115	0.667	1.35223	1.09353	0.867733	0.844225	0.590833	0.736158	0.620981	0.527676	0.0015963	0.00490456	-0.7321	down
Arhgap26	299	218	155	253	262	360	422	254	254	298	2.58032	2.34256	1.64486	2.69765	2.61298	3.98191	5.13289	3.38457	3.46295	4.60589	1.91e-09	1.63e-08	0.706928	up
Arhgap31	46	33	27	26	37	63	58	57	32	26	0.400562	0.37503	0.312767	0.312857	0.39569	0.794756	0.774487	0.821009	0.477691	0.449441	0.00044704	0.00157358	0.755845	up
Arhgap32	2319	1525	1945	1956	2184	3158	3139	2651	2784	2232	13.9248	12.2236	15.7461	16.3104	16.5341	27.004	29.1917	26.8345	28.9973	26.9945	5.26e-29	3.69e-27	0.777249	up
Arhgap5	1630	1184	1272	1413	1485	2215	2175	1923	1819	1579	11.1361	10.7744	11.6997	13.3813	12.7801	21.5276	22.8761	22.105	21.3209	21.7405	6.34e-40	1.12e-37	0.758194	up
Arhgap6	69	40	47	57	68	92	72	77	65	52	0.688771	0.495518	0.653543	0.766443	0.819214	1.27357	1.06757	1.25664	1.21343	0.997361	8.36e-05	0.000345018	0.638148	up
Arhgdia	4973	3450	3363	3316	3550	2419	2029	2002	1597	1561	116.316	108.187	104.892	108.444	103.835	78.8522	73.8347	78.908	64.7484	70.87	2.54e-24	1.15e-22	-0.673431	down
Arhgdig	1623	1249	1082	1098	1165	733	701	591	554	468	63.2802	64.8342	56.7568	59.3359	57.1934	40.6459	42.072	38.7086	37.0386	36.7157	5.92e-24	2.59e-22	-0.749756	down
Arhgef1	187	95	135	127	130	104	69	67	58	47	2.36658	1.51532	2.14791	2.09809	1.97637	1.75868	1.26775	1.3215	1.18774	1.10532	5.88e-06	2.99e-05	-0.685058	down
Arhgef10l	150	104	125	117	112	61	68	60	52	45	1.31919	1.21588	1.47908	1.41649	1.24544	0.765877	0.920546	0.875889	0.781789	0.791369	3.16e-08	2.28e-07	-0.807345	down
Arhgef12	340	221	241	241	306	492	500	366	357	290	2.43709	2.12124	2.33412	2.39408	2.77534	5.02914	5.55565	4.45032	4.41715	4.21119	1.89e-26	1.05e-24	0.852641	up
Arhgef33	89	57	48	66	77	35	37	32	35	31	0.863338	0.876934	0.630612	1.00367	0.947123	0.484234	0.552515	0.611645	0.584714	0.591066	0.000192667	0.000738817	-0.686307	down
Arid5b	424	307	309	335	422	541	573	441	381	341	4.42182	4.22347	4.27736	4.78776	5.48544	7.99313	9.16948	7.70816	6.75164	7.07824	2.05e-16	3.85e-15	0.620068	up
Arl4d	167	101	140	106	144	79	79	75	50	52	2.52603	1.9272	2.89381	2.11224	2.59774	1.59718	1.89064	1.80124	1.34742	1.68145	1.26e-06	7.13e-06	-0.689712	down
Arl5a	143	81	110	123	143	179	170	158	139	138	2.13005	1.6047	2.21459	2.54936	2.69073	3.79639	3.89776	3.96979	3.55525	4.1442	7.44e-09	5.88e-08	0.678761	up
Armc5	318	205	225	192	235	128	125	141	120	96	3.95717	3.39506	3.76377	3.30745	3.686	2.25579	2.38386	2.93497	2.5508	2.40595	1.25e-08	9.56e-08	-0.64868	down
Armc6	238	107	157	130	174	108	83	88	83	55	4.33343	2.57765	3.87875	3.26332	3.98732	2.77783	2.28651	2.70719	2.62966	2.00669	6.65e-06	3.35e-05	-0.650222	down
Arpc5	2032	1352	1411	1447	1771	1044	1000	790	772	745	73.7592	47.9189	52.5697	56.1149	82.4139	44.6744	39.5305	43.4288	37.8655	48.4328	1.12e-35	1.42e-33	-0.592181	down
Arse	43	41	38	38	33	16	19	22	12	15	0.765257	0.9814	0.927804	0.94622	0.748092	0.410158	0.512949	0.651932	0.366845	0.536104	0.000346825	0.00125485	-0.925681	down
Arsk	55	42	38	44	66	54	55	59	67	62	0.699464	0.698929	0.639058	0.770617	1.05073	0.965086	1.07597	1.25293	1.44571	1.56928	0.00216211	0.00642911	0.59266	up
Arv1	237	140	176	144	214	114	117	101	85	78	8.43055	6.61169	8.40281	7.09106	9.55539	5.75739	6.39365	6.03421	5.18346	5.56208	5.06e-07	3.05e-06	-0.588401	down
Arvcf	352	197	204	216	207	169	98	141	103	120	3.71301	2.74382	2.91036	3.01275	2.65266	2.32026	1.54953	2.27848	1.8307	2.4429	3e-05	0.000134743	-0.592071	down
Asah1	622	410	429	223	259	146	210	319	153	161	12.0076	10.8475	11.038	8.38628	8.8355	5.62796	8.77197	10.3959	7.10347	8.75784	0.0480738	0.0954943	-0.660192	down
Asah2	156	70	97	91	131	156	168	123	129	111	1.28238	0.764562	1.07595	1.03315	1.35776	1.82485	2.13498	1.69223	1.81894	1.84649	5.22e-07	3.14e-06	0.634944	up
Asb7	213	92	175	90	171	248	245	188	177	193	3.129	2.01587	3.42612	2.04574	3.15979	5.07035	5.52522	4.50625	4.26695	5.56044	8.71e-08	5.92e-07	0.80897	up
Ascl1	42	26	36	32	33	59	52	42	32	26	0.666313	0.537107	0.762698	0.698284	0.650945	1.3303	1.27317	1.13477	0.877633	0.824007	0.00503225	0.0137292	0.588019	up
Ash1l	2601	1893	2140	2320	2593	3597	3515	3006	2860	2540	8.76996	8.13201	9.2947	10.9236	10.536	17.0978	18.2594	16.3161	16.7299	17.4638	1.42e-33	1.47e-31	0.706657	up
Aspscr1	436	411	312	277	413	220	242	171	207	146	9.56637	11.9786	9.17604	8.35766	11.4063	6.64602	8.02616	6.23068	7.88582	6.47248	6.99e-08	4.79e-07	-0.627833	down
Asxl3	74	78	81	55	82	122	119	103	102	88	0.390189	0.547381	0.571823	0.396718	0.543861	0.913148	0.962601	0.913118	0.925495	0.932149	5.96e-08	4.14e-07	0.804742	up
Atad2	174	117	119	135	130	228	228	172	189	128	1.26523	1.13245	1.17016	1.35832	1.19403	2.36924	2.55742	2.32131	2.36457	1.87724	5.79e-12	6.67e-11	0.765268	up
Atf6	497	328	320	368	456	599	552	447	458	413	3.90828	3.411	3.36001	3.93349	4.69241	6.98805	6.76304	5.81109	6.31827	6.54669	2.59e-19	6.89e-18	0.617532	up
Atf6b	679	442	429	480	521	339	275	256	207	224	10.4915	9.08108	8.92567	10.263	10.1298	7.43449	6.52496	6.64644	5.47698	6.96826	8.11e-18	1.76e-16	-0.683422	down
Atg16l2	54	58	39	51	59	46	23	26	21	21	0.939878	1.33529	0.900354	1.21905	1.28557	1.13723	0.592319	0.734932	0.599761	0.703742	0.0033157	0.00944877	-0.665315	down
Atox1	386	326	281	251	342	231	213	172	146	113	28.8062	44.7789	35.7047	35.6313	43.9836	33.9093	33.869	21.4918	25.7688	16.8794	4.03e-08	2.86e-07	-0.589502	down
Atp11c	38	25	38	19	32	53	44	49	31	37	0.323022	0.281971	0.445133	0.225643	0.349823	0.65578	0.584713	0.712393	0.453888	0.635362	0.000429693	0.00151891	0.778266	up
Atp13a2	1886	1251	1399	1280	1458	770	546	677	516	472	19.672	17.8879	20.2111	18.7811	19.0813	11.7536	8.63544	11.9486	9.18501	10.1974	2.52e-30	1.96e-28	-0.999373	down
Atp13a3	411	224	373	386	420	612	615	556	475	449	2.40809	1.7635	2.91803	2.9847	3.00835	4.97757	5.47162	5.6067	4.68492	5.33247	8.29e-16	1.44e-14	0.862712	up
Atp1b2	1400	1153	1184	1220	1328	2129	2231	1708	1539	1416	19.122	20.9701	21.7679	23.0866	22.8242	41.36	46.895	39.2369	36.0443	38.9646	6.72e-35	7.67e-33	0.788331	up
Atp5f1b	45851	36169	31293	30364	33436	21994	20352	16440	17147	15468	1041.42	1093.95	956.852	955.777	956.31	710.534	711.519	628.044	668.007	707.964	5.39e-22	1.91e-20	-0.671667	down
Atp5f1d	4252	3059	3168	3003	3193	1979	1438	1638	1378	1325	171.62	168.766	176.906	174.629	167.4	117.678	92.3878	115.409	97.5747	111.373	1.79e-24	8.16e-23	-0.817428	down
Atp5if1	4426	3414	4447	3802	3936	1740	1425	1571	1171	1069	373.114	383.172	504.653	444.176	417.795	208.533	184.795	222.71	169.223	181.545	3.29e-39	5.21e-37	-1.25776	down
Atp6ap1	7690	5713	4966	5019	6548	3611	3685	2854	2649	2446	144.565	143.122	125.977	131.042	155.213	96.5083	106.685	90.3867	85.1482	89.6815	2.13e-40	4.01e-38	-0.689099	down
Atp6v0c	50984	38289	36365	33728	38392	25678	20108	20883	18481	17512	1889.86	1889.94	1814.77	1732.77	1791.99	1354.95	1147.18	1302	1174.96	1308.09	1.5e-20	4.56e-19	-0.658463	down
Atp6v1d	10948	8097	7235	7465	8891	5366	5493	4459	3949	3832	295.995	294.812	259.666	274.119	302.614	203.935	225.216	200.124	181.333	206.392	7.76e-38	1.11e-35	-0.599679	down
Atp6v1g1	7735	4992	5912	5766	6672	3769	3334	3342	2520	2800	110.206	94.7021	113.385	113.845	119.699	76.3698	73.101	80.087	61.5778	80.3797	7.68e-27	4.48e-25	-0.689714	down
Atp7a	24	16	18	23	28	53	54	41	43	40	0.204462	0.179326	0.209673	0.353386	0.421746	0.654319	0.722141	0.706707	0.765911	1.04572	3.9e-10	3.63e-09	1.37218	up
Atxn2	529	322	387	412	600	688	644	560	485	459	3.22421	2.63368	3.17587	3.40105	4.66971	5.98094	5.99463	5.77646	5.05249	5.58817	5.12e-13	6.67e-12	0.624927	up
Atxn2l	496	319	396	435	496	616	656	532	518	491	4.74942	4.38478	5.45248	6.22331	6.09799	8.36224	9.90864	9.39583	8.92405	9.73305	8.04e-18	1.75e-16	0.682602	up
Atxn7	69	34	46	49	52	86	65	81	62	58	0.456953	0.313196	0.347152	0.439337	0.3699	0.762504	0.696533	0.924035	0.671078	0.780124	3.53e-06	1.87e-05	0.791367	up
Avil	12	7	9	6	16	23	24	17	14	12	0.157361	0.116481	0.150321	0.09364	0.257165	0.427841	0.489647	0.369015	0.300677	0.30109	0.000957984	0.00311769	1.13129	up
Avpi1	353	226	256	253	299	174	150	125	150	113	13.2047	11.2493	12.8818	13.1012	14.0956	9.27376	8.63288	7.87405	9.61342	8.52765	7.46e-12	8.43e-11	-0.671985	down
Axin2	70	51	66	47	79	100	71	93	81	62	0.877074	0.860604	1.11351	0.824136	1.24927	1.78854	1.37475	1.97182	1.75542	1.57014	6.85e-05	0.000288503	0.669887	up
B3galt1	231	158	184	180	212	312	298	319	266	239	2.17682	1.98052	2.33281	2.35577	2.51782	4.192	4.33251	5.05621	4.30041	4.54835	1.89e-19	5.14e-18	0.86375	up
B3gat3	1278	1203	954	1183	1297	706	572	587	495	450	11.9751	43.7701	12.0361	44.9282	46.6817	9.40356	8.25331	9.24936	7.93931	8.49186	5.21e-20	1.49e-18	-0.801701	down
B4galt7	310	236	229	206	233	157	128	106	136	101	7.09938	7.21552	7.81255	7.33681	6.72968	5.13431	4.50512	4.07672	5.36707	4.65207	6.11e-09	4.88e-08	-0.665804	down
B9d2	292	178	214	193	197	100	85	68	70	68	12.1008	9.65642	11.9769	11.205	10.273	5.79693	5.47052	4.69677	4.90012	5.60185	4.86e-21	1.54e-19	-1.17134	down
Babam1	1493	956	1016	1055	1446	661	647	666	525	517	45.6374	38.919	41.7872	44.681	55.6434	28.7372	30.4407	34.2202	27.5318	31.8214	1.15e-21	3.89e-20	-0.683415	down
Bach1	14	17	15	20	26	37	31	27	36	19	0.166293	0.283498	0.25343	0.34511	0.398964	0.64592	0.597975	0.565318	0.760791	0.469371	0.000339101	0.00123016	0.979132	up
Bach2	50	27	38	28	32	52	44	43	44	44	0.56878	0.386777	0.541277	0.443602	0.590291	0.887757	0.771992	0.794946	0.791599	1.0612	0.000870288	0.00286043	0.675918	up
Bax	612	484	445	380	502	282	240	203	199	171	12.5178	13.1679	12.239	10.7477	12.9222	8.20274	7.52749	6.98514	6.96773	7.04483	1.17e-21	3.97e-20	-0.865601	down
Bbln	763	611	687	604	633	347	278	332	260	233	46.8296	49.8697	56.7339	51.3316	48.8618	30.244	26.2527	34.1976	27.3415	28.7215	1.8e-19	4.91e-18	-0.909429	down
Bbs12	85	57	42	79	82	117	114	62	100	90	0.345061	0.285742	0.210858	0.45142	0.43079	0.69594	0.658638	0.433719	0.644373	0.679833	6.77e-06	3.4e-05	0.780482	up
Bcat1	23204	18111	14860	14438	17330	11482	11039	8720	8511	7731	330.839	354.389	281.978	284.889	324.519	229.481	245.706	206.632	206.495	220.287	3.52e-19	9.12e-18	-0.606957	down
Bcat2	145	123	107	134	144	75	98	60	43	66	3.67979	4.11031	3.60662	4.70103	4.55701	2.69633	3.75144	2.45592	1.83482	3.32471	1.3e-05	6.24e-05	-0.660151	down
Bche	39	29	31	28	37	52	55	30	50	37	0.521166	0.523965	0.571113	0.520641	0.630185	1.00832	1.13838	0.686988	1.16849	0.994287	0.000400203	0.00142571	0.735894	up
Bckdha	596	466	428	428	479	262	244	237	221	172	11.4353	11.7387	10.9263	11.2487	11.4933	7.04324	7.01157	7.47371	7.16238	6.45876	9.26e-21	2.88e-19	-0.793584	down
Bcl6	118	58	56	82	83	150	155	147	106	84	1.41076	0.921689	0.897029	1.35737	1.25294	2.54954	2.85604	2.95459	2.16581	2.00933	1.49e-11	1.63e-10	0.985863	up
Bcl9	376	278	318	259	334	504	441	320	334	353	2.07777	2.04114	2.36198	1.98042	2.32186	3.96317	3.74966	2.97486	3.15991	3.9227	4.78e-11	4.9e-10	0.598321	up
Bcorl1	253	172	179	193	187	354	327	299	255	258	1.49537	1.35332	1.42276	1.58619	1.39443	2.98103	2.98154	2.97625	2.59025	3.08096	1.02e-23	4.35e-22	0.888297	up
Bdh1	790	475	628	690	776	965	1107	786	754	830	19.8354	15.8927	21.2449	24.0161	24.5526	34.4788	42.8007	33.2142	32.49	42.0267	7.96e-15	1.25e-13	0.692699	up
Bend6	1316	893	965	1032	1185	1474	1541	1331	1209	1132	31.2744	27.8571	30.4026	33.1949	35.2217	49.2701	56.3797	53.9534	48.8129	53.8164	2.64e-30	2.04e-28	0.600507	up
Bex2	7156	6021	4905	4690	5346	2902	2957	2266	2141	1930	166.154	186.161	153.321	150.907	156.304	95.8373	105.668	88.4728	85.2424	90.2941	1.93e-33	1.99e-31	-0.93253	down
Bex3	6496	5981	5480	5021	5562	3447	3301	2593	2539	2252	310.064	381.682	350.157	330.304	337.849	229.567	234.373	205.779	203.929	212.118	8.74e-23	3.38e-21	-0.751607	down
Bfsp1	45	16	21	19	30	10	13	15	17	11	0.841407	0.40422	0.529412	0.490768	0.70177	0.247416	0.375312	0.457989	0.539175	0.394305	0.0372698	0.0766631	-0.650955	down
Bicc1	42	38	41	45	59	48	85	75	54	31	0.298301	0.3563	0.39386	0.439736	0.529242	0.484123	0.927453	0.89934	0.651671	0.444662	0.00335217	0.00954187	0.650743	up
Birc6	1267	911	988	992	1125	1528	1590	1388	1226	1144	3.25131	3.11208	3.40813	3.52222	3.63275	5.57395	6.27844	5.98696	5.39138	5.91363	2.98e-35	3.54e-33	0.665045	up
Bloc1s1	785	507	657	655	793	275	263	257	200	170	56.4905	48.7498	63.7787	65.3065	71.752	28.2744	28.6673	30.6073	24.5962	24.3769	2.06e-43	5.08e-41	-1.26336	down
Bloc1s4	257	156	176	192	203	114	112	90	91	98	6.87332	5.53325	6.32613	7.1267	6.83779	4.32808	4.6136	4.04127	4.17472	5.28106	2.8e-09	2.34e-08	-0.668546	down
Bmpr2	757	616	512	684	715	1077	1066	864	913	802	5.62911	6.28256	4.61627	7.42544	6.64612	11.7982	12.0441	11.2637	12.261	11.982	1.58e-27	9.6e-26	0.808891	up
Bod1l1	1146	887	828	1010	1056	1470	1515	1242	1147	1055	4.83488	4.98232	4.69835	5.90248	5.60578	8.69589	9.84293	8.81732	8.30413	8.85545	5.47e-29	3.81e-27	0.663899	up
Bok	339	204	250	257	301	164	166	128	124	112	8.94411	7.1818	8.89563	9.43702	10.0084	6.16372	6.74241	5.67158	5.58598	5.95901	3.68e-12	4.32e-11	-0.674053	down
Bola2	510	333	535	409	569	192	159	164	122	144	25.9203	22.5131	36.5688	28.8169	36.4146	13.8281	12.3712	13.9893	10.5821	14.7412	3.18e-25	1.59e-23	-1.31115	down
Borcs5	311	246	228	250	298	457	444	329	349	326	6.26935	6.584	6.17995	6.97905	7.55588	13.1019	13.779	11.1501	12.0544	13.2369	1.01e-23	4.29e-22	0.79832	up
Bphl	1301	211	275	878	428	166	142	157	108	101	26.8058	5.78421	7.60246	25.0465	11.0862	4.84332	4.47627	5.43358	3.80448	4.17048	1.14e-05	5.5e-05	-1.8448	down
Bsg	17322	13401	12888	11752	12755	6030	5857	4626	4727	4438	535.532	551.376	536.217	504.874	496.688	265.257	278.858	240.477	250.617	276.346	3.62e-61	3.21e-58	-1.12674	down
Bsn	1649	1015	1413	1455	1480	2120	1617	1766	1606	1568	5.42112	4.44418	6.25594	6.63016	6.1297	9.91609	8.18211	9.76812	9.05939	10.3895	1.76e-10	1.7e-09	0.598773	up
Btbd3	368	301	325	317	341	626	609	525	523	427	6.24976	7.23647	7.6786	7.66944	7.29923	15.0995	15.9437	15.0006	15.2562	15.0856	2.25e-36	3.02e-34	0.991714	up
Btbd7	68	44	57	69	57	106	88	92	73	103	0.536312	0.464491	0.606785	0.75838	0.565563	1.20014	1.07462	1.23031	0.986699	1.65202	3.42e-08	2.46e-07	0.941052	up
C1galt1	66	62	34	33	68	74	84	97	80	67	1.67443	2.0827	1.15434	1.21348	2.17911	2.68113	3.29495	4.14271	3.50723	3.44991	1.89e-06	1.05e-05	0.921306	up
C1qa	2150	1473	1422	1478	1796	1057	837	836	625	666	85.0305	77.1925	75.0657	81.252	89.6516	59.0317	50.8061	54.9289	42.0558	52.4811	7.09e-31	5.9e-29	-0.763257	down
C1qc	382	198	261	264	365	188	130	134	80	103	11.7118	8.04753	10.745	11.1653	14.0866	8.18376	6.11111	6.87533	4.17979	6.27804	4.8e-12	5.57e-11	-0.923687	down
C1qtnf4	1363	710	953	949	1060	412	310	395	329	328	18.4005	12.7646	17.3216	17.7473	18.0166	7.89816	6.43379	8.95649	7.60101	8.9052	6.56e-31	5.55e-29	-1.19379	down
C2cd3	143	110	103	112	140	196	185	139	159	134	0.783239	0.803081	0.759546	0.852685	0.96862	1.52618	1.55663	1.27884	1.49162	1.47266	1.36e-10	1.34e-09	0.704923	up
C2cd4c	644	420	427	430	461	283	267	207	234	199	9.17648	7.96394	8.19221	8.47419	8.2582	5.73263	5.83991	4.95928	5.71715	5.71233	7.1e-18	1.56e-16	-0.710878	down
Ca11	1621	1338	1057	1140	1369	648	568	485	467	439	49.8081	54.7526	43.7175	48.5218	52.9578	28.3109	26.8454	25.032	24.601	27.1478	1.86e-46	5.82e-44	-1.04082	down
Cacna1e	560	330	410	447	483	672	739	568	579	494	3.06324	2.40895	3.0202	3.39203	3.37874	5.23559	6.49162	5.23259	5.44135	5.44179	3.62e-23	1.46e-21	0.742065	up
Cacnb4	1891	1214	1464	1537	1744	2241	2173	1886	1831	1576	14.7549	12.3236	14.7601	18.2794	16.5546	23.5079	24.7386	22.6705	22.8834	23.1742	1.5e-24	6.84e-23	0.594004	up
Cacng4	210	146	141	150	172	299	269	216	219	180	2.21329	2.04067	1.99456	2.18096	2.27551	4.49036	4.36312	3.8258	3.9591	3.82898	2.73e-18	6.29e-17	0.814373	up
Cacng7	58	38	63	75	53	123	133	100	114	94	1.07452	0.923184	1.56966	1.92917	1.22508	3.25919	3.81016	3.13101	3.62718	3.49816	1.87e-13	2.55e-12	1.249	up
Cactin	128	68	96	74	97	57	56	36	47	37	1.46982	1.04038	1.49821	1.17171	1.39427	0.92711	0.989904	0.678756	0.908131	0.842051	2.38e-05	0.00010903	-0.69945	down
Calcrl	37	11	21	43	26	56	39	51	34	38	0.472032	0.18591	0.35198	0.750737	0.415574	1.01045	0.769881	1.09125	0.741776	0.983695	0.000249272	0.000931675	0.956281	up
Calm1	43042	36410	29302	28229	32320	19586	19081	14963	15046	13802	1049.17	1181.86	961.53	953.599	992.04	679.033	715.892	613.451	629.062	677.907	1.13e-23	4.78e-22	-0.759306	down
Calm2	277416	230000	194127	191983	203808	101936	107039	80587	84882	77541	8750.3	9205.65	7855.79	8923.21	8144.63	4357.63	4951.75	4076.16	4375.65	5121.11	3.7e-40	6.72e-38	-0.999577	down
Calm-ps2	5845	4720	3804	4070	4262	2504	3036	2318	2384	2080	210.919	226.789	184.761	203.513	193.671	128.518	168.621	140.664	147.539	151.198	4.19e-13	5.51e-12	-0.5943	down
Camk1	1377	889	894	872	1132	572	536	483	409	346	26.2856	22.3795	22.8213	22.9602	27.203	15.3793	15.604	15.3466	13.2151	13.2091	7.64e-42	1.69e-39	-0.849215	down
Camk1d	326	207	205	202	252	365	403	308	308	274	2.87273	2.43178	2.43096	2.47294	2.80159	4.58123	5.47719	4.56545	4.65837	4.86189	1.04e-20	3.21e-19	0.769486	up
Camsap3	197	118	162	139	171	229	208	230	178	170	1.92255	1.52436	2.12342	1.8737	2.09835	3.17844	3.1307	3.78698	2.9557	3.34344	1.77e-09	1.51e-08	0.660072	up
Cant1	534	403	335	361	455	253	240	207	180	179	7.97622	8.00798	6.72832	7.46837	8.56403	5.37155	5.50284	5.18519	4.61256	5.36424	4.63e-17	9.29e-16	-0.691307	down
Card6	59	28	35	58	40	85	78	68	77	73	0.639631	0.356395	0.445071	0.782592	0.554295	1.14721	1.15962	1.09638	1.25252	1.43965	3.74e-09	3.07e-08	1.09335	up
Carmil3	128	113	124	105	102	82	63	54	57	53	1.06811	1.26332	1.40029	1.22341	1.07604	0.980421	0.808742	0.759271	0.821486	0.881411	6.8e-05	0.00028689	-0.619582	down
Carnmt1	54	52	42	47	47	60	53	79	55	51	1.39678	1.76582	1.45245	1.68114	1.51247	2.19341	2.11339	3.42676	2.44048	2.6648	0.00208243	0.00623033	0.590585	up
Cask	265	193	172	192	237	310	300	270	253	210	2.79619	2.72565	2.41842	2.78919	3.1378	4.67254	4.88875	4.77126	4.5755	4.46129	1.77e-13	2.42e-12	0.632025	up
Casp8ap2	347	233	250	273	295	402	397	362	312	295	2.07354	1.85201	2.04926	2.30772	2.21929	3.41328	3.70334	3.71115	3.22303	3.54537	3.63e-16	6.58e-15	0.62687	up
Cbll1	536	397	375	360	494	732	754	626	583	602	3.43465	3.48298	3.51985	3.09193	4.01949	6.73742	7.33489	6.90519	6.54897	7.80527	2.87e-39	4.59e-37	0.902455	up
Cc2d1b	242	195	192	179	215	140	120	105	97	94	2.94454	3.14803	3.14882	3.01268	3.29035	2.42672	2.24434	2.14813	2.02149	2.28834	2.87e-08	2.09e-07	-0.599339	down
Ccbe1	48	47	29	48	50	73	72	81	58	46	0.379467	0.48759	0.308331	0.522306	0.489046	0.815762	0.86678	1.07817	0.782371	0.722736	4.37e-06	2.28e-05	0.852407	up
Ccdc124	1316	778	1084	1066	1304	432	304	369	284	251	33.2616	26.1775	36.869	37.3434	41.5062	15.5155	11.8062	15.6743	12.2758	12.7785	2.49e-46	7.65e-44	-1.47204	down
Ccdc13	37	26	29	34	35	14	14	10	13	13	0.452564	0.419045	0.488772	0.592276	0.530571	0.241906	0.260899	0.202815	0.271839	0.309982	0.000162256	0.000631044	-1.04295	down
Ccdc142	1298	632	780	851	1143	605	387	593	394	447	14.5254	9.41478	11.7475	13.1888	16.1039	9.61478	6.6633	11.1603	7.54807	10.0612	0.00021242	0.000807163	-0.631532	down
Ccdc15	20	22	16	20	18	33	26	37	29	17	0.248932	0.359295	0.252346	0.331846	0.277007	0.582227	0.487788	0.762102	0.614764	0.420813	0.00187863	0.00567699	0.84043	up
Ccdc184	74	39	61	53	61	38	31	33	29	19	1.05663	0.738905	1.18167	1.05744	1.09187	0.766924	0.682799	0.786923	0.713307	0.544719	0.0011711	0.00373063	-0.655543	down
Ccdc25	1736	1096	1172	1369	1459	2100	2101	1723	1548	1429	32.8752	27.6413	29.8789	35.9401	34.7932	56.5712	61.2619	54.8803	50.2956	54.5133	2.29e-38	3.34e-36	0.667221	up
Ccdc50	328	358	394	270	270	543	546	479	459	415	6.11637	3.89398	6.25746	7.2798	6.44032	7.82845	9.31508	8.7267	6.7241	6.95771	3.38e-06	1.79e-05	0.845999	up
Ccdc6	108	65	94	71	72	132	119	106	80	92	1.00268	0.791622	1.1724	0.903487	0.831142	1.73813	1.69075	1.65383	1.26555	1.70489	7.8e-06	3.88e-05	0.648445	up
Ccdc61	52	34	34	34	49	23	13	20	16	16	0.998767	0.881432	0.887783	0.897183	1.19638	0.633291	0.369563	0.624599	0.530349	0.602891	0.000215576	0.00081771	-0.906977	down
Ccdc62	96	49	58	68	74	45	40	29	28	38	1.27104	0.850338	1.03403	1.23801	1.22741	0.841203	0.806078	0.626428	0.632141	0.999421	0.000515324	0.00178925	-0.640714	down
Ccdc77	50	38	43	35	62	25	33	19	26	21	0.628902	0.672272	0.763542	0.654995	1.1117	0.451461	0.682191	0.39278	0.60974	0.550685	0.00866888	0.0219788	-0.589862	down
Cck	25516	18951	21898	19664	19665	10819	8864	8962	7444	7827	1477.7	1460.93	1707.05	1578.19	1434.04	891.448	791.063	873.095	739.754	913.097	1.48e-35	1.81e-33	-0.989423	down
Ccn2	82	80	50	67	71	46	30	36	24	31	1.20483	1.55227	0.979161	1.35767	1.31225	0.961669	0.660643	0.879687	0.585733	0.910861	7.2e-05	0.000301523	-0.788548	down
Ccnk	208	138	137	146	201	273	271	212	145	179	3.35119	2.9592	2.96515	3.25326	4.08631	6.27165	6.71787	5.73716	4.00914	5.79645	1.64e-09	1.41e-08	0.661363	up
Cd74	404	332	292	263	342	214	189	173	142	137	11.3633	13.0457	10.1774	10.3235	12.0333	8.46838	7.96181	7.80211	7.11125	7.34792	1.36e-11	1.49e-10	-0.653351	down
Cdc37	4334	2846	2842	2711	3073	1685	1513	1271	1345	952	99.1166	77.3617	78.8015	85.2378	85.7063	48.5283	46.4522	43.9632	50.6859	36.0343	5.28e-39	8.28e-37	-0.939138	down
Cdh15	75	26	32	42	44	36	22	16	25	17	0.660905	0.299066	0.368526	0.66224	0.47501	0.492937	0.38381	0.23605	0.426445	0.319984	0.0166908	0.0385517	-0.606337	down
Cdk5r2	1181	672	955	974	1044	1729	1900	1412	1224	1242	21.0123	15.9112	22.8712	24.0095	23.3912	43.7683	52.049	42.2436	37.3578	44.5419	2.49e-29	1.8e-27	0.916989	up
Cdon	33	16	36	27	38	57	41	48	35	31	0.289857	0.178237	0.42491	0.331825	0.422228	0.714241	0.549758	0.713155	0.529275	0.547912	0.000586252	0.00200729	0.780419	up
Cds2	1142	754	789	1044	1062	1713	1830	1646	1623	1401	30.2959	26.8975	28.4388	38.7743	35.5193	62.8092	72.2995	69.1126	72.197	73.5845	2.25e-41	4.64e-39	1.07421	up
Cenatac	39	46	59	50	51	25	21	20	10	26	1.33089	2.05596	2.7006	2.32541	2.16153	1.18435	1.0947	1.09828	0.567609	1.76233	0.000164493	0.000639083	-1.00596	down
Cep350	254	168	181	161	195	330	308	263	229	200	0.97374	0.855154	0.936576	0.852513	0.937804	1.8073	1.82144	1.69505	1.50655	1.54741	5.33e-17	1.06e-15	0.755284	up
Cep70	113	91	99	104	119	180	150	144	138	107	2.11085	2.25739	2.45629	2.67781	2.78758	4.79453	4.29123	4.52204	4.41569	4.04832	1.62e-09	1.39e-08	0.729728	up
Cercam	31	24	20	22	41	10	13	10	15	17	0.485637	0.464118	0.380282	0.434581	0.771788	0.188119	0.262338	0.259011	0.349446	0.536246	0.012701	0.0306013	-0.766787	down
Cers6	437	248	292	314	398	488	554	434	444	382	6.67861	4.30937	6.06323	6.91622	7.53722	10.1834	12.7441	10.5124	11.5008	11.9625	3.95e-20	1.15e-18	0.745048	up
Cert1	788	473	520	582	651	954	857	772	761	643	5.99771	4.78985	5.32876	6.13978	6.2334	10.3316	10.0474	9.93071	9.98373	9.89025	1.72e-28	1.14e-26	0.697099	up
Cfap20	709	534	470	464	575	342	397	258	246	251	23.1723	23.2677	20.7222	21.0432	23.736	15.8548	20.1104	14.3394	13.8313	16.6551	7.64e-13	9.7e-12	-0.599913	down
Cfap410	388	216	265	232	344	201	149	154	118	138	9.02895	6.68899	8.3158	7.48612	9.97827	6.76964	5.34513	5.93902	4.87427	6.38316	1.08e-08	8.34e-08	-0.628218	down
Cgnl1	69	48	40	57	56	80	100	75	65	45	0.657487	0.599457	0.514509	0.7528	0.662538	1.08268	1.45822	1.192	1.05796	0.855045	2.26e-05	0.00010367	0.71344	up
Chchd2	3183	2506	2403	2290	2606	1688	1355	1255	1001	1078	156.549	164.105	159.128	156.073	161.415	118.084	102.57	103.822	84.3792	106.798	4.54e-26	2.45e-24	-0.753074	down
Chd1	208	141	132	138	181	270	209	201	177	181	1.28315	1.14939	1.09087	1.17225	1.40984	2.35401	1.98124	2.08561	1.85278	2.24729	3.35e-11	3.48e-10	0.667461	up
Chd4	935	712	704	782	858	1150	1249	935	879	766	5.88055	5.95321	5.95008	6.79963	6.78378	10.2683	12.0929	9.8863	9.48051	9.71068	5.26e-22	1.87e-20	0.594234	up
Chdh	20	13	22	28	26	14	7	11	13	10	0.237151	0.20447	0.34423	0.447757	0.375989	0.225755	0.123805	0.213434	0.252448	0.228934	0.0388509	0.0795068	-0.700736	down
Chl1	2057	1268	1414	1534	1680	2278	2250	1887	1898	1737	14.7028	12.0236	13.6035	15.1549	15.2118	23.0171	24.7808	22.8112	23.334	24.8866	2.12e-32	2e-30	0.633071	up
Chm	462	300	331	345	344	569	555	436	447	331	4.23884	3.78757	4.14908	4.47633	3.94636	7.53634	8.57098	6.74043	7.09208	6.18324	8.38e-17	1.64e-15	0.67105	up
Chmp3	3358	2349	2047	2140	2504	1538	1577	1174	1138	1158	56.2785	52.427	46.1949	49.6983	52.8489	36.6641	40.6716	33.0962	32.7089	39.0994	1.27e-23	5.32e-22	-0.621909	down
Chmp4b	36	24	21	24	27	18	15	11	13	7	1.37655	1.23152	1.06707	1.27886	1.30149	0.951384	0.855404	0.67082	0.820984	0.487903	0.00865187	0.0219542	-0.762075	down
Chpf	827	524	685	674	674	473	299	402	274	311	11.5159	9.71586	12.8333	13.0077	11.8109	9.36211	6.3972	9.4161	6.54367	8.70343	9.72e-09	7.58e-08	-0.659924	down
Chrac1	186	111	139	113	155	101	58	67	45	52	4.8181	3.81372	4.82117	4.03394	5.05792	3.69928	2.2795	2.87883	1.96642	2.71201	4.08e-08	2.89e-07	-0.840376	down
Chrd	135	102	68	73	91	71	40	38	37	28	1.65041	1.65163	1.12027	1.23726	1.39139	1.2333	0.74279	0.782097	0.764861	0.678728	8.27e-06	4.1e-05	-0.852035	down
Chrna5	16	15	10	12	17	30	32	29	16	22	0.213511	0.269082	0.177553	0.212247	0.286899	0.563423	0.650484	0.645803	0.359103	0.58891	4.88e-05	0.000211745	1.16284	up
Ciao2b	338	255	274	235	305	204	184	109	126	96	18.4321	16.6238	19.4691	16.5554	21.8202	15.9075	11.8124	9.34986	11.4711	9.9001	1.43e-09	1.24e-08	-0.704555	down
Ciao3	436	290	245	279	328	218	174	150	145	136	8.19998	7.26947	6.2028	7.27009	7.76789	5.82084	5.03621	4.72741	4.66073	5.13995	1.54e-11	1.67e-10	-0.647678	down
Ckb	32191	20147	24158	20676	22990	10936	8248	9779	7859	7893	903.973	753.365	913.279	804.666	812.959	436.77	356.507	461.857	378.49	446.624	2.64e-39	4.27e-37	-1.12882	down
Clasrp	325	280	248	270	284	142	136	143	112	93	6.19486	7.13007	6.39155	7.11045	6.82585	3.86229	3.96165	4.56607	3.63991	3.53889	1.57e-16	2.98e-15	-0.891229	down
Clcn6	336	228	255	275	322	403	451	317	367	323	4.19308	3.788	4.27907	4.75701	5.05581	7.14074	8.65865	6.64449	7.85805	8.12307	3.01e-15	4.94e-14	0.683964	up
Clec1a	14	12	9	21	15	31	27	21	13	11	0.170471	0.181516	0.139618	0.354375	0.222212	0.539598	0.499504	0.423734	0.269996	0.254326	0.0156828	0.0366748	0.784635	up
Clec3b	49	52	44	31	45	22	26	15	12	15	2.06869	2.93073	2.4944	1.83877	2.37835	1.2956	1.64986	1.05579	0.852412	1.28044	4.41e-05	0.000192741	-1.033	down
Clip3	5893	3893	3860	4085	4897	6946	7600	6178	5389	5655	71.7469	63.0816	63.2699	68.905	75.0529	120.243	142.363	126.458	112.472	138.67	2.38e-60	1.99e-57	0.784887	up
Clmn	148	114	112	137	146	170	201	139	160	142	1.53945	1.50518	1.50401	1.8896	1.86348	2.40467	3.0848	2.31884	2.73634	2.84881	3.23e-07	2.01e-06	0.591498	up
Cltb	1782	1343	1314	1322	1550	752	782	637	595	584	68.1977	68.5426	68.3234	70.3025	75.0228	40.9819	46.3807	41.2309	39.1581	45.3464	4.18e-53	2.03e-50	-0.840877	down
Cnot6l	117	69	68	97	98	156	131	104	100	81	0.812273	0.702739	0.731398	0.991487	0.859577	1.76815	1.43087	1.29214	1.19155	1.12794	2.84e-06	1.53e-05	0.630929	up
Cnp	2980	2167	1848	1777	2079	1262	1374	1121	1060	897	53.8271	55.8586	48.1574	47.6683	50.6881	34.7139	42.7142	36.5016	35.1592	35.0051	2.36e-17	4.89e-16	-0.636106	down
Cntn1	1322	856	987	970	1197	1673	1752	1542	1507	1298	16.7204	14.4242	16.8046	17.0022	19.0729	30.1117	34.1303	32.8401	32.7061	33.1047	3.2e-45	9.08e-43	0.839136	up
Cntn3	190	132	115	144	187	250	223	216	187	190	1.86854	1.72543	1.54388	1.96374	2.31673	3.50571	3.3684	3.59018	3.15672	3.75344	4.43e-14	6.47e-13	0.768833	up
Cntnap5a	58	45	40	28	46	52	64	57	61	45	0.511152	0.527553	0.466904	0.331821	0.503615	0.645391	0.856707	0.844998	0.910013	0.797847	0.000501891	0.00174705	0.662024	up
Coa3	2109	1322	1298	1509	1761	719	661	767	472	480	118.981	99.3078	98.6093	117.983	125.133	57.64	57.4051	72.7593	45.6663	54.5065	5.11e-35	5.97e-33	-1.07414	down
Col16a1	87	80	67	70	80	33	23	30	23	17	0.663058	0.812424	0.690562	0.744771	0.77033	0.353658	0.269278	0.383721	0.296009	0.263983	1.89e-11	2.03e-10	-1.33151	down
Col6a2	171	114	108	122	105	60	83	54	59	51	1.91054	1.63465	1.55778	1.82369	1.41587	0.953003	1.43676	1.00289	1.10814	1.09859	1.52e-06	8.53e-06	-0.726701	down
Col8a2	28	38	31	24	33	16	23	12	9	8	0.245678	0.456422	0.372971	0.292339	0.374356	0.196946	0.310638	0.169875	0.126317	0.128994	0.00193491	0.00583069	-0.937231	down
Col9a2	55	32	24	38	26	23	17	25	17	12	0.727257	0.55826	0.415893	0.689211	0.421945	0.425376	0.348366	0.554442	0.37581	0.313806	0.0261094	0.0565741	-0.600531	down
Col9a3	83	68	60	79	86	45	43	32	29	27	1.29802	1.40207	1.26724	1.71529	1.69745	0.996802	1.0342	0.835865	0.759488	0.824946	4.4e-06	2.29e-05	-0.819672	down
Coq8b	493	296	326	318	411	188	222	162	152	141	9.49361	8.384	8.36011	8.38568	9.87702	5.90415	7.26871	5.10843	5.29864	6.10034	1.24e-19	3.41e-18	-0.799577	down
Coro1a	1991	1182	1328	1380	1794	1016	714	878	665	665	49.9506	39.4811	44.8706	47.9849	56.6701	36.2701	27.5756	37.0349	28.6237	33.5905	2.02e-14	3.05e-13	-0.661849	down
Cox18	92	44	80	97	84	58	41	44	39	31	2.78654	1.76817	3.23391	4.04824	3.18434	2.48024	1.89766	2.21567	2.00651	1.85502	0.00174325	0.00530759	-0.619577	down
Cox5b	3477	2886	2919	2735	2845	1704	1489	1252	1112	1045	79.1904	87.5196	89.4808	86.3283	81.5783	55.1744	52.1919	47.9617	43.4069	47.9426	6.21e-35	7.13e-33	-0.90799	down
Cox6a1	10560	10155	8870	7935	7177	4217	3916	2976	2910	2843	754.307	965.727	852.975	785.532	645.711	428.301	430.691	357.453	357.944	409.071	7.94e-16	1.39e-14	-1.15151	down
Cpeb2	261	198	158	207	237	282	298	296	261	210	1.86913	1.92586	1.64596	2.09241	2.04727	2.72883	3.42632	3.85752	3.6093	3.50215	1.19e-10	1.17e-09	0.63782	up
Cpne3	160	102	110	146	157	201	221	196	154	192	1.65333	1.39605	1.51933	2.08687	2.03443	2.94746	3.51389	3.39144	2.71781	3.98324	1.13e-11	1.26e-10	0.810689	up
Creb1	204	142	115	191	166	265	250	224	212	187	1.12009	0.78951	0.508619	1.55125	2.19564	1.78337	2.22856	1.3851	1.23742	1.58688	3.34e-12	3.94e-11	0.764786	up
Creb5	55	38	46	46	65	70	70	75	45	52	0.568104	0.484053	0.596968	0.687226	0.862959	1.09162	1.04222	1.28553	0.840507	1.10668	0.000599352	0.00204841	0.606298	up
Creg2	426	333	385	371	357	650	572	415	423	374	5.79072	6.03114	7.03714	6.98918	6.10187	12.5778	11.9633	9.48097	9.86738	10.2546	8.78e-12	9.87e-11	0.639398	up
Crip1	606	485	433	427	524	347	318	232	214	181	53.1786	56.6814	51.1125	51.8175	57.7314	43.1595	42.8419	34.2216	32.0925	31.9689	3.77e-14	5.56e-13	-0.668826	down
Crispld1	39	29	21	28	34	32	54	41	34	33	0.355289	0.34267	0.255026	0.344347	0.392298	0.407649	0.75427	0.620091	0.524384	0.600681	0.00298379	0.0085776	0.65679	up
Crk	158	94	96	107	120	174	177	134	150	125	5.7896	4.26535	4.28794	4.78686	5.4796	9.0765	10.0599	8.2639	9.46491	8.66078	6.29e-10	5.69e-09	0.696331	up
Crtapl1	37	32	23	37	34	55	36	47	40	28	0.874324	0.980242	0.723585	1.20089	1.00583	1.83617	1.30606	1.87023	1.60917	1.32303	0.0044843	0.0124079	0.618425	up
Crtc3	25	13	12	12	19	25	15	21	18	19	0.283748	0.20422	0.177222	0.182112	0.265595	0.410788	0.264401	0.402065	0.356704	0.444665	0.0483374	0.0958914	0.588486	up
Csf3r	27	17	16	13	18	28	39	29	22	16	0.347759	0.284	0.260359	0.221285	0.292873	0.505456	0.768661	0.630216	0.493997	0.40809	0.00186552	0.00564304	0.842045	up
Csrnp3	985	686	816	776	1012	1102	1296	1060	974	862	15.7762	14.6216	17.6044	17.2302	20.4187	25.1165	31.956	28.5634	26.7679	27.8387	9.39e-17	1.84e-15	0.595447	up
Cst3	31553	27814	28088	25708	23092	18781	15352	14245	14288	11744	698.879	834.64	1687.85	824.917	1230.18	592.838	1028.86	553.628	537.439	538.147	5.79e-07	3.46e-06	-0.610994	down
Cst6	128	93	112	93	139	94	58	60	46	42	5.85948	5.92087	6.99927	5.80291	8.11651	6.36754	3.98598	4.74788	3.65185	3.90722	5.96e-05	0.00025383	-0.640931	down
Ctnnd1	506	304	317	320	429	630	659	536	453	435	2.88404	2.80631	3.06807	3.23671	3.94292	6.56024	7.42308	6.57545	5.65153	6.34962	5.66e-32	5.17e-30	0.823881	up
Ctsd	4779	3448	3177	3059	3788	2265	1970	1699	1675	1623	91.8718	88.2263	82.1753	81.4388	91.6921	61.8731	58.2624	54.9029	55.1087	62.8278	9.88e-33	9.54e-31	-0.691512	down
Ctsf	1089	815	747	738	856	485	542	352	411	370	23.1401	23.0386	21.3517	21.7119	22.9002	14.6531	17.7106	12.5573	14.9494	15.8295	7.06e-19	1.77e-17	-0.689923	down
Ctu2	71	32	67	56	86	29	24	18	24	11	1.71345	0.997559	2.15555	1.84872	2.59748	0.990065	0.855259	0.697814	0.973082	0.530998	2.7e-07	1.7e-06	-1.27409	down
Ctxn3	497	338	298	330	477	211	267	198	178	150	12.6847	11.1886	9.82518	11.3067	15.1704	7.40758	10.3753	9.25052	7.72349	7.4789	7.47e-12	8.43e-11	-0.658215	down
Cul5	410	333	277	354	398	548	556	439	472	370	5.57543	6.02447	5.05788	6.66212	6.81725	10.5954	11.624	10.0253	11.0097	10.1255	1.12e-18	2.74e-17	0.711577	up
Cuta	623	481	555	563	593	386	281	297	267	202	28.8173	28.9988	33.9609	36.3815	35.1385	25.2413	19.9062	22.9499	21.4056	17.9507	7.03e-13	9.01e-12	-0.705615	down
Cutc	211	149	164	142	177	113	99	75	88	71	6.35284	6.08656	6.73896	6.01304	6.59153	4.79623	4.5908	3.77704	4.47483	4.23676	1.04e-07	6.99e-07	-0.634716	down
Cyb561a3	47	30	42	36	45	25	19	18	14	20	0.691085	0.638288	0.832869	0.738875	0.925984	0.557237	0.473338	0.428393	0.402496	0.591139	0.00128717	0.00405916	-0.772659	down
Cyb5r2	131	123	79	72	99	61	42	43	41	60	3.9828	4.99772	3.23173	3.01599	3.78264	2.61216	1.94408	2.17337	2.13979	3.66234	0.000185651	0.000713914	-0.728863	down
Cyba	99	76	115	83	152	40	33	27	39	26	5.69285	5.62673	9.04178	6.44574	11.4617	3.26442	2.72541	2.47912	3.71789	2.90971	2.16e-11	2.3e-10	-1.38549	down
Cyc1	4896	3742	3417	3295	3681	2340	2228	1734	1801	1579	166.62	169.548	156.53	155.384	157.709	113.24	116.676	99.2294	105.08	108.266	7.54e-28	4.75e-26	-0.694774	down
Cygb	533	394	456	398	481	280	200	253	221	210	10.256	10.0895	11.7968	10.6018	11.6425	7.6433	5.89901	8.1608	7.26696	8.13265	1.37e-10	1.34e-09	-0.667145	down
Cyp2u1	20	16	16	16	18	29	22	28	18	11	0.369764	0.38937	0.397575	0.399763	0.411145	0.763382	0.639654	0.898436	0.580746	0.391784	0.0372961	0.0766963	0.600715	up
Cyp4f4	97	65	48	73	65	53	39	29	31	35	1.9129	1.71023	1.25822	2.00412	1.61676	1.48277	1.19079	0.96439	1.04374	1.36311	0.00133173	0.00418041	-0.607601	down
Cyren	47	18	31	64	44	4	21	29	16	21	1.17606	0.579507	1.03419	2.20797	1.36834	0.139411	0.78532	1.1917	0.684087	1.04802	0.0270765	0.0583339	-0.829751	down
Cyria	532	405	424	443	629	692	831	641	698	618	15.9475	16.1499	17.0926	18.3892	23.7213	29.5091	38.3164	32.3039	35.8887	37.2874	1.72e-18	4.1e-17	0.812718	up
D7Ertd443e	30	21	16	16	18	31	30	30	27	17	0.371935	0.313878	0.231916	0.249651	0.255844	0.490751	0.518277	0.573811	0.51902	0.373911	0.00621285	0.0164838	0.709151	up
Dapk2	34	35	17	26	29	12	12	17	11	20	0.744644	0.885917	0.425115	0.815867	0.785815	0.328923	0.364543	0.596629	0.290378	0.760562	0.0318356	0.0669674	-0.660705	down
Dazap1	599	460	518	491	602	303	250	225	189	207	18.6685	19.0726	21.6806	21.1848	23.6774	13.325	11.8602	11.6761	9.99398	12.8857	4.46e-26	2.42e-24	-0.908117	down
Dbn1	2022	1369	1364	1352	1715	894	728	766	650	638	27.4752	24.8627	24.9326	25.4866	29.4524	17.1933	15.1191	17.4649	15.0097	17.3761	2.27e-37	3.17e-35	-0.793588	down
Dcaf11	1632	1232	1017	1032	1304	808	798	601	614	538	21.2789	21.3835	17.8408	18.6397	21.3966	14.9554	15.9984	13.1781	13.7243	14.1138	1.64e-18	3.92e-17	-0.602577	down
Dcbld1	21	12	18	10	22	26	31	24	14	21	0.271428	0.201979	0.3148	0.179808	0.358053	0.483305	0.616401	0.528453	0.300962	0.552833	0.00748648	0.0193824	0.771348	up
Dcbld2	31	21	24	26	32	31	50	40	26	27	0.520939	0.449692	0.520542	0.601145	0.692539	0.746888	1.29781	1.12459	0.762183	0.93091	0.00456921	0.012608	0.661059	up
Dchs2	16	9	9	17	12	19	17	23	17	13	0.061629	0.046906	0.046475	0.093521	0.060115	0.107223	0.100548	0.150654	0.116253	0.099459	0.0148141	0.0349408	0.792118	up
Dctn3	2473	1694	1798	1753	2143	942	871	822	654	715	87.7677	77.4235	85.6728	86.0181	94.9654	46.2532	44.4623	47.829	38.5655	49.5999	2.8e-74	6.01e-71	-1.0106	down
Dctn4	784	277	466	506	765	796	851	616	619	573	8.55992	5.85109	6.89331	7.71267	10.5938	12.7304	14.8379	11.9369	12.0143	13.111	0.000681305	0.00229721	0.622612	up
Dctpp1	99	61	75	76	117	42	36	39	25	41	6.08383	4.97281	6.22025	6.47928	9.10612	3.63079	3.3936	4.04977	2.57712	5.07771	8.33e-07	4.87e-06	-0.924824	down
Ddah2	206	118	93	137	127	62	42	97	45	54	6.22952	4.76326	3.79168	5.73819	4.84466	2.65448	1.92807	4.92403	2.29782	3.25543	3.07e-05	0.000137631	-0.858558	down
Ddrgk1	2515	1406	1741	1656	2156	1238	928	1000	711	789	59.1658	44.1071	55.5312	52.4925	63.4063	40.1635	30.1802	38.6702	25.631	34.7514	6.98e-18	1.54e-16	-0.727398	down
Ddx3	311	238	213	231	301	415	419	331	299	290	4.01839	4.10461	3.68797	4.15651	4.94819	7.68772	8.35362	7.2202	6.74646	7.55821	2.82e-20	8.37e-19	0.723467	up
Ddx41	341	253	188	224	288	148	148	149	147	103	6.77646	6.62945	4.96137	6.10057	7.13327	4.12178	4.48693	4.92544	4.95091	4.08777	1.15e-07	7.66e-07	-0.598063	down
Deaf1	569	417	353	384	398	255	189	185	168	193	10.6605	10.3889	8.84871	9.43875	9.39934	6.76087	5.41205	5.52553	4.94941	7.25693	5.56e-15	8.94e-14	-0.807154	down
Denr	1392	947	1054	983	1169	670	615	459	422	437	56.9572	51.6595	58.2631	55.7737	60.2628	38.9325	38.5977	31.3015	29.5155	36.126	1.98e-35	2.38e-33	-0.812303	down
Dgkh	261	181	208	224	240	381	367	276	311	306	2.4199	2.0181	2.34096	2.7814	2.52264	4.5527	4.83081	4.05443	4.79121	5.269	5.9e-20	1.68e-18	0.847185	up
Dgki	294	178	228	189	262	361	307	266	280	250	3.09317	2.42626	3.1458	2.70866	3.3504	5.2661	4.88308	4.57039	4.94313	5.14686	3.1e-12	3.68e-11	0.640183	up
Dhrsx	98	77	96	107	96	34	38	45	49	25	3.86397	4.33996	5.1065	5.85474	5.13992	1.89076	2.26859	2.93106	3.28683	1.9159	1.65e-07	1.07e-06	-1.0294	down
Dip2a	322	151	241	183	257	357	260	279	303	229	2.39942	1.4964	2.41296	1.88368	2.4002	3.7799	2.98407	3.49691	3.87006	3.4338	8.29e-07	4.85e-06	0.615221	up
Disp2	3129	2202	2198	2154	2679	3452	3653	3016	3030	2751	19.4438	18.2225	18.3515	18.4841	20.9567	30.5065	34.9382	31.4484	32.2821	34.4233	8.57e-40	1.48e-37	0.658309	up
Disp3	192	103	113	116	148	88	59	68	85	57	1.23184	0.882897	0.97298	1.0351	1.19448	0.80598	0.579617	0.737123	0.929428	0.727814	5.51e-05	0.000236972	-0.60227	down
Dlg1	780	639	599	656	758	1155	1011	843	728	677	7.71253	6.90945	8.23939	9.03617	9.76467	16.3356	16.0408	14.4132	12.2558	13.6426	4.32e-20	1.25e-18	0.632345	up
Dlgap3	465	336	338	331	369	252	196	193	167	164	4.9885	4.79549	4.88425	4.91106	4.98043	3.83952	3.22846	3.47874	3.05717	3.52862	5.48e-13	7.12e-12	-0.635963	down
Dlk2	163	149	152	152	170	64	54	66	55	54	4.02761	4.32185	4.52574	4.63401	4.68005	1.9847	1.7843	2.41714	2.06048	2.3774	4.57e-15	7.37e-14	-1.14253	down
Dmxl1	627	335	404	392	497	691	675	609	496	467	2.28364	1.62464	1.97925	1.97551	2.28057	3.58091	3.779	3.72593	3.0973	3.4247	2.09e-20	6.29e-19	0.677214	up
Dnah12	20	12	7	7	17	19	27	18	17	12	0.057931	0.047156	0.027969	0.025416	0.067376	0.078792	0.136029	0.099849	0.094832	0.07048	0.00870593	0.0220616	0.863286	up
Dnajb13	231	213	185	174	166	115	141	71	77	84	4.15346	5.0924	4.47903	4.33534	3.76328	2.93233	3.90763	2.13602	2.36414	3.03931	8.36e-07	4.88e-06	-0.730879	down
Dnajc15	797	369	577	530	695	400	343	353	250	244	36.2088	22.0586	35.0872	32.3566	40.2361	26.2536	24.0841	25.1805	19.5685	22.8476	3.07e-08	2.22e-07	-0.605386	down
Dnajc19	409	316	335	395	454	228	207	186	153	189	12.6902	14.1042	14.4729	40.5775	14.929	11.0179	10.7334	10.1381	9.86878	16.2815	7.27e-12	8.24e-11	-0.703462	down
Dnajc28	364	188	213	214	274	387	399	317	323	317	4.21601	2.8901	3.31338	3.42553	3.98981	6.36175	7.11571	6.16781	6.40069	7.38444	2.6e-18	6.02e-17	0.782484	up
Dnlz	401	282	314	262	340	161	124	129	93	94	5.06914	4.74744	5.34654	4.58346	5.41018	2.8932	2.39958	2.73823	2.01721	2.38708	9.3e-27	5.41e-25	-1.13086	down
Dnpep	1490	1203	1021	1042	1189	725	710	620	568	550	37.6481	36.8461	33.6951	35.0298	36.9057	23.3688	26.8626	23.8389	23.8141	24.0334	2.6e-19	6.89e-18	-0.620516	down
Doc2g	57	30	36	26	41	17	12	14	9	9	1.56007	1.10914	1.32961	0.988565	1.40258	0.662951	0.506646	0.649752	0.39017	0.480078	1.56e-06	8.75e-06	-1.34201	down
Dot1l	167	115	133	125	168	76	78	73	44	52	1.04086	0.914657	1.10211	0.993227	1.33449	0.717737	0.683058	0.819168	0.500219	0.706678	5.88e-10	5.35e-09	-0.849978	down
Dpm3	56	32	39	39	56	21	9	16	8	12	6.02309	4.61101	5.59775	5.88322	7.64872	3.23475	1.43473	2.82324	1.39267	2.60982	6.9e-08	4.74e-07	-1.45656	down
Dpp8	1135	354	726	415	1053	1070	965	886	856	731	8.07126	4.07071	6.97723	4.97614	9.44643	11.1762	9.66061	9.45975	10.4241	11.0758	0.0118439	0.028806	0.631589	up
Dpy19l4	132	89	80	77	111	147	149	125	119	112	1.32342	1.19063	1.07967	1.06572	1.4048	2.10099	2.30399	2.1176	2.05346	2.27363	3.05e-09	2.53e-08	0.710495	up
Dpysl3	119	91	100	104	152	169	181	113	134	127	1.93559	1.96603	1.99626	2.33209	3.12993	3.8621	4.55477	3.09042	3.73545	4.18027	8.77e-07	5.1e-06	0.638702	up
Drp2	328	223	243	248	325	385	476	354	357	278	2.68491	2.44094	2.68706	2.79915	3.33915	4.48311	6.0068	4.86176	4.83812	4.53023	3.02e-16	5.56e-15	0.72365	up
Dsel	227	122	149	147	185	233	210	200	208	177	0.792518	0.567078	0.701618	0.71425	0.814444	1.15746	1.13286	1.17375	1.24722	1.24561	4.17e-09	3.42e-08	0.611957	up
Dus3l	125	95	116	105	113	86	53	66	52	46	2.46795	2.4707	3.07147	2.83858	2.76513	2.38037	1.58981	2.14679	1.73619	1.81269	0.000122702	0.000492345	-0.596839	down
Dusp26	2455	1881	1670	1518	1856	1087	1017	848	839	788	62.3721	63.6209	57.1123	53.4388	59.3649	39.2723	39.767	36.2031	36.5665	40.3414	7.27e-26	3.87e-24	-0.747005	down
Dvl3	163	103	101	94	119	184	215	135	155	155	2.11996	1.79485	1.76802	1.71566	1.94463	3.48059	4.35174	2.99131	3.45685	4.10712	2.4e-12	2.86e-11	0.83665	up
Dxo	94	62	74	49	72	35	29	32	24	29	2.78782	2.44349	3.08838	2.22591	2.60628	1.56829	1.2814	1.65029	1.12983	1.60033	1.53e-06	8.6e-06	-0.942134	down
Dync2i2	212	165	147	163	175	109	72	94	66	62	3.71172	3.85168	3.45406	3.95381	3.85685	2.6983	1.93474	2.74683	1.96817	2.18939	5.35e-10	4.9e-09	-0.815463	down
Dynll1	13199	11277	10509	9463	9783	6207	5783	4522	4481	4335	822.562	935.824	881.662	817.32	767.749	550.186	554.703	473.982	478.99	544.373	9.15e-25	4.31e-23	-0.82959	down
Dynlt5	77	64	49	68	82	44	34	40	34	33	2.40437	2.64441	2.07504	2.93474	3.21725	1.96434	1.60097	2.07404	1.83155	2.08832	0.00138162	0.00431631	-0.587219	down
E2f3	16	9	18	18	20	23	26	17	27	19	0.284735	0.20419	0.432153	0.463022	0.461846	0.595609	0.72418	0.756384	0.835625	0.697112	0.0103585	0.0256872	0.756261	up
E2f6	147	100	101	93	130	169	166	146	143	111	2.35803	2.14607	2.18769	2.40951	2.62496	3.86336	4.13823	3.94042	4.61662	3.57772	6.13e-09	4.89e-08	0.654907	up
E4f1	206	178	163	140	182	93	73	86	71	92	3.2174	3.69924	3.41773	3.0375	3.57918	2.06984	1.75047	2.24834	1.88255	2.90254	5.06e-08	3.55e-07	-0.77133	down
Ebna1bp2	473	325	332	367	416	221	257	176	207	149	16.0501	14.6563	15.1618	17.1848	17.9158	10.6786	13.3794	10.0462	11.9941	10.1484	8.38e-13	1.06e-11	-0.636733	down
Ech1	1285	926	841	833	1004	524	556	446	406	388	23.8445	22.8236	21.1493	21.3724	23.8198	13.8753	16.0965	14.0626	12.8718	14.6343	3.69e-34	4e-32	-0.787249	down
Echdc2	79	59	70	63	55	41	43	24	26	23	2.23829	2.23282	2.70555	2.41418	1.99258	1.66242	1.83875	1.10793	1.25207	1.27323	7.67e-05	0.000319276	-0.790225	down
Eci2	179	131	99	118	153	83	98	78	54	50	4.133	4.01248	3.06899	3.76904	4.44378	2.72286	3.46548	3.00552	2.14158	2.29613	8.54e-06	4.22e-05	-0.621931	down
Edf1	1867	1581	1482	1243	1407	913	846	730	706	650	40.6604	45.5257	42.7159	37.2046	37.8042	27.4032	27.8507	26.3777	25.6841	27.7246	1.91e-16	3.6e-15	-0.702931	down
Edil3	2422	1818	1533	1619	2109	2477	2852	2297	2206	2052	21.3715	21.2706	18.1801	19.7404	23.3665	31.1378	38.6252	33.8079	33.1134	36.1847	1.3e-22	4.94e-21	0.619365	up
Edn1	62	53	38	57	40	30	34	21	20	25	1.26139	1.43616	1.05049	1.61623	1.02129	0.865039	1.07857	0.704884	0.674165	1.02794	0.00291911	0.00841096	-0.66914	down
Efcab3	11	7	0	14	18	18	16	21	18	11	0.065451	0.02227	0	0.046954	0.055905	0.06356	0.060998	0.088065	0.075595	0.0558	0.0112445	0.0275289	1.06502	up
Efemp2	170	143	149	124	150	97	94	80	73	61	3.84633	4.36275	4.63886	4.23848	4.57292	3.05851	3.38594	3.22852	3.6237	3.02216	4.88e-06	2.52e-05	-0.586751	down
Efhd2	610	459	437	419	540	855	730	639	593	483	11.7523	11.7695	11.3241	11.1981	13.1114	23.4441	21.6601	20.7128	19.5951	18.7691	9.23e-24	3.98e-22	0.699937	up
Egfl7	456	260	329	318	381	173	132	179	110	133	11.6727	8.57321	11.5401	11.512	12.6273	6.15907	5.15413	7.70236	4.35514	6.34142	1.45e-16	2.77e-15	-0.962635	down
Egln2	1619	1031	1146	1065	1318	737	570	515	464	504	32.4468	27.4906	30.8684	29.4882	33.1329	21.0018	17.5645	17.316	15.8836	20.2894	8.04e-34	8.52e-32	-0.856634	down
Egr1	3162	1962	2349	2488	2853	3778	3821	3064	2758	2841	41.2512	34.0815	41.2604	44.9781	46.8724	70.1042	76.7401	67.2472	61.7261	74.6976	1.66e-29	1.24e-27	0.632081	up
Egr4	66	44	42	56	37	36	35	35	20	9	1.24903	1.09919	1.06635	1.46583	0.878496	0.954206	1.01103	1.09417	0.631001	0.343053	0.0162775	0.0377942	-0.603538	down
Eif4a1	8252	6589	5325	5472	6549	3380	3964	2816	2787	2787	237.329	257.571	205.083	216.855	235.961	137.7	177.766	137.643	139.338	163.701	2.78e-24	1.25e-22	-0.745684	down
Eif4ebp2	139	88	75	74	80	158	125	152	101	103	2.30057	1.94245	1.67693	1.70119	1.66244	3.76283	3.18919	4.24614	2.86246	3.43765	7.54e-08	5.16e-07	0.783485	up
Eif5a	11375	9339	7762	7425	8494	5035	4890	3738	3847	3758	328.936	360.16	302.074	298.011	309.388	207.006	218.009	182.166	190.68	219.189	9.36e-25	4.38e-23	-0.779475	down
Elac1	79	53	54	50	48	93	103	65	82	60	1.12438	0.998254	1.03246	0.987418	0.856421	1.88036	2.26554	1.55377	1.99176	1.7235	1.17e-06	6.68e-06	0.787938	up
Elapor2	1049	668	788	796	931	1431	1360	1166	1190	1028	7.21886	6.13124	7.30563	7.60506	8.07092	13.9917	14.4126	13.5229	14.0176	14.2607	9.34e-47	3.06e-44	0.836413	up
Elfn2	298	207	263	249	268	391	389	324	273	262	2.15754	1.99909	2.80455	2.50384	2.44511	4.11627	4.38281	3.94981	3.39087	3.82245	5.9e-13	7.64e-12	0.627378	up
Elmo3	29	20	24	28	31	13	12	12	14	5	0.475107	0.439103	0.528698	0.65098	0.64866	0.288066	0.289653	0.334801	0.375057	0.149513	0.00181729	0.00551155	-0.956429	down
Emc10	979	794	835	708	902	556	449	493	390	373	24.7403	26.2653	28.1385	24.5897	28.593	19.6224	17.6014	24.0656	16.6469	20.9337	1.5e-13	2.07e-12	-0.619992	down
Emc4	2834	2061	2199	2088	2571	1356	1271	1095	899	817	80.8992	78.3368	84.5163	82.5942	92.4136	55.0624	55.8558	52.5451	43.9901	46.9842	1.46e-50	5.24e-48	-0.837368	down
Emc6	232	173	189	182	209	136	102	108	87	85	4.01757	3.98766	4.40171	4.37632	4.55891	3.35091	2.71064	3.12904	2.59188	2.96547	1.18e-08	9.07e-08	-0.646672	down
Eme2	395	323	283	242	385	165	125	120	126	122	13.4124	14.6175	12.9339	11.3731	16.4924	7.95276	6.51733	6.83057	7.29979	8.33683	4.47e-19	1.14e-17	-1.01358	down
Emid1	490	348	356	307	357	225	211	177	138	181	9.71258	9.17972	9.52649	8.5049	8.92547	6.25686	6.43067	5.8275	4.62952	7.2447	1.95e-12	2.35e-11	-0.709162	down
Emilin1	274	170	177	162	240	126	135	94	88	92	2.11028	1.75469	1.8192	1.70842	2.30433	1.36936	1.57397	1.19447	1.14278	1.41405	8.15e-09	6.42e-08	-0.642645	down
Emsy	623	469	495	466	599	743	866	672	588	557	4.41397	4.62098	4.74728	4.56099	5.35627	7.52618	9.45343	7.99428	7.16683	7.89448	3.15e-21	1.02e-19	0.65098	up
Enah	310	230	204	232	264	361	345	322	278	291	2.42816	2.69232	2.34353	2.50304	2.65125	3.62749	4.16005	3.84901	3.28433	4.03061	3.22e-15	5.29e-14	0.657209	up
Endog	160	106	120	98	119	70	72	49	62	57	5.52345	4.86763	5.55507	4.6853	5.18825	3.403	3.78744	2.79859	3.65596	3.94203	3.07e-06	1.64e-05	-0.669037	down
Endov	133	81	82	79	119	60	57	46	46	41	4.484	3.55888	3.71892	3.50873	5.05548	2.93919	2.91221	2.6527	2.6659	2.70687	6.14e-06	3.11e-05	-0.686636	down
Enho	595	416	507	496	557	266	292	217	207	198	25.3687	23.602	29.096	29.3284	29.9327	16.1373	19.121	15.5271	15.1438	17.0262	9.36e-24	4.01e-22	-0.844611	down
Eno1	45084	34964	28174	27181	30352	15766	16157	12598	13737	12224	1059.79	1091.79	878.357	873.144	885.404	521.093	580.164	510.68	567.633	569.888	4.15e-29	2.93e-27	-0.941634	down
Ensa	10378	7783	7409	7139	8602	4432	4537	3499	3267	2990	346.713	346.487	334.046	330.24	362.106	207.518	229.606	192.116	183.611	199.028	1.74e-72	3.28e-69	-0.863169	down
ENSRNOG00000003269	602	342	399	428	565	252	230	299	184	208	46.7058	28.5726	41.4776	45.6661	58.1576	23.0488	20.6119	33.3536	17.8723	29.4649	1.09e-09	9.55e-09	-0.685629	down
ENSRNOG00000003883	53	21	29	44	49	61	70	58	57	37	2.66668	1.3931	1.95788	3.00459	3.0585	4.30837	5.37333	4.83163	4.84763	3.69469	3.39e-05	0.000151146	0.827263	up
ENSRNOG00000004060	181296	160660	141144	131536	126107	91938	86366	73600	77424	66063	1873.01	2209.81	1962.78	1883.29	1640.4	1351.21	1373.54	1279.12	1372.03	1375.6	9.35e-08	6.33e-07	-0.632431	down
ENSRNOG00000004262	125	60	104	107	80	143	167	153	116	109	2.89694	1.83684	3.25503	3.44164	2.33005	4.72469	5.97895	5.96792	4.61221	5.07114	8.24e-08	5.61e-07	0.81556	up
ENSRNOG00000010005	1407	1256	1210	1088	1098	813	818	630	607	490	117.803	143.286	139.415	126.731	116.633	96.385	104.797	89.692	84.8776	81.3206	1.02e-10	1.02e-09	-0.593683	down
ENSRNOG00000011827	240	344	188	183	198	126	121	114	91	94	12.0674	23.0736	12.7394	12.7455	12.5241	9.00293	9.33241	9.645	7.79887	9.45576	5.02e-06	2.59e-05	-0.824367	down
ENSRNOG00000016565	97	37	64	48	62	46	29	32	22	23	1.89628	0.968731	1.68482	1.29541	1.5392	1.28281	0.864552	1.04554	0.73756	0.910511	0.000967257	0.00314515	-0.721689	down
ENSRNOG00000017552	381	213	323	302	408	144	109	146	106	105	9.19953	6.84237	10.519	10.1064	12.4081	4.94042	4.03559	5.94311	4.39872	5.08916	3.66e-17	7.4e-16	-1.11681	down
ENSRNOG00000019655	9437	6661	7146	6497	7562	3649	3189	2980	2694	2509	334.903	314.771	341.371	319.533	337.918	184.16	174.163	177.875	163.931	179.426	2.44e-81	9.19e-78	-1.02723	down
ENSRNOG00000025909	530	438	507	412	507	217	181	199	131	162	62.6902	69.0894	80.8423	67.5662	75.5567	36.4731	32.9649	39.4785	26.4378	38.4545	7.29e-26	3.87e-24	-1.15289	down
ENSRNOG00000026982	34	19	33	26	38	24	8	11	9	10	3.98125	2.94948	5.16886	4.13405	5.51946	3.90322	1.42565	2.07276	1.67996	2.27977	0.00141763	0.00441506	-0.998681	down
ENSRNOG00000030228	1556	1498	1098	1146	1138	721	753	597	556	492	30.0505	38.5213	28.5567	30.6812	27.6804	19.7898	22.3799	19.3748	18.3998	19.1293	1.46e-14	2.24e-13	-0.779466	down
ENSRNOG00000031052	38	37	42	38	47	22	14	29	15	16	3.56242	4.57182	5.27614	4.91316	5.49196	2.86173	1.98023	4.50997	2.38935	2.89368	0.00218243	0.00648441	-0.794455	down
ENSRNOG00000031579	1251	767	828	881	1032	1329	1329	1227	1076	897	74.8407	61.1034	66.6778	73.0258	77.7162	113.041	122.394	123.423	110.393	108.088	5.76e-25	2.76e-23	0.592336	up
ENSRNOG00000032224	51	38	40	37	48	25	20	23	15	15	2.02949	2.02274	2.11322	2.03607	2.38116	1.38348	1.21931	1.5315	1.01937	1.17397	0.00025973	0.000967401	-0.844068	down
ENSRNOG00000032531	158	160	138	114	100	78	67	86	50	58	8.58635	11.5937	10.1165	8.62796	6.8665	6.05957	5.57123	7.83828	4.65047	6.28839	8.49e-05	0.000349611	-0.716523	down
ENSRNOG00000034182	222	191	155	154	135	125	92	91	77	80	23.036	26.4641	21.6423	22.2022	17.7083	18.4761	14.6789	15.8802	13.6437	16.6074	3.12e-05	0.000139675	-0.608313	down
ENSRNOG00000037421	22	6	15	11	18	25	23	18	14	15	0.390603	0.113224	0.369205	0.241957	0.386186	0.627347	0.641033	0.52315	0.444801	0.496646	0.0261364	0.0566164	0.696389	up
ENSRNOG00000037919	417	268	256	313	369	441	458	406	382	338	4.41277	3.776	3.64287	4.59544	4.933	6.64591	7.48585	7.23553	6.95639	7.25228	9.25e-16	1.6e-14	0.615593	up
ENSRNOG00000038987	60	38	49	41	47	21	31	21	20	21	2.08795	1.72353	2.28825	1.97471	2.04646	1.02975	1.64843	1.20176	1.17016	1.44078	0.000644088	0.00218592	-0.755486	down
ENSRNOG00000039350	417	441	403	359	325	244	213	175	119	119	28.2372	39.7855	36.7917	33.7456	27.727	23.5232	22.1485	19.9399	13.7695	16.2325	1.8e-10	1.73e-09	-0.928992	down
ENSRNOG00000039861	318	211	200	217	242	147	148	118	101	107	12.8304	11.3473	10.8306	12.1335	12.2628	8.43883	9.17623	7.96799	6.94097	8.67118	1e-10	1e-09	-0.647397	down
ENSRNOG00000047067	292	52	215	195	253	119	77	140	58	75	27.5794	6.51208	27.4125	25.5168	30.1258	15.9604	11.1605	22.2663	9.35494	14.2541	0.0472241	0.0941668	-0.779215	down
ENSRNOG00000048073	113	17	75	73	73	123	111	87	82	78	29.1826	5.57231	26.0247	26.3009	23.6245	45.3091	44.45	37.7933	36.2077	40.5922	0.0191145	0.0432734	0.767913	up
ENSRNOG00000049047	88	124	55	68	82	54	57	40	42	34	16.7402	31.2824	14.0131	17.765	19.5257	14.4951	16.586	12.676	13.7369	12.8691	0.00385891	0.0108246	-0.619497	down
ENSRNOG00000049269	388	408	244	214	227	149	134	98	117	81	14.8979	20.8859	12.6069	11.4055	10.9865	8.14093	7.8795	6.33468	7.65994	6.26415	1.91e-06	1.05e-05	-1.09529	down
ENSRNOG00000049931	155	91	121	123	124	77	81	54	57	42	13.0647	10.1812	13.7839	14.3486	13.2106	9.23378	10.4826	7.58604	8.15594	7.07026	1.12e-06	6.39e-06	-0.704088	down
ENSRNOG00000050071	811	587	629	618	757	384	384	331	254	252	9.36666	9.02586	9.77731	9.88471	11.0032	6.29509	6.81504	6.42921	5.02857	5.85544	6.54e-30	4.97e-28	-0.804735	down
ENSRNOG00000054096	28	15	23	13	26	31	30	25	31	28	2.9727	2.14151	3.32753	1.81953	3.47804	4.68285	4.80287	4.47562	5.57814	6.02782	0.00256784	0.00750949	0.771749	up
ENSRNOG00000055911	47	49	34	33	34	20	18	23	18	19	2.97367	4.13126	2.85917	2.86961	2.68383	1.75414	1.72622	2.42862	1.96235	2.40553	0.00417393	0.0116153	-0.721995	down
ENSRNOG00000056435	38	29	34	54	61	28	27	17	22	22	2.15466	2.1927	2.54821	4.21121	4.37013	2.24279	2.3056	1.55325	2.06713	2.47482	0.0144513	0.0341706	-0.616899	down
ENSRNOG00000061438	130	88	112	74	86	70	40	16	48	20	7.30185	6.58456	8.45338	5.75129	6.03222	5.59476	3.40723	1.43157	4.57816	2.17283	1.47e-05	6.96e-05	-1.08294	down
ENSRNOG00000062317	26	10	18	18	29	33	27	17	29	32	0.500983	0.253263	0.468287	0.484648	0.710746	0.902997	0.805953	0.544962	0.97093	1.25202	0.00639353	0.0169135	0.767361	up
ENSRNOG00000062425	94	45	55	49	77	42	33	31	25	40	2.67715	1.68755	2.12082	1.94602	2.78029	1.68615	1.44338	1.48159	1.18566	2.26087	0.00322135	0.00919209	-0.590179	down
ENSRNOG00000062531	1257	1108	1033	1035	1003	685	611	448	408	442	85.1357	101.702	94.1742	97.1034	85.5466	66.211	63.6207	50.8056	47.3321	61.0231	3.25e-18	7.42e-17	-0.80872	down
ENSRNOG00000063076	60	46	53	58	47	14	34	13	18	19	3.77765	3.87212	4.51826	5.08268	3.75727	1.21382	3.29378	1.31201	1.91673	2.33702	4.13e-06	2.16e-05	-1.15685	down
ENSRNOG00000063088	19	15	7	17	28	18	37	24	17	21	0.263255	0.279111	0.12822	0.325207	0.512546	0.365934	0.820623	0.578472	0.417764	0.596792	0.0181013	0.041334	0.743146	up
ENSRNOG00000063194	57	28	42	31	49	49	46	61	63	42	0.537707	0.344748	0.540067	0.402275	0.579559	0.665075	0.66723	0.977451	1.02392	0.808015	0.00182534	0.00553263	0.652932	up
ENSRNOG00000063301	9996	9381	2039	8474	3708	14360	15123	10893	11921	9267	890.68	1113.12	244.531	1046.4	416.072	1820.07	2074.22	1632.65	1821.9	1663.89	0.00446393	0.012356	1.14685	up
ENSRNOG00000063903	32	11	35	22	34	15	10	11	8	13	7.42987	3.20653	11.0622	7.1024	10.0023	4.92792	3.54302	4.07676	2.92642	5.96321	0.00531519	0.0143844	-0.935514	down
ENSRNOG00000064129	21	3	8	17	15	9	22	24	15	19	0.097774	0.018659	0.049379	0.103483	0.089891	0.057952	0.162283	0.189901	0.113372	0.179369	0.0343788	0.0715175	0.825309	up
ENSRNOG00000064257	16	22	28	15	27	43	22	35	22	25	1.68619	3.19134	3.98099	2.2633	3.63808	6.60526	3.59745	6.31332	3.9868	5.38845	0.013652	0.0325567	0.706381	up
ENSRNOG00000064269	138	111	114	92	123	74	65	56	57	47	16.1928	17.3292	18.0476	14.9245	18.1694	12.3191	11.6243	10.9002	11.3658	11.0524	2.68e-06	1.45e-05	-0.669778	down
ENSRNOG00000064462	110	76	58	107	107	152	126	93	116	103	1.04952	0.959813	0.745048	1.4116	1.27885	2.0856	1.85212	1.50913	1.90601	1.97353	8.91e-06	4.4e-05	0.655562	up
ENSRNOG00000064535	10	14	5	18	5	20	22	28	38	33	0.349472	0.652435	0.239138	0.903111	0.198094	1.03679	1.23255	1.68227	2.36084	2.41217	5.63e-06	2.88e-05	1.74789	up
ENSRNOG00000064694	878	509	766	712	876	456	384	364	282	291	10.9263	8.42262	12.8232	12.2682	13.7294	8.06007	7.35503	7.61212	6.00858	7.28989	7.52e-16	1.32e-14	-0.793005	down
ENSRNOG00000064825	4320	2110	3729	3493	3399	1179	2159	1890	1761	1629	232.146	150.974	269.754	260.137	230.007	90.1339	178.556	170.792	162.298	176.346	0.00304475	0.008729	-0.668941	down
ENSRNOG00000065095	5307	4247	3817	3730	4402	2506	2738	2010	1883	2044	178.201	189.922	172.545	173.561	186.13	119.662	141.484	113.509	108.446	138.293	2.87e-23	1.17e-21	-0.661163	down
ENSRNOG00000065280	180	109	138	152	170	74	73	61	32	60	6.14369	4.94122	6.33705	7.19417	7.33578	3.56966	3.82175	3.49348	1.88348	4.08236	1.05e-11	1.17e-10	-1.03728	down
ENSRNOG00000065569	32	18	32	34	27	20	11	16	17	7	0.482057	0.346783	0.639339	0.701957	0.494687	0.408671	0.252152	0.403032	0.41537	0.197832	0.015188	0.0356883	-0.736777	down
ENSRNOG00000065656	273	150	215	226	213	379	362	321	303	255	2.23839	1.64985	2.26605	1.56764	1.33971	4.08685	5.02504	2.70243	2.59926	2.57494	2.21e-19	5.92e-18	0.875147	up
ENSRNOG00000065659	568	412	440	403	483	678	639	593	502	458	2.14254	2.06839	2.23216	2.10413	2.2943	3.64108	3.7125	3.76578	3.24621	3.47871	2.29e-19	6.11e-18	0.599331	up
ENSRNOG00000065666	61	50	48	47	48	76	81	66	56	42	0.422276	0.456998	0.425674	0.455387	0.425351	0.736852	0.845407	0.747781	0.638253	0.589168	0.000296459	0.00109151	0.610603	up
ENSRNOG00000065739	1667	2365	1182	1013	971	721	756	483	525	493	289.466	546.808	276.175	243.753	212.185	177.883	201.908	140.966	156.281	172.341	0.000366144	0.00131747	-1.03602	down
ENSRNOG00000065775	43	33	30	21	32	13	16	17	12	11	7.86273	7.8078	7.27402	5.25346	7.30039	3.24303	4.32089	5.0777	3.4848	3.86298	0.00107572	0.00346267	-0.911936	down
ENSRNOG00000065893	102	120	48	50	86	40	47	39	41	34	4.9517	7.81578	3.15322	3.39107	5.27182	2.75126	3.52942	3.14912	3.37984	3.26905	0.00186779	0.00564876	-0.723949	down
ENSRNOG00000066094	28	9	16	11	14	29	17	34	16	23	0.274161	0.123146	0.214509	0.143905	0.178835	0.417121	0.266498	0.575298	0.265393	0.449193	0.00350733	0.00994406	0.933039	up
ENSRNOG00000066875	87	62	74	48	88	125	110	100	74	71	1.17749	1.11961	1.34243	0.903233	1.49688	2.40877	2.29942	2.27743	1.70748	1.92736	3.47e-06	1.84e-05	0.698853	up
ENSRNOG00000066876	165	97	144	135	167	281	258	187	201	180	0.771885	0.602717	0.90679	0.873745	0.981585	1.87381	1.85974	1.47077	1.61654	1.6933	5.3e-17	1.06e-15	0.926328	up
ENSRNOG00000066970	211	84	133	140	160	94	66	74	61	25	6.6123	3.50611	5.59027	6.05223	6.30408	4.15818	3.15311	3.87751	3.27662	1.57612	3.07e-06	1.65e-05	-0.900899	down
ENSRNOG00000067040	19	13	8	20	19	26	18	18	20	18	0.161483	0.140648	0.088074	0.238336	0.198439	0.323081	0.239601	0.25762	0.286678	0.305929	0.0344364	0.0716077	0.636006	up
ENSRNOG00000067071	126	64	103	95	102	148	157	132	98	104	2.25325	1.52254	2.46461	2.35446	2.28272	3.76214	4.33043	3.95667	3.00827	3.72771	4.48e-07	2.72e-06	0.667191	up
ENSRNOG00000067278	593	383	477	546	511	219	262	315	253	190	18.3385	15.765	19.8492	23.4264	19.9149	9.62713	12.4567	16.4085	13.4122	11.7971	1.49e-08	1.13e-07	-0.722963	down
ENSRNOG00000067388	441	309	293	269	300	188	188	154	147	156	8.97277	8.3818	8.03162	7.59154	7.69936	5.44355	5.87471	5.27402	5.13459	6.36886	5.05e-11	5.17e-10	-0.660228	down
ENSRNOG00000067437	1041	716	702	647	724	515	425	413	341	362	32.447	29.7205	29.4432	27.9338	28.4218	22.811	20.4004	21.6385	18.2067	22.696	8.35e-14	1.19e-12	-0.60832	down
ENSRNOG00000067676	28	5	25	24	41	43	47	21	31	33	0.456893	0.102407	0.549818	0.543905	0.852813	1.02187	1.20111	0.592988	0.873473	1.10316	0.00815426	0.0208461	0.809028	up
ENSRNOG00000067882	24	0	15	17	23	25	35	20	24	23	0.712318	0	0.601325	0.682875	0.857013	1.06047	1.60409	0.991807	1.21696	1.37468	0.00522078	0.0141773	1.01108	up
ENSRNOG00000068016	258	141	186	216	235	279	328	226	252	233	2.74808	1.93797	2.95487	3.00148	3.22861	4.06711	5.33406	3.81118	4.63289	4.95697	1.31e-09	1.14e-08	0.641683	up
ENSRNOG00000068265	87	72	61	36	71	98	89	94	45	78	1.06459	1.18082	1.00005	0.606948	1.10357	1.7117	1.6903	1.94051	0.933567	1.93616	0.00226832	0.00671575	0.593587	up
ENSRNOG00000068351	32	30	17	19	33	40	34	40	43	26	0.252189	0.311357	0.174479	0.203128	0.329736	0.448192	0.41263	0.536086	0.57569	0.409573	0.00107407	0.00345959	0.781979	up
ENSRNOG00000068427	1285	1123	1001	966	1107	732	704	497	449	463	41.768	48.6088	43.7925	43.486	45.2862	33.8056	35.1878	27.1336	24.987	30.2843	1.39e-16	2.67e-15	-0.683381	down
ENSRNOG00000068715	234	148	152	161	212	111	98	118	85	67	12.0183	10.1507	10.52	11.4421	13.7184	8.1395	7.74807	10.2042	7.50707	6.92675	2.65e-07	1.67e-06	-0.627404	down
ENSRNOG00000069276	41	11	29	20	26	38	39	29	29	22	0.433984	0.149426	0.40579	0.29188	0.398237	0.628861	0.623928	0.570711	0.513	0.46537	0.0171624	0.0394654	0.60408	up
ENSRNOG00000069384	5704	5487	4404	4104	3813	2231	2184	1712	1808	1676	990.397	1268.65	1029.43	987.613	833.661	550.905	583.612	500.005	538.339	586.318	2.03e-12	2.45e-11	-1.02262	down
ENSRNOG00000069406	78	45	55	65	66	98	104	80	78	72	13.8894	10.5119	13.1527	15.982	14.7851	24.6474	28.481	23.7272	23.7109	25.8289	1.46e-07	9.57e-07	0.771596	up
ENSRNOG00000069456	24	39	18	23	22	8	12	7	12	11	0.966612	2.07577	0.970097	1.26555	1.06722	0.452653	0.742267	0.457333	0.807264	0.865542	0.00266983	0.00777753	-1.06099	down
ENSRNOG00000069460	100	73	61	56	74	50	40	42	35	26	17.0219	16.4508	14.0159	13.2267	15.7671	12.031	10.3769	11.9439	10.0672	8.87385	0.00043496	0.00153572	-0.627934	down
ENSRNOG00000069524	14	0	5	7	7	39	30	37	24	18	0.26467	0	0.119011	0.187432	0.154623	1.10308	0.907081	1.24942	0.829433	0.724433	3.02e-11	3.17e-10	2.47477	up
ENSRNOG00000069627	33	33	29	33	44	18	14	13	9	15	1.40919	1.89561	1.67775	1.96763	2.39797	1.06897	0.922696	0.911824	0.620691	1.32521	0.000160286	0.000624349	-1.0397	down
ENSRNOG00000069636	21	14	16	12	28	32	29	26	12	17	0.622287	0.543687	0.627201	0.487755	1.06496	1.38234	1.35326	1.33118	0.610106	0.991578	0.0313399	0.0661371	0.628655	up
ENSRNOG00000069648	2242	1866	1559	1525	1787	1157	1052	852	907	774	64.9325	71.9316	60.7796	61.2071	65.1438	47.6364	46.878	41.4991	45.0449	45.1661	4.34e-18	9.76e-17	-0.641023	down
ENSRNOG00000070982	3212	2290	2029	2055	2712	64	176	1116	46	0	28.6359	27.1768	24.3391	27.2689	30.4581	0.795753	2.39325	16.7185	0.698463	0	0.0234137	0.051519	-2.82232	down
Epb41l5	79	34	39	38	62	88	70	60	47	44	0.674745	0.384591	0.431142	0.416466	0.736158	1.04298	0.956751	0.818791	0.596397	0.624704	0.00137347	0.00429264	0.59085	up
Epha3	49	34	25	34	35	44	49	49	38	48	0.620848	0.562461	0.423434	0.597565	0.568873	0.804654	0.955983	1.07091	0.829818	1.24969	0.00100482	0.00325886	0.66993	up
Ephb2	52	40	27	28	38	20	30	16	20	14	0.675551	0.670475	0.447225	0.482686	0.586379	0.345853	0.572275	0.337364	0.413521	0.356707	0.0165362	0.0382769	-0.599312	down
Epm2a	160	97	102	123	177	184	189	186	180	157	2.56908	2.07555	2.20516	2.72271	3.57621	4.20698	4.67914	5.03079	4.96199	5.08006	9.56e-10	8.48e-09	0.750907	up
Erbb3	30	24	26	26	23	55	40	27	45	36	0.285422	0.296709	0.336085	0.343121	0.275112	0.752324	0.585751	0.43203	0.740184	0.694161	5.31e-05	0.00022872	0.934775	up
Erbb4	165	103	111	101	190	183	240	181	193	181	1.41184	1.18401	1.27769	1.18946	2.08091	2.24564	3.2272	2.65693	2.88222	3.18985	1.19e-10	1.18e-09	0.857479	up
Erc1	211	188	131	183	183	343	327	188	208	185	1.98745	2.3808	1.88127	2.34615	2.04121	5.01885	4.80131	3.0526	3.88696	3.28493	4.43e-09	3.62e-08	0.740675	up
Erich5	74	57	46	61	82	90	114	84	72	80	0.753141	0.779458	0.634615	0.859038	1.05806	1.31654	1.79348	1.45506	1.2562	1.65772	9.56e-07	5.52e-06	0.75007	up
Erlin2	295	223	236	227	288	356	401	277	263	291	3.7661	3.78993	4.05377	4.00813	4.62316	6.46453	7.8832	5.93978	5.7521	7.49331	9.36e-12	1.05e-10	0.60666	up
Ermn	621	569	464	464	563	745	780	628	617	584	7.08355	8.64791	7.12845	7.32723	8.09187	12.0916	13.6964	12.051	12.0728	13.425	2.15e-14	3.24e-13	0.604542	up
Ero1a	857	597	600	605	752	943	1031	838	811	757	7.791	7.22796	7.34752	7.61939	8.61284	12.2129	14.4382	12.8353	12.6479	13.8625	3.93e-29	2.79e-27	0.653483	up
Esrrg	171	118	165	154	176	256	309	239	227	257	2.24746	2.06091	2.93102	2.81461	2.92853	4.81237	6.28276	5.30743	5.1313	6.8091	1.7e-17	3.55e-16	1.00638	up
Ess2	164	138	135	147	173	100	89	75	71	68	3.85126	4.30495	4.24144	4.77488	5.10639	3.32737	3.19199	2.95852	2.82493	3.2073	4.43e-07	2.7e-06	-0.631144	down
Etfb	3464	2083	2225	2334	2770	1584	1610	1377	1098	1213	162.481	130.181	140.502	151.704	163.574	105.683	116.147	108.57	88.3662	114.6	6e-28	3.83e-26	-0.608317	down
Exosc4	284	194	203	217	251	171	143	91	104	78	10.4173	9.45772	10.0381	11.0395	11.5976	8.90186	8.04683	5.62338	6.52807	5.76632	2.02e-09	1.71e-08	-0.6977	down
Exosc5	242	133	213	206	233	133	102	134	102	85	9.54379	6.92413	11.2803	11.2482	11.5052	7.37063	6.17074	8.9262	6.87646	6.66292	1.96e-05	9.08e-05	-0.595435	down
Exph5	181	148	129	130	144	223	256	177	208	191	1.0035	1.09275	0.957147	0.992595	1.00395	1.75956	2.17919	1.64524	1.97477	2.12582	1.42e-13	1.97e-12	0.815618	up
Eya4	112	53	49	67	86	83	111	86	85	83	0.850463	0.51892	0.481681	0.707988	0.903534	1.11942	1.45806	1.13026	1.22142	1.24947	0.000145784	0.00057485	0.605022	up
Fam102b	326	185	184	222	260	379	314	271	304	257	2.31042	1.74584	1.75555	2.18066	2.3191	3.81714	3.41785	3.22412	3.69333	3.66738	4.32e-13	5.67e-12	0.674194	up
Fam126b	1142	887	809	900	981	1337	1387	1176	1114	1004	12.7821	12.4656	11.413	11.3843	11.2191	16.2389	17.9686	16.7739	16.1189	19.4527	3.12e-29	2.25e-27	0.636131	up
Fam131a	4994	3210	3535	3478	4099	2493	2063	2020	1738	1680	73.9827	63.4802	70.4931	70.7643	76.3672	53.023	46.8602	50.725	44.1228	50.2223	3.81e-36	5.08e-34	-0.660072	down
Fam168a	611	439	499	540	585	914	868	717	640	656	5.64799	5.4003	6.20201	6.92288	6.81383	12.0322	12.4125	11.1891	10.1522	12.2684	1.06e-30	8.68e-29	0.784838	up
Fam169a	75	35	57	45	63	96	95	70	46	54	0.847756	0.523858	0.864972	0.707614	0.887288	1.5511	1.65715	1.31966	0.894143	1.22362	0.000152248	0.000597212	0.671404	up
Fam193b	230	171	149	167	200	105	108	104	104	72	1.97172	2.23975	1.7546	2.28798	2.31601	1.18612	1.22777	1.37029	1.38078	1.49799	1.99e-07	1.28e-06	-0.604234	down
Fam199x	108	82	52	62	110	119	138	97	108	93	1.35096	1.3754	0.879951	1.07895	1.74443	2.12315	2.66041	2.04048	2.31989	2.34818	1.17e-06	6.67e-06	0.723424	up
Fam53a	225	174	189	168	200	110	111	75	57	58	4.29902	4.42598	4.86599	4.45095	4.80842	2.98289	3.26279	2.41531	1.86141	2.2049	1.48e-13	2.04e-12	-0.9533	down
Fam71e1	56	22	35	39	58	28	13	18	14	12	1.72579	0.929274	1.52042	1.62134	2.37973	1.15591	0.629453	0.880235	0.678017	0.738026	0.00021416	0.000812749	-1.00544	down
Fam89b	574	437	359	352	521	292	234	219	205	147	18.9439	19.2232	15.9451	16.1011	21.6398	13.6888	11.8787	12.1622	11.596	9.75666	3.74e-14	5.51e-13	-0.747677	down
Fance	76	82	79	79	90	62	36	45	34	45	1.67886	2.3868	2.36139	2.54859	2.63646	1.92727	1.17571	1.68028	1.28496	1.94557	0.00145528	0.00451551	-0.600193	down
Fastk	1095	811	712	735	871	544	456	449	401	398	20.011	22.6183	21.071	18.783	23.7464	16.4473	13.6031	13.5101	13.1833	14.0177	4.93e-18	1.1e-16	-0.617949	down
Fat1	544	341	364	310	493	603	606	485	478	470	1.50309	1.22598	1.35272	1.1799	1.68836	2.36419	2.54651	2.21643	2.26916	2.58384	1.78e-17	3.72e-16	0.664881	up
Fat4	156	91	94	115	137	187	171	183	187	156	0.378761	0.293752	0.307598	0.388107	0.419719	0.647116	0.64005	0.749512	0.781353	0.763764	4.42e-13	5.79e-12	0.885093	up
Fau	4446	2708	4235	3591	4106	2843	1661	2716	1603	1622	227.206	184.305	291.69	254.366	264.517	206.665	130.637	233.479	140.459	166.986	0.00285849	0.00824891	-0.590603	down
Faxc	472	315	332	344	406	890	849	663	568	620	3.47335	2.9859	2.98356	3.52738	3.5132	8.50891	8.72411	8.02609	7.22168	9.34257	2.69e-72	4.51e-69	1.22531	up
Fbxl6	136	94	79	73	98	54	47	49	56	42	3.16253	3.04207	2.33608	2.0244	2.68133	1.78835	1.7049	1.94129	2.42766	2.01554	7.46e-05	0.000311222	-0.64876	down
Fbxo2	1466	872	1131	1014	1237	521	383	465	318	351	46.0074	36.3832	47.6073	44.0975	47.8469	23.2729	18.1511	24.166	17.101	22.1935	3.14e-37	4.3e-35	-1.19694	down
Fbxo30	104	72	77	80	108	142	138	117	96	100	0.998047	0.922041	0.992503	1.07013	1.31023	1.94735	2.0437	1.89786	1.58983	1.93052	1.21e-08	9.31e-08	0.713399	up
Fbxo42	84	75	97	112	106	129	149	108	123	125	1.2593	1.499	1.9636	2.32164	2.01126	2.75706	3.45515	2.71541	3.17631	3.79607	9.64e-06	4.73e-05	0.697019	up
Fbxw2	2064	1709	1473	1491	1723	1129	1045	811	828	755	44.1853	48.7537	42.2599	44.3521	47.2036	33.614	34.2508	29.2699	29.7446	33.1324	2.72e-20	8.1e-19	-0.612383	down
Fbxw9	211	133	157	146	181	107	88	106	68	70	4.48121	3.75119	4.46603	4.28383	4.83171	3.23209	2.8746	3.75645	2.46313	2.96565	5.55e-07	3.33e-06	-0.62642	down
Fcgr1a	38	33	31	13	28	14	15	15	12	8	1.20472	1.4002	1.32794	0.54891	1.1217	0.645989	0.702746	0.797093	0.619768	0.481198	0.00491107	0.0134503	-0.878137	down
Fcho1	717	560	373	420	496	250	224	181	186	173	9.41801	9.63296	6.46327	7.52281	8.07844	4.57784	4.45049	3.93092	4.08244	4.44913	3.25e-21	1.05e-19	-1.04756	down
Fdx1	237	210	149	147	197	102	110	79	81	72	10.8083	12.5069	9.1742	9.34891	11.6679	6.64501	7.54554	6.39246	6.5061	6.68144	8.31e-10	7.44e-09	-0.799682	down
Fem1b	161	81	144	134	129	203	167	196	145	123	2.97379	1.98855	3.5598	3.42188	2.98636	5.33337	4.73978	6.09082	4.59284	4.57136	4.38e-06	2.28e-05	0.645334	up
Fez1	3410	2952	2670	2542	2952	1806	1728	1388	1326	1292	82.3234	94.8812	86.781	85.0449	89.7389	62.0047	64.1983	56.3561	54.8931	62.8541	4.47e-24	1.97e-22	-0.672055	down
Fez2	335	211	208	211	289	191	198	121	48	133	6.99372	5.98778	5.87114	6.20013	7.71731	5.70435	6.55627	4.17825	2.51873	5.62305	0.0281766	0.0603875	-0.591379	down
Fgd4	126	92	86	95	134	182	166	108	149	97	1.04664	1.14317	0.962007	1.09605	1.56935	2.23276	2.13389	1.51421	2.13806	1.62033	3.44e-07	2.13e-06	0.679196	up
Fhl3	57	29	45	63	47	21	20	26	18	14	1.1077	0.935175	1.16595	1.68907	1.13991	0.556581	0.576575	0.825416	0.572247	0.539875	7.1e-05	0.000298094	-0.998855	down
Fibin	45	28	17	21	43	11	20	18	16	11	0.788596	0.666034	0.397125	0.518921	0.959607	0.258061	0.534845	0.512818	0.482645	0.395651	0.0182701	0.0416373	-0.698566	down
Fkbp3	4421	3216	3162	3102	3754	1979	2183	1718	1510	1525	138.586	137.803	129.509	136.121	146.218	87.7758	102.51	85.1373	81.4886	97.3824	8.27e-46	2.44e-43	-0.70074	down
Fkbp4	3444	2775	2394	2382	2640	1567	1488	1133	1252	1099	49.8401	54.0418	46.4568	47.1412	47.4724	31.8328	32.7084	27.2155	30.655	31.608	2.33e-27	1.4e-25	-0.779367	down
[truncated: 956 more rows]

## Sheet: dorDG
#ID	C-dorDG-Rep1_Count	C-dorDG-Rep2_Count	C-dorDG-Rep3_Count	C-dorDG-Rep4_Count	C-dorDG-Rep5_Count	P-dorDG-Rep1_Count	P-dorDG-Rep2_Count	P-dorDG-Rep3_Count	P-dorDG-Rep4_Count	P-dorDG-Rep5_Count	C-dorDG-Rep1_FPKM	C-dorDG-Rep2_FPKM	C-dorDG-Rep3_FPKM	C-dorDG-Rep4_FPKM	C-dorDG-Rep5_FPKM	P-dorDG-Rep1_FPKM	P-dorDG-Rep2_FPKM	P-dorDG-Rep3_FPKM	P-dorDG-Rep4_FPKM	P-dorDG-Rep5_FPKM	Pvalue	FDR	log2FC	regulated
[truncated: 6,765 more rows]

[truncated: 7 more sheets: ILC, LConly, mPOA, NACShell, PLC, Raphe, venDG]
